# Supplementary material for: A Developmental Transcriptome Map for Allotetraploid Arachis hypogaea
Source: Front Plant Sci. 2016 Sep 30;7:1446. doi: 10.3389/fpls.2016.01446 (PMC5043296; doi:10.3389/fpls.2016.01446)
Supplement: Supplementary file 2 [file Table2.XLSX]

## Sheet: Table S2 - Reciprocal Blast and
Table S2. Reciprocal blast and homeolog pair identification. Percent identity is based on nucleotides. Coverage is percent length of B matched by full length of A (AtoB) and vice versa
A Transcript	B Transcript	AtoB % Identity	AtoB Hit Coverage	BtoA % Identity	BtoA Hit Coverage
Adur32214_comp0_c0_seq7	Aipa43700_comp0_c0_seq2	99.11	89.74	99.11	99.76
Adur4919_comp0_c0_seq1	Aipa4119_comp0_c0_seq1	97.61	95.55	97.61	88.62
Gyn_Adur_c6680_g1_i1	Aipa39864_comp0_c0_seq1	94.17	99.4	94.17	96.26
Adur25720_comp0_c0_seq1	Gyn_Aipa_c5958_g1_i1	96.64	100	96.64	96.22
Adur4371_comp2_c0_seq1	Aipa52230_comp1_c1_seq1	97.28	93.77	97.28	98.01
Gyn_Adur_c48055_g1_i1	Aipa8566_comp0_c0_seq1	95.19	99.07	95.19	100
Adur756_comp0_c0_seq1	Aipa29705_comp0_c0_seq1	96.91	100	96.91	95.62
Adur21076_comp0_c0_seq1	Aipa29204_comp0_c0_seq1	98.47	90.68	98.47	94.68
Adur43732_comp0_c0_seq1	Gyn_Aipa_c10271_g1_i1	99.17	91.12	99.17	100
Adur36897_comp0_c0_seq1	Aipa18212_comp1_c0_seq2	98.65	88.33	98.65	94.49
Adur32949_comp1_c0_seq1	Aipa18631_comp0_c0_seq1	98.64	99.95	98.64	99.14
Gyn_Adur_c12927_g1_i1	Aipa27246_comp0_c0_seq1	98.37	81.06	98.37	97.24
Gyn_Adur_c18700_g1_i1	Gyn_Aipa_c15715_g1_i2	97.97	86.68	97.97	93.58
Adur17850_comp0_c0_seq1	Aipa32962_comp0_c0_seq1	97.45	98.91	97.45	93.42
Gyn_Adur_c13587_g1_i1	Gyn_Aipa_c55640_g1_i1	98.63	88.12	98.63	94.35
Gyn_Adur_c10083_g1_i1	Aipa46830_comp4_c0_seq3	99.44	96.2	99.44	86.57
Adur10080_comp0_c1_seq5	Aipa45357_comp2_c0_seq4	99.34	98.38	99.34	88.42
Adur36060_comp0_c0_seq1	Aipa34442_comp1_c0_seq1	98	97.92	98	96.06
Adur21124_comp0_c0_seq1	Aipa49028_comp0_c0_seq1	96.98	97.01	96.98	98.98
Adur48939_comp0_c1_seq1	Aipa23472_comp0_c0_seq3	98.91	89.79	98.91	99.41
Adur13527_comp0_c0_seq2	Aipa4776_comp0_c0_seq1	98.74	90.75	98.74	86.76
Adur32911_comp1_c0_seq4	Aipa18670_comp0_c0_seq1	98.7	80.93	98.7	89.31
Adur49237_comp0_c0_seq1	Aipa9957_comp0_c0_seq1	97.14	97.74	97.14	97.39
Adur22147_comp0_c0_seq2	Aipa40610_comp0_c0_seq2	97.81	96.29	97.81	100
Gyn_Adur_c54397_g1_i1	Aipa28351_comp0_c0_seq1	99.03	98.6	99.03	91.33
Adur36035_comp0_c0_seq3	Aipa22567_comp1_c0_seq11	97.99	97.43	97.99	98.07
Adur46205_comp0_c0_seq24	Gyn_Aipa_c849_g1_i2	98.51	96.96	98.51	89.36
Adur19815_comp0_c0_seq1	Aipa47139_comp0_c0_seq1	91.9	97.7	91.9	86.71
Adur33487_comp0_c0_seq1	Aipa3742_comp0_c0_seq2	96.06	94.4	96.06	88.47
Adur47673_comp0_c0_seq1	Aipa2197_comp1_c0_seq1	97.7	99.94	97.7	88.98
Adur40762_comp0_c0_seq1	Aipa47802_comp0_c0_seq1	97.44	100	97.44	99.8
Gyn_Adur_c65544_g1_i1	Gyn_Aipa_c73545_g1_i1	98.88	96.13	98.88	95.51
Adur43707_comp0_c0_seq8	Aipa16353_comp0_c0_seq3	99.34	100	99.34	95.23
Gyn_Adur_c8544_g1_i1	Aipa2266_comp1_c0_seq1	98.72	92	98.72	98.8
Adur50048_comp0_c0_seq2	Aipa4853_comp0_c1_seq1	98.45	84.72	98.45	100
Adur35979_comp0_c0_seq1	Aipa309_comp0_c0_seq1	98.25	86.02	98.25	83.63
Adur34128_comp0_c0_seq1	Aipa44263_comp0_c0_seq2	97.05	99.02	97.05	88.28
Gyn_Adur_c4491_g1_i1	Aipa38414_comp2_c0_seq1	98.73	81.2	98.73	99.89
Adur228_comp0_c0_seq2	Aipa20376_comp0_c0_seq4	97.39	99.95	97.39	99.71
Gyn_Adur_c66135_g1_i1	Gyn_Aipa_c11649_g1_i1	95.19	91.54	95.19	100
Gyn_Adur_c43683_g1_i1	Gyn_Aipa_c4020_g1_i1	96.88	90.08	96.88	92.28
Adur32614_comp28_c0_seq5	Aipa44052_comp1_c0_seq13	98.14	87.14	98.14	96.68
Adur47686_comp0_c0_seq1	Aipa11634_comp0_c0_seq1	98.71	98.47	98.71	87.06
Adur22341_comp0_c0_seq5	Aipa24788_comp0_c0_seq9	98.23	97.65	98.23	98.66
Adur42655_comp2_c0_seq2	Aipa10101_comp1_c0_seq3	97.61	91.37	97.61	99.97
Gyn_Adur_c65270_g1_i1	Gyn_Aipa_c1425_g1_i1	96.6	99.88	96.6	93.97
Adur25552_comp0_c0_seq1	Aipa37821_comp0_c0_seq1	98.95	89.32	98.95	99.85
Adur18114_comp4_c0_seq1	Aipa33606_comp0_c0_seq1	96.41	94.46	96.41	94.07
Adur34021_comp0_c0_seq1	Aipa32320_comp0_c0_seq1	96.4	100	96.4	91.75
Adur48942_comp0_c0_seq1	Aipa23462_comp6_c0_seq8	97.07	97.73	97.07	99.74
Adur10367_comp0_c0_seq1	Aipa7073_comp0_c0_seq1	98.05	97.27	98.05	90.8
Adur30889_comp0_c0_seq3	Aipa1509_comp2_c0_seq1	98.27	98.74	98.27	93.65
Gyn_Adur_c7585_g1_i1	Aipa44014_comp1_c0_seq1	95.26	93.47	95.26	99.21
Adur42239_comp0_c0_seq1	Aipa6535_comp0_c0_seq1	97.69	94.91	97.69	97.73
Adur31710_comp0_c0_seq22	Aipa26692_comp0_c0_seq20	97.74	98.8	97.74	98.38
Adur34503_comp0_c0_seq1	Aipa50494_comp0_c0_seq1	98.14	95.16	98.14	98.57
Adur5966_comp0_c0_seq1	Aipa15365_comp0_c0_seq1	97.35	99.48	97.35	99.76
Adur1193_comp0_c0_seq1	Aipa45587_comp0_c0_seq1	96.52	91.35	96.52	99.12
Adur2151_comp0_c0_seq1	Aipa27915_comp0_c0_seq1	98.16	97.12	98.16	94.95
Adur14822_comp0_c0_seq1	Aipa17418_comp0_c0_seq1	97.34	92.24	97.34	99.59
Gyn_Adur_c47269_g1_i1	Gyn_Aipa_c12253_g1_i2	98.95	93.16	98.95	87.81
Adur25202_comp0_c0_seq4	Aipa29056_comp0_c0_seq5	98.12	94.98	98.12	99.65
Adur26326_comp0_c0_seq1	Aipa1860_comp0_c0_seq2	98.16	92.08	98.16	96.21
Adur27532_comp0_c0_seq1	Aipa23132_comp0_c0_seq1	92.05	95.73	92.05	99.02
Adur22298_comp0_c0_seq2	Gyn_Aipa_c10633_g1_i2	98.51	99.63	98.51	98.59
Adur28645_comp2_c0_seq1	Aipa28846_comp0_c0_seq1	99.45	85.51	99.45	100
Gyn_Adur_c1102_g1_i1	Gyn_Aipa_c5891_g1_i1	99.57	98.09	99.57	90.04
Adur18295_comp0_c0_seq2	Aipa2960_comp0_c0_seq1	93.3	94.51	93.29	100
Adur17192_comp0_c0_seq1	Aipa16249_comp0_c0_seq1	97.82	98.23	97.82	99.49
Gyn_Adur_c8107_g1_i2	Aipa3944_comp0_c0_seq1	97.31	95.3	97.31	99.14
Adur35825_comp0_c0_seq1	Aipa13904_comp0_c0_seq1	98.15	100	98.15	99.44
Adur38321_comp0_c0_seq2	Aipa7159_comp0_c0_seq1	98.49	89.06	98.49	95.62
Adur23565_comp0_c0_seq1	Aipa28508_comp0_c0_seq2	96.97	89.64	96.97	90.95
Adur13809_comp0_c0_seq2	Aipa17370_comp0_c0_seq2	98.89	99.67	98.89	99.7
Gyn_Adur_c10223_g1_i1	Aipa40000_comp2_c0_seq3	99.16	87.14	99.16	98.86
Gyn_Adur_c12530_g1_i1	Gyn_Aipa_c24886_g1_i1	93.7	92.79	93.7	81.64
Adur37711_comp1_c0_seq1	Aipa13163_comp0_c0_seq1	98.56	96.96	98.56	89.4
Adur33830_comp0_c0_seq3	Aipa32949_comp0_c0_seq1	96.41	93.83	96.41	95.39
Adur39940_comp0_c0_seq1	Gyn_Aipa_c2642_g1_i1	97.49	100	97.49	84.28
Adur5407_comp2_c0_seq1	Aipa16004_comp0_c0_seq1	98.85	84.54	98.85	99.28
Gyn_Adur_c75537_g1_i1	Gyn_Aipa_c1209_g1_i1	96.95	80.72	96.95	100
Gyn_Adur_c20372_g1_i1	Gyn_Aipa_c4899_g1_i1	97.92	99.12	97.92	99.55
Adur29704_comp0_c0_seq1	Aipa33896_comp2_c0_seq1	97.8	90.62	97.8	87.98
Adur12085_comp0_c0_seq1	Aipa26368_comp0_c0_seq2	96.87	81.63	96.87	99.73
Adur17647_comp1_c0_seq1	Gyn_Aipa_c54849_g1_i1	97.59	96.29	97.59	88.73
Adur11576_comp0_c0_seq1	Aipa25479_comp0_c0_seq1	98.36	99.64	98.36	96.49
Adur28415_comp1_c0_seq1	Aipa37455_comp0_c0_seq1	97.58	92.42	97.58	100
Adur34201_comp0_c0_seq2	Aipa25583_comp0_c0_seq2	98.52	81.3	98.52	97.75
Adur40783_comp0_c0_seq6	Aipa47806_comp0_c0_seq1	98.65	98.89	98.65	100
Adur27390_comp0_c0_seq1	Aipa51780_comp0_c0_seq1	97.03	90.28	97.03	83.59
Gyn_Adur_c7259_g1_i1	Aipa265_comp0_c0_seq1	98.48	100	98.48	94.65
Adur31500_comp0_c0_seq5	Aipa27016_comp0_c0_seq2	98.57	81.06	98.57	99.29
Adur9539_comp0_c0_seq1	Aipa33230_comp0_c0_seq1	96.16	87.19	96.16	93.61
Adur19825_comp0_c0_seq1	Aipa47143_comp0_c0_seq1	97.8	97.11	97.8	100
Gyn_Adur_c12733_g1_i1	Aipa1268_comp0_c0_seq1	97.4	87.2	97.4	100
Adur19373_comp0_c0_seq2	Aipa27151_comp0_c0_seq2	96.68	94.58	96.68	95.15
Adur25519_comp2_c0_seq1	Aipa5684_comp1_c0_seq1	96.27	97.62	96.27	100
Adur11465_comp0_c0_seq7	Aipa2418_comp0_c0_seq1	98.79	98.91	98.79	85.23
Gyn_Adur_c8828_g1_i1	Gyn_Aipa_c5652_g1_i1	98.12	99.81	98.12	84.17
Adur18719_comp0_c0_seq1	Aipa37679_comp0_c0_seq1	98.21	91.79	98.21	91
Adur8295_comp1_c0_seq2	Aipa49792_comp0_c0_seq2	98.15	99.78	98.15	99.46
Adur10007_comp0_c0_seq2	Aipa45405_comp0_c0_seq1	98.64	99.55	98.64	97.08
Adur35813_comp0_c0_seq1	Aipa13826_comp2_c0_seq1	96.95	86.86	96.95	97.76
Adur24984_comp0_c0_seq1	Aipa5371_comp0_c0_seq2	97.84	99.68	97.84	89.22
Adur34053_comp0_c0_seq1	Aipa44188_comp0_c0_seq1	98.27	99.67	98.27	97.88
Gyn_Adur_c11933_g1_i1	Aipa34860_comp1_c0_seq4	98.75	98.74	98.75	99.98
Gyn_Adur_c72700_g1_i1	Gyn_Aipa_c77958_g1_i1	93.95	98.17	93.95	100
Gyn_Adur_c47482_g1_i1	Aipa24765_comp1_c0_seq1	99.27	81.38	99.27	99.6
Adur17470_comp0_c0_seq1	Aipa22651_comp0_c0_seq1	96.44	99.23	96.44	84.55
Adur12353_comp0_c0_seq3	Aipa7925_comp0_c0_seq1	97.35	99.1	97.35	94.39
Adur49285_comp0_c0_seq12	Aipa36835_comp0_c0_seq3	98.03	95.93	98.03	99.59
Adur24549_comp1_c0_seq1	Aipa2829_comp0_c2_seq1	99.75	84.94	99.75	98.78
Adur15876_comp0_c0_seq6	Aipa32781_comp0_c0_seq1	98.69	91.64	98.69	99.88
Adur8893_comp0_c0_seq1	Aipa42007_comp0_c0_seq1	96.16	83.3	96.16	99.57
Adur30413_comp0_c0_seq1	Aipa44158_comp1_c0_seq1	98.69	86.52	98.69	93.66
Adur3185_comp0_c0_seq5	Aipa14280_comp0_c0_seq12	99.13	93.52	99.13	100
Adur3171_comp0_c0_seq1	Aipa7713_comp0_c0_seq1	99.43	93.78	99.43	100
Adur4444_comp0_c0_seq1	Aipa23554_comp0_c0_seq1	99.23	98.79	99.23	99.42
Adur11517_comp0_c0_seq1	Aipa20742_comp0_c0_seq1	97.93	97.91	97.93	98.03
Adur8604_comp0_c0_seq1	Aipa41734_comp0_c0_seq2	98.41	100	98.41	100
Adur35211_comp1_c0_seq2	Aipa38451_comp0_c0_seq3	96	88.7	96	99.57
Adur32601_comp0_c0_seq3	Aipa44032_comp0_c0_seq2	96.8	99.51	96.8	100
Adur9524_comp0_c0_seq1	Aipa33232_comp0_c0_seq1	98.74	89.25	98.74	100
Adur25858_comp0_c0_seq5	Aipa47389_comp1_c0_seq1	97.03	99.47	97.03	97.44
Adur15732_comp0_c0_seq1	Aipa52181_comp0_c0_seq2	96.74	97.42	96.74	99.94
Adur38401_comp1_c0_seq2	Aipa42705_comp1_c0_seq1	97.04	82.85	97.04	94.27
Adur37421_comp0_c0_seq1	Aipa10574_comp0_c0_seq2	92.6	100	92.6	92.69
Adur24844_comp0_c0_seq2	Aipa5227_comp1_c0_seq2	97.16	88.98	97.16	99.51
Adur3482_comp0_c0_seq1	Aipa16717_comp0_c0_seq1	97.31	93.88	97.31	98.48
Adur29485_comp0_c0_seq1	Aipa14552_comp0_c0_seq1	98.79	97.93	98.79	97.11
Gyn_Adur_c13487_g1_i1	Gyn_Aipa_c55583_g1_i1	97.03	97.76	97.03	94.55
Gyn_Adur_c8105_g2_i5	Aipa33737_comp1_c0_seq1	98.7	85.5	98.7	87.77
Adur42095_comp0_c0_seq2	Aipa44358_comp0_c0_seq1	96.81	92.08	96.81	83.99
Adur27350_comp0_c0_seq1	Aipa49245_comp0_c0_seq2	95.35	91.72	95.35	98.77
Adur27636_comp1_c0_seq10	Aipa45225_comp0_c0_seq1	98.49	86.76	98.49	86.47
Adur49877_comp0_c0_seq1	Aipa32485_comp0_c0_seq1	95.49	94.36	95.49	83
Gyn_Adur_c49146_g1_i1	Aipa49103_comp0_c0_seq4	98.8	94.22	98.8	100
Adur30582_comp0_c0_seq1	Gyn_Aipa_c11237_g1_i2	98.74	90.87	98.74	93.65
Adur35372_comp0_c0_seq1	Aipa7002_comp0_c0_seq1	98.25	98.69	98.25	99.79
Gyn_Adur_c7257_g3_i1	Aipa16493_comp0_c0_seq6	98.76	84.19	98.76	94.07
Adur24283_comp0_c0_seq1	Gyn_Aipa_c25205_g1_i1	97.18	99.47	97.18	95.29
Adur23298_comp1_c0_seq1	Aipa12971_comp0_c0_seq1	98.48	92.19	98.48	96.18
Gyn_Adur_c48878_g1_i1	Gyn_Aipa_c20043_g1_i5	96.48	100	96.48	98.51
Adur49794_comp0_c0_seq14	Aipa47209_comp2_c0_seq5	97.42	93.9	97.42	97.29
Gyn_Adur_c11339_g1_i1	Gyn_Aipa_c10609_g1_i3	97.72	99.71	97.72	83.61
Adur26073_comp0_c0_seq2	Aipa36725_comp0_c0_seq2	97.97	99.65	97.97	97.72
Adur34968_comp0_c0_seq1	Aipa34951_comp0_c0_seq3	98.42	91.88	98.42	100
Gyn_Adur_c1038_g1_i1	Aipa29469_comp0_c0_seq3	97.4	94.82	97.4	96.54
Adur7730_comp0_c0_seq2	Aipa36306_comp1_c0_seq1	98.79	99.6	98.79	94.09
Adur18332_comp1_c1_seq1	Aipa34641_comp0_c0_seq3	97.33	95	97.33	100
Adur49310_comp0_c0_seq1	Aipa36874_comp0_c0_seq1	97.74	90.93	97.74	97.61
Adur26768_comp0_c0_seq1	Aipa48647_comp1_c0_seq1	97.22	94.79	97.22	92.31
Gyn_Adur_c3651_g1_i1	Gyn_Aipa_c15492_g1_i1	98.46	100	98.46	99.37
Adur12944_comp0_c0_seq1	Aipa1080_comp0_c0_seq1	94.34	97.2	94.34	91.25
Gyn_Adur_c6141_g1_i1	Aipa17900_comp1_c0_seq1	98.96	99.81	98.96	90.86
Adur18893_comp0_c0_seq1	Aipa904_comp1_c0_seq1	98.94	95.06	98.94	99.44
Adur2371_comp0_c0_seq1	Aipa28104_comp0_c0_seq1	96.18	94.37	96.18	98.16
Adur23774_comp0_c0_seq3	Aipa16480_comp1_c0_seq8	98.56	100	98.56	93.14
Adur627_comp0_c0_seq1	Aipa8006_comp0_c0_seq1	97.3	90.88	97.3	99.81
Adur12251_comp0_c0_seq1	Aipa45760_comp0_c0_seq3	96.48	83.98	96.48	100
Adur34042_comp0_c0_seq2	Aipa44170_comp1_c0_seq1	98.71	100	98.71	99.47
Gyn_Adur_c24162_g1_i1	Aipa4703_comp0_c0_seq5	98.5	100	98.5	99.36
Adur45395_comp0_c0_seq1	Aipa41365_comp0_c0_seq24	96.07	97.26	96.07	95.55
Gyn_Adur_c3688_g1_i1	Aipa46374_comp0_c0_seq1	98.49	98.44	98.49	95.11
Adur10839_comp0_c0_seq1	Aipa32658_comp0_c0_seq1	92.49	93.48	92.49	88.43
Adur4352_comp0_c0_seq1	Aipa6505_comp0_c0_seq1	98.25	95.14	98.25	92.96
Adur42134_comp1_c0_seq2	Aipa28686_comp1_c0_seq3	98.26	94.88	98.26	99.91
Adur23032_comp0_c0_seq4	Aipa19217_comp0_c0_seq13	97.44	99.01	97.44	99.64
Adur17046_comp0_c0_seq1	Aipa19385_comp2_c0_seq1	98.59	84.49	98.59	86.11
Adur29728_comp0_c0_seq1	Aipa12375_comp0_c0_seq1	98.95	99.26	98.95	99.36
Adur21690_comp0_c0_seq1	Aipa18425_comp0_c0_seq1	94.36	82.12	94.36	99.51
Adur44244_comp0_c0_seq1	Aipa49489_comp1_c0_seq1	97.12	99.27	97.12	97.92
Adur42972_comp0_c0_seq1	Aipa15869_comp0_c0_seq1	97.58	99.81	97.58	100
Adur44286_comp0_c0_seq3	Aipa49561_comp0_c0_seq2	98.46	96.42	98.46	96.1
Adur4919_comp1_c0_seq2	Aipa4119_comp1_c0_seq4	97.98	99.39	97.98	98.6
Adur43620_comp0_c0_seq2	Aipa38145_comp1_c0_seq3	98.57	97.01	98.57	100
Adur35941_comp1_c0_seq1	Aipa26945_comp0_c0_seq1	98.59	93.32	98.59	95.85
Adur39744_comp0_c0_seq2	Aipa722_comp0_c0_seq2	98.97	100	98.97	83.32
Gyn_Adur_c47284_g1_i1	Gyn_Aipa_c53658_g1_i1	97.86	80.77	97.86	100
Adur36993_comp0_c0_seq4	Aipa33926_comp0_c0_seq1	97.26	88.69	97.26	94.11
Adur19013_comp3_c0_seq1	Aipa15642_comp4_c0_seq1	97.63	81.23	97.63	88.55
Adur45268_comp0_c0_seq1	Aipa41496_comp0_c0_seq1	98.06	88.56	98.06	86.68
Adur9903_comp0_c0_seq2	Aipa47560_comp1_c0_seq1	98.2	97.62	98.2	94.68
Gyn_Adur_c2484_g1_i1	Aipa33999_comp0_c0_seq1	96.36	96.04	96.36	96.02
Gyn_Adur_c44087_g1_i1	Aipa41732_comp0_c0_seq2	97.94	81.28	97.94	95.75
Adur18250_comp1_c0_seq2	Aipa29015_comp1_c0_seq4	98.85	95.07	98.85	96.66
Gyn_Adur_c10926_g1_i1	Gyn_Aipa_c53565_g1_i1	98.49	100	98.49	80.63
Adur25000_comp0_c0_seq2	Aipa5348_comp0_c0_seq2	99.17	99.75	99.17	99.43
Adur19506_comp0_c0_seq3	Aipa38333_comp0_c0_seq1	98.47	98.72	98.47	80.44
Adur30385_comp0_c0_seq4	Aipa44132_comp1_c0_seq2	95.15	98.86	95.15	96.6
Adur6505_comp1_c0_seq1	Aipa1388_comp0_c0_seq1	97.48	84.9	97.48	100
Gyn_Adur_c56920_g1_i1	Gyn_Aipa_c55935_g1_i1	98.48	98.06	98.48	100
Adur43614_comp0_c0_seq1	Aipa38154_comp0_c0_seq2	98.41	93.05	98.41	97.48
Adur44584_comp0_c1_seq1	Aipa30692_comp2_c0_seq1	95.86	81.14	95.86	96.21
Adur25521_comp0_c0_seq1	Aipa5687_comp0_c0_seq1	95.61	100	95.61	97.05
Adur30606_comp0_c0_seq1	Aipa2339_comp0_c0_seq2	98.85	86.62	98.85	93.09
Adur26943_comp0_c0_seq1	Aipa37342_comp0_c0_seq2	98.34	98.87	98.34	90.47
Adur4618_comp0_c0_seq1	Aipa42709_comp0_c0_seq1	98.62	97.05	98.62	100
Adur38546_comp0_c0_seq1	Aipa1921_comp0_c0_seq1	98.16	86.02	98.16	95.36
Adur46085_comp0_c0_seq1	Aipa2654_comp0_c0_seq1	97.67	91.16	97.67	98
Adur12070_comp0_c0_seq1	Aipa26345_comp1_c0_seq2	98.04	99.89	98.04	99.44
Adur46958_comp1_c0_seq3	Aipa10874_comp0_c0_seq9	97.62	100	97.62	89.68
Adur10883_comp0_c0_seq2	Aipa13338_comp0_c0_seq2	97.51	97.61	97.51	96.29
Adur21154_comp0_c0_seq1	Aipa48989_comp0_c0_seq1	97.79	91.65	97.79	94.88
Gyn_Adur_c597_g1_i1	Gyn_Aipa_c13239_g1_i1	97.3	87.84	97.3	86.28
Adur14503_comp0_c0_seq3	Aipa48061_comp1_c0_seq2	97.91	96.01	97.91	100
Adur37282_comp1_c0_seq2	Aipa51458_comp0_c0_seq1	99.44	100	99.44	88.21
Adur757_comp0_c0_seq1	Aipa29738_comp0_c0_seq3	98.55	95.58	98.55	98.34
Adur46250_comp0_c0_seq2	Aipa2514_comp0_c0_seq3	97.09	93.88	97.09	100
Adur13092_comp0_c0_seq1	Aipa18154_comp0_c0_seq1	98.15	100	98.15	99.48
Adur13492_comp1_c0_seq12	Aipa15659_comp0_c0_seq4	98.95	100	98.95	97.29
Gyn_Adur_c220_g1_i1	Aipa41966_comp1_c0_seq1	95.99	97.79	95.99	97.59
Adur6074_comp0_c0_seq4	Aipa15265_comp1_c0_seq1	97.54	99.31	97.54	88.61
Adur36102_comp0_c0_seq1	Aipa34409_comp0_c0_seq1	98.32	95.7	98.32	98.6
Adur48352_comp0_c0_seq2	Aipa52566_comp0_c1_seq3	97.05	96.73	97.05	97
Adur35877_comp0_c0_seq1	Aipa26892_comp0_c0_seq1	98.47	96.59	98.47	100
Adur43035_comp0_c0_seq1	Aipa46886_comp1_c0_seq5	98.15	81.95	98.15	99.6
Adur8359_comp0_c0_seq2	Aipa12998_comp1_c0_seq3	99.07	96.56	99.07	99.58
Adur13919_comp1_c0_seq4	Aipa11727_comp0_c0_seq3	98.01	100	98.01	83.97
Adur3856_comp1_c0_seq2	Aipa9407_comp2_c0_seq2	99.42	99.35	99.42	83.05
Adur16816_comp0_c0_seq1	Aipa12688_comp1_c0_seq1	97.88	97.06	97.88	98.69
Adur47438_comp1_c0_seq1	Aipa32554_comp1_c0_seq1	95.37	88.36	95.37	87.2
Gyn_Adur_c63763_g1_i1	Aipa417_comp1_c1_seq1	98.84	93.49	98.84	84.68
Adur42983_comp0_c0_seq2	Aipa6647_comp1_c0_seq2	97.82	84.56	97.82	100
Adur48460_comp0_c0_seq2	Aipa48401_comp0_c0_seq1	96.73	98.27	96.73	99.41
Gyn_Adur_c12207_g1_i1	Aipa46612_comp2_c0_seq1	95.7	83.88	95.77	100
Gyn_Adur_c7900_g1_i1	Gyn_Aipa_c17659_g1_i3	97.72	100	97.72	100
Adur5063_comp0_c0_seq2	Aipa42383_comp0_c0_seq6	98.38	86.92	98.38	98.86
Adur23624_comp0_c0_seq2	Aipa28454_comp0_c0_seq2	96.69	95.97	96.69	83.93
Adur11187_comp0_c0_seq2	Aipa34214_comp0_c0_seq3	98.55	92.81	98.55	100
Adur28572_comp0_c0_seq1	Gyn_Aipa_c6897_g1_i3	98.65	98.54	98.65	100
Gyn_Adur_c8578_g1_i1	Aipa9848_comp0_c0_seq1	98.54	85.34	98.54	100
Gyn_Adur_c3633_g1_i1	Gyn_Aipa_c20123_g1_i3	98.57	86.64	98.57	81.25
Gyn_Adur_c47737_g1_i1	Aipa12415_comp0_c0_seq1	96.87	87.51	96.87	99.9
Adur17746_comp0_c0_seq1	Aipa51007_comp0_c0_seq3	97.96	89.56	97.96	94.34
Adur33689_comp1_c0_seq1	Aipa15398_comp2_c0_seq1	95.65	100	95.65	81.6
Adur3158_comp1_c0_seq1	Aipa19337_comp4_c0_seq2	97.13	80.25	97.13	85.82
Adur16652_comp0_c0_seq1	Aipa29990_comp2_c0_seq1	98.5	98.84	98.5	93.12
Adur39659_comp0_c0_seq2	Aipa643_comp1_c0_seq10	97.29	100	97.29	89.16
Adur19607_comp0_c0_seq1	Aipa26182_comp0_c0_seq1	94.87	94.55	94.87	85.48
Gyn_Adur_c6619_g1_i2	Aipa35676_comp1_c0_seq14	99.72	90.46	99.72	81.48
Gyn_Adur_c9170_g1_i1	Gyn_Aipa_c11970_g1_i1	96.3	90.86	96.3	87.55
Adur32538_comp0_c0_seq1	Aipa43988_comp0_c0_seq1	94.15	98.46	94.15	98.91
Gyn_Adur_c43598_g1_i1	Aipa9138_comp1_c0_seq1	97.2	94.08	97.2	90.87
Adur25474_comp0_c0_seq1	Aipa20264_comp0_c0_seq1	98.4	90.99	98.4	86.64
Adur22364_comp0_c0_seq1	Aipa24823_comp0_c0_seq1	97.62	98.95	97.62	98.6
Adur44298_comp0_c0_seq1	Gyn_Aipa_c3676_g1_i1	98.47	98.63	98.47	90.53
Gyn_Adur_c59416_g1_i1	Gyn_Aipa_c9231_g1_i1	97.81	94.4	97.81	95.08
Gyn_Adur_c779_g1_i1	Gyn_Aipa_c19321_g1_i3	98.83	83.38	98.83	96.05
Adur46086_comp0_c0_seq3	Aipa2640_comp0_c0_seq2	97.74	100	97.74	99.53
Adur2367_comp0_c0_seq1	Aipa28134_comp0_c0_seq2	98.19	86.46	98.19	99.77
Adur50055_comp0_c0_seq1	Aipa4858_comp0_c0_seq1	99.27	98.15	99.27	81.43
Gyn_Adur_c44804_g1_i1	Aipa11551_comp0_c0_seq9	98.33	100	98.33	82.72
Gyn_Adur_c6273_g1_i1	Gyn_Aipa_c19809_g1_i1	95.17	100	95.17	94.43
Adur9682_comp0_c0_seq1	Gyn_Aipa_c20322_g2_i2	96.7	98.61	96.7	96.07
Gyn_Adur_c2584_g1_i2	Gyn_Aipa_c15240_g1_i1	98.25	80.06	98.25	83.19
Gyn_Adur_c19411_g1_i1	Aipa5232_comp0_c0_seq1	97.59	81.32	97.59	100
Adur35846_comp1_c0_seq1	Aipa13863_comp0_c0_seq1	96.42	88.68	96.42	94.06
Adur33236_comp0_c0_seq1	Aipa3928_comp0_c0_seq1	97.7	97.66	97.7	97.05
Adur12358_comp0_c0_seq1	Aipa7941_comp0_c0_seq1	98.88	100	98.88	97.14
Gyn_Adur_c2761_g1_i1	Aipa50191_comp0_c0_seq2	98.19	93.1	98.19	90.74
Adur36090_comp0_c0_seq2	Aipa34425_comp1_c0_seq3	98	97.71	98	99.92
Adur12022_comp0_c0_seq1	Aipa26295_comp0_c0_seq1	98.31	91.23	98.31	98.88
Adur44863_comp0_c0_seq3	Aipa14113_comp0_c0_seq3	96.98	94.36	96.98	100
Adur10086_comp0_c0_seq1	Gyn_Aipa_c25473_g1_i1	96.92	99.58	96.92	85.84
Adur2557_comp1_c0_seq2	Gyn_Aipa_c7331_g1_i2	96.5	100	96.5	86.43
Gyn_Adur_c43690_g1_i1	Gyn_Aipa_c5806_g1_i1	97.27	99.95	97.27	94.86
Gyn_Adur_c2441_g1_i1	Aipa37898_comp0_c0_seq1	97.98	99.32	97.98	83.17
Gyn_Adur_c2195_g1_i2	Aipa36363_comp1_c0_seq1	99.51	83.26	99.51	98.86
Adur42688_comp0_c0_seq1	Aipa21560_comp0_c0_seq1	96.32	80.2	96.32	98.11
Adur50833_comp0_c0_seq1	Aipa20045_comp0_c1_seq1	99.13	80.79	99.13	85.87
Adur25349_comp0_c0_seq1	Gyn_Aipa_c8283_g1_i1	97.81	99.8	97.81	87.29
Adur39957_comp3_c0_seq1	Aipa24287_comp2_c0_seq2	99.39	84.8	99.39	86.75
Adur15423_comp0_c0_seq1	Aipa9644_comp0_c0_seq1	95.45	92.55	95.45	87.65
Adur7174_comp0_c0_seq2	Aipa7327_comp1_c0_seq1	97.77	90.97	97.77	95.69
Adur4875_comp0_c0_seq1	Aipa4052_comp0_c0_seq1	96.97	92.6	96.97	93.03
Adur15544_comp0_c0_seq1	Aipa4275_comp0_c0_seq1	98.7	96.26	98.7	100
Adur43926_comp0_c0_seq5	Aipa40204_comp0_c0_seq2	98.97	95.49	98.97	100
Adur24328_comp1_c0_seq1	Aipa18277_comp0_c0_seq1	96.82	97.46	96.82	85.54
Adur8336_comp0_c0_seq4	Aipa49803_comp1_c0_seq1	97.56	99.8	97.56	87.67
Gyn_Adur_c19079_g1_i1	Gyn_Aipa_c21849_g1_i1	98.06	100	98.06	96.7
Adur43805_comp0_c0_seq2	Aipa50883_comp1_c0_seq5	98.73	96.67	98.73	99.18
Adur4902_comp0_c0_seq1	Aipa4088_comp0_c0_seq3	97.95	87.07	97.95	86.82
Gyn_Adur_c5526_g1_i1	Aipa17985_comp3_c0_seq10	98.68	84.77	98.68	99.04
Adur12125_comp0_c0_seq2	Aipa26404_comp1_c0_seq1	98.95	84	98.95	98.9
Adur45429_comp0_c0_seq2	Aipa41380_comp0_c0_seq1	99.35	100	99.35	86.85
Adur21786_comp0_c0_seq2	Aipa24603_comp0_c0_seq1	97.72	98.34	97.72	97.28
Gyn_Adur_c45825_g1_i1	Aipa877_comp0_c0_seq2	98.52	92.92	98.52	93.17
Gyn_Adur_c44637_g1_i1	Gyn_Aipa_c25612_g1_i1	92.74	98.03	92.74	91.98
Adur35088_comp0_c0_seq1	Aipa19380_comp2_c0_seq1	97.89	84.17	97.89	86.93
Adur49914_comp0_c1_seq1	Aipa19456_comp0_c1_seq1	98.01	82.92	98.01	100
Adur48586_comp0_c0_seq2	Aipa20417_comp0_c0_seq1	99.05	99.06	99.05	99.95
Adur35064_comp0_c0_seq1	Aipa29113_comp0_c0_seq1	96.24	100	96.24	95.08
Gyn_Adur_c17663_g1_i1	Aipa46997_comp1_c0_seq1	97.48	93.2	97.48	99.48
Adur5768_comp0_c0_seq1	Aipa25505_comp1_c0_seq2	97.67	95.66	97.67	99.08
Gyn_Adur_c10308_g1_i1	Aipa34713_comp0_c0_seq1	95.36	100	95.36	98.77
Adur18154_comp0_c0_seq1	Aipa33604_comp0_c0_seq1	98.59	92.93	98.59	99.33
Adur38430_comp0_c0_seq1	Aipa41330_comp0_c0_seq1	98.7	83.94	98.7	99.77
Adur29840_comp0_c0_seq1	Aipa21594_comp2_c0_seq1	98	87.13	98	99.93
Gyn_Adur_c1440_g1_i1	Aipa45139_comp0_c1_seq1	98.2	95.3	98.2	81.01
Gyn_Adur_c202_g1_i1	Aipa16524_comp1_c0_seq7	97.88	96.75	97.88	86.87
Adur16395_comp0_c0_seq10	Aipa16123_comp0_c0_seq1	99.23	90.31	99.23	99.38
Adur34416_comp0_c0_seq2	Aipa25745_comp0_c0_seq1	97.83	86.49	97.83	98.78
Adur31499_comp0_c0_seq1	Aipa27018_comp0_c0_seq2	98.76	99.9	98.76	85.66
Adur2890_comp0_c0_seq1	Gyn_Aipa_c51168_g1_i1	98.52	99.48	98.52	87.71
Adur34804_comp0_c0_seq2	Aipa50422_comp0_c0_seq3	96.6	91.4	96.6	100
Gyn_Adur_c58420_g1_i1	Aipa41538_comp0_c0_seq1	96.14	84.72	96.14	91.7
Adur34953_comp0_c0_seq10	Aipa19546_comp2_c0_seq2	98.96	87.63	98.96	91.84
Adur22728_comp2_c0_seq7	Aipa46824_comp1_c0_seq2	96.88	95.01	96.88	91.02
Gyn_Adur_c50937_g1_i1	Aipa29855_comp0_c0_seq1	96.7	83.99	96.7	90.6
Adur48887_comp0_c0_seq6	Aipa23534_comp0_c0_seq4	98.64	98.62	98.64	98.81
Adur44074_comp0_c0_seq1	Aipa51210_comp0_c0_seq1	95.83	97.42	95.83	98.95
Adur22812_comp0_c0_seq1	Aipa46734_comp0_c0_seq1	93.49	89.23	93.49	85.05
Adur29721_comp0_c0_seq1	Aipa12386_comp0_c0_seq1	96.26	93.86	96.26	99.69
Adur9131_comp0_c0_seq2	Gyn_Aipa_c21060_g1_i1	100	88.4	100	93.92
Adur2532_comp0_c0_seq6	Gyn_Aipa_c11981_g1_i1	98.75	100	98.75	90.61
Gyn_Adur_c55327_g1_i1	Aipa20435_comp0_c0_seq1	96.23	82.25	96.23	99.26
Adur44467_comp0_c0_seq1	Aipa19211_comp1_c0_seq5	98.58	99.88	98.58	83.78
Adur34498_comp0_c0_seq1	Aipa50501_comp0_c0_seq1	98.59	98.3	98.59	97.99
Adur9253_comp1_c0_seq1	Aipa35531_comp2_c0_seq1	99.67	88.77	99.67	100
Adur2330_comp0_c0_seq3	Aipa28065_comp0_c0_seq6	97.71	96.04	97.71	92.51
Adur7667_comp0_c0_seq1	Aipa50714_comp0_c1_seq2	98.6	99.94	98.6	86.33
Adur24278_comp0_c0_seq1	Aipa39234_comp0_c0_seq2	99.25	88.11	99.25	99.84
Adur50062_comp2_c0_seq1	Aipa47972_comp2_c0_seq2	98.02	100	98.02	80.78
Adur10862_comp0_c0_seq1	Aipa32637_comp0_c0_seq1	93.92	81.72	93.92	92.4
Adur5672_comp0_c0_seq2	Aipa32028_comp0_c0_seq1	97.29	99.08	97.29	92.72
Gyn_Adur_c57077_g1_i1	Gyn_Aipa_c22119_g1_i1	98.57	91.54	98.57	99.23
Adur18731_comp0_c0_seq1	Aipa37699_comp0_c0_seq1	98.22	87.84	98.22	95.62
Adur35758_comp0_c0_seq9	Aipa50605_comp3_c0_seq1	99.05	89.55	99.05	95.41
Gyn_Adur_c10401_g1_i1	Gyn_Aipa_c15392_g1_i1	98.83	100	98.83	98.49
Adur42509_comp0_c0_seq1	Aipa4904_comp0_c0_seq2	94.44	100	94.44	94.17
Adur26306_comp1_c0_seq3	Aipa25708_comp1_c0_seq5	98.29	100	98.29	99.34
Adur13951_comp1_c0_seq2	Aipa10343_comp0_c0_seq3	98.78	96.92	98.78	89.13
Adur6663_comp0_c0_seq1	Aipa22703_comp1_c0_seq1	97.89	95.67	97.89	99.78
Adur22259_comp0_c0_seq1	Aipa35276_comp0_c0_seq1	98.39	98.42	98.39	86.03
Adur29973_comp0_c0_seq1	Gyn_Aipa_c19015_g1_i1	98.91	95.09	98.91	98.62
Adur9002_comp0_c0_seq1	Aipa41593_comp0_c0_seq1	98.49	84.43	98.49	97.17
Adur31937_comp0_c0_seq1	Aipa13010_comp1_c0_seq1	98.75	98.54	98.75	94.29
Adur14428_comp0_c0_seq1	Aipa33375_comp1_c0_seq1	98.42	100	98.42	100
Adur4662_comp0_c0_seq1	Aipa28984_comp0_c0_seq1	94.4	100	94.4	84.97
Adur28374_comp0_c0_seq2	Aipa37487_comp0_c0_seq1	99.07	100	99.07	99.23
Adur22135_comp0_c0_seq2	Gyn_Aipa_c12031_g1_i1	97.75	96.67	97.75	89.85
Adur13391_comp0_c0_seq3	Aipa2063_comp1_c0_seq1	96.72	100	96.72	95.53
Adur5304_comp0_c1_seq1	Aipa33004_comp0_c0_seq1	98.4	93.93	98.4	100
Adur8296_comp1_c0_seq4	Aipa49794_comp0_c0_seq4	97.98	89.75	97.98	91.67
Gyn_Adur_c7519_g1_i2	Aipa44584_comp0_c0_seq1	87.93	99.92	87.93	98.41
Adur37750_comp0_c0_seq8	Aipa17439_comp1_c0_seq2	98.55	84.96	98.55	95.46
Adur44757_comp2_c0_seq3	Aipa30465_comp1_c0_seq3	98.92	94.75	98.92	98.14
Adur27446_comp0_c0_seq1	Aipa51686_comp0_c0_seq1	97.89	98.16	97.89	91.35
Adur39798_comp0_c0_seq2	Aipa23342_comp0_c1_seq1	98.3	94.39	98.3	86.14
Adur15787_comp1_c0_seq2	Aipa19370_comp0_c1_seq1	98.8	92.4	98.8	91.86
Adur14498_comp0_c0_seq1	Aipa48083_comp1_c0_seq1	97.25	97.17	97.25	99.21
Gyn_Adur_c5973_g1_i1	Gyn_Aipa_c5877_g1_i1	98.79	95.75	98.79	99.43
Adur34280_comp0_c0_seq2	Aipa29809_comp1_c0_seq2	98.95	98.69	98.95	100
Adur32196_comp0_c0_seq2	Aipa43677_comp1_c0_seq3	98.82	80.3	98.82	94.9
Adur28007_comp0_c0_seq1	Aipa27545_comp1_c0_seq1	95.11	98.88	95.11	99.54
Gyn_Adur_c50911_g1_i1	Gyn_Aipa_c14696_g1_i1	96.6	85.5	96.6	91.02
Gyn_Adur_c44736_g1_i1	Aipa16569_comp0_c0_seq1	98.17	96.17	98.17	99.32
Gyn_Adur_c5775_g1_i1	Aipa14842_comp0_c0_seq1	97.62	93.16	97.62	97.78
Adur26884_comp0_c0_seq1	Aipa39180_comp0_c0_seq1	97.09	100	97.09	98.31
Gyn_Adur_c19173_g1_i1	Aipa26294_comp0_c0_seq1	96.11	92.36	96.11	81.07
Adur17668_comp2_c0_seq1	Aipa9316_comp0_c0_seq2	98.88	89.32	98.88	89.01
Adur4364_comp0_c0_seq6	Aipa52217_comp1_c0_seq8	99.33	100	99.33	89.67
Adur19401_comp0_c0_seq2	Aipa27181_comp0_c0_seq2	97.64	96.97	97.64	99.75
Adur39479_comp0_c0_seq1	Gyn_Aipa_c2010_g1_i1	97.48	99.85	97.48	91.33
Adur43092_comp0_c0_seq1	Aipa46000_comp0_c0_seq1	99.16	94.83	99.16	96.26
Gyn_Adur_c4448_g1_i1	Aipa28267_comp0_c0_seq2	98.61	91.71	98.61	100
Gyn_Adur_c3536_g1_i1	Gyn_Aipa_c8027_g1_i1	100	82.98	100	90.47
Adur17957_comp0_c0_seq3	Aipa33790_comp1_c0_seq1	98.46	99.78	98.46	95.39
Adur16927_comp1_c0_seq11	Aipa14910_comp3_c0_seq1	98.79	100	98.79	91.33
Adur26122_comp0_c0_seq1	Aipa9901_comp0_c0_seq1	98.47	82	98.47	100
Adur38804_comp4_c0_seq1	Aipa48711_comp3_c0_seq1	98.59	100	98.59	90.13
Adur24930_comp0_c0_seq1	Aipa5326_comp0_c0_seq1	98.98	89.02	98.98	95.82
Gyn_Adur_c17246_g1_i1	Aipa3824_comp0_c0_seq1	97.53	90.85	97.53	92.01
Adur44835_comp1_c0_seq1	Aipa25031_comp0_c0_seq2	98.13	99	98.13	99.89
Gyn_Adur_c7603_g1_i2	Aipa39385_comp0_c0_seq2	98.64	98.14	98.64	94.82
Adur38402_comp0_c0_seq1	Aipa42733_comp0_c0_seq2	97.07	98.86	97.07	97.83
Gyn_Adur_c46868_g1_i1	Gyn_Aipa_c10885_g1_i1	97.29	99.93	97.29	93.01
Adur22212_comp0_c0_seq1	Aipa40536_comp0_c0_seq1	98.07	84.52	98.07	99.13
Adur21046_comp0_c1_seq7	Aipa22957_comp1_c0_seq2	98.33	96.03	98.33	96.25
Adur42139_comp0_c0_seq1	Aipa28691_comp0_c0_seq2	98.2	94.37	98.2	81.22
Adur15832_comp0_c0_seq1	Aipa32815_comp0_c0_seq1	96.27	100	96.27	90.22
Adur8036_comp0_c0_seq1	Aipa4572_comp0_c0_seq1	97.91	95.73	97.91	88.76
Gyn_Adur_c18825_g1_i1	Aipa41825_comp0_c0_seq2	95.74	95.8	95.74	98.43
Adur17197_comp0_c0_seq1	Aipa16276_comp0_c0_seq1	98.49	98.45	98.49	96.87
Adur33799_comp0_c0_seq4	Aipa20975_comp2_c0_seq1	99.12	99	99.12	99.37
Adur31217_comp0_c2_seq1	Aipa39140_comp0_c0_seq1	97.84	100	97.84	88.28
Adur50367_comp1_c0_seq2	Aipa24972_comp0_c0_seq1	97.33	93.51	97.33	98.85
Adur21676_comp0_c0_seq1	Aipa18380_comp0_c0_seq1	98.95	97.72	98.95	100
Adur44503_comp0_c0_seq1	Aipa30798_comp1_c0_seq1	97.57	96.26	97.57	94.61
Adur27360_comp0_c0_seq1	Aipa49252_comp0_c0_seq1	95.62	90.07	95.62	93.96
Gyn_Adur_c4115_g1_i1	Gyn_Aipa_c9421_g1_i1	98.54	100	98.54	91.38
Gyn_Adur_c9055_g1_i1	Aipa16080_comp0_c0_seq2	96.58	85.82	96.58	100
Adur45748_comp1_c0_seq3	Aipa50221_comp1_c0_seq5	98.09	93.97	98.09	99.92
Adur2639_comp1_c0_seq1	Aipa28417_comp0_c0_seq1	93.43	86.11	93.43	100
Adur43756_comp0_c0_seq2	Aipa43594_comp0_c0_seq7	95.96	96.43	95.96	91.43
Adur17010_comp0_c0_seq1	Aipa34511_comp0_c0_seq1	97.26	99.17	97.26	97.65
Adur30205_comp0_c0_seq3	Aipa11683_comp0_c1_seq2	96.03	89.78	96.03	84.21
Gyn_Adur_c87_g1_i1	Gyn_Aipa_c19221_g1_i1	92.13	99.96	92.13	96.75
Adur6647_comp0_c0_seq1	Aipa22756_comp2_c0_seq3	97.85	97.82	97.85	100
Adur50081_comp0_c0_seq1	Aipa4861_comp1_c0_seq5	99.09	100	99.09	83.28
Adur31295_comp0_c0_seq1	Aipa13435_comp1_c0_seq1	98.12	95.21	98.12	100
Gyn_Adur_c49070_g1_i1	Aipa11476_comp0_c0_seq3	97.24	83.01	97.24	100
Adur47624_comp1_c0_seq1	Aipa49111_comp0_c0_seq3	97.48	94.79	97.48	99.59
Gyn_Adur_c5465_g1_i1	Aipa38039_comp1_c0_seq2	98.34	99.13	98.34	96.45
Adur13152_comp0_c0_seq1	Aipa30319_comp0_c0_seq1	98.92	97.49	98.92	100
Adur2127_comp0_c0_seq2	Aipa27859_comp0_c0_seq2	99.47	94.38	99.47	100
Adur3182_comp0_c0_seq1	Aipa17037_comp0_c0_seq1	97.96	99.15	97.96	100
Adur46420_comp0_c0_seq1	Aipa1762_comp0_c0_seq2	98.23	99.93	98.23	92.33
Adur26190_comp2_c1_seq1	Gyn_Aipa_c7886_g1_i1	91.86	88.51	91.86	83.4
Adur34865_comp1_c1_seq4	Aipa50757_comp2_c1_seq1	98.88	99.39	98.88	95.42
Adur31015_comp0_c0_seq1	Aipa19097_comp0_c0_seq1	99	100	99	98.13
Adur42264_comp0_c0_seq2	Aipa6543_comp0_c0_seq1	97.95	94.73	97.95	98.04
Adur45381_comp0_c0_seq1	Aipa41416_comp0_c0_seq1	98.9	86.89	98.9	99.22
Adur29578_comp0_c0_seq1	Aipa42476_comp0_c0_seq1	96.72	95.51	96.72	98.14
Adur44943_comp0_c0_seq1	Aipa14144_comp0_c0_seq2	98.43	92.86	98.43	99.75
Adur396_comp0_c0_seq1	Aipa36606_comp0_c0_seq4	96.78	100	96.78	94.26
Gyn_Adur_c7312_g1_i2	Aipa45998_comp0_c0_seq1	96.79	99.97	96.79	84.23
Adur4987_comp0_c0_seq2	Aipa4157_comp0_c0_seq1	98.51	99.7	98.51	93.63
Adur31557_comp0_c0_seq5	Aipa26983_comp0_c0_seq2	97.56	99.85	97.56	96.09
Adur29547_comp0_c0_seq1	Aipa42471_comp0_c0_seq1	97.14	98.06	97.14	91.21
Adur7246_comp0_c0_seq1	Aipa29160_comp1_c0_seq1	89.14	85.88	89.14	98.06
Gyn_Adur_c2434_g1_i1	Gyn_Aipa_c14636_g1_i2	98.56	98.11	98.56	100
Adur3542_comp1_c0_seq1	Aipa16694_comp0_c1_seq2	99.15	99.45	99.15	92.44
Adur18365_comp0_c0_seq2	Aipa34670_comp0_c0_seq2	97.6	100	97.6	92.78
Adur9417_comp2_c0_seq5	Aipa42126_comp6_c0_seq10	99.37	80.74	99.37	98.25
Gyn_Adur_c48985_g1_i1	Aipa8040_comp0_c0_seq1	98.07	84.84	98.07	86.61
Adur33005_comp0_c0_seq1	Aipa6965_comp0_c1_seq1	98.47	97.03	98.47	90.2
Gyn_Adur_c932_g1_i1	Gyn_Aipa_c19515_g1_i1	96.28	90.45	96.28	80.8
Adur14710_comp0_c0_seq1	Aipa21144_comp1_c0_seq2	93.1	98.74	93.1	90.39
Adur1704_comp1_c0_seq1	Aipa28974_comp2_c0_seq21	99.42	94.93	99.42	89.85
Adur12133_comp0_c0_seq1	Aipa26403_comp0_c0_seq1	96.03	84.84	96.03	88.62
Adur30772_comp0_c0_seq1	Aipa237_comp1_c0_seq12	97.97	93.08	97.97	86.57
Gyn_Adur_c66396_g1_i1	Aipa12704_comp0_c0_seq1	96.65	86.98	96.65	99.31
Adur28907_comp0_c0_seq2	Aipa32609_comp0_c0_seq2	98.47	97.09	98.47	97.59
Gyn_Adur_c4593_g1_i2	Gyn_Aipa_c14039_g1_i1	99.07	90.76	99.07	83.75
Adur4133_comp0_c0_seq1	Aipa20015_comp0_c0_seq1	96.17	99.47	96.17	100
Gyn_Adur_c55894_g1_i1	Aipa43929_comp0_c0_seq1	95.62	100	95.62	80.54
Adur46370_comp1_c0_seq4	Aipa39172_comp0_c0_seq1	97.78	91.48	97.78	98.64
Adur2292_comp0_c0_seq1	Aipa28043_comp0_c0_seq1	98.03	99.79	98.03	94.56
Adur33502_comp0_c0_seq3	Aipa3721_comp1_c0_seq1	98.94	92.98	98.94	100
Adur21705_comp0_c0_seq1	Aipa18421_comp0_c0_seq2	98.58	93.97	98.58	85.21
Adur12878_comp0_c0_seq2	Aipa14740_comp0_c0_seq1	97.05	92.52	97.05	99.76
Adur29879_comp0_c0_seq2	Aipa7353_comp1_c0_seq1	95.77	99.76	95.77	95.47
Gyn_Adur_c2639_g1_i2	Aipa14189_comp0_c0_seq1	98.42	89.26	98.42	96.35
Gyn_Adur_c14156_g1_i1	Gyn_Aipa_c18549_g1_i1	86.78	90.77	86.76	95.42
Adur37733_comp1_c0_seq1	Aipa13153_comp1_c0_seq1	99.29	96.75	99.29	98.86
Gyn_Adur_c7202_g1_i1	Aipa19232_comp0_c1_seq1	97.29	99.05	97.29	85.23
Adur3232_comp0_c0_seq1	Aipa7678_comp0_c0_seq1	95.55	94.81	95.55	100
Adur27934_comp0_c0_seq4	Aipa13689_comp1_c0_seq6	98.88	94.59	98.88	99.73
Adur30411_comp0_c0_seq1	Aipa44150_comp1_c0_seq1	98.76	91.05	98.76	98.51
Adur26535_comp0_c0_seq1	Gyn_Aipa_c20822_g1_i1	97.35	97.78	97.35	98.26
Adur30622_comp0_c0_seq1	Aipa2350_comp0_c0_seq1	98.09	89.29	98.09	99.45
Adur9596_comp0_c0_seq1	Aipa29461_comp1_c0_seq1	97.72	88.71	97.72	100
Adur18312_comp0_c0_seq1	Aipa2949_comp0_c0_seq1	98.9	100	98.9	99.52
Gyn_Adur_c46321_g1_i1	Aipa22290_comp3_c0_seq1	98.09	87.54	98.09	80.48
Adur26503_comp0_c0_seq1	Aipa1530_comp1_c0_seq1	95.13	94.15	95.13	93.99
Gyn_Adur_c52920_g1_i1	Aipa48349_comp1_c0_seq4	98.39	81.57	98.39	97.71
Adur49045_comp0_c0_seq1	Aipa51543_comp0_c0_seq1	96.96	88.26	96.97	99.87
Adur27653_comp0_c0_seq2	Aipa45265_comp1_c0_seq1	96.95	98.58	96.95	91.94
Gyn_Adur_c4963_g1_i1	Gyn_Aipa_c16373_g1_i2	97.84	89.35	97.84	91.25
Adur11147_comp1_c0_seq17	Aipa34276_comp1_c0_seq2	99.07	99.13	99.07	100
Adur35592_comp0_c0_seq1	Gyn_Aipa_c6977_g1_i1	99.4	95.44	99.4	99.29
Adur15838_comp0_c0_seq2	Aipa32813_comp0_c0_seq3	98.64	90.87	98.64	100
Adur2621_comp0_c0_seq1	Aipa28404_comp0_c0_seq2	98.95	88.66	98.95	87.6
Adur32088_comp0_c0_seq3	Aipa19827_comp0_c0_seq2	97.81	96.92	97.81	80.21
Adur10499_comp1_c0_seq3	Aipa34740_comp2_c0_seq6	98.08	99.56	98.08	86.48
Adur28194_comp0_c0_seq1	Aipa37873_comp2_c0_seq1	96.15	100	96.15	93.17
Gyn_Adur_c6984_g1_i2	Aipa36718_comp5_c0_seq2	98.73	95.8	98.73	100
Adur25846_comp0_c0_seq4	Aipa47386_comp1_c0_seq12	97.1	85.47	97.1	84.33
Adur46521_comp0_c0_seq1	Aipa32017_comp0_c0_seq1	95.27	100	95.27	98.42
Adur35044_comp1_c0_seq2	Aipa51548_comp0_c0_seq4	98.76	95.85	98.76	87.13
Adur50356_comp1_c0_seq2	Aipa24936_comp2_c0_seq1	98.61	97.58	98.61	96.03
Adur29700_comp0_c0_seq1	Aipa12343_comp0_c0_seq1	89.49	100	89.49	87.09
Adur32407_comp1_c0_seq1	Aipa43887_comp1_c0_seq1	98.45	99.45	98.45	95.97
Adur11350_comp2_c0_seq1	Aipa11286_comp1_c0_seq4	97.62	97.27	97.62	100
Adur37098_comp0_c0_seq1	Aipa33845_comp0_c0_seq1	97.78	100	97.78	93.1
Adur30456_comp0_c0_seq1	Aipa4390_comp0_c0_seq1	99.07	82.84	99.07	97.8
Adur1999_comp1_c0_seq1	Aipa27740_comp0_c0_seq1	98.2	93.96	98.2	100
Adur10382_comp0_c0_seq1	Aipa8481_comp0_c0_seq1	96.83	80.05	96.83	81.79
Adur6719_comp0_c0_seq1	Aipa22835_comp0_c0_seq3	98.6	91.09	98.6	98.83
Adur29555_comp0_c0_seq2	Aipa42482_comp0_c0_seq2	94.23	81.84	94.23	99.55
Adur4817_comp0_c0_seq1	Aipa516_comp0_c0_seq1	98.05	93.87	98.05	100
Adur45719_comp0_c0_seq2	Aipa9460_comp0_c0_seq1	99.07	95.23	99.07	84.28
Adur45423_comp1_c0_seq2	Aipa34694_comp0_c0_seq2	98.69	99.64	98.69	88.78
Adur7530_comp0_c0_seq1	Aipa25487_comp0_c0_seq1	98.84	98.91	98.84	100
Adur18324_comp0_c0_seq3	Aipa34643_comp0_c0_seq2	97.62	85.08	97.62	93.05
Adur44786_comp0_c0_seq1	Aipa23883_comp1_c0_seq1	97.56	99.56	97.56	96.15
Gyn_Adur_c58375_g1_i1	Aipa46320_comp0_c0_seq2	99.49	93.87	99.49	93.35
Adur15345_comp1_c0_seq1	Aipa45924_comp0_c1_seq1	98.86	86.76	98.86	83.02
Adur29287_comp0_c0_seq1	Aipa29581_comp0_c0_seq1	98.06	92.73	98.06	97.53
Adur27620_comp0_c0_seq1	Aipa45222_comp0_c0_seq1	97.66	100	97.66	99.36
Gyn_Adur_c2679_g1_i1	Aipa14818_comp0_c0_seq1	98.28	99.57	98.28	90.89
Adur9525_comp0_c0_seq1	Aipa33244_comp0_c0_seq1	98.9	90.4	98.9	93.7
Adur3987_comp0_c0_seq1	Aipa52395_comp2_c0_seq1	96.72	83.58	96.72	100
Adur15937_comp0_c0_seq1	Aipa32716_comp0_c0_seq2	97.72	92.71	97.72	99.95
Adur42011_comp1_c0_seq1	Aipa3487_comp0_c0_seq1	98.76	94.17	98.76	97.68
Adur45863_comp0_c0_seq2	Aipa22379_comp0_c0_seq4	98.97	85.77	98.97	99.38
Adur31202_comp1_c0_seq1	Aipa29401_comp1_c0_seq1	99.31	97.97	99.31	98.83
Adur45339_comp0_c0_seq14	Aipa41422_comp0_c0_seq1	97.52	85.08	97.52	81.7
Adur25644_comp0_c0_seq3	Aipa6908_comp0_c0_seq2	99.57	94.16	99.57	100
Gyn_Adur_c22440_g1_i1	Gyn_Aipa_c22591_g1_i1	97.49	90.04	97.49	99.13
Gyn_Adur_c7862_g1_i3	Aipa7643_comp0_c0_seq1	95.62	91.6	95.62	90.89
Gyn_Adur_c50084_g1_i1	Aipa10076_comp0_c0_seq1	98.17	100	98.17	95.19
Adur24879_comp0_c0_seq1	Aipa5275_comp0_c0_seq2	98.89	100	98.89	93.15
Adur43491_comp0_c1_seq1	Aipa38234_comp1_c0_seq4	99.03	83.62	99.03	100
Adur36736_comp0_c0_seq2	Aipa37632_comp0_c0_seq1	97.62	98.91	97.62	89.6
Gyn_Adur_c19041_g1_i1	Aipa3340_comp1_c1_seq8	99.1	88.86	99.1	90.44
Adur47480_comp0_c0_seq3	Aipa25715_comp0_c0_seq5	98.73	99.74	98.73	93.35
Gyn_Adur_c18427_g1_i1	Gyn_Aipa_c24687_g1_i1	98.23	97.2	98.23	90.58
Adur12539_comp0_c0_seq1	Gyn_Aipa_c22605_g1_i1	95.83	100	95.83	89.94
Adur37090_comp0_c0_seq1	Aipa24827_comp0_c0_seq1	96.46	90.58	96.46	86.27
Gyn_Adur_c58482_g1_i1	Aipa48271_comp0_c0_seq2	98.81	99.8	98.81	89.39
Gyn_Adur_c901_g1_i1	Gyn_Aipa_c13460_g1_i1	98.1	99.32	98.1	98
Adur25876_comp0_c0_seq2	Aipa47390_comp0_c0_seq4	98.45	96.26	98.45	98.46
Adur36861_comp0_c0_seq1	Aipa23660_comp0_c0_seq1	98.7	97.59	98.7	95.91
Adur15522_comp1_c0_seq1	Aipa4246_comp3_c0_seq3	98.45	95.93	98.45	100
Gyn_Adur_c23149_g1_i1	Aipa42062_comp3_c0_seq1	96.99	84.22	96.99	87.71
Adur1977_comp0_c0_seq2	Aipa27710_comp0_c0_seq1	98.45	91.97	98.45	88.35
Gyn_Adur_c43839_g1_i1	Aipa3873_comp0_c0_seq1	95.69	88.84	95.69	84.11
Adur41518_comp0_c0_seq1	Aipa23730_comp0_c0_seq1	98.48	85.33	98.48	91.76
Adur9492_comp0_c0_seq2	Aipa33270_comp0_c0_seq6	98.31	98.18	98.31	94.13
Adur23132_comp0_c0_seq1	Aipa12806_comp4_c0_seq2	98.49	85.68	98.49	84.31
Adur8428_comp0_c1_seq1	Aipa20582_comp1_c0_seq1	97.81	95.07	97.81	100
Adur44694_comp1_c0_seq1	Aipa30524_comp0_c0_seq1	98.84	98.34	98.84	97.78
Adur48725_comp0_c0_seq1	Aipa43294_comp0_c0_seq2	98.41	99.71	98.41	99.21
Adur3127_comp0_c0_seq2	Aipa22321_comp1_c0_seq1	98.81	90.85	98.81	99
Adur44289_comp0_c0_seq6	Aipa49568_comp1_c0_seq1	98.53	96.41	98.53	98.27
Adur27528_comp0_c0_seq1	Aipa52107_comp0_c0_seq1	96.5	100	96.5	97.72
Adur45667_comp1_c1_seq8	Aipa42746_comp0_c0_seq1	97.97	99.95	97.97	97.16
Adur19874_comp0_c0_seq2	Aipa47180_comp0_c0_seq1	97.34	100	97.34	97.08
Adur27785_comp1_c0_seq1	Aipa47940_comp0_c0_seq1	98.31	100	98.31	97.63
Adur78_comp0_c0_seq4	Aipa36932_comp2_c0_seq1	96.6	98.79	96.6	86.3
Adur1272_comp1_c0_seq2	Gyn_Aipa_c20289_g3_i1	98.84	100	98.84	94.94
Gyn_Adur_c29973_g1_i1	Gyn_Aipa_c7093_g1_i1	98.94	93.25	98.94	89.9
Adur14828_comp0_c0_seq3	Aipa47382_comp0_c0_seq2	98.69	95.19	98.69	91.56
Adur19227_comp0_c0_seq1	Aipa12284_comp0_c0_seq1	94.19	95.49	94.19	96.15
Adur15442_comp0_c0_seq1	Aipa12593_comp0_c0_seq1	98.72	100	98.72	84.24
Gyn_Adur_c44295_g1_i1	Aipa40436_comp0_c0_seq1	98.34	99.84	98.34	96.53
Adur20758_comp0_c0_seq1	Gyn_Aipa_c21821_g1_i1	97.38	93.53	97.38	83.99
Adur48393_comp2_c0_seq2	Aipa48301_comp0_c0_seq2	97.92	96.17	97.92	94.89
Adur18094_comp0_c0_seq3	Aipa33650_comp0_c0_seq4	98.51	99.64	98.51	97.97
Adur7176_comp0_c0_seq2	Aipa7351_comp1_c0_seq2	97.89	93.87	97.89	99.93
Adur13192_comp0_c0_seq5	Aipa30268_comp1_c0_seq1	98.71	83.79	98.71	85.96
Adur36046_comp0_c0_seq1	Aipa22561_comp0_c0_seq1	98.53	98.92	98.53	99.14
Adur6445_comp0_c0_seq1	Gyn_Aipa_c22740_g1_i1	97.94	100	97.94	86.85
Adur27488_comp0_c0_seq1	Aipa51644_comp1_c0_seq1	98.57	97	98.57	99.42
Gyn_Adur_c10428_g1_i1	Aipa40270_comp1_c0_seq6	98.42	83.96	98.42	100
Adur4025_comp0_c0_seq1	Aipa40860_comp0_c0_seq1	96.82	100	96.82	80.54
Adur43623_comp0_c0_seq1	Aipa38159_comp2_c0_seq1	97.15	96.34	97.15	96.62
Adur29289_comp0_c0_seq1	Aipa29556_comp0_c0_seq2	95.71	100	95.71	89.53
Adur30456_comp1_c0_seq1	Aipa4387_comp1_c0_seq1	97.94	98.8	97.94	96.82
Adur12144_comp0_c1_seq1	Aipa26414_comp0_c0_seq1	98.4	85.42	98.4	100
Adur19256_comp1_c0_seq2	Aipa8531_comp1_c0_seq3	96.83	91.1	96.83	100
Adur22599_comp0_c0_seq2	Aipa25670_comp0_c0_seq1	97.12	97.19	97.12	99.84
Adur22629_comp0_c0_seq1	Aipa25682_comp0_c0_seq1	98.95	89.01	98.95	87.57
Adur22459_comp1_c0_seq1	Aipa46361_comp2_c0_seq1	98.19	92.76	98.19	95
Adur391_comp1_c0_seq1	Aipa36603_comp0_c0_seq2	98.35	91.88	98.35	81.26
Adur42928_comp0_c0_seq2	Aipa38813_comp0_c0_seq2	95.81	100	95.81	92.63
Adur21825_comp1_c0_seq9	Aipa24705_comp1_c0_seq2	98.82	86.19	98.82	93.69
Gyn_Adur_c70304_g1_i1	Gyn_Aipa_c44270_g1_i1	96.28	94.25	96.28	86.05
Adur20752_comp0_c0_seq1	Aipa34340_comp0_c0_seq1	98.37	89.61	98.37	98.66
Adur46544_comp0_c0_seq1	Aipa24179_comp0_c0_seq1	99.09	100	99.09	84.82
Adur2760_comp0_c0_seq3	Gyn_Aipa_c13198_g1_i1	98.14	99.3	98.14	95.44
Adur41485_comp2_c0_seq5	Aipa23728_comp7_c0_seq13	96.58	97.62	96.58	95.04
Adur47903_comp1_c0_seq1	Aipa34781_comp0_c0_seq1	98.9	93.93	98.9	93.57
Adur14453_comp1_c0_seq3	Aipa48044_comp0_c0_seq1	98.06	98.66	98.06	99.56
Gyn_Adur_c19577_g1_i1	Aipa13007_comp2_c0_seq1	98.51	95.57	98.51	99.97
Gyn_Adur_c45845_g1_i1	Aipa32675_comp2_c0_seq1	97.64	99.41	97.64	100
Gyn_Adur_c127_g1_i2	Aipa51552_comp1_c0_seq1	96.39	93.46	96.39	100
Adur19502_comp1_c0_seq2	Gyn_Aipa_c11074_g1_i1	97.43	100	97.43	89.72
Adur33793_comp0_c0_seq1	Aipa20970_comp0_c0_seq1	98.88	95	98.88	87.22
Adur46671_comp1_c0_seq1	Aipa45080_comp0_c0_seq2	98.44	85.44	98.44	84.64
Adur23283_comp0_c0_seq1	Aipa12950_comp1_c1_seq2	96.3	100	96.3	82.19
Adur17538_comp1_c0_seq1	Aipa9126_comp2_c0_seq3	98.09	94.03	98.09	99.67
Adur50418_comp1_c0_seq2	Aipa49413_comp0_c0_seq1	99.15	96.6	99.15	98.35
Adur2152_comp0_c0_seq2	Aipa27883_comp1_c0_seq1	97.76	100	97.76	94.56
Adur21936_comp0_c0_seq1	Aipa16383_comp1_c0_seq1	98.23	95.06	98.23	90.09
Adur45759_comp0_c0_seq11	Aipa50192_comp3_c0_seq3	98.72	99.7	98.72	99.97
Adur43462_comp0_c0_seq1	Aipa38272_comp0_c0_seq1	98.4	98.66	98.4	96.67
Gyn_Adur_c2266_g1_i1	Aipa6829_comp3_c0_seq1	98.96	88.05	98.96	99.54
Gyn_Adur_c7453_g2_i1	Aipa7936_comp0_c0_seq4	99.61	93.1	99.61	89.89
Adur5112_comp0_c0_seq2	Aipa42348_comp0_c0_seq1	98.08	99.84	98.08	96.29
Adur40005_comp0_c0_seq3	Aipa24325_comp1_c0_seq3	98.6	85.42	98.6	90.76
Adur9444_comp0_c0_seq1	Aipa42145_comp0_c0_seq2	95.84	96.19	95.84	100
Gyn_Adur_c64636_g1_i1	Aipa27521_comp1_c0_seq1	94.52	100	94.52	98.2
Adur30876_comp0_c0_seq4	Aipa51173_comp0_c0_seq2	98.41	93.04	98.41	97.91
Adur27904_comp0_c0_seq2	Aipa39452_comp0_c0_seq2	99.36	100	99.36	96.19
Adur4903_comp1_c0_seq5	Aipa4077_comp1_c0_seq2	98.45	90.93	98.45	96.99
Gyn_Adur_c6825_g1_i1	Aipa3865_comp0_c0_seq2	98.48	94.09	98.48	98.43
Adur49735_comp0_c0_seq1	Aipa9093_comp0_c1_seq2	98.14	99.93	98.14	100
Adur32851_comp1_c1_seq10	Aipa16286_comp0_c0_seq15	98.94	83.15	98.94	98.84
Gyn_Adur_c330_g1_i1	Gyn_Aipa_c9068_g1_i1	97.8	90.34	97.8	84.66
Adur16877_comp1_c0_seq1	Aipa38880_comp2_c0_seq1	99.06	93.1	99.06	100
Adur40174_comp0_c0_seq1	Aipa24506_comp0_c0_seq1	98	94.42	98	99.15
Adur45322_comp0_c0_seq2	Aipa41445_comp0_c0_seq1	99.02	86.84	99.02	99.82
Gyn_Adur_c12837_g1_i1	Gyn_Aipa_c9310_g1_i1	97.65	87.63	97.65	83.46
Adur29309_comp0_c0_seq2	Aipa29570_comp0_c0_seq2	96.63	99.75	96.63	99.57
Gyn_Adur_c10900_g2_i1	Aipa3266_comp1_c0_seq34	98.2	92.56	98.2	94.22
Gyn_Adur_c7145_g1_i1	Gyn_Aipa_c20372_g1_i2	96.17	82.44	96.17	91.62
Gyn_Adur_c3563_g1_i1	Aipa40817_comp1_c0_seq1	97.49	96.51	97.49	85.91
Adur43539_comp2_c0_seq3	Aipa38195_comp2_c0_seq3	99.18	97.27	99.18	90.46
Gyn_Adur_c24_g1_i1	Aipa15377_comp2_c0_seq2	99.62	87.17	99.62	100
Adur40999_comp0_c0_seq3	Aipa12596_comp0_c0_seq1	96.83	91.93	96.83	83.15
Gyn_Adur_c13648_g1_i1	Aipa2410_comp3_c0_seq1	98.17	86.33	98.17	99.31
Adur21729_comp1_c0_seq1	Aipa3290_comp0_c0_seq1	96.18	93.6	96.18	89.78
Adur45085_comp0_c0_seq1	Aipa13489_comp0_c0_seq1	96.57	80.9	96.57	99.77
Adur6612_comp0_c0_seq1	Aipa39079_comp0_c0_seq2	98.2	100	98.2	84.78
Gyn_Adur_c7351_g2_i1	Gyn_Aipa_c18049_g1_i1	98.43	85	98.43	96.71
Adur11194_comp0_c0_seq2	Aipa34203_comp0_c0_seq2	98.77	93.3	98.77	96.02
Adur34796_comp1_c0_seq2	Aipa7389_comp1_c0_seq3	98.79	88.39	98.79	100
Gyn_Adur_c2600_g1_i1	Gyn_Aipa_c18024_g1_i1	99.16	93.05	99.16	90.49
Adur2996_comp0_c0_seq1	Aipa15442_comp0_c0_seq1	97.81	94.22	97.81	97.4
Adur38380_comp0_c0_seq1	Aipa13156_comp0_c0_seq1	96.05	85.46	96.03	92.23
Gyn_Adur_c16670_g1_i1	Gyn_Aipa_c5111_g1_i1	96.68	99.47	96.68	91.59
Adur42476_comp1_c0_seq2	Gyn_Aipa_c18025_g1_i2	95.77	94.04	95.77	99.58
Adur19642_comp0_c0_seq1	Aipa46989_comp0_c0_seq1	94.46	99.89	94.46	90.43
Adur21847_comp1_c0_seq2	Aipa24736_comp0_c0_seq1	97.42	100	97.42	98.22
Gyn_Adur_c9286_g1_i1	Gyn_Aipa_c5637_g1_i1	98.21	99	98.21	98.57
Adur21026_comp0_c0_seq4	Aipa28161_comp0_c0_seq1	98.42	100	98.42	90.33
Adur29715_comp0_c0_seq1	Aipa12363_comp0_c0_seq1	97.28	83.14	97.28	100
Adur21327_comp0_c0_seq2	Aipa48180_comp2_c0_seq1	95.3	100	95.3	87.8
Adur11375_comp0_c0_seq3	Aipa11252_comp2_c0_seq5	98.59	100	98.59	96.53
Adur6756_comp1_c0_seq1	Aipa25134_comp0_c0_seq1	98.4	100	98.4	97.56
Gyn_Adur_c7359_g1_i1	Gyn_Aipa_c20357_g1_i3	98.19	94.08	98.19	87.91
Gyn_Adur_c60950_g1_i1	Aipa7764_comp0_c0_seq1	96.65	85.43	96.65	99.75
Adur41545_comp2_c0_seq1	Gyn_Aipa_c10179_g1_i1	98.45	89.51	98.45	86.55
Adur801_comp0_c0_seq1	Aipa29674_comp2_c1_seq3	98.95	99.66	98.95	98.51
Adur46688_comp1_c0_seq1	Aipa45070_comp1_c0_seq1	96.61	80.11	96.61	100
Adur6210_comp0_c0_seq1	Aipa3254_comp2_c0_seq1	96.29	99.23	96.29	100
Adur8899_comp0_c0_seq1	Aipa41998_comp1_c0_seq1	98.12	84.65	98.12	93.14
Adur21439_comp0_c0_seq1	Gyn_Aipa_c28628_g1_i1	98.07	87.41	98.07	96.46
Adur46204_comp1_c0_seq1	Aipa2568_comp0_c0_seq1	98.22	84.82	98.22	99.03
Gyn_Adur_c47438_g1_i1	Aipa27067_comp1_c0_seq1	98.69	95.8	98.69	81.49
Adur22214_comp0_c0_seq2	Aipa40543_comp0_c0_seq1	97.01	95.13	97.01	88.63
Adur27738_comp0_c0_seq1	Aipa38290_comp1_c0_seq1	96.88	91.1	96.88	90.06
Adur2027_comp2_c0_seq1	Gyn_Aipa_c16464_g1_i2	99.35	90.7	99.35	99.36
Adur43631_comp0_c0_seq2	Aipa38137_comp0_c0_seq2	97.13	98.57	97.13	99.02
Adur27265_comp0_c0_seq1	Aipa3143_comp0_c0_seq2	95.54	91.75	95.54	93.28
Gyn_Adur_c6638_g1_i1	Aipa120_comp0_c0_seq11	97.3	98.76	97.3	95.9
Adur1583_comp0_c0_seq1	Aipa44933_comp1_c0_seq1	98.45	86.89	98.45	90.27
Adur38033_comp0_c0_seq1	Aipa50253_comp0_c0_seq4	96.06	99.46	96.06	99.95
Gyn_Adur_c44047_g1_i1	Gyn_Aipa_c21577_g1_i1	99.48	81.81	99.48	93.86
Adur6946_comp0_c0_seq2	Aipa25399_comp0_c0_seq1	97.96	98.7	97.96	96.51
Gyn_Adur_c44088_g1_i1	Aipa28549_comp0_c0_seq1	97.35	90.86	97.35	97.64
Adur26699_comp0_c0_seq1	Aipa20653_comp0_c0_seq11	97.61	87.64	97.61	99.52
Adur43130_comp0_c0_seq3	Gyn_Aipa_c14162_g1_i3	98.62	100	98.62	87.29
Adur45438_comp0_c0_seq1	Aipa41373_comp0_c0_seq2	95.3	97.99	95.3	100
Adur9324_comp1_c0_seq3	Gyn_Aipa_c2118_g1_i1	95.1	98.14	95.1	95.01
Adur38_comp0_c0_seq3	Aipa13816_comp0_c0_seq2	98.44	85.84	98.44	99.12
Gyn_Adur_c8149_g1_i3	Gyn_Aipa_c20027_g1_i3	98.31	84.08	98.31	87.66
Adur23100_comp2_c0_seq9	Aipa12799_comp3_c0_seq3	97.02	100	97.02	98.34
Adur32614_comp5_c0_seq1	Aipa44030_comp0_c0_seq2	97.08	87.53	97.08	97
Adur47379_comp0_c0_seq1	Aipa6_comp1_c0_seq2	97.53	98.87	97.53	94.35
Adur25166_comp0_c0_seq1	Aipa29079_comp1_c0_seq1	97.87	94.82	97.87	100
Adur29881_comp1_c0_seq3	Aipa7359_comp0_c0_seq3	97.59	89.65	97.59	100
Adur37707_comp0_c0_seq1	Gyn_Aipa_c15835_g1_i1	96.57	92.38	96.57	92.03
Adur9150_comp0_c1_seq1	Aipa741_comp0_c0_seq1	98.92	84.28	98.92	98.48
Adur50126_comp0_c0_seq1	Aipa39358_comp0_c0_seq1	97.62	95.59	97.62	98.92
Adur9341_comp0_c0_seq1	Gyn_Aipa_c3965_g1_i1	99.05	88.86	99.05	93.38
Adur43488_comp0_c0_seq1	Aipa38248_comp0_c0_seq1	98.03	99.64	98.03	87.87
Adur14753_comp0_c0_seq1	Aipa21191_comp0_c0_seq1	93.97	86.4	93.97	100
Adur42724_comp0_c0_seq1	Aipa50312_comp2_c0_seq1	98.06	100	98.06	94.15
Adur12525_comp1_c0_seq1	Aipa41167_comp0_c0_seq1	93.28	91.03	93.28	99.55
Adur7927_comp0_c0_seq1	Aipa3966_comp0_c0_seq1	99.09	96.69	99.09	99.42
Adur44198_comp0_c0_seq1	Gyn_Aipa_c1150_g1_i1	98.21	92.49	98.21	100
Gyn_Adur_c6684_g1_i1	Gyn_Aipa_c20328_g1_i1	98.02	91.87	98.02	92.29
Adur8295_comp2_c1_seq1	Aipa49792_comp1_c0_seq1	98.29	94.61	98.29	100
Gyn_Adur_c46187_g1_i1	Aipa4168_comp0_c0_seq1	98.16	91.85	98.16	100
Adur11088_comp0_c0_seq1	Aipa28924_comp1_c0_seq1	99.05	98.05	99.05	99.92
Adur8752_comp1_c0_seq4	Aipa41884_comp0_c0_seq1	96.11	80.67	96.11	89.05
Gyn_Adur_c8109_g1_i3	Aipa11418_comp0_c0_seq1	98.32	93.54	98.32	100
Adur40817_comp0_c0_seq1	Aipa47879_comp0_c0_seq3	99.05	82.06	99.05	99.96
Adur35944_comp0_c0_seq1	Gyn_Aipa_c21073_g1_i1	98.1	97.47	98.1	99.71
Adur1245_comp0_c0_seq4	Aipa38021_comp0_c0_seq2	96.9	87.08	96.9	92.66
Gyn_Adur_c10965_g1_i1	Gyn_Aipa_c17340_g1_i2	99.1	84.25	99.1	99.76
Adur40235_comp0_c0_seq1	Aipa24573_comp1_c0_seq1	98.93	92.66	98.93	99.92
Adur32194_comp1_c0_seq1	Aipa43662_comp1_c0_seq4	98.47	96.8	98.47	92.02
Adur32025_comp1_c0_seq1	Aipa28921_comp0_c0_seq3	98.82	100	98.82	88.79
Adur10621_comp0_c0_seq1	Aipa26526_comp0_c0_seq1	95.69	100	95.69	97.28
Adur49599_comp0_c0_seq4	Aipa44557_comp0_c1_seq1	95.67	98.23	95.67	87.75
Adur12744_comp0_c0_seq1	Aipa20456_comp0_c0_seq2	97.82	99.17	97.82	99.42
Gyn_Adur_c51632_g1_i1	Aipa2584_comp2_c0_seq1	95.04	81.78	95.04	90.95
Gyn_Adur_c50813_g1_i1	Aipa29536_comp0_c0_seq2	97.8	83.68	97.8	97.51
Adur27857_comp1_c0_seq3	Aipa51969_comp0_c0_seq6	98.52	80.2	98.52	85.25
Gyn_Adur_c51285_g1_i1	Aipa20912_comp0_c0_seq1	98.06	100	98.06	96.59
Adur35919_comp0_c0_seq1	Aipa26938_comp0_c0_seq1	98.36	98.82	98.36	91.96
Adur47601_comp1_c0_seq1	Gyn_Aipa_c20685_g3_i2	98.39	96.9	98.39	99.38
Adur3746_comp0_c0_seq1	Aipa23893_comp0_c0_seq3	98.49	89.54	98.49	84.8
Adur46484_comp0_c0_seq2	Aipa49987_comp0_c0_seq2	93.45	97.1	93.45	88.13
Adur9676_comp0_c0_seq1	Aipa29530_comp0_c0_seq2	97.99	91.73	97.99	95.2
Adur23618_comp1_c0_seq2	Aipa28460_comp0_c0_seq6	97.63	100	97.63	97.81
Gyn_Adur_c1116_g1_i1	Gyn_Aipa_c50977_g1_i1	98.6	100	98.6	93.31
Adur39616_comp0_c0_seq1	Gyn_Aipa_c4750_g1_i1	98.49	92.8	98.49	99.9
Adur3024_comp0_c0_seq1	Aipa51396_comp0_c0_seq1	98.41	84.93	98.41	100
Gyn_Adur_c4129_g1_i1	Gyn_Aipa_c15888_g2_i3	98.22	83.12	98.22	100
Gyn_Adur_c54331_g1_i1	Gyn_Aipa_c21184_g1_i1	94.86	97.75	94.86	100
Adur16232_comp0_c0_seq3	Aipa340_comp1_c0_seq2	96.76	87.5	96.76	99.27
Gyn_Adur_c43504_g1_i1	Aipa3757_comp0_c0_seq8	99.09	89.91	99.09	100
Adur21182_comp0_c0_seq2	Aipa48971_comp3_c0_seq4	98.9	90.44	98.9	98.85
Adur48783_comp0_c0_seq1	Gyn_Aipa_c13257_g1_i1	99.78	93.13	99.78	90.75
Adur27133_comp0_c0_seq1	Aipa1312_comp0_c0_seq1	97.47	90.39	97.47	95.29
Adur41384_comp0_c0_seq2	Aipa43553_comp0_c0_seq2	97.91	86.71	97.91	99.35
Adur6164_comp0_c0_seq7	Aipa15172_comp0_c0_seq10	98.47	88.44	98.47	97.58
Adur9637_comp0_c0_seq1	Aipa29504_comp2_c0_seq1	95.59	99.43	95.59	97.9
Adur36904_comp2_c0_seq1	Aipa18227_comp1_c0_seq8	97.33	96.72	97.33	95.2
Adur42693_comp0_c0_seq1	Aipa23905_comp0_c0_seq1	96.77	98.71	96.77	96.62
Adur49588_comp0_c0_seq1	Aipa44548_comp0_c0_seq1	97.51	100	97.51	95.25
Adur383_comp0_c0_seq1	Aipa36581_comp0_c0_seq1	98.45	93.08	98.45	93.33
Adur10560_comp0_c0_seq1	Aipa26548_comp0_c0_seq1	92.19	99.66	92.19	89.13
Adur32394_comp0_c0_seq2	Aipa43870_comp0_c0_seq7	97.32	100	97.32	95.81
Adur15748_comp0_c0_seq1	Aipa52194_comp0_c0_seq2	98.58	99.85	98.58	99.65
Adur363_comp1_c0_seq6	Aipa36553_comp1_c0_seq4	98.33	100	98.33	92.19
Adur17685_comp0_c0_seq1	Aipa6378_comp0_c0_seq1	95.85	98.08	95.85	95.43
Adur49832_comp0_c0_seq1	Aipa4734_comp0_c0_seq1	97.72	99.49	97.72	99.55
Adur22524_comp0_c0_seq1	Aipa27387_comp0_c0_seq1	98.47	97.85	98.47	95.02
Adur8357_comp1_c0_seq2	Aipa13002_comp0_c0_seq2	97.49	100	97.49	85.58
Adur37504_comp0_c0_seq1	Aipa38089_comp0_c0_seq1	98.62	98.12	98.62	100
Adur23526_comp1_c0_seq1	Aipa28540_comp0_c0_seq5	98.17	93.83	98.17	83.44
Gyn_Adur_c6287_g2_i1	Aipa37351_comp0_c0_seq1	98.32	87.25	98.32	99.74
Gyn_Adur_c60452_g1_i1	Aipa48309_comp0_c0_seq1	97.16	99.82	97.16	100
Gyn_Adur_c1087_g1_i1	Aipa26532_comp4_c0_seq7	98.84	95.06	98.84	100
Adur21611_comp0_c0_seq1	Aipa43136_comp0_c0_seq1	92.63	96.6	92.63	99.6
Adur19846_comp0_c0_seq1	Gyn_Aipa_c60375_g1_i1	95.94	100	95.94	97.26
Adur301_comp1_c0_seq1	Aipa36455_comp2_c0_seq1	97.86	95.63	97.86	99.48
Adur46818_comp0_c0_seq1	Aipa19754_comp0_c0_seq1	98.68	94.38	98.68	86.55
Adur30704_comp0_c0_seq1	Aipa21207_comp0_c0_seq1	98.54	94.63	98.54	98.72
Adur44962_comp0_c0_seq1	Aipa14205_comp6_c0_seq5	95.84	87.21	95.84	94.65
Adur49846_comp0_c0_seq2	Aipa20900_comp1_c0_seq1	96.76	98.21	96.76	96.71
Adur39613_comp2_c0_seq1	Aipa596_comp2_c0_seq1	98.04	82.35	98.04	100
Adur10413_comp0_c0_seq1	Aipa8448_comp0_c0_seq1	96.84	100	96.84	97.47
Adur826_comp2_c0_seq1	Aipa29648_comp0_c0_seq2	97.81	88.63	97.81	100
Adur41655_comp4_c0_seq1	Aipa14397_comp2_c0_seq1	97.84	82.34	97.84	99.54
Adur32221_comp0_c0_seq1	Aipa43687_comp0_c0_seq1	97.71	84.24	97.71	98.13
Gyn_Adur_c24905_g1_i1	Aipa9378_comp0_c0_seq1	96.72	87.1	96.72	93.25
Adur8898_comp0_c0_seq1	Aipa41996_comp0_c0_seq1	96.78	98.41	96.78	92.15
Adur6662_comp1_c0_seq1	Aipa22719_comp0_c0_seq3	96.61	90.63	96.61	87.66
Adur49608_comp1_c0_seq1	Aipa44574_comp1_c0_seq2	92.95	96.09	92.95	91.83
Adur27752_comp0_c0_seq2	Aipa38300_comp0_c0_seq9	98.86	88.25	98.86	91.06
Adur35928_comp0_c0_seq2	Aipa13902_comp1_c0_seq1	98.24	100	98.24	90.93
Gyn_Adur_c1145_g1_i1	Aipa42352_comp0_c0_seq1	98.49	99.94	98.49	94.4
Adur36997_comp0_c0_seq1	Aipa33962_comp0_c0_seq1	91.94	92.63	91.94	100
Gyn_Adur_c1026_g1_i2	Gyn_Aipa_c54468_g1_i1	98.98	96.39	98.98	100
Gyn_Adur_c22134_g1_i1	Gyn_Aipa_c20896_g3_i1	97.48	99.44	97.48	96.59
Adur3586_comp0_c0_seq1	Aipa51806_comp0_c0_seq4	97.44	95.4	97.44	99.86
Adur15534_comp0_c0_seq5	Aipa4274_comp0_c0_seq8	98.67	100	98.67	95.7
Adur2958_comp0_c0_seq1	Aipa15535_comp0_c0_seq2	98.54	90.22	98.54	98.37
Adur47522_comp0_c0_seq1	Aipa2033_comp0_c0_seq1	97.46	90.26	97.46	93.73
Adur38600_comp0_c1_seq12	Aipa22631_comp1_c0_seq2	99.09	100	99.09	100
Adur30437_comp0_c0_seq3	Aipa4395_comp0_c0_seq1	99.38	87.74	99.38	99.42
Adur152_comp0_c0_seq1	Aipa28637_comp0_c0_seq3	97.41	94.46	97.41	100
Adur34550_comp0_c0_seq5	Aipa35632_comp2_c0_seq4	98.94	100	98.94	86.34
Adur13271_comp0_c0_seq3	Aipa11599_comp2_c0_seq6	98.51	87.66	98.51	85.04
Adur34026_comp0_c0_seq4	Aipa32319_comp0_c0_seq1	98.67	89.76	98.67	97.47
Adur19504_comp0_c0_seq3	Aipa38336_comp1_c0_seq1	98.25	99.94	98.25	98.91
Adur26765_comp0_c0_seq1	Gyn_Aipa_c29518_g1_i1	97.46	100	97.46	90.48
Adur47399_comp0_c0_seq2	Aipa79_comp1_c0_seq3	98.28	81.46	98.28	96.93
Adur8101_comp0_c0_seq4	Aipa4635_comp0_c0_seq3	98.41	94.55	98.41	93.79
Adur1679_comp0_c0_seq2	Aipa29082_comp0_c0_seq1	97.7	100	97.7	95.01
Adur19442_comp0_c0_seq1	Aipa222_comp0_c0_seq1	98.68	98.97	98.68	99.69
Adur29704_comp0_c1_seq1	Aipa12338_comp1_c0_seq2	95.27	90.93	95.27	93.37
Adur27878_comp1_c0_seq1	Gyn_Aipa_c5740_g1_i1	97.7	100	97.7	94.88
Gyn_Adur_c71919_g1_i1	Gyn_Aipa_c15105_g1_i1	96.97	98.37	96.97	99.04
Gyn_Adur_c8753_g1_i1	Aipa30009_comp0_c0_seq1	97.99	100	97.99	97.13
Adur10402_comp0_c0_seq1	Aipa8464_comp0_c0_seq1	98.29	80.54	98.29	99.86
Gyn_Adur_c8430_g2_i11	Aipa37341_comp0_c0_seq1	97.34	85.81	97.34	80.69
Adur4356_comp0_c0_seq3	Aipa6506_comp1_c0_seq15	99.01	88.51	99.01	86.35
Adur30692_comp0_c0_seq3	Aipa21220_comp0_c0_seq5	96.25	84.23	96.25	100
Adur46562_comp0_c0_seq2	Aipa45003_comp0_c0_seq2	98.55	94.69	98.55	100
Adur36159_comp0_c0_seq2	Aipa40832_comp0_c0_seq1	95.8	87.21	95.8	83.69
Gyn_Adur_c6404_g1_i1	Gyn_Aipa_c19641_g1_i1	99.2	98.97	99.2	92
Gyn_Adur_c3987_g1_i1	Aipa15678_comp1_c0_seq1	98.85	87.51	98.85	91.94
Adur16388_comp1_c0_seq3	Aipa16101_comp0_c0_seq2	98.83	95.8	98.83	99.87
Adur13049_comp0_c0_seq1	Aipa926_comp0_c0_seq1	97.96	92.08	97.96	100
Gyn_Adur_c6659_g1_i1	Gyn_Aipa_c10559_g1_i1	94.67	99.04	94.67	85.66
Adur19536_comp0_c0_seq1	Aipa26137_comp1_c0_seq1	97.91	99.94	97.91	91.91
Adur2678_comp0_c0_seq8	Aipa48587_comp1_c0_seq3	98.58	99.9	98.58	95.63
Adur25261_comp2_c0_seq1	Aipa2075_comp2_c0_seq1	98.56	86.73	98.56	94.19
Adur38453_comp0_c0_seq1	Aipa18295_comp0_c0_seq1	93.7	99.92	93.7	88.16
Adur20764_comp0_c0_seq1	Gyn_Aipa_c15278_g1_i1	99.07	89.67	99.07	86.52
Gyn_Adur_c53735_g1_i1	Aipa49080_comp0_c0_seq1	98.85	95.05	98.85	100
Adur15858_comp0_c0_seq3	Gyn_Aipa_c10818_g1_i1	98.3	88.88	98.3	80.29
Adur48894_comp1_c1_seq1	Aipa23520_comp0_c1_seq1	99.48	82.48	99.48	100
Adur49496_comp0_c0_seq1	Aipa4743_comp0_c0_seq2	97.84	96.54	97.84	97.88
Adur17702_comp0_c0_seq1	Aipa7146_comp0_c0_seq1	96.69	100	96.69	83.91
Adur40699_comp1_c0_seq1	Aipa46182_comp0_c0_seq2	96.89	96.37	96.89	92.69
Adur12005_comp2_c0_seq5	Aipa26267_comp0_c0_seq6	99.5	85.11	99.5	85.04
Adur46459_comp0_c0_seq1	Aipa49998_comp0_c0_seq1	98.69	89.48	98.69	81.15
Adur15480_comp0_c0_seq1	Aipa4208_comp0_c0_seq1	96.21	90.93	96.21	90.71
Adur44547_comp0_c0_seq1	Aipa30760_comp0_c0_seq1	97.65	91.94	97.65	100
Adur13011_comp0_c0_seq1	Aipa953_comp0_c0_seq1	91.61	85.01	91.61	94.67
Adur47717_comp0_c0_seq4	Aipa21575_comp1_c0_seq12	98.52	86.85	98.52	93.83
Adur11860_comp0_c0_seq8	Aipa44433_comp1_c0_seq3	98.25	96.78	98.25	99.38
Adur3567_comp0_c0_seq1	Aipa40385_comp0_c0_seq1	97.58	100	97.58	89.15
Adur44521_comp1_c0_seq2	Aipa30792_comp1_c0_seq2	98.78	99.26	98.78	99.22
Adur46983_comp0_c0_seq1	Aipa10904_comp0_c1_seq3	98.71	97.65	98.71	85.21
Adur32422_comp0_c0_seq2	Aipa43901_comp0_c0_seq1	95.06	86.55	95.06	100
Gyn_Adur_c43679_g1_i1	Aipa43995_comp0_c0_seq2	98.94	97.47	98.94	100
Adur16128_comp2_c0_seq1	Aipa8932_comp1_c0_seq5	97.35	94.15	97.35	91.06
Gyn_Adur_c91_g1_i1	Aipa51693_comp0_c0_seq2	98.71	92.14	98.71	85.07
Adur24863_comp1_c0_seq1	Aipa5248_comp0_c0_seq1	94.45	100	94.45	94.87
Gyn_Adur_c21253_g1_i1	Aipa28772_comp0_c1_seq3	99.19	87.72	99.19	96.49
Adur18245_comp0_c0_seq1	Aipa29001_comp0_c0_seq1	98.46	95.35	98.46	90.07
Adur34157_comp0_c0_seq1	Aipa44280_comp0_c0_seq1	99.09	94.19	99.09	100
Adur22400_comp0_c0_seq5	Aipa24821_comp0_c0_seq2	99.13	98.11	99.13	97.66
Gyn_Adur_c48907_g1_i1	Gyn_Aipa_c15446_g1_i1	98.02	95.66	98.02	92.33
Adur39945_comp1_c0_seq1	Aipa24272_comp0_c0_seq1	98.63	99.92	98.63	97.05
Adur44393_comp0_c0_seq1	Aipa49681_comp0_c0_seq1	97.28	99.74	97.28	100
Adur37241_comp0_c0_seq3	Aipa8375_comp2_c0_seq1	97.99	87.32	97.99	84.83
Adur27795_comp0_c0_seq7	Aipa47970_comp1_c0_seq1	96.3	100	96.3	82.4
Gyn_Adur_c43582_g1_i1	Gyn_Aipa_c19368_g1_i2	97.67	87.25	97.67	94.66
Adur33059_comp0_c0_seq1	Aipa30403_comp0_c0_seq1	97.48	88.37	97.48	92.67
Gyn_Adur_c22542_g1_i1	Aipa20666_comp0_c0_seq1	97.75	90.83	97.75	97.39
Adur3420_comp2_c0_seq1	Aipa16787_comp2_c0_seq3	98.4	87.23	98.4	99.21
Adur30085_comp1_c1_seq2	Aipa11485_comp0_c0_seq1	98.47	98.37	98.47	100
Adur24157_comp0_c0_seq1	Aipa19914_comp1_c0_seq2	97.9	90.92	97.9	100
Gyn_Adur_c8897_g1_i1	Aipa18554_comp0_c0_seq1	98.75	87.91	98.75	94.44
Adur10286_comp0_c0_seq1	Aipa33334_comp0_c0_seq1	98.45	97.24	98.45	99.5
Adur46187_comp1_c0_seq4	Aipa2550_comp0_c0_seq1	97.5	87.04	97.5	80.99
Adur24337_comp0_c0_seq1	Aipa18261_comp0_c0_seq1	97.5	100	97.5	99.44
Adur16038_comp1_c0_seq4	Aipa8676_comp1_c0_seq6	97.31	100	97.31	90.16
Adur9589_comp0_c0_seq1	Aipa48365_comp0_c0_seq2	91.88	89.76	91.88	96.16
Gyn_Adur_c5115_g2_i1	Gyn_Aipa_c17372_g1_i1	98.31	87.45	98.31	90.8
Adur41974_comp0_c1_seq2	Aipa3459_comp2_c0_seq1	98.51	99.26	98.51	100
Adur27606_comp0_c0_seq1	Aipa45226_comp1_c0_seq4	98.25	82.39	98.25	85.58
Adur12886_comp0_c0_seq1	Aipa14726_comp0_c0_seq1	98.35	99.77	98.35	99.89
Adur15364_comp1_c0_seq1	Aipa50360_comp0_c0_seq1	97.85	99.52	97.85	96.88
Adur27724_comp0_c0_seq3	Aipa38293_comp1_c0_seq4	98.77	80.76	98.77	100
Adur49075_comp0_c0_seq1	Aipa17160_comp0_c0_seq1	96.67	93.71	96.67	83.98
Adur19462_comp0_c0_seq1	Aipa192_comp0_c0_seq1	98.34	97.24	98.34	90.09
Adur40210_comp1_c0_seq2	Aipa24550_comp2_c0_seq3	98.69	97.54	98.69	92.33
Gyn_Adur_c5479_g1_i1	Aipa3902_comp0_c0_seq1	94.47	88.09	94.47	92.66
Adur33403_comp3_c0_seq1	Aipa3799_comp3_c0_seq1	97.38	100	97.38	97.23
Adur22330_comp0_c0_seq4	Aipa24801_comp0_c0_seq14	98.56	81.49	98.56	92.53
Adur22302_comp1_c0_seq1	Aipa24766_comp0_c0_seq1	98.68	98.17	98.68	86.84
Adur30752_comp0_c0_seq1	Aipa47294_comp4_c0_seq1	98.39	98.75	98.39	93.43
Gyn_Adur_c50851_g1_i1	Aipa20021_comp0_c0_seq1	97.92	97.95	97.92	99.92
Gyn_Adur_c53346_g1_i1	Aipa5386_comp0_c0_seq1	97.43	89.01	97.43	93.47
Gyn_Adur_c50956_g1_i1	Gyn_Aipa_c26891_g1_i1	94.94	86.02	94.94	95.69
Adur26819_comp0_c0_seq1	Aipa16648_comp0_c0_seq1	96.87	100	96.87	93.3
Adur39811_comp0_c0_seq2	Aipa23317_comp0_c0_seq2	98.34	100	98.34	94.8
Adur18049_comp1_c0_seq1	Aipa33703_comp1_c0_seq2	98.83	98.88	98.83	99.44
Adur30880_comp0_c0_seq2	Aipa30077_comp0_c0_seq4	99.39	94.37	99.39	97.86
Adur32395_comp0_c0_seq1	Gyn_Aipa_c22390_g1_i1	97.94	99.88	97.94	95.11
Gyn_Adur_c17479_g1_i1	Aipa11148_comp0_c0_seq1	95.01	85.79	95.01	98.17
Adur119_comp0_c0_seq2	Aipa28599_comp2_c0_seq2	98.78	88.37	98.78	98.17
Adur17591_comp2_c0_seq1	Aipa9231_comp0_c0_seq1	95.2	87.83	95.2	83.51
Adur19523_comp0_c0_seq1	Aipa26117_comp0_c0_seq1	97.2	94.55	97.2	94.18
Adur3444_comp0_c0_seq1	Gyn_Aipa_c20619_g1_i12	96.9	100	96.9	88.97
Gyn_Adur_c44831_g1_i1	Gyn_Aipa_c22172_g1_i1	99.11	99.63	99.11	84.71
Adur10703_comp0_c1_seq1	Aipa26450_comp0_c0_seq1	98.44	83.18	98.44	98.77
Adur41983_comp0_c0_seq5	Aipa3468_comp0_c0_seq1	93.32	98.06	93.32	89.43
Adur3920_comp0_c0_seq1	Gyn_Aipa_c15252_g1_i1	98.39	100	98.39	92.58
Adur45417_comp0_c0_seq2	Aipa41364_comp0_c0_seq1	95.81	92.03	95.81	99.48
Adur7248_comp0_c0_seq1	Aipa35129_comp0_c0_seq1	98.76	100	98.76	99.92
Gyn_Adur_c45861_g1_i1	Aipa27290_comp1_c0_seq2	99.43	87.4	99.43	98.83
Gyn_Adur_c5826_g1_i1	Gyn_Aipa_c14938_g1_i1	99.26	93.84	99.26	96.55
Adur7727_comp0_c0_seq2	Aipa46552_comp0_c0_seq2	97.5	100	97.5	94.84
Adur31442_comp0_c0_seq1	Aipa27090_comp0_c0_seq3	97.42	98.03	97.42	96.52
Adur28488_comp0_c0_seq1	Aipa12147_comp0_c0_seq1	96.83	88.18	96.83	89.01
Adur13920_comp6_c0_seq1	Aipa11729_comp1_c0_seq1	98.21	88.89	98.21	100
Gyn_Adur_c5106_g1_i1	Aipa28209_comp0_c0_seq2	98.84	99.26	98.84	98.1
Adur20777_comp0_c0_seq1	Gyn_Aipa_c16984_g2_i1	96.74	97.84	96.74	92.03
Adur23172_comp2_c0_seq1	Aipa12866_comp5_c0_seq1	96.13	80.7	96.13	99.83
Adur22505_comp1_c0_seq1	Aipa27397_comp0_c0_seq2	98.16	98.65	98.16	87.49
Adur41828_comp0_c0_seq1	Aipa25773_comp1_c0_seq2	98.54	97.66	98.54	100
Adur21255_comp0_c0_seq1	Aipa7243_comp0_c0_seq1	97.8	99.67	97.8	90.2
Adur20760_comp0_c0_seq2	Aipa34344_comp1_c0_seq15	98.8	95.4	98.8	99.18
Adur45129_comp0_c0_seq4	Aipa14065_comp1_c0_seq10	97.94	98.88	97.94	96.94
Adur46290_comp0_c0_seq1	Gyn_Aipa_c46991_g1_i1	93.94	97	93.94	93.4
Adur11200_comp0_c0_seq1	Gyn_Aipa_c32364_g1_i1	98.24	100	98.24	92.46
Adur44375_comp0_c0_seq1	Aipa49652_comp0_c0_seq1	98.03	89.59	98.03	96.41
Adur13468_comp0_c0_seq1	Aipa19146_comp1_c0_seq1	97.82	98.92	97.82	92.06
Adur7014_comp0_c0_seq1	Aipa37308_comp0_c0_seq1	95.95	91.58	95.95	92.7
Adur19377_comp2_c2_seq2	Aipa27150_comp6_c0_seq2	98.5	97.45	98.5	98.73
Adur19833_comp2_c0_seq1	Aipa47125_comp2_c0_seq1	96.84	93.28	96.84	99.15
Adur35208_comp2_c0_seq1	Aipa39702_comp0_c0_seq1	95.72	98.37	95.72	94.87
Gyn_Adur_c48468_g1_i1	Gyn_Aipa_c54562_g1_i1	98.43	100	98.43	88.05
Gyn_Adur_c46855_g1_i1	Aipa51628_comp0_c0_seq1	99.13	86.32	99.13	100
Adur18143_comp0_c0_seq1	Aipa33616_comp0_c0_seq1	95.75	95.47	95.75	95.33
Adur40691_comp0_c0_seq1	Aipa46155_comp0_c0_seq5	98.85	99.15	98.85	99.62
Adur46942_comp1_c0_seq1	Aipa10818_comp0_c0_seq1	96.83	92.04	96.83	99.92
Adur32951_comp0_c0_seq2	Aipa18645_comp0_c0_seq1	98.54	88.53	98.54	99.95
Adur42902_comp0_c0_seq1	Aipa38851_comp1_c0_seq1	98.13	91.82	98.13	100
Gyn_Adur_c4989_g2_i1	Aipa1930_comp0_c0_seq1	97.76	85.89	97.76	93.75
Adur33728_comp1_c0_seq1	Aipa22094_comp1_c0_seq1	97.89	96.2	97.89	100
Adur22317_comp1_c0_seq1	Aipa24780_comp0_c0_seq1	99.07	97.85	99.07	94.76
Adur23456_comp0_c0_seq2	Gyn_Aipa_c19150_g2_i5	97.93	100	97.93	90.04
Adur36710_comp0_c0_seq1	Aipa12662_comp0_c0_seq2	97.18	93.47	97.18	100
Adur50175_comp1_c0_seq1	Gyn_Aipa_c15749_g1_i1	98.28	96.59	98.28	82.91
Adur1156_comp1_c0_seq2	Aipa45620_comp4_c0_seq1	99.53	81.37	99.53	85.88
Adur21933_comp0_c0_seq1	Aipa16383_comp0_c0_seq2	95.8	97.88	95.8	94.15
Adur14971_comp0_c0_seq3	Aipa37554_comp0_c0_seq1	98.99	99	98.99	99.53
Adur1415_comp1_c0_seq1	Aipa40258_comp0_c0_seq2	97.7	89.34	97.7	99.47
Adur2775_comp0_c0_seq2	Aipa48472_comp0_c0_seq4	97.21	84.74	97.21	100
Adur22315_comp1_c0_seq1	Aipa45484_comp0_c0_seq1	99.01	99.7	99.01	95.27
Adur3949_comp0_c0_seq8	Aipa52408_comp0_c0_seq2	98.33	99.77	98.33	85.42
Adur40858_comp0_c0_seq1	Aipa35351_comp1_c0_seq1	97.72	99.91	97.72	97
Adur6529_comp1_c0_seq2	Aipa1362_comp0_c0_seq1	98.67	100	98.67	97.1
Adur34609_comp0_c0_seq1	Aipa50099_comp0_c0_seq1	98.83	97.96	98.83	83.3
Adur13619_comp3_c0_seq1	Aipa32357_comp0_c0_seq1	99.21	100	99.21	97.32
Gyn_Adur_c28975_g1_i1	Gyn_Aipa_c22520_g1_i1	99.29	88.8	99.29	90.22
Adur25705_comp0_c0_seq1	Aipa6875_comp0_c0_seq1	98.44	87.14	98.44	98.86
Adur31960_comp0_c0_seq2	Gyn_Aipa_c34562_g1_i1	98	100	98	82.64
Adur31528_comp0_c0_seq2	Aipa27000_comp1_c0_seq1	97.67	95.63	97.67	98.52
Adur35772_comp2_c0_seq8	Gyn_Aipa_c18390_g1_i1	98.82	100	98.82	98.19
Adur28778_comp0_c0_seq1	Aipa17880_comp0_c0_seq1	97.79	95.28	97.79	96.54
Adur26907_comp0_c0_seq4	Aipa19323_comp1_c0_seq11	98.93	91.97	98.93	100
Gyn_Adur_c11316_g1_i1	Gyn_Aipa_c18944_g1_i3	93.36	97.55	93.36	97.52
Gyn_Adur_c22043_g1_i1	Aipa28412_comp0_c0_seq1	98.32	92.29	98.32	89.91
Adur5232_comp0_c0_seq2	Aipa42204_comp0_c0_seq1	98.97	81.87	98.97	99.12
Adur25679_comp1_c0_seq1	Gyn_Aipa_c15650_g1_i2	97.18	88.67	97.18	91.83
Gyn_Adur_c8466_g1_i1	Aipa28634_comp0_c0_seq10	98.82	100	98.82	93.29
Adur40089_comp0_c0_seq3	Aipa24425_comp1_c0_seq2	97.63	99.7	97.63	92.97
Gyn_Adur_c39616_g1_i1	Gyn_Aipa_c48758_g1_i1	100	99.05	100	98.58
Gyn_Adur_c164_g1_i1	Gyn_Aipa_c5807_g1_i1	99.07	84.01	99.07	95.43
Adur7546_comp0_c0_seq2	Aipa23776_comp0_c0_seq2	96.52	97.45	96.52	89.81
Gyn_Adur_c48136_g1_i1	Gyn_Aipa_c19149_g1_i1	98.68	93.7	98.68	97.89
Gyn_Adur_c46412_g1_i1	Aipa42613_comp2_c0_seq2	96.91	90.47	96.91	98.73
Adur11282_comp0_c0_seq1	Aipa11176_comp4_c0_seq1	87.62	97.79	87.62	90.89
Adur19473_comp0_c0_seq2	Aipa161_comp0_c1_seq2	98.1	94.75	98.1	80.48
Gyn_Adur_c46186_g1_i1	Aipa26241_comp0_c0_seq4	98.95	89.46	98.95	100
Gyn_Adur_c47321_g1_i1	Aipa2519_comp2_c0_seq1	98.87	96.5	98.87	98.62
Gyn_Adur_c44217_g1_i1	Aipa9275_comp0_c0_seq3	98.03	100	98.03	92.63
Adur43762_comp0_c0_seq2	Aipa34154_comp2_c0_seq1	95.93	95.91	95.93	99.19
Adur22540_comp0_c0_seq2	Aipa27360_comp1_c0_seq2	98.35	91.33	98.35	89.75
Adur46257_comp0_c0_seq2	Aipa2502_comp0_c0_seq1	98.2	91.56	98.2	94.02
Adur19790_comp0_c0_seq1	Aipa47094_comp0_c0_seq2	98.12	81.89	98.12	86.3
Adur38275_comp0_c0_seq1	Aipa4693_comp0_c0_seq3	99.34	84.57	99.34	99.95
Adur18742_comp0_c0_seq1	Aipa37680_comp1_c0_seq2	98.78	97.29	98.78	97.13
Adur37756_comp2_c0_seq1	Aipa52483_comp0_c0_seq1	96.04	95.77	96.04	97.03
Adur43455_comp0_c0_seq1	Aipa38262_comp2_c0_seq1	97.95	99.77	97.95	100
Adur38448_comp0_c0_seq1	Aipa49353_comp0_c0_seq2	98.62	91.03	98.62	100
Adur1574_comp0_c0_seq1	Aipa44930_comp0_c0_seq1	98.94	93.05	98.94	99.95
Adur15920_comp0_c0_seq4	Aipa32707_comp0_c0_seq1	98.01	81.79	98.01	100
Adur38600_comp0_c1_seq6	Aipa22631_comp0_c0_seq1	97.19	100	97.19	95.52
Adur45979_comp0_c0_seq3	Aipa22282_comp3_c0_seq1	98.05	97.15	98.05	99.09
Adur8301_comp0_c0_seq1	Aipa49787_comp0_c0_seq1	97.71	98.42	97.71	81.63
Adur3012_comp0_c0_seq1	Aipa51380_comp0_c0_seq1	97.19	81.72	97.19	90.79
Adur50244_comp0_c0_seq1	Aipa39807_comp1_c0_seq1	96.28	100	96.28	97.43
Adur40039_comp0_c0_seq1	Aipa24377_comp0_c0_seq1	97.91	100	97.91	91.12
Adur12496_comp0_c0_seq1	Aipa41064_comp0_c0_seq1	99.04	95.95	99.04	99.39
Adur35826_comp0_c0_seq1	Aipa13857_comp0_c0_seq3	99.04	100	99.04	83.55
Adur30919_comp0_c0_seq2	Gyn_Aipa_c13480_g1_i2	97.51	98.95	97.51	91.07
Adur8976_comp2_c0_seq12	Aipa6406_comp2_c0_seq2	98.78	91.86	98.78	89.65
Adur28106_comp0_c0_seq1	Aipa7699_comp0_c0_seq1	96.15	85.9	96.15	100
Adur32385_comp0_c0_seq1	Aipa43858_comp0_c0_seq1	96.86	81.86	96.86	94.83
Gyn_Adur_c9839_g1_i1	Gyn_Aipa_c20884_g2_i9	98.51	93.36	98.51	97.06
Adur34539_comp0_c0_seq1	Aipa20672_comp0_c0_seq1	98.77	97.95	98.77	96.5
Gyn_Adur_c77244_g1_i1	Aipa52042_comp0_c0_seq1	94.7	88.29	94.7	98.88
Adur15341_comp1_c0_seq1	Aipa45948_comp2_c0_seq14	98.69	98.31	98.69	100
Gyn_Adur_c47644_g1_i1	Gyn_Aipa_c53549_g1_i1	97.79	85.89	97.79	86.1
Adur7118_comp1_c0_seq1	Aipa34083_comp0_c0_seq5	99.24	91.29	99.24	87.82
Gyn_Adur_c2117_g1_i2	Aipa34355_comp0_c0_seq1	97.32	97.85	97.32	97.85
Gyn_Adur_c58977_g1_i1	Aipa26110_comp0_c0_seq1	98.74	98.51	98.74	99.62
Adur25268_comp1_c0_seq2	Aipa2074_comp0_c0_seq2	97.63	93.35	97.63	92.89
Adur24392_comp1_c0_seq1	Aipa15033_comp0_c0_seq3	98.86	100	98.86	93.46
Adur35117_comp0_c0_seq3	Aipa38339_comp0_c0_seq2	94.45	96.36	94.45	82.9
Gyn_Adur_c20511_g1_i1	Gyn_Aipa_c12438_g1_i1	94.3	85.41	94.3	99.68
Adur45861_comp1_c0_seq1	Aipa22382_comp0_c0_seq1	98.13	100	98.13	84.89
Adur30141_comp0_c0_seq1	Aipa11541_comp0_c0_seq1	96.04	82.62	96.04	99.88
Adur47234_comp0_c0_seq2	Aipa39421_comp4_c0_seq13	97.5	100	97.5	86.79
Adur27677_comp0_c0_seq1	Aipa45281_comp0_c0_seq3	97.4	92.94	97.4	93.55
Adur14754_comp0_c0_seq1	Aipa21180_comp0_c0_seq1	94.85	97.4	94.85	86.79
Adur26368_comp1_c0_seq1	Aipa51309_comp1_c0_seq12	98.13	100	98.13	95.87
Adur31552_comp0_c0_seq2	Aipa26863_comp0_c0_seq2	98.12	100	98.12	96.94
Gyn_Adur_c1739_g1_i1	Aipa32541_comp0_c0_seq3	98.45	94.8	98.45	99.62
Adur5064_comp1_c0_seq3	Aipa42411_comp0_c0_seq2	98.85	94.89	98.85	99.62
Adur7250_comp0_c0_seq1	Aipa35127_comp0_c0_seq2	97.56	84.4	97.56	100
Adur3407_comp1_c0_seq1	Aipa16803_comp0_c0_seq2	98.27	93.36	98.27	89.66
Adur34050_comp1_c0_seq1	Gyn_Aipa_c15810_g1_i1	99.06	98.69	99.06	99.79
Adur25745_comp0_c0_seq1	Aipa47478_comp0_c0_seq2	97.95	81.38	97.95	91.63
Gyn_Adur_c5943_g1_i1	Gyn_Aipa_c13246_g1_i1	91.73	91.13	91.73	93.01
Adur1209_comp0_c0_seq2	Aipa37985_comp0_c0_seq1	98.64	100	98.64	94.33
Adur15866_comp0_c0_seq2	Aipa32768_comp0_c0_seq2	98.22	90.62	98.22	98.8
Adur381_comp0_c0_seq1	Aipa36574_comp1_c0_seq5	98.57	80.94	98.57	100
Adur30382_comp0_c0_seq2	Aipa44136_comp0_c0_seq2	98.07	98.41	98.07	99.52
Gyn_Adur_c14643_g1_i1	Aipa18401_comp0_c0_seq1	98.15	89.03	98.15	100
Adur22066_comp0_c0_seq1	Aipa14903_comp0_c0_seq1	97.89	97.5	97.89	98.35
Gyn_Adur_c56791_g1_i1	Aipa5126_comp0_c0_seq1	99.03	94.67	99.03	95.72
Gyn_Adur_c48891_g1_i1	Aipa8571_comp0_c0_seq1	96.39	91.77	96.39	95.24
Adur9456_comp0_c0_seq1	Gyn_Aipa_c16550_g1_i1	93.79	100	93.79	83.41
Adur16340_comp0_c0_seq3	Aipa16155_comp0_c0_seq2	98.44	97.95	98.44	99.04
Adur30009_comp1_c0_seq6	Aipa11427_comp0_c0_seq2	98.71	100	98.71	99.29
Adur18713_comp0_c0_seq1	Aipa37711_comp1_c0_seq1	96.43	95.13	96.43	93.2
Adur3032_comp0_c0_seq2	Aipa51421_comp1_c0_seq1	97.94	95.96	97.94	100
Adur39851_comp0_c0_seq1	Aipa23249_comp0_c0_seq2	97.28	99.19	97.28	81.18
Adur21383_comp0_c0_seq1	Aipa20710_comp0_c0_seq1	97.89	90.78	97.89	100
Adur43570_comp0_c0_seq2	Aipa38181_comp0_c0_seq1	98.73	99.6	98.73	98.59
Gyn_Adur_c15490_g1_i1	Aipa14844_comp0_c0_seq1	99.08	83.71	99.08	92.37
Adur27689_comp2_c0_seq5	Aipa45306_comp0_c0_seq15	98.85	99.97	98.85	98.33
Adur44325_comp0_c0_seq4	Aipa49623_comp0_c0_seq1	97.2	90.66	97.2	89.61
Gyn_Adur_c5179_g1_i2	Aipa8110_comp0_c0_seq3	98.28	91.26	98.28	92.09
Adur12341_comp2_c0_seq2	Aipa45690_comp4_c0_seq3	98.94	87.71	98.94	100
Adur42979_comp1_c0_seq1	Aipa6651_comp4_c0_seq1	98.23	98.47	98.23	100
Adur22045_comp0_c0_seq1	Aipa14843_comp0_c0_seq5	97.75	86.21	97.75	100
Adur29733_comp0_c0_seq1	Gyn_Aipa_c15313_g1_i1	95.87	91.83	95.87	93.98
Adur46845_comp0_c0_seq1	Aipa10693_comp2_c0_seq1	98.33	86.51	98.33	99.7
Adur28517_comp0_c0_seq1	Aipa39890_comp0_c0_seq1	94.31	85.67	94.31	92.49
Adur8017_comp1_c0_seq2	Aipa4537_comp0_c0_seq2	95.77	94.8	95.77	99.07
Adur34015_comp0_c0_seq1	Aipa32302_comp0_c0_seq1	96.83	88.03	96.83	98.53
Adur9093_comp0_c0_seq1	Aipa804_comp0_c0_seq1	97.58	92.51	97.58	97.8
Adur44135_comp1_c1_seq1	Gyn_Aipa_c6507_g1_i1	97.03	100	97.03	93.55
Adur16209_comp0_c0_seq1	Aipa9009_comp0_c0_seq2	96.86	91.3	96.86	100
Gyn_Adur_c264_g1_i1	Aipa3726_comp0_c0_seq1	98.49	87.57	98.49	100
Adur37120_comp0_c0_seq1	Aipa33810_comp0_c0_seq2	95.76	91.25	95.74	83.24
Adur46231_comp0_c0_seq1	Aipa2556_comp0_c0_seq1	98.34	100	98.34	98.39
Adur23139_comp0_c0_seq1	Aipa12851_comp1_c0_seq1	95.56	97.94	95.56	97.75
Adur37754_comp0_c0_seq1	Aipa52504_comp0_c0_seq1	98.07	100	98.07	99.26
Adur32165_comp0_c0_seq2	Gyn_Aipa_c8411_g1_i1	97.23	100	97.23	93.48
Gyn_Adur_c49606_g1_i1	Aipa8591_comp0_c2_seq2	99.13	93.16	99.13	84.87
Adur15859_comp0_c0_seq1	Aipa32779_comp0_c0_seq1	98.71	81.16	98.71	99.86
Adur25397_comp0_c0_seq3	Aipa32534_comp0_c0_seq1	97.54	94.24	97.54	94.61
Adur2724_comp0_c0_seq1	Aipa48527_comp0_c0_seq1	98.71	98.67	98.71	99.85
Adur49494_comp0_c0_seq1	Aipa4737_comp0_c0_seq1	97.59	93.39	97.59	88.43
Adur21764_comp0_c0_seq3	Aipa24637_comp2_c0_seq2	99.04	99.93	99.04	88.6
Adur37671_comp0_c0_seq1	Aipa13463_comp0_c0_seq1	97.6	96.87	97.6	100
Adur37472_comp0_c0_seq1	Aipa38084_comp0_c0_seq1	96.35	91.8	96.35	99.87
Adur49422_comp0_c0_seq1	Aipa26188_comp0_c0_seq2	98.96	99.87	98.96	99.2
Adur37416_comp1_c0_seq2	Gyn_Aipa_c55996_g1_i1	96.47	99.87	96.47	86.64
Adur34963_comp0_c0_seq3	Aipa34941_comp0_c0_seq1	96.13	84.78	96.13	90.56
Gyn_Adur_c16197_g1_i1	Aipa22697_comp2_c0_seq1	97.67	83.44	97.67	100
Adur8649_comp1_c0_seq1	Aipa41777_comp1_c0_seq1	96.22	99.77	96.22	93.47
Adur37506_comp0_c0_seq1	Aipa21019_comp0_c0_seq2	92.91	100	92.91	83.82
Adur3855_comp0_c0_seq1	Aipa9391_comp1_c0_seq1	98.8	98.01	98.8	90.6
Adur27067_comp0_c0_seq1	Aipa34612_comp1_c0_seq3	99.07	95.56	99.07	90.69
Adur28417_comp0_c0_seq2	Aipa37443_comp0_c0_seq2	96.74	100	96.74	98.63
Adur18969_comp0_c0_seq1	Aipa13084_comp0_c0_seq1	93.89	96.39	93.89	99.61
Adur7349_comp0_c0_seq1	Gyn_Aipa_c15480_g1_i1	97.38	92.9	97.38	100
Adur43448_comp1_c0_seq1	Aipa38331_comp3_c0_seq1	97.63	100	97.63	95.87
Adur38120_comp0_c0_seq1	Gyn_Aipa_c18013_g1_i1	99.2	92.28	99.2	90.29
Gyn_Adur_c7737_g1_i1	Aipa43855_comp1_c0_seq1	98.29	97.04	98.29	95.33
Gyn_Adur_c2697_g1_i2	Aipa21099_comp0_c0_seq3	97.82	99.77	97.82	94.47
Adur12107_comp0_c0_seq1	Aipa26407_comp3_c0_seq3	93.98	99.35	93.98	82.83
Adur25359_comp0_c0_seq1	Aipa32520_comp0_c0_seq1	96.87	95.5	96.87	93.79
Adur30547_comp0_c0_seq1	Gyn_Aipa_c20964_g2_i2	94.02	93.41	94.02	99.57
Adur36_comp0_c0_seq1	Aipa298_comp0_c0_seq5	98.69	88.59	98.69	81.93
Adur28040_comp1_c0_seq1	Aipa27473_comp1_c0_seq3	97.76	81.14	97.76	90.84
Adur36423_comp0_c0_seq4	Aipa49042_comp0_c0_seq1	96.52	81.93	96.52	99.46
Adur17926_comp0_c0_seq1	Aipa33793_comp0_c0_seq1	98.25	90.85	98.25	97.45
Adur15545_comp0_c0_seq1	Aipa4293_comp0_c0_seq3	97.22	82.47	97.22	97.68
Adur22668_comp0_c1_seq1	Aipa13498_comp0_c0_seq3	98.48	83.03	98.48	97.78
Adur4447_comp0_c0_seq1	Aipa16882_comp2_c0_seq2	99.24	100	99.24	97.37
Adur3017_comp0_c1_seq1	Aipa23049_comp0_c0_seq1	97.41	100	97.41	87.13
Gyn_Adur_c8049_g1_i1	Aipa34918_comp0_c0_seq1	97.45	98.74	97.45	100
Adur47858_comp0_c0_seq1	Aipa10198_comp0_c0_seq1	96.85	97.42	96.85	90.03
Gyn_Adur_c12463_g1_i1	Gyn_Aipa_c59106_g1_i1	97.81	93.43	97.81	99.21
Adur13278_comp0_c0_seq1	Aipa11598_comp1_c0_seq1	98.18	82.74	98.18	100
Adur3174_comp1_c0_seq1	Aipa14285_comp0_c0_seq1	99.38	97.93	99.38	83.82
Adur518_comp0_c0_seq3	Aipa49152_comp0_c0_seq2	99.35	89.5	99.35	92.49
Adur34429_comp0_c0_seq1	Aipa37306_comp0_c0_seq1	98.04	100	98.04	95.59
Adur44492_comp0_c0_seq1	Aipa20878_comp3_c0_seq4	97.46	98.71	97.46	99.88
Adur28895_comp0_c0_seq1	Aipa32617_comp1_c0_seq3	97.74	98.29	97.74	99.18
Adur32564_comp0_c0_seq1	Aipa44007_comp1_c0_seq1	97.86	99.37	97.86	98.3
Adur29502_comp0_c0_seq1	Aipa14512_comp0_c0_seq3	98.43	100	98.43	100
Adur47154_comp3_c1_seq1	Aipa11085_comp2_c0_seq6	95.79	84.52	95.79	100
Adur42030_comp0_c0_seq1	Aipa3483_comp0_c0_seq2	98.18	86.82	98.18	95.7
Adur11130_comp0_c0_seq1	Aipa34315_comp0_c0_seq1	97.94	99.86	97.94	80.33
Adur40778_comp0_c0_seq1	Aipa47822_comp0_c0_seq1	96.37	99.24	96.37	98.74
Adur36696_comp0_c0_seq1	Aipa52067_comp0_c0_seq1	98.31	99.58	98.31	98.07
Adur24039_comp0_c0_seq1	Aipa29245_comp0_c0_seq1	97.69	98.9	97.69	89.2
Adur46101_comp0_c0_seq1	Aipa2634_comp0_c0_seq1	96.41	98.71	96.41	85.63
Adur6536_comp0_c0_seq3	Aipa1364_comp0_c0_seq10	98.98	94.6	98.98	94.72
Gyn_Adur_c46447_g1_i1	Aipa14987_comp0_c0_seq1	95.4	95.11	95.4	95.22
Gyn_Adur_c54906_g1_i1	Aipa41987_comp1_c0_seq2	97.16	99.52	97.16	100
Gyn_Adur_c8204_g1_i2	Gyn_Aipa_c19837_g2_i1	98.41	91.82	98.41	93.95
Gyn_Adur_c56677_g1_i1	Aipa43586_comp0_c0_seq1	97.26	99.71	97.26	89.85
Adur41529_comp0_c0_seq1	Aipa23748_comp0_c0_seq1	97.3	85.1	97.3	100
Adur1764_comp2_c1_seq5	Aipa2283_comp0_c0_seq2	97.25	91.04	97.25	100
Adur23933_comp0_c0_seq4	Aipa18333_comp0_c0_seq2	98.71	99.29	98.71	99.49
Gyn_Adur_c15271_g1_i1	Aipa41626_comp0_c0_seq3	99.26	99.89	99.26	90.16
Gyn_Adur_c6474_g1_i3	Aipa34171_comp2_c0_seq22	99.44	82.89	99.44	100
Adur10681_comp0_c0_seq1	Aipa26471_comp0_c0_seq1	97.01	84.89	97.01	96.71
Adur21125_comp0_c0_seq2	Aipa49003_comp2_c0_seq1	97.82	81.73	97.82	87.71
Adur49142_comp1_c0_seq5	Aipa17056_comp0_c0_seq5	99.02	95.82	99.02	99.77
Gyn_Adur_c56603_g1_i1	Gyn_Aipa_c19408_g1_i3	98.36	87.63	98.36	99.97
Adur33601_comp0_c0_seq1	Aipa3626_comp1_c0_seq1	97.96	96.83	97.96	100
Adur15378_comp0_c1_seq1	Aipa50315_comp0_c1_seq1	98.99	92.88	98.99	81.23
Gyn_Adur_c6556_g1_i1	Gyn_Aipa_c55180_g1_i1	96.94	93.75	96.94	83.92
Adur23450_comp0_c0_seq1	Aipa50688_comp0_c0_seq1	99.22	100	99.22	100
Adur21009_comp1_c0_seq1	Aipa28182_comp1_c0_seq1	98.99	99.89	98.99	94.36
Gyn_Adur_c40343_g1_i1	Aipa8107_comp0_c0_seq1	97.66	80.04	97.66	83.7
Adur27007_comp1_c0_seq2	Aipa44962_comp2_c0_seq2	97.67	95.62	97.67	99.62
Gyn_Adur_c13516_g1_i1	Aipa22548_comp0_c0_seq4	99.03	98.57	99.03	99.04
Adur29670_comp0_c0_seq1	Aipa21766_comp0_c0_seq1	94.62	96.47	94.62	87.55
Adur33865_comp0_c0_seq1	Aipa13277_comp0_c0_seq1	93.67	97.99	93.67	97.42
Adur13850_comp1_c0_seq1	Gyn_Aipa_c20332_g1_i1	96.24	98.28	96.24	83.45
Adur45245_comp0_c0_seq2	Aipa41501_comp0_c0_seq1	98.12	98.88	98.12	99.43
Gyn_Adur_c24316_g1_i1	Gyn_Aipa_c16198_g1_i1	98.58	92.68	98.58	88.84
Adur24414_comp0_c0_seq2	Aipa14995_comp0_c0_seq2	99.44	84.68	99.44	83.83
Adur24204_comp1_c0_seq1	Aipa17950_comp1_c0_seq1	97.73	91.97	97.73	100
Gyn_Adur_c50045_g1_i1	Gyn_Aipa_c26148_g1_i1	99	97.36	99	80.65
Adur8551_comp0_c0_seq1	Aipa41682_comp0_c0_seq2	98.64	91.77	98.64	96.67
Adur26148_comp0_c0_seq1	Aipa9947_comp0_c0_seq1	94.49	84.92	94.49	100
Adur13731_comp0_c1_seq1	Aipa33311_comp1_c0_seq1	99.32	88.32	99.32	99.37
Adur38328_comp0_c0_seq1	Aipa1912_comp0_c0_seq1	98.82	92.44	98.82	98.49
Gyn_Adur_c5051_g1_i2	Gyn_Aipa_c10531_g1_i1	98.67	99.24	98.67	84.18
Adur19849_comp0_c0_seq1	Aipa47154_comp1_c0_seq1	97.67	95.2	97.67	94.77
Adur16979_comp0_c0_seq1	Aipa27648_comp0_c0_seq1	97.48	80.56	97.48	97.31
Adur3015_comp0_c0_seq1	Aipa51377_comp0_c0_seq2	98.54	95.06	98.54	93.56
Adur3443_comp1_c0_seq1	Aipa16773_comp1_c1_seq2	98.91	99.91	98.91	87.26
Adur38100_comp0_c0_seq1	Aipa18122_comp0_c0_seq2	98.88	81.08	98.88	96.96
Adur41774_comp1_c0_seq3	Gyn_Aipa_c14660_g1_i2	99.03	87.8	99.03	96.72
Adur6485_comp1_c0_seq1	Aipa1444_comp0_c0_seq1	96.03	87.63	96.03	98.95
Adur12932_comp0_c0_seq1	Aipa1041_comp0_c1_seq1	96.28	86.26	96.28	97.57
Adur1149_comp1_c0_seq2	Aipa45618_comp2_c0_seq5	97.56	86.92	97.56	97.31
Adur33875_comp1_c0_seq6	Aipa13278_comp0_c0_seq2	98.12	99.52	98.12	100
Adur27610_comp1_c0_seq1	Aipa45244_comp0_c0_seq2	94.61	87.42	94.61	94.01
Adur18823_comp0_c0_seq1	Aipa37418_comp0_c0_seq1	98.2	100	98.2	97.71
Adur22452_comp0_c0_seq3	Aipa46348_comp0_c0_seq4	97.38	96.8	97.38	100
Gyn_Adur_c49179_g1_i1	Aipa9962_comp1_c0_seq1	98.4	99.41	98.4	90.22
Adur35610_comp0_c0_seq2	Aipa37115_comp0_c0_seq1	95.66	93.6	95.66	87.55
Adur43874_comp0_c0_seq2	Aipa50967_comp0_c0_seq1	99.13	97.83	99.13	96.63
Gyn_Adur_c14045_g1_i1	Aipa26200_comp0_c0_seq1	99.3	89.62	99.3	97.75
Adur48875_comp1_c0_seq3	Aipa23548_comp0_c0_seq5	97.41	81.61	97.41	96.34
Adur29085_comp0_c0_seq1	Aipa19676_comp0_c0_seq1	96.06	91.67	96.06	94.11
Adur5621_comp0_c0_seq1	Aipa23761_comp0_c0_seq1	98.54	99.52	98.54	99.78
Gyn_Adur_c43864_g1_i1	Aipa48029_comp1_c0_seq1	98.12	83.45	98.12	98.52
Adur43223_comp2_c0_seq1	Aipa46288_comp0_c0_seq1	94.22	99.55	94.22	100
Gyn_Adur_c14251_g1_i1	Aipa14042_comp0_c0_seq1	98.94	89.17	98.94	90.51
Adur24850_comp2_c0_seq6	Aipa5202_comp0_c0_seq1	98.72	91.05	98.72	93.45
Gyn_Adur_c41107_g1_i1	Gyn_Aipa_c14171_g1_i1	97.28	85.58	97.28	82.51
Adur45900_comp6_c0_seq1	Aipa22311_comp1_c0_seq39	95.4	94.94	95.4	88.22
Gyn_Adur_c44753_g1_i1	Aipa18540_comp0_c0_seq1	98.41	83.57	98.41	90.45
Adur2972_comp0_c0_seq1	Aipa15489_comp0_c0_seq2	98.33	100	98.33	90.82
Adur14411_comp0_c0_seq1	Aipa16620_comp0_c0_seq1	97.93	88.61	97.93	95.59
Adur23515_comp0_c0_seq4	Aipa28559_comp0_c0_seq2	98.01	99.08	98.01	99.96
Adur22058_comp0_c0_seq2	Aipa14854_comp2_c0_seq1	98.51	82.82	98.51	99.94
Adur32074_comp0_c0_seq1	Aipa13310_comp0_c0_seq18	98.61	99.67	98.61	99.78
Adur43675_comp0_c0_seq1	Gyn_Aipa_c14081_g1_i1	97.05	100	97.05	93.19
Adur12401_comp0_c0_seq4	Aipa40968_comp2_c0_seq1	98.77	91.16	98.77	95
Adur42100_comp0_c0_seq2	Aipa28725_comp0_c0_seq2	98.57	86.82	98.57	100
Gyn_Adur_c6692_g2_i1	Aipa28798_comp0_c0_seq1	96.69	92.93	96.68	97.37
Adur45841_comp0_c0_seq1	Aipa22348_comp1_c0_seq1	98.47	89.29	98.47	100
Adur28713_comp0_c0_seq1	Aipa17805_comp0_c0_seq1	97.69	95.17	97.69	100
Adur9832_comp0_c0_seq1	Aipa47634_comp1_c0_seq2	98.7	99.59	98.7	98.2
Gyn_Adur_c4567_g1_i1	Aipa44441_comp1_c0_seq1	95.21	90.74	95.21	88.26
Adur2449_comp0_c0_seq1	Gyn_Aipa_c11508_g1_i1	97.73	83.65	97.73	98.45
Adur12483_comp0_c0_seq1	Gyn_Aipa_c60830_g1_i1	97.56	95.44	97.56	93.41
Adur2111_comp0_c0_seq1	Aipa27880_comp0_c0_seq1	99.36	100	99.36	97.58
Gyn_Adur_c4329_g1_i1	Gyn_Aipa_c18184_g1_i2	97.64	95.56	97.64	93.21
Gyn_Adur_c8908_g1_i1	Aipa34705_comp0_c0_seq1	97.77	99.68	97.77	98.5
Adur9808_comp0_c0_seq7	Gyn_Aipa_c10764_g1_i2	97.5	88.37	97.5	88.55
Adur32473_comp0_c0_seq1	Aipa43932_comp0_c0_seq1	97.21	87.62	97.21	85.15
Adur37728_comp0_c0_seq1	Aipa13168_comp0_c0_seq1	96.64	100	96.64	93.51
Adur34210_comp0_c0_seq1	Aipa25589_comp1_c0_seq1	97.32	92.69	97.32	98.62
Adur5113_comp2_c0_seq1	Aipa42328_comp2_c0_seq3	98.49	99.51	98.49	99.87
Adur33984_comp0_c0_seq1	Aipa47549_comp0_c0_seq2	98.51	98.24	98.51	99.6
Gyn_Adur_c4626_g1_i1	Aipa22960_comp0_c0_seq1	96.59	91.69	96.59	93.1
Gyn_Adur_c8653_g1_i1	Aipa40807_comp3_c0_seq1	98.07	90.12	98.07	100
Adur25083_comp0_c0_seq1	Aipa5868_comp0_c0_seq1	97.23	86.36	97.23	99.86
Gyn_Adur_c10494_g1_i1	Gyn_Aipa_c2214_g1_i1	97.51	88.33	97.51	80.41
Adur13689_comp0_c0_seq1	Gyn_Aipa_c180_g1_i1	97.64	100	97.64	89.86
Adur8102_comp0_c0_seq1	Aipa44783_comp0_c0_seq1	99.18	99.3	99.18	97.87
Adur2983_comp0_c0_seq1	Aipa15485_comp0_c0_seq1	98.99	96.59	98.99	95.53
Adur24115_comp0_c0_seq1	Aipa30389_comp0_c0_seq1	97.5	90.49	97.5	100
Adur23274_comp0_c0_seq2	Gyn_Aipa_c17505_g1_i1	96.9	89.5	96.9	81.27
Adur35100_comp0_c0_seq3	Aipa19360_comp2_c0_seq1	98.21	98.75	98.21	99.69
Adur22340_comp0_c0_seq2	Aipa24774_comp1_c0_seq1	99.07	100	99.07	94.45
Adur33396_comp1_c0_seq1	Aipa3809_comp2_c0_seq2	98.87	99.35	98.87	98.97
Adur34934_comp0_c0_seq1	Gyn_Aipa_c11906_g1_i1	98.88	100	98.88	99.66
Gyn_Adur_c2336_g1_i1	Aipa26486_comp1_c0_seq4	99.16	99.72	99.16	81.47
Adur13147_comp0_c0_seq2	Aipa30316_comp0_c0_seq1	98.18	99.45	98.18	92.82
Adur27706_comp0_c0_seq1	Aipa45313_comp0_c0_seq1	91.3	95.5	91.3	98.16
Adur49018_comp0_c0_seq2	Aipa23384_comp0_c0_seq1	94.35	81.09	94.35	92.63
Adur35408_comp0_c0_seq3	Aipa7049_comp0_c0_seq3	97.29	99.86	97.29	95.16
Adur8673_comp2_c0_seq1	Aipa41817_comp1_c0_seq1	98.9	100	98.9	97.21
Adur44430_comp0_c0_seq2	Aipa49702_comp0_c0_seq1	97.64	99.66	97.64	90.34
Gyn_Adur_c1585_g1_i1	Aipa13155_comp0_c0_seq3	98.46	99.82	98.46	95.61
Adur16353_comp0_c0_seq4	Aipa16154_comp0_c0_seq1	96.78	95.11	96.78	96.16
Adur19656_comp0_c0_seq1	Aipa46986_comp0_c0_seq1	97.24	100	97.24	96.21
Gyn_Adur_c45037_g1_i1	Aipa39632_comp1_c0_seq3	96.73	96.78	96.73	100
Adur31643_comp0_c0_seq1	Aipa26785_comp0_c0_seq1	91.5	95.12	91.5	92.36
Adur3759_comp0_c0_seq1	Aipa12543_comp0_c0_seq1	98.4	98.28	98.4	91.15
Adur17584_comp0_c0_seq1	Aipa9245_comp2_c0_seq2	98.19	97.48	98.19	96.68
Adur22345_comp0_c0_seq1	Aipa24791_comp0_c0_seq1	97.26	88.89	97.26	86.22
Adur45194_comp0_c0_seq11	Aipa41562_comp0_c0_seq20	98.24	99.96	98.24	94.32
Adur44753_comp0_c0_seq2	Aipa30462_comp0_c0_seq1	98.77	98.57	98.77	84.41
Adur31737_comp0_c0_seq1	Aipa26691_comp0_c0_seq1	96.07	98.31	96.07	95.47
Adur26865_comp0_c0_seq2	Aipa52174_comp0_c0_seq2	99.22	100	99.22	99.23
Adur21716_comp1_c0_seq2	Aipa18431_comp1_c0_seq6	98.37	90.9	98.37	95.8
Adur9989_comp0_c0_seq2	Aipa45460_comp0_c0_seq1	97.87	95.71	97.87	94.4
Gyn_Adur_c6190_g1_i1	Aipa48674_comp0_c0_seq7	98.9	95.7	98.9	97.18
Adur8427_comp0_c0_seq1	Aipa20584_comp0_c0_seq1	97.43	93.32	97.43	98.53
Adur26644_comp0_c1_seq1	Aipa2868_comp0_c1_seq1	97.35	97.97	97.35	99.77
Adur22539_comp1_c0_seq1	Aipa27373_comp0_c0_seq5	99.05	95.86	99.05	98.75
Gyn_Adur_c79005_g1_i1	Aipa6334_comp6_c0_seq1	95.5	81.3	95.5	93.78
Adur17198_comp0_c0_seq1	Aipa16225_comp0_c0_seq1	97.54	96.66	97.54	99.85
Adur23823_comp1_c0_seq22	Aipa17206_comp2_c0_seq7	98.93	93.52	98.93	91.2
Gyn_Adur_c4544_g1_i1	Aipa24038_comp0_c0_seq11	95.6	91.02	95.6	95.06
Adur22630_comp0_c0_seq1	Aipa25681_comp0_c0_seq1	97.47	100	97.47	89.48
Adur25081_comp0_c0_seq1	Aipa5856_comp0_c0_seq1	95.1	97.94	95.1	82.02
Adur46813_comp0_c0_seq1	Aipa19732_comp0_c0_seq1	96.38	87.9	96.38	90.56
Adur6040_comp0_c0_seq1	Aipa15266_comp0_c0_seq1	97.57	95.3	97.57	99.87
Adur29336_comp0_c0_seq2	Aipa10012_comp0_c0_seq6	95.51	91.06	95.51	83.51
Adur5793_comp0_c0_seq1	Aipa26032_comp0_c0_seq1	98.33	100	98.33	96.29
Adur41786_comp1_c0_seq2	Aipa17502_comp1_c0_seq2	99	99.91	99	98.92
Adur437_comp4_c0_seq1	Aipa36701_comp0_c0_seq1	93.6	100	93.6	83.57
Adur42089_comp0_c0_seq1	Aipa28730_comp0_c0_seq1	91.67	91.54	91.67	96.91
Gyn_Adur_c10818_g1_i1	Aipa20204_comp0_c0_seq2	98.44	93.62	98.44	96.73
Adur19629_comp0_c0_seq1	Aipa28769_comp0_c0_seq1	94.39	96.32	94.39	94.94
Adur8266_comp0_c0_seq2	Aipa49773_comp0_c0_seq4	99.01	94.75	99.01	100
Gyn_Adur_c6783_g1_i3	Gyn_Aipa_c15251_g1_i2	96.14	94.49	96.14	81.6
Adur14985_comp0_c0_seq2	Aipa37553_comp0_c0_seq1	97.75	95	97.75	98.73
Adur39259_comp0_c0_seq1	Aipa108_comp0_c0_seq2	96.88	92.27	96.88	99.6
Adur29148_comp0_c0_seq1	Aipa9612_comp0_c0_seq1	97.43	99.67	97.43	99.83
Gyn_Adur_c7940_g1_i2	Aipa34648_comp2_c0_seq1	96.01	93.93	96.01	97.95
Adur3312_comp0_c0_seq2	Aipa7581_comp2_c0_seq2	97.97	100	97.97	86.37
Adur23855_comp0_c0_seq3	Gyn_Aipa_c62405_g1_i1	98.21	89.07	98.21	92.26
Adur32913_comp0_c0_seq1	Aipa18673_comp0_c0_seq1	97.69	92.38	97.69	94.53
Adur24419_comp0_c0_seq2	Aipa14981_comp0_c0_seq8	97.87	99.65	97.87	99.18
Adur41783_comp0_c0_seq2	Gyn_Aipa_c50663_g1_i1	97.54	100	97.54	84.67
Adur12712_comp0_c0_seq3	Aipa20436_comp0_c0_seq1	97.09	93.67	97.09	80.2
Gyn_Adur_c63329_g1_i1	Gyn_Aipa_c8001_g1_i1	96.18	99.89	96.18	85.07
Adur2504_comp0_c0_seq1	Aipa28292_comp0_c0_seq2	97.53	94.43	97.53	97.62
Adur31579_comp1_c0_seq1	Aipa26843_comp0_c0_seq3	98.33	85.94	98.33	100
Adur32685_comp0_c0_seq2	Aipa21716_comp0_c0_seq1	98.07	91.24	98.07	99.19
Gyn_Adur_c61127_g1_i1	Gyn_Aipa_c25263_g1_i1	98.58	100	98.58	95.35
Adur43472_comp0_c0_seq1	Aipa38263_comp0_c0_seq1	92.75	82.5	92.75	100
Adur31513_comp0_c0_seq5	Aipa27030_comp0_c0_seq1	98.42	99.94	98.42	95.94
Adur4338_comp2_c0_seq1	Aipa5653_comp2_c0_seq1	99.16	99.96	99.16	97.95
Adur43223_comp1_c0_seq2	Aipa46288_comp2_c0_seq1	97.78	100	97.78	84.22
Adur13132_comp0_c0_seq2	Aipa30357_comp0_c0_seq1	97.09	96.14	97.09	94.75
Adur5166_comp0_c0_seq1	Aipa6640_comp0_c0_seq1	98.37	100	98.37	95.57
Gyn_Adur_c18742_g1_i1	Aipa2645_comp1_c0_seq1	98.57	93.11	98.57	98.68
Adur7157_comp0_c0_seq1	Aipa34111_comp0_c0_seq1	98.62	93.31	98.62	94.06
Adur49246_comp0_c0_seq1	Aipa9940_comp0_c0_seq1	97.64	96.75	97.64	100
Adur49052_comp0_c0_seq1	Aipa51542_comp1_c0_seq1	97.35	88.4	97.35	99.08
Adur49961_comp0_c0_seq1	Aipa5927_comp0_c0_seq1	97.72	82.58	97.72	99.56
Adur25845_comp0_c0_seq1	Aipa47383_comp0_c0_seq21	98.09	90.87	98.09	99.58
Adur533_comp0_c0_seq1	Aipa8118_comp0_c0_seq1	98.7	100	98.7	92.63
Adur21134_comp0_c0_seq2	Gyn_Aipa_c11757_g1_i1	95.76	97.45	95.76	94.8
Adur559_comp1_c0_seq3	Aipa8085_comp4_c0_seq1	98.59	99.7	98.59	98.85
Adur10884_comp1_c0_seq1	Gyn_Aipa_c19843_g1_i2	92.46	99.69	92.46	97.24
Adur23607_comp0_c0_seq1	Aipa28477_comp1_c0_seq1	98.46	95.76	98.46	100
Adur30604_comp0_c0_seq7	Aipa2325_comp1_c0_seq3	98.56	100	98.56	98.19
Adur49626_comp0_c0_seq1	Aipa44594_comp1_c0_seq1	97	93.1	97	90.61
Gyn_Adur_c9011_g1_i1	Gyn_Aipa_c56426_g1_i1	95.08	97.67	95.08	93.4
Adur26800_comp0_c0_seq1	Aipa9802_comp0_c0_seq1	98.41	99.84	98.41	89.27
Gyn_Adur_c45897_g1_i1	Aipa21627_comp0_c0_seq2	98.34	93.67	98.34	99.43
Adur48776_comp0_c0_seq1	Aipa52426_comp0_c0_seq1	95.45	95.72	95.45	92.11
Adur7639_comp1_c0_seq4	Aipa5050_comp0_c0_seq6	97.25	95.96	97.25	100
Adur32441_comp2_c1_seq3	Aipa43926_comp1_c0_seq4	97.1	80.35	97.1	98.88
Adur17312_comp1_c0_seq1	Aipa6080_comp0_c0_seq3	98.99	81.29	98.99	90.22
Adur45654_comp1_c0_seq2	Aipa8223_comp1_c0_seq2	99.05	88.68	99.05	95.94
Gyn_Adur_c57907_g1_i1	Gyn_Aipa_c12528_g2_i1	98.4	99.2	98.4	98.16
Gyn_Adur_c43497_g1_i1	Aipa52459_comp0_c0_seq2	96.99	98.61	96.99	100
Adur44351_comp1_c0_seq2	Aipa49653_comp1_c0_seq2	99.32	91.88	99.32	100
Adur19372_comp0_c0_seq5	Aipa27143_comp0_c0_seq1	93.05	84.56	93.05	95.54
Adur48166_comp0_c0_seq1	Aipa18523_comp0_c0_seq1	97.38	99.38	97.38	99.81
Gyn_Adur_c4990_g1_i1	Aipa1050_comp0_c0_seq4	98.84	94.22	98.84	99.42
Gyn_Adur_c2343_g1_i1	Gyn_Aipa_c7325_g1_i1	95.65	99.07	95.65	96.45
Adur47055_comp0_c0_seq1	Aipa11039_comp0_c0_seq1	96.15	94.94	96.15	97.41
Adur3202_comp0_c0_seq3	Aipa17026_comp0_c0_seq8	98.46	95.54	98.46	100
Gyn_Adur_c8175_g1_i3	Aipa19003_comp0_c1_seq2	96.18	99.72	96.18	83.21
Gyn_Adur_c4976_g1_i2	Aipa26150_comp0_c0_seq3	97.82	91.22	97.82	99.11
Adur32478_comp0_c0_seq1	Aipa43937_comp0_c0_seq2	98.75	98.9	98.75	95.17
Adur3640_comp1_c0_seq5	Gyn_Aipa_c19384_g1_i1	98.19	94.04	98.19	99.72
Adur33846_comp0_c0_seq2	Aipa32941_comp0_c0_seq3	97.74	96.79	97.74	94.89
Adur9420_comp1_c0_seq3	Aipa42125_comp0_c1_seq2	99.14	83.31	99.14	90.56
Adur12102_comp0_c0_seq1	Aipa26412_comp1_c0_seq1	98.77	98.88	98.77	86.13
Gyn_Adur_c21966_g1_i1	Aipa16831_comp0_c0_seq1	98.55	92.77	98.55	93.3
Adur47967_comp0_c0_seq1	Aipa16032_comp0_c0_seq1	99.09	92.35	99.09	100
Adur102_comp0_c0_seq1	Aipa28573_comp0_c0_seq6	97.62	97.77	97.62	96.34
Adur9313_comp0_c0_seq2	Aipa35500_comp0_c0_seq3	98.23	91.19	98.23	81.57
Adur40630_comp0_c0_seq1	Aipa5779_comp0_c0_seq1	98.03	94	98.03	85.3
Adur45609_comp0_c0_seq1	Aipa37327_comp0_c0_seq1	95.97	98	95.97	88.62
Adur4041_comp1_c0_seq6	Aipa3303_comp0_c0_seq1	97.97	98.06	97.97	91.65
Adur33844_comp0_c0_seq1	Gyn_Aipa_c16172_g1_i1	98.93	100	98.93	80.67
Adur15226_comp1_c0_seq1	Aipa45881_comp2_c0_seq5	99.4	100	99.4	99.97
Adur45864_comp0_c0_seq2	Aipa22378_comp0_c0_seq1	98.78	99.94	98.78	98.56
Adur22676_comp0_c0_seq2	Aipa13499_comp0_c0_seq1	98.77	99.76	98.77	94.29
Gyn_Adur_c31331_g1_i1	Gyn_Aipa_c13486_g1_i1	96.01	93.31	96.01	83.8
Adur8892_comp0_c0_seq1	Aipa42031_comp0_c0_seq1	92.16	90.11	92.16	99.67
Adur36920_comp0_c0_seq2	Aipa34001_comp0_c0_seq3	98.61	100	98.61	92.72
Adur2609_comp2_c0_seq3	Aipa28386_comp0_c0_seq1	99.09	97.79	99.09	97.67
Adur13563_comp0_c0_seq2	Aipa4760_comp0_c1_seq2	99.06	83.99	99.06	96.72
Adur23189_comp1_c0_seq1	Aipa12872_comp1_c0_seq1	94.45	98.97	94.45	80.62
Adur41000_comp1_c0_seq2	Aipa40663_comp0_c0_seq3	98.8	100	98.8	96.27
Adur21214_comp0_c0_seq1	Aipa7863_comp0_c0_seq2	97.9	100	97.9	93.49
Adur34553_comp0_c0_seq1	Aipa35654_comp0_c0_seq1	96.64	99.49	96.64	89.28
Adur43831_comp0_c0_seq1	Aipa50900_comp1_c0_seq2	93.82	96	93.82	99.55
Adur50410_comp0_c0_seq1	Aipa49400_comp2_c0_seq3	97.53	99.54	97.53	92.18
Adur23316_comp0_c0_seq1	Aipa12958_comp0_c0_seq2	98.35	91.64	98.35	95.6
Adur39400_comp0_c0_seq5	Aipa1785_comp1_c0_seq5	97.05	90.02	97.05	95.36
Adur9395_comp0_c0_seq2	Aipa42151_comp1_c0_seq5	99.32	81.04	99.32	99.26
Adur26117_comp0_c0_seq2	Aipa9910_comp1_c0_seq2	98.37	90.53	98.37	99.5
Adur2114_comp0_c0_seq2	Gyn_Aipa_c19025_g1_i3	99.36	100	99.36	88.05
Gyn_Adur_c81162_g1_i1	Aipa30761_comp0_c0_seq1	98.17	83.42	98.17	95.06
Adur48480_comp0_c1_seq29	Aipa48414_comp0_c0_seq9	98.21	97.84	98.21	82.84
Adur5012_comp0_c0_seq1	Aipa4148_comp0_c0_seq9	98.35	96.33	98.35	100
Adur3556_comp1_c0_seq1	Aipa19790_comp0_c0_seq1	97.44	96.8	97.44	99.07
Adur25568_comp0_c0_seq2	Aipa37786_comp0_c0_seq6	98.28	90.16	98.28	99.9
Adur5008_comp0_c0_seq1	Aipa4174_comp0_c0_seq1	97.71	95.32	97.71	87.68
Adur38345_comp0_c0_seq2	Gyn_Aipa_c4353_g1_i1	95.83	94.81	95.83	95.41
Adur45890_comp0_c0_seq1	Aipa22358_comp0_c0_seq1	99.07	99.35	99.07	100
Adur47200_comp0_c0_seq2	Aipa35034_comp2_c0_seq1	99.05	87.02	99.05	98.32
Adur25930_comp0_c0_seq1	Aipa7447_comp0_c0_seq2	97.22	99.25	97.22	97.52
Adur4831_comp0_c0_seq1	Aipa531_comp0_c0_seq2	97.95	91.86	97.95	91.73
Gyn_Adur_c8486_g1_i1	Aipa48070_comp0_c0_seq1	98.49	91.68	98.49	100
Adur40780_comp0_c0_seq1	Aipa47833_comp0_c0_seq1	96.6	96.6	96.6	95.65
Gyn_Adur_c26595_g1_i1	Aipa1864_comp0_c0_seq2	90.98	93.31	90.98	100
Gyn_Adur_c55435_g1_i1	Aipa40393_comp0_c0_seq1	98.27	91.72	98.27	100
Adur9011_comp1_c0_seq3	Aipa41570_comp2_c0_seq1	99.09	87.98	99.09	100
Adur45285_comp0_c0_seq1	Aipa41453_comp0_c0_seq2	98.78	89.7	98.78	85.05
Adur28997_comp0_c0_seq1	Aipa48218_comp0_c0_seq1	97.57	93.73	97.57	97.37
Adur12516_comp0_c0_seq2	Gyn_Aipa_c3913_g1_i1	97.8	100	97.8	85.71
Adur32350_comp0_c0_seq7	Aipa43877_comp0_c0_seq1	98.41	91.12	98.41	81.28
Adur23594_comp0_c0_seq1	Aipa28475_comp0_c0_seq1	91.98	98.06	91.98	100
Gyn_Adur_c44433_g1_i1	Aipa24275_comp0_c0_seq2	98.35	92.38	98.35	95.81
Gyn_Adur_c6274_g1_i1	Aipa36620_comp0_c0_seq1	85.85	91.06	85.85	89.09
Adur25815_comp0_c0_seq1	Gyn_Aipa_c60456_g1_i1	95.91	100	95.91	80.35
Adur37093_comp0_c1_seq1	Aipa33847_comp0_c0_seq1	96.12	100	96.12	95.39
Adur42351_comp0_c0_seq2	Aipa37269_comp0_c0_seq1	98.74	89.55	98.74	100
Adur46280_comp0_c0_seq1	Aipa2507_comp0_c1_seq1	97.46	98.68	97.46	95.83
Adur10466_comp1_c0_seq1	Aipa8386_comp0_c0_seq11	97.72	98.09	97.72	97.1
Adur40926_comp0_c0_seq1	Aipa5918_comp0_c0_seq1	97.95	100	97.95	90.83
Adur12230_comp1_c1_seq4	Aipa45788_comp2_c0_seq4	97.92	92.74	97.92	82.24
Adur48137_comp1_c0_seq2	Aipa50569_comp1_c0_seq2	98.07	99.95	98.07	88.45
Gyn_Adur_c7381_g1_i1	Aipa45671_comp0_c0_seq1	98.98	94.51	98.98	92.99
Adur20922_comp0_c0_seq1	Aipa7815_comp0_c0_seq1	96.24	98.23	96.24	83.62
Adur2218_comp0_c0_seq1	Aipa27981_comp0_c0_seq1	97.04	87.91	97.04	98.87
Adur47078_comp0_c0_seq1	Aipa11032_comp1_c0_seq1	98.03	98.06	98.03	98.2
Adur153_comp0_c0_seq1	Aipa28630_comp0_c0_seq1	96.78	96.03	96.78	90.81
Adur22633_comp0_c0_seq1	Aipa25684_comp1_c0_seq1	97.87	90.21	97.87	95.15
Adur23966_comp2_c0_seq1	Aipa37344_comp0_c0_seq1	97.02	86.06	97.02	90.51
Adur19818_comp0_c0_seq1	Aipa47121_comp1_c0_seq1	98.62	91.58	98.62	96.4
Adur49640_comp2_c0_seq2	Aipa44620_comp0_c0_seq2	98.21	87.17	98.21	99.76
Gyn_Adur_c44020_g1_i1	Aipa49789_comp0_c0_seq3	98.47	97.75	98.47	93.6
Adur29401_comp1_c0_seq1	Aipa9976_comp1_c0_seq1	99.32	95.15	99.32	84.48
Adur5637_comp1_c0_seq1	Aipa23793_comp0_c0_seq2	97.17	93.78	97.17	91.1
Adur4848_comp0_c0_seq2	Aipa4011_comp1_c0_seq1	97.8	100	97.8	93.14
Adur31217_comp0_c0_seq1	Aipa39140_comp1_c0_seq1	99.12	100	99.12	85.16
Adur20946_comp0_c0_seq1	Aipa7795_comp0_c0_seq3	98.36	95.95	98.36	88
Adur16397_comp0_c0_seq1	Aipa16119_comp0_c0_seq1	97.16	99.46	97.16	94.2
Adur26649_comp0_c0_seq1	Gyn_Aipa_c19609_g1_i1	98.46	98.74	98.46	96.49
Adur24155_comp0_c0_seq1	Aipa19915_comp1_c0_seq2	98.62	86.62	98.62	83.06
Adur34491_comp0_c0_seq1	Gyn_Aipa_c19665_g1_i1	98.06	81.13	98.06	100
Gyn_Adur_c43499_g1_i1	Aipa27736_comp0_c0_seq1	97.1	86.2	97.1	99.7
Adur2193_comp1_c0_seq1	Aipa27955_comp0_c0_seq1	96.44	100	96.44	86.96
Adur19866_comp0_c0_seq1	Aipa47162_comp0_c0_seq1	97.63	85.34	97.63	94.16
Adur26242_comp2_c0_seq10	Aipa48781_comp1_c0_seq13	98.75	85.62	98.75	100
Adur34442_comp0_c0_seq1	Aipa50839_comp0_c0_seq1	96.28	91.42	96.28	90.98
Adur46896_comp0_c0_seq1	Aipa10789_comp0_c1_seq2	98.06	91.88	98.06	83.62
Gyn_Adur_c2352_g1_i1	Gyn_Aipa_c21846_g1_i1	96.76	100	96.76	99.05
Adur15244_comp0_c1_seq1	Aipa45838_comp0_c0_seq1	97.13	96.01	97.13	98.42
Adur3740_comp0_c0_seq1	Aipa25717_comp0_c0_seq1	97.17	85	97.17	85.57
Adur40623_comp0_c0_seq1	Aipa5797_comp0_c0_seq1	96.78	95.38	96.78	95.58
Adur24947_comp0_c0_seq2	Aipa5334_comp0_c0_seq1	98.96	95.72	98.96	97.01
Adur6760_comp0_c0_seq9	Aipa25142_comp1_c0_seq13	96.74	99.18	96.74	97.26
Adur33479_comp1_c0_seq1	Aipa3732_comp0_c0_seq4	98.67	95.84	98.67	100
Adur12242_comp0_c0_seq1	Aipa45762_comp0_c0_seq1	95.54	93.29	95.54	97.3
Adur26523_comp1_c0_seq4	Aipa1529_comp0_c0_seq3	98.15	87.58	98.15	99.49
Adur37967_comp0_c0_seq1	Aipa52536_comp0_c0_seq2	97.03	92.81	97.03	96.94
Adur45209_comp0_c0_seq1	Aipa41537_comp0_c0_seq1	98.7	100	98.7	98.34
Adur31345_comp1_c0_seq1	Aipa1112_comp1_c0_seq1	97.57	100	97.57	94.93
Adur26529_comp0_c0_seq1	Aipa14804_comp0_c1_seq1	97.94	92.94	97.94	93
Adur28419_comp0_c0_seq3	Aipa37427_comp1_c0_seq2	99.06	94.78	99.06	100
Adur43641_comp2_c0_seq4	Aipa38134_comp1_c0_seq1	92.7	93.06	92.7	88.16
Gyn_Adur_c14630_g1_i1	Aipa12285_comp0_c0_seq2	98.18	85	98.18	99.92
Adur41582_comp3_c0_seq1	Aipa6277_comp3_c0_seq1	98.85	87.38	98.85	81.86
Adur4740_comp0_c0_seq1	Aipa445_comp0_c0_seq1	98.94	97.61	98.94	100
Gyn_Adur_c5810_g1_i1	Gyn_Aipa_c15358_g1_i1	99.5	100	99.5	92.47
Gyn_Adur_c6978_g1_i1	Aipa51573_comp2_c0_seq1	91.66	80.6	91.66	100
Adur16951_comp2_c0_seq1	Aipa27691_comp0_c0_seq1	95.42	80.16	95.42	97.27
Gyn_Adur_c52753_g1_i1	Aipa47631_comp0_c0_seq1	98	83.65	98	97.67
Adur6522_comp0_c0_seq10	Aipa1389_comp0_c0_seq14	98.67	86.68	98.67	100
Adur21791_comp0_c0_seq7	Aipa24700_comp0_c0_seq2	98.19	100	98.19	89.23
Adur6204_comp5_c0_seq1	Aipa51358_comp0_c0_seq1	98.48	89.92	98.48	89.43
Adur27681_comp0_c0_seq21	Aipa45277_comp0_c0_seq2	98.89	87.6	98.89	89.85
Adur10995_comp0_c0_seq1	Aipa19821_comp0_c0_seq1	98.49	81.63	98.49	99.71
Gyn_Adur_c44708_g1_i1	Aipa7389_comp1_c0_seq4	99.15	97.36	99.15	93.96
Adur36969_comp1_c0_seq1	Aipa33990_comp2_c0_seq1	95.7	91.91	95.7	100
Adur7732_comp0_c0_seq1	Aipa36307_comp0_c0_seq1	98.54	100	98.54	99.93
Adur38665_comp0_c0_seq4	Aipa40421_comp0_c0_seq1	98.48	96.81	98.48	90.3
Adur17066_comp0_c0_seq2	Aipa13369_comp0_c0_seq1	97.42	96.32	97.42	95.53
Adur32431_comp1_c0_seq1	Aipa43902_comp2_c0_seq4	98.32	94.66	98.32	100
Adur13091_comp0_c0_seq3	Aipa15950_comp0_c0_seq3	98.12	99.32	98.12	93.16
Adur50405_comp0_c0_seq2	Aipa49419_comp1_c0_seq1	96.57	98.85	96.57	99.95
Adur10407_comp1_c0_seq1	Aipa8456_comp1_c0_seq1	98.91	99.88	98.91	82.62
Adur37908_comp0_c0_seq1	Aipa29125_comp0_c0_seq1	93.46	100	93.46	98.4
Adur33713_comp0_c0_seq1	Aipa15386_comp0_c0_seq1	98.3	95.14	98.3	98.01
Gyn_Adur_c10336_g1_i1	Gyn_Aipa_c24665_g1_i1	96.78	100	96.78	90.8
Adur24214_comp0_c0_seq1	Aipa17961_comp0_c0_seq6	96.86	96.56	96.86	98.02
Adur2708_comp0_c0_seq4	Aipa48559_comp1_c0_seq2	99.05	82.13	99.05	91.84
Adur18453_comp0_c0_seq1	Aipa16853_comp0_c1_seq4	97.48	100	97.48	86.03
Adur36250_comp0_c0_seq1	Aipa40752_comp0_c0_seq1	97.62	92.26	97.62	98.67
Adur36835_comp0_c0_seq2	Aipa23653_comp0_c0_seq1	97.24	94.34	97.24	85.19
Gyn_Adur_c7455_g1_i1	Gyn_Aipa_c16800_g1_i1	99.23	100	99.23	93.62
Adur40997_comp1_c0_seq1	Aipa12591_comp0_c0_seq1	96.97	89.71	96.97	99.92
Adur18783_comp0_c0_seq1	Aipa37424_comp0_c0_seq1	97.51	92.22	97.51	94.97
Adur32449_comp0_c0_seq1	Aipa43927_comp3_c0_seq1	98.77	85.99	98.77	98.91
Adur35646_comp2_c0_seq1	Aipa25068_comp1_c0_seq2	98.66	90.99	98.66	100
Adur17193_comp0_c0_seq1	Aipa16271_comp0_c0_seq1	97.64	91.57	97.64	99.65
Adur39923_comp0_c0_seq1	Aipa24233_comp0_c0_seq1	97.51	98.01	97.51	99.74
Adur14408_comp0_c0_seq1	Aipa16616_comp0_c0_seq3	95.95	100	95.95	82.19
Adur43109_comp0_c0_seq1	Aipa15150_comp0_c0_seq1	99.3	87.93	99.3	99.6
Adur8983_comp0_c0_seq3	Aipa35380_comp0_c0_seq11	98.22	96.43	98.22	100
Gyn_Adur_c2662_g1_i1	Aipa22707_comp1_c0_seq1	98.3	94.32	98.3	98.88
Adur24862_comp2_c0_seq1	Aipa5231_comp0_c0_seq1	96.87	100	96.87	92.21
Adur35585_comp0_c0_seq3	Aipa37172_comp1_c0_seq4	98	95.68	98	97.68
Gyn_Adur_c4163_g1_i1	Aipa32000_comp1_c0_seq1	97.87	88.64	97.87	89.44
Gyn_Adur_c7191_g1_i2	Aipa49256_comp0_c0_seq2	94.57	94.38	94.57	90.83
Gyn_Adur_c43495_g1_i1	Aipa9503_comp0_c0_seq2	98.53	86.8	98.53	99.76
Gyn_Adur_c66127_g1_i1	Aipa38944_comp0_c0_seq1	88.55	91.46	88.55	94.95
Adur36495_comp0_c0_seq2	Aipa20164_comp1_c0_seq2	99.56	99.71	99.56	93.22
Adur49257_comp0_c0_seq1	Aipa9975_comp0_c0_seq1	98.67	99.54	98.67	99.81
Adur27824_comp0_c0_seq4	Aipa48000_comp0_c0_seq6	97.56	85.95	97.56	100
Adur5622_comp0_c0_seq3	Aipa23777_comp1_c0_seq1	98.34	92.47	98.34	100
Gyn_Adur_c8400_g2_i1	Gyn_Aipa_c20618_g1_i6	99.08	98.68	99.08	88.96
Adur31329_comp0_c0_seq3	Aipa1109_comp0_c0_seq4	97.97	92.34	97.97	95.11
Adur44669_comp2_c0_seq1	Aipa30558_comp0_c0_seq1	98.42	86.22	98.42	100
Gyn_Adur_c7248_g1_i1	Aipa52380_comp0_c0_seq1	97.76	100	97.76	90.36
Adur34944_comp0_c0_seq1	Aipa18364_comp0_c0_seq1	98	94.44	98	100
Gyn_Adur_c59073_g1_i1	Aipa12344_comp0_c0_seq1	96.99	91.94	96.99	88.02
Gyn_Adur_c6178_g1_i2	Aipa14321_comp0_c0_seq6	98.16	89.6	98.16	100
Gyn_Adur_c46480_g1_i1	Aipa16204_comp1_c0_seq1	98.99	89.42	98.99	96.52
Adur3271_comp0_c0_seq1	Aipa7621_comp0_c0_seq1	98.12	100	98.12	94.48
Adur48459_comp5_c0_seq1	Aipa48391_comp7_c0_seq1	94.08	100	94.08	97.61
Adur20589_comp0_c0_seq2	Aipa33773_comp2_c0_seq7	98.21	92.8	98.21	96.17
Adur34589_comp1_c0_seq1	Aipa50101_comp1_c1_seq1	97.46	95.78	97.46	100
Gyn_Adur_c65903_g1_i1	Gyn_Aipa_c14678_g1_i1	92	82.38	92	85.69
Gyn_Adur_c2181_g1_i1	Aipa5290_comp0_c0_seq3	98.63	86.24	98.63	98.49
Adur29300_comp0_c0_seq3	Aipa29587_comp1_c0_seq12	98.07	91.71	98.07	99.3
Adur10601_comp0_c0_seq1	Gyn_Aipa_c12541_g1_i1	98.75	89.71	98.75	96.07
Adur34341_comp0_c0_seq1	Aipa29869_comp1_c0_seq6	98.77	89.54	98.77	100
Adur42686_comp0_c0_seq1	Aipa10103_comp0_c0_seq3	99.15	97.9	99.15	97.63
Gyn_Adur_c56495_g1_i1	Gyn_Aipa_c58338_g1_i1	99.92	100	99.92	94.86
Adur13764_comp0_c0_seq1	Aipa21741_comp0_c0_seq1	98.9	98.48	98.9	89
Gyn_Adur_c10280_g1_i1	Gyn_Aipa_c10924_g1_i1	96.71	98.91	96.71	83.61
Adur33513_comp0_c0_seq2	Aipa3696_comp0_c0_seq1	98.35	81.8	98.35	99.86
Gyn_Adur_c44161_g1_i1	Aipa5240_comp0_c0_seq1	98.97	91.05	98.97	84.14
Adur19206_comp0_c0_seq1	Aipa12226_comp0_c0_seq1	95.74	94.6	95.74	83.36
Adur49116_comp0_c0_seq1	Aipa42596_comp1_c0_seq2	99	92.22	99	97.69
Gyn_Adur_c3891_g1_i1	Aipa50783_comp0_c0_seq1	98	86.46	98	99.47
Adur5033_comp0_c0_seq1	Aipa42426_comp0_c0_seq1	93.69	100	93.69	98.15
Adur21408_comp0_c0_seq1	Aipa5427_comp0_c0_seq1	99.03	96.21	99.03	94.61
Adur45909_comp2_c0_seq2	Aipa22351_comp1_c0_seq2	97.74	95.34	97.74	98.1
Adur29862_comp0_c0_seq1	Aipa7367_comp0_c0_seq1	97.74	100	97.74	99.13
Adur40942_comp0_c0_seq1	Aipa5900_comp0_c0_seq1	98.64	93.9	98.64	99.24
Adur21895_comp0_c0_seq1	Aipa16368_comp0_c0_seq1	96.9	98.57	96.9	99.84
Gyn_Adur_c5270_g1_i1	Gyn_Aipa_c11033_g1_i2	99.38	99.54	99.38	96.13
Gyn_Adur_c9204_g1_i1	Gyn_Aipa_c51081_g1_i1	97.22	81.82	97.22	90.38
Adur17759_comp0_c1_seq1	Aipa25547_comp0_c0_seq2	98.73	82.38	98.73	99.12
Adur37857_comp0_c0_seq1	Aipa9473_comp0_c0_seq2	96.2	98.32	96.2	97.93
Gyn_Adur_c6217_g1_i1	Aipa990_comp0_c0_seq1	98.29	92.24	98.29	99.75
Adur38540_comp0_c0_seq1	Aipa6947_comp0_c0_seq2	98.14	98.37	98.14	99.83
Adur21388_comp0_c0_seq5	Aipa5475_comp0_c0_seq21	98.46	93.01	98.46	97.42
Adur23345_comp0_c0_seq3	Aipa35479_comp0_c0_seq2	97.68	99.69	97.68	96.82
Adur25037_comp0_c0_seq2	Aipa5415_comp0_c0_seq2	98.61	93.93	98.61	100
Gyn_Adur_c2396_g1_i1	Aipa43603_comp0_c0_seq2	95.63	99.13	95.63	95.53
Adur10089_comp0_c2_seq1	Gyn_Aipa_c25510_g1_i1	96.31	99.29	96.31	100
Adur9813_comp2_c0_seq1	Aipa47639_comp1_c0_seq1	99.4	90.08	99.4	99.9
Adur6349_comp0_c0_seq1	Aipa52292_comp0_c0_seq1	98.86	85.73	98.86	100
Gyn_Adur_c676_g1_i1	Aipa3132_comp0_c0_seq1	98.15	89.37	98.15	100
Adur18894_comp0_c0_seq1	Aipa902_comp0_c0_seq1	98.55	92.27	98.55	100
Gyn_Adur_c8955_g2_i1	Aipa20120_comp0_c0_seq1	98.89	87.64	98.89	99.16
Adur47904_comp0_c0_seq1	Aipa34771_comp1_c0_seq1	99.37	96.77	99.37	97.42
Adur9069_comp0_c0_seq2	Gyn_Aipa_c50634_g1_i1	98.48	93.98	98.48	93.63
Gyn_Adur_c25439_g1_i1	Aipa44853_comp0_c0_seq1	97.35	95.8	97.35	89.89
Adur31222_comp0_c0_seq1	Aipa17104_comp0_c0_seq1	97.11	96.62	97.11	96.21
Adur16337_comp0_c0_seq7	Aipa16175_comp1_c0_seq3	99.15	100	99.15	92.04
Adur809_comp0_c0_seq2	Aipa29672_comp1_c0_seq1	98.38	99.95	98.38	99.95
Adur50409_comp1_c0_seq1	Gyn_Aipa_c1160_g1_i2	99.2	96.14	99.2	86.06
Adur39871_comp1_c0_seq13	Aipa24204_comp1_c0_seq9	98.59	85.76	98.59	84.15
Adur33239_comp2_c0_seq1	Aipa3909_comp2_c0_seq1	98.17	86.85	98.17	100
Adur26852_comp0_c0_seq1	Aipa16656_comp0_c0_seq1	97.51	99.76	97.51	86.18
Adur17668_comp1_c1_seq2	Aipa9317_comp0_c0_seq1	98.08	89.34	98.08	80.22
Adur3201_comp1_c1_seq4	Aipa17030_comp2_c0_seq2	98.94	82.1	98.94	98.27
Adur48633_comp0_c0_seq3	Aipa30056_comp0_c1_seq3	96.96	94.84	96.96	81.55
Adur2212_comp2_c0_seq1	Aipa28014_comp1_c0_seq2	97.09	91.65	97.09	96.59
Gyn_Adur_c7664_g1_i2	Aipa30390_comp1_c0_seq6	98.64	97.91	98.64	84.09
Adur37868_comp0_c0_seq1	Aipa9778_comp1_c0_seq2	97.16	97.59	97.16	96.52
Gyn_Adur_c4895_g1_i1	Gyn_Aipa_c16989_g1_i1	96.86	95.7	96.86	94
Adur29683_comp1_c0_seq1	Aipa12362_comp2_c0_seq1	97.32	100	97.32	83.88
Gyn_Adur_c43448_g1_i1	Gyn_Aipa_c12303_g1_i2	96.2	83.28	96.2	80.66
Adur40135_comp2_c0_seq11	Aipa24469_comp0_c0_seq2	98.99	83.57	98.99	92.37
Adur32897_comp0_c0_seq1	Aipa50555_comp0_c0_seq1	97.24	89.16	97.24	100
Adur31900_comp0_c0_seq1	Aipa10268_comp0_c0_seq1	96.84	86.73	96.84	96.79
Adur13897_comp0_c0_seq3	Aipa25728_comp1_c0_seq1	98.3	98.93	98.3	95.48
Adur12839_comp0_c0_seq1	Gyn_Aipa_c19689_g1_i2	98.08	91.24	98.08	96.46
Gyn_Adur_c7388_g1_i1	Gyn_Aipa_c19394_g1_i4	98.71	100	98.71	89.15
Adur35595_comp0_c0_seq1	Gyn_Aipa_c9070_g1_i1	97.29	88.88	97.29	82.49
Gyn_Adur_c53024_g1_i1	Gyn_Aipa_c54552_g1_i1	92.49	99.35	92.49	95.76
Adur13145_comp0_c0_seq2	Aipa30321_comp0_c0_seq2	98.53	96.85	98.53	97.95
Adur30753_comp0_c0_seq1	Aipa47306_comp0_c0_seq1	97.1	87.43	97.1	94.69
Adur30548_comp0_c0_seq1	Aipa4480_comp0_c0_seq4	96.43	83.84	96.43	99.56
Adur26863_comp0_c0_seq1	Aipa52171_comp0_c0_seq2	96.88	89.54	96.88	94.09
Gyn_Adur_c51622_g1_i1	Aipa32832_comp0_c0_seq2	97.72	89.14	97.72	99.83
Adur26410_comp0_c0_seq1	Aipa19974_comp1_c0_seq1	98.08	97.4	98.08	98.22
Gyn_Adur_c43968_g1_i1	Aipa50953_comp3_c1_seq2	98.2	94.17	98.2	100
Gyn_Adur_c92_g1_i1	Gyn_Aipa_c17592_g1_i1	99.23	100	99.23	86.95
Adur44419_comp0_c0_seq1	Aipa49691_comp0_c0_seq1	97.06	85.44	97.06	96.28
Adur42023_comp0_c0_seq2	Aipa3507_comp0_c0_seq4	98.02	97.43	98.02	92.22
Adur30200_comp0_c0_seq1	Aipa11680_comp0_c0_seq1	95.67	97.36	95.67	99.4
Adur3320_comp0_c0_seq2	Aipa7576_comp1_c0_seq2	98.7	89.56	98.7	98.79
Adur46960_comp1_c0_seq1	Aipa10864_comp0_c0_seq1	96.39	97.94	96.39	99.49
Adur40020_comp0_c0_seq2	Aipa24353_comp0_c0_seq1	99.16	95.91	99.16	100
Adur45185_comp0_c0_seq1	Aipa41565_comp0_c0_seq1	94.84	92.7	94.84	99.45
Adur10269_comp0_c0_seq1	Aipa33319_comp0_c0_seq1	98.06	96.89	98.06	98.33
Gyn_Adur_c46265_g1_i1	Aipa7928_comp1_c0_seq4	98.15	83.95	98.15	98.87
Adur10838_comp1_c0_seq3	Gyn_Aipa_c8706_g1_i1	98.26	85.03	98.26	95.03
Adur8037_comp0_c0_seq1	Aipa4560_comp0_c1_seq1	98.06	99.3	98.06	90.29
Adur43793_comp0_c0_seq1	Aipa50864_comp0_c0_seq7	96.82	80.78	96.82	95.76
Adur41846_comp2_c0_seq3	Aipa8237_comp2_c1_seq3	98.91	83.5	98.91	100
Adur42529_comp0_c0_seq1	Aipa4934_comp1_c0_seq1	98.81	95.24	98.81	99.33
Adur3574_comp0_c0_seq3	Aipa40377_comp0_c0_seq4	98.42	97.89	98.42	97.34
Adur23081_comp0_c0_seq2	Aipa12777_comp0_c0_seq1	98.18	98.48	98.18	99.06
Adur5436_comp0_c0_seq3	Aipa15998_comp1_c0_seq1	98.44	100	98.44	99.78
Adur24296_comp2_c0_seq1	Aipa50686_comp3_c0_seq1	92.05	93.84	92.05	83.86
Adur25379_comp0_c0_seq1	Aipa32528_comp0_c0_seq1	97.6	99.46	97.6	99.73
Gyn_Adur_c10534_g1_i1	Gyn_Aipa_c52471_g1_i1	98.94	91.76	98.94	92.46
Adur38829_comp0_c0_seq1	Aipa39619_comp0_c0_seq1	97.93	92.16	97.93	98.85
Adur32428_comp2_c1_seq5	Aipa43895_comp0_c0_seq1	91.28	92.78	91.28	97.21
Adur39749_comp0_c0_seq1	Aipa694_comp0_c0_seq1	98.25	82.16	98.25	99.17
Adur5059_comp0_c0_seq1	Aipa42412_comp0_c0_seq1	99.25	99.4	99.25	92.99
Adur24954_comp0_c0_seq1	Aipa5339_comp1_c0_seq3	97.88	99.9	97.88	99.42
Adur390_comp0_c0_seq2	Aipa36604_comp0_c0_seq3	93.25	96.91	93.25	97.95
Adur46659_comp1_c1_seq1	Aipa45062_comp1_c0_seq6	99.42	82.77	99.42	100
Gyn_Adur_c47044_g1_i1	Aipa32315_comp1_c0_seq1	98.24	84.94	98.24	99.79
Adur42218_comp2_c0_seq1	Gyn_Aipa_c19155_g1_i2	98.17	95.83	98.17	98.26
Adur2194_comp0_c0_seq1	Aipa27949_comp2_c0_seq2	99.13	96.76	99.13	99.76
Adur16055_comp0_c0_seq3	Aipa8693_comp1_c0_seq2	96.23	83.23	96.23	84.56
Adur16991_comp0_c0_seq1	Aipa27633_comp1_c0_seq2	96	86.96	96	100
Gyn_Adur_c3352_g1_i1	Aipa20756_comp0_c0_seq1	98.33	91.98	98.33	97.02
Adur3651_comp0_c0_seq2	Aipa51872_comp0_c0_seq2	98.6	99.92	98.6	98.21
Adur3224_comp0_c0_seq16	Aipa7707_comp0_c0_seq3	98.75	98.8	98.75	97.59
Adur26861_comp1_c0_seq1	Aipa9589_comp1_c0_seq1	98.71	89.35	98.71	93.03
Adur6360_comp0_c0_seq1	Aipa27305_comp0_c0_seq2	96.25	97.74	96.25	85.42
Adur1366_comp0_c0_seq2	Aipa40347_comp1_c0_seq1	97.77	97.81	97.77	99.94
Adur22224_comp0_c0_seq1	Aipa40522_comp0_c0_seq1	98.67	100	98.67	81.01
Adur20373_comp0_c0_seq3	Aipa35769_comp1_c0_seq1	98.39	88.15	98.39	100
Adur4940_comp0_c0_seq1	Aipa4122_comp0_c0_seq1	99.33	90.9	99.33	91.18
Adur9615_comp0_c0_seq1	Aipa29470_comp0_c0_seq1	98.24	86.04	98.24	94.42
Adur26532_comp1_c0_seq3	Aipa28894_comp0_c0_seq3	96.8	87.73	96.8	93.96
Adur21666_comp0_c0_seq1	Aipa18377_comp0_c0_seq1	97.21	97.93	97.21	99.24
Adur16453_comp0_c0_seq1	Aipa23165_comp0_c0_seq1	98.73	100	98.73	92.92
Adur46567_comp0_c0_seq1	Aipa45006_comp2_c0_seq1	97.9	97.66	97.9	90.76
Gyn_Adur_c12919_g1_i1	Aipa4044_comp0_c0_seq1	95.83	85.52	95.83	100
Adur34168_comp0_c0_seq1	Aipa44285_comp0_c0_seq1	96.91	92.17	96.91	100
Adur35080_comp1_c0_seq4	Aipa19366_comp0_c0_seq12	98.12	97.53	98.12	99.84
Adur32231_comp0_c0_seq1	Gyn_Aipa_c50713_g1_i1	97.39	97.92	97.39	91.56
Gyn_Adur_c47965_g1_i1	Gyn_Aipa_c11133_g1_i1	98.16	87.77	98.16	96.06
Adur45781_comp0_c0_seq1	Aipa50669_comp0_c0_seq2	98.32	91.55	98.32	92.6
Adur30939_comp2_c0_seq1	Aipa49202_comp1_c0_seq4	98.68	99.48	98.68	97.93
Adur16286_comp0_c0_seq1	Aipa2669_comp0_c0_seq1	98.82	100	98.82	99.93
Adur22287_comp0_c0_seq3	Aipa24764_comp0_c0_seq3	97.88	99.71	97.88	83.61
Gyn_Adur_c66533_g1_i1	Gyn_Aipa_c6917_g1_i1	99.35	82.97	99.35	100
Adur21942_comp0_c0_seq6	Aipa16423_comp0_c0_seq1	98.58	91.74	98.58	87.25
Gyn_Adur_c49795_g1_i1	Aipa27023_comp0_c0_seq3	97.94	98.64	97.94	95.47
Gyn_Adur_c7614_g1_i1	Gyn_Aipa_c19865_g1_i1	97	94.38	97	97.93
Gyn_Adur_c9526_g1_i1	Gyn_Aipa_c19310_g1_i1	98.5	99.73	98.5	91.61
Adur28664_comp2_c0_seq1	Aipa28857_comp2_c0_seq1	98.15	91.32	98.15	99.75
Adur41542_comp1_c0_seq1	Gyn_Aipa_c3773_g1_i1	97.86	90.48	97.86	86.66
Gyn_Adur_c16557_g1_i1	Aipa8379_comp0_c0_seq1	96.98	92.71	96.98	88.95
Gyn_Adur_c51404_g1_i1	Gyn_Aipa_c56867_g1_i1	97.96	87.66	97.96	97.47
Adur33800_comp1_c0_seq5	Aipa20968_comp0_c0_seq13	98.79	83.23	98.79	91.5
Adur39351_comp0_c0_seq1	Aipa1825_comp0_c0_seq1	96.8	100	96.8	94.1
Adur4979_comp0_c0_seq1	Aipa4142_comp0_c0_seq1	99.27	99.47	99.27	90.09
Adur28720_comp1_c0_seq3	Aipa17803_comp5_c0_seq2	98.91	99.58	98.91	83.61
Adur34515_comp0_c0_seq1	Aipa50478_comp1_c0_seq2	97.7	100	97.7	98.6
Adur2667_comp0_c0_seq1	Aipa48581_comp0_c0_seq1	96.34	90.11	96.34	94.58
Adur43421_comp0_c0_seq1	Aipa47181_comp0_c0_seq1	99.34	97.21	99.34	81.33
Adur8264_comp0_c0_seq1	Aipa49754_comp0_c1_seq2	91.17	85.05	91.16	99.75
Adur30507_comp1_c0_seq1	Aipa4479_comp1_c0_seq1	97.62	97.96	97.62	100
Adur43073_comp1_c0_seq1	Aipa42886_comp1_c0_seq2	96.08	99.6	96.08	90.93
Gyn_Adur_c48400_g1_i1	Aipa51599_comp0_c0_seq1	95.43	89.42	95.43	91.24
Adur19867_comp0_c0_seq1	Aipa47168_comp0_c1_seq2	98.46	100	98.46	99.01
Gyn_Adur_c13252_g1_i1	Aipa7838_comp0_c0_seq1	98.14	94.43	98.14	95.68
Adur15209_comp2_c0_seq3	Aipa45844_comp0_c0_seq1	98.63	89.75	98.63	96.73
Adur36667_comp0_c1_seq1	Aipa52100_comp0_c0_seq1	97.01	93.6	97.01	98.52
Adur859_comp0_c0_seq1	Aipa27209_comp0_c0_seq1	97.38	99.56	97.38	98.05
Gyn_Adur_c25611_g1_i1	Aipa16633_comp0_c0_seq2	98.13	92.7	98.13	86.63
Gyn_Adur_c5620_g1_i1	Aipa30630_comp5_c0_seq4	98.24	81.6	98.24	96.98
Adur47783_comp0_c0_seq1	Aipa9544_comp1_c0_seq1	98.02	99.96	98.02	87.91
Adur13544_comp0_c0_seq1	Aipa4786_comp0_c0_seq1	98.72	93.19	98.72	98.53
Gyn_Adur_c9792_g1_i1	Aipa5125_comp0_c0_seq1	97.37	98.9	97.37	94.72
Gyn_Adur_c8350_g1_i2	Gyn_Aipa_c20490_g1_i1	96.87	80.32	96.87	82.42
Adur43012_comp3_c0_seq1	Aipa6674_comp3_c0_seq2	99.06	98.08	99.06	99.51
Adur45871_comp0_c0_seq1	Aipa22341_comp0_c0_seq1	98.16	99.75	98.16	99.68
Adur37630_comp0_c0_seq3	Aipa39403_comp0_c0_seq2	98.69	88.28	98.69	99.54
Adur27850_comp1_c0_seq1	Aipa51980_comp2_c0_seq1	99.04	97.82	99.04	98.99
Adur18200_comp3_c0_seq2	Aipa33547_comp1_c0_seq1	98.82	86.61	98.82	98.7
Gyn_Adur_c46789_g1_i1	Aipa15745_comp0_c0_seq2	98.66	99.58	98.66	100
Adur46633_comp0_c0_seq2	Aipa45035_comp4_c0_seq2	98.91	94.09	98.91	100
Gyn_Adur_c13183_g1_i1	Gyn_Aipa_c14521_g1_i1	95.34	80.76	95.34	100
Adur5659_comp0_c1_seq1	Aipa32069_comp5_c0_seq3	97.67	97.24	97.67	99.92
Adur40774_comp0_c0_seq1	Gyn_Aipa_c23038_g1_i1	99.26	100	99.26	95.09
Adur42349_comp1_c1_seq7	Gyn_Aipa_c18402_g1_i3	99.09	91.71	99.09	98.58
Adur36338_comp0_c0_seq1	Aipa50404_comp0_c0_seq1	97.65	100	97.65	98.7
Adur4916_comp0_c0_seq1	Aipa4102_comp1_c0_seq1	97.7	98.02	97.7	99.43
Adur27060_comp2_c0_seq1	Aipa34609_comp3_c0_seq1	94.92	91.45	94.92	100
Adur10414_comp0_c0_seq1	Aipa8460_comp0_c0_seq2	98.4	95.59	98.4	96.07
Adur4238_comp0_c0_seq1	Aipa39434_comp0_c0_seq1	98.4	81.82	98.4	100
Gyn_Adur_c8924_g1_i1	Gyn_Aipa_c19874_g1_i2	98.28	98.71	98.28	93.85
Adur85_comp0_c0_seq1	Aipa28591_comp0_c0_seq1	95.63	90.18	95.63	98.61
Adur36105_comp1_c0_seq3	Gyn_Aipa_c18764_g1_i1	98.81	91.93	98.81	100
Adur30513_comp3_c0_seq1	Aipa4467_comp4_c0_seq1	96.53	95.24	96.53	89.66
Adur37670_comp1_c0_seq5	Aipa13441_comp1_c1_seq3	98.7	95.01	98.7	92.22
Adur38449_comp0_c0_seq5	Aipa49354_comp0_c0_seq3	98.05	100	98.05	99
Adur32484_comp0_c0_seq16	Aipa43939_comp0_c0_seq2	98.6	97.03	98.6	100
Adur1022_comp1_c0_seq2	Aipa13717_comp1_c0_seq1	98.15	97.38	98.15	91.55
Adur32374_comp0_c0_seq6	Aipa43839_comp6_c0_seq34	97.93	97.26	97.93	100
Gyn_Adur_c1148_g1_i1	Aipa47043_comp0_c0_seq5	98.83	81.18	98.83	95.04
Gyn_Adur_c7133_g1_i1	Aipa3102_comp3_c0_seq4	98.75	90.07	98.75	90.59
Adur33605_comp0_c0_seq1	Aipa3621_comp0_c0_seq2	97.47	89.62	97.47	92.63
Adur19338_comp0_c0_seq1	Gyn_Aipa_c5781_g1_i1	95.78	98.31	95.78	86.47
Adur47215_comp0_c0_seq1	Aipa42795_comp0_c0_seq1	98.99	98.55	98.99	99.95
Adur19789_comp0_c1_seq1	Aipa47093_comp0_c0_seq2	98.36	82.98	98.36	95.66
Adur2026_comp0_c0_seq1	Aipa27768_comp1_c1_seq1	99.17	95.52	99.17	87.97
Adur18600_comp0_c0_seq3	Aipa30833_comp0_c0_seq5	98.59	96.41	98.59	95.42
Adur48118_comp0_c0_seq3	Aipa18436_comp0_c0_seq1	97.19	100	97.19	97.94
Gyn_Adur_c6242_g1_i1	Gyn_Aipa_c19259_g1_i2	96.37	85.11	96.37	91.01
Adur2150_comp0_c0_seq1	Aipa27914_comp0_c0_seq1	96.22	81.03	96.22	100
Adur44030_comp1_c0_seq1	Aipa28880_comp1_c0_seq2	98.08	95.02	98.08	100
Adur39041_comp2_c0_seq3	Aipa21396_comp2_c0_seq5	98.58	98.23	98.58	100
Adur34745_comp1_c0_seq2	Aipa13444_comp2_c0_seq1	96.03	97.4	96.03	81.32
Adur4872_comp0_c0_seq1	Aipa4045_comp1_c0_seq1	98.98	98.14	98.98	99.71
Adur19721_comp0_c0_seq1	Aipa47021_comp0_c0_seq3	98.71	99.39	98.71	92.56
Adur4782_comp0_c0_seq2	Aipa505_comp1_c0_seq1	98.27	85.07	98.27	95.95
Gyn_Adur_c43847_g1_i1	Aipa43564_comp1_c1_seq4	98.4	98.85	98.4	96.9
Adur38721_comp0_c0_seq1	Aipa48875_comp0_c0_seq3	97.2	97.76	97.2	94.69
Adur24987_comp1_c0_seq1	Aipa5372_comp1_c0_seq1	98.03	90.55	98.03	98.88
Adur40648_comp0_c0_seq2	Aipa5770_comp0_c0_seq4	98.17	100	98.17	99.91
Adur34467_comp0_c1_seq1	Aipa6583_comp2_c0_seq2	96.91	95.47	96.91	100
Adur1179_comp5_c0_seq3	Aipa45590_comp1_c0_seq4	97.6	97.53	97.6	99.55
Gyn_Adur_c5067_g2_i1	Gyn_Aipa_c17854_g1_i3	99.57	97.99	99.57	98.51
Gyn_Adur_c48896_g1_i1	Aipa14639_comp0_c0_seq2	98.46	84.86	98.46	100
Adur49903_comp0_c0_seq1	Aipa19487_comp0_c0_seq1	98.5	100	98.5	98.69
Adur22659_comp0_c0_seq3	Aipa13492_comp0_c0_seq2	98.39	93.02	98.39	99.95
Adur17016_comp0_c0_seq7	Aipa34502_comp1_c0_seq8	99.4	93.69	99.4	99.49
Adur1624_comp0_c0_seq1	Aipa44901_comp0_c0_seq1	98.86	94.79	98.86	98.63
Adur30425_comp0_c0_seq1	Aipa4400_comp0_c0_seq4	98.6	99.7	98.6	96.04
Adur19219_comp0_c0_seq1	Aipa12256_comp0_c0_seq4	97.48	99.48	97.48	98.49
Gyn_Adur_c716_g1_i1	Gyn_Aipa_c11238_g1_i1	98.63	97.36	98.63	100
Adur8462_comp0_c0_seq1	Gyn_Aipa_c21355_g1_i1	98.01	98.89	98.01	87.79
Adur118_comp0_c0_seq2	Aipa28613_comp0_c0_seq1	97	98.91	97	91.37
Adur4995_comp0_c0_seq1	Aipa4169_comp0_c0_seq1	95.05	99.54	95.05	93.64
Adur31905_comp0_c0_seq1	Aipa10246_comp0_c0_seq1	97.25	96.67	97.25	100
Gyn_Adur_c62280_g1_i1	Gyn_Aipa_c11549_g1_i1	98.6	100	98.6	85.61
Adur12555_comp1_c0_seq1	Aipa41220_comp0_c0_seq1	98.35	97.26	98.35	80.34
Adur27655_comp2_c0_seq1	Gyn_Aipa_c17356_g1_i2	98.19	97.97	98.19	92.25
Adur26834_comp0_c0_seq1	Aipa16642_comp0_c0_seq4	97.98	99.35	97.98	93.5
Gyn_Adur_c2830_g1_i1	Gyn_Aipa_c14826_g1_i2	97.97	93.13	97.97	90.44
Adur49186_comp0_c0_seq1	Aipa39671_comp0_c0_seq3	97.26	98.45	97.26	100
Gyn_Adur_c47573_g1_i1	Aipa49174_comp0_c0_seq3	98.48	89.24	98.48	80.21
Adur12756_comp0_c0_seq2	Aipa20476_comp1_c0_seq4	98.26	81.89	98.26	97.5
Adur24886_comp0_c0_seq1	Aipa5286_comp1_c0_seq1	99.5	100	99.5	100
Gyn_Adur_c10169_g1_i1	Aipa42443_comp0_c0_seq1	95.62	85.96	95.62	98.54
Adur4887_comp2_c0_seq1	Aipa4060_comp3_c0_seq1	98.48	83.25	98.48	97.71
Gyn_Adur_c80538_g1_i1	Gyn_Aipa_c14989_g2_i1	82.67	86.04	82.67	80.42
Adur30634_comp0_c0_seq2	Aipa2359_comp0_c0_seq2	98.4	99.89	98.4	97.62
Adur32228_comp0_c0_seq1	Aipa43687_comp2_c0_seq1	97.39	98.63	97.39	98.03
Adur44961_comp0_c0_seq1	Aipa14167_comp0_c0_seq1	95.68	99.23	95.68	88.17
Gyn_Adur_c4051_g1_i1	Gyn_Aipa_c13735_g1_i1	96.53	95.09	96.53	100
Gyn_Adur_c7627_g1_i2	Gyn_Aipa_c19959_g1_i4	97.89	100	97.89	81.9
Adur45792_comp1_c0_seq3	Aipa22193_comp0_c0_seq1	99.48	97.96	99.48	96.85
Adur43115_comp0_c0_seq1	Aipa15144_comp2_c0_seq1	98.38	90.17	98.38	98.73
Adur16188_comp3_c0_seq3	Aipa9000_comp0_c0_seq1	96.9	97.2	96.9	88.1
Adur8245_comp0_c0_seq1	Aipa49748_comp0_c0_seq1	98.83	85.36	98.83	100
Adur43708_comp0_c0_seq1	Aipa16357_comp1_c0_seq1	97.07	97.16	97.07	99.82
Adur31329_comp0_c0_seq2	Aipa1109_comp0_c0_seq8	98.01	92.68	98.01	95.34
Adur20936_comp0_c0_seq3	Gyn_Aipa_c10831_g1_i2	97.37	94.81	97.37	100
Adur9193_comp0_c0_seq7	Aipa35597_comp0_c0_seq4	97.13	96.71	97.13	88.65
Adur28153_comp0_c0_seq1	Aipa37858_comp0_c0_seq11	98.63	90.66	98.63	100
Adur18704_comp0_c0_seq1	Aipa37718_comp0_c0_seq1	99.03	98.54	99.03	99.82
Adur27065_comp1_c0_seq1	Aipa34599_comp0_c0_seq1	96.98	100	96.98	99.79
Adur45106_comp1_c0_seq2	Gyn_Aipa_c9263_g1_i1	97.95	96.68	97.95	82.95
Adur5852_comp0_c0_seq2	Aipa32880_comp1_c0_seq3	97.63	99.76	97.63	92.45
Adur5940_comp0_c0_seq1	Aipa15362_comp0_c0_seq1	98.85	100	98.85	99.35
Adur4647_comp0_c0_seq2	Gyn_Aipa_c23437_g1_i1	90.46	88.3	90.46	81.59
Adur11780_comp0_c0_seq1	Aipa46216_comp0_c0_seq1	98.97	80.71	98.97	100
Gyn_Adur_c43517_g1_i1	Aipa16082_comp0_c0_seq1	98	95.13	98	92.19
Gyn_Adur_c7138_g1_i1	Aipa867_comp0_c0_seq2	96.43	85.12	96.43	90.52
Adur33768_comp0_c0_seq2	Aipa22120_comp0_c0_seq5	98.88	100	98.88	90.26
Adur39571_comp0_c0_seq1	Aipa561_comp0_c0_seq1	97.25	85.72	97.25	100
Gyn_Adur_c54287_g1_i1	Aipa44493_comp1_c0_seq2	97.38	82.12	97.38	90.04
Adur3281_comp1_c0_seq3	Aipa7624_comp0_c0_seq4	99.3	83.17	99.3	84.83
Adur15162_comp0_c0_seq1	Gyn_Aipa_c15268_g1_i1	98.36	86.89	98.36	100
Adur25809_comp0_c0_seq2	Aipa47374_comp1_c0_seq5	98.66	100	98.66	97.65
Adur8596_comp0_c0_seq1	Aipa41727_comp2_c0_seq2	99.27	99.66	99.27	84.4
Adur10435_comp0_c0_seq1	Aipa8447_comp0_c0_seq1	98.81	99.58	98.81	94.12
Adur15873_comp0_c0_seq1	Aipa32767_comp0_c0_seq1	98.1	100	98.1	83.23
Adur6912_comp0_c0_seq1	Aipa25342_comp0_c0_seq1	98.36	99.91	98.36	86.64
Adur32068_comp0_c0_seq1	Aipa13301_comp0_c0_seq1	98.63	99.7	98.63	92.89
Adur29446_comp1_c0_seq4	Aipa14583_comp2_c0_seq6	98.84	92	98.84	100
Gyn_Adur_c405_g1_i1	Aipa45626_comp3_c0_seq3	98.93	84.82	98.93	98.94
Gyn_Adur_c49159_g1_i1	Aipa7784_comp0_c0_seq2	98.08	86.16	98.08	100
Adur45265_comp0_c0_seq1	Aipa41499_comp0_c0_seq1	95.49	89.56	95.49	100
Adur19377_comp2_c0_seq1	Aipa27150_comp6_c0_seq3	97.24	92.68	97.24	98.6
Adur11468_comp1_c1_seq1	Aipa2442_comp0_c0_seq1	94.28	99.54	94.28	98.14
Adur7662_comp0_c0_seq1	Aipa21694_comp1_c0_seq3	97.74	96.22	97.74	96.75
Adur43833_comp1_c0_seq1	Aipa50915_comp1_c0_seq1	94.85	95.62	94.85	95.25
Adur13363_comp0_c0_seq1	Aipa2124_comp0_c0_seq3	97.53	100	97.53	91.18
Adur46314_comp0_c0_seq1	Aipa2479_comp0_c0_seq1	99.16	96.4	99.16	96.54
Gyn_Adur_c9716_g1_i1	Aipa19522_comp0_c0_seq2	96.04	97.01	96.04	98.34
Adur22310_comp2_c0_seq1	Aipa45478_comp0_c0_seq1	99.11	94.73	99.11	100
Gyn_Adur_c26227_g1_i1	Gyn_Aipa_c20551_g1_i1	98.6	87.88	98.6	99.28
Adur25643_comp0_c0_seq1	Aipa6920_comp0_c0_seq1	98.61	99.86	98.61	94.12
Gyn_Adur_c8255_g1_i1	Gyn_Aipa_c19876_g1_i4	98.09	81.4	98.09	89.04
Gyn_Adur_c48058_g1_i1	Aipa24950_comp0_c0_seq1	98.37	89.99	98.37	99.42
Adur1231_comp1_c0_seq1	Aipa37969_comp1_c0_seq2	98.66	92.41	98.66	96.48
Adur11193_comp0_c0_seq1	Aipa34191_comp0_c0_seq1	98.78	95.19	98.78	97.61
Adur11708_comp0_c0_seq3	Aipa26070_comp1_c0_seq3	98.96	87.48	98.96	100
Adur13305_comp1_c0_seq10	Aipa11559_comp1_c0_seq13	98.1	99.23	98.1	92.18
Adur820_comp0_c0_seq1	Aipa29657_comp0_c0_seq4	96.1	93.98	96.1	87.23
Adur49605_comp2_c0_seq6	Aipa44567_comp2_c0_seq5	97.58	95.95	97.58	98.87
Gyn_Adur_c4833_g1_i2	Aipa50903_comp2_c0_seq1	97.67	99.32	97.67	99.23
Gyn_Adur_c2581_g1_i1	Aipa50838_comp0_c0_seq3	98.76	87.22	98.76	99.89
Adur30929_comp0_c1_seq1	Aipa49175_comp2_c0_seq1	99.06	84.18	99.06	88.02
Adur27630_comp0_c0_seq3	Aipa12648_comp0_c0_seq1	96.27	99.17	96.27	99.77
Adur2148_comp0_c0_seq2	Aipa27910_comp1_c0_seq3	95.41	91.41	95.41	89.49
Adur13032_comp0_c0_seq1	Aipa959_comp0_c0_seq1	96.56	100	96.56	83.94
Adur34144_comp0_c0_seq1	Aipa44251_comp1_c0_seq2	98.81	100	98.81	99
Gyn_Adur_c102_g1_i1	Aipa32235_comp2_c0_seq3	98.97	92.53	98.97	91.46
Adur152_comp0_c0_seq2	Gyn_Aipa_c68098_g1_i1	98.35	100	98.35	89.03
Adur46670_comp0_c0_seq1	Aipa45072_comp0_c0_seq1	97.73	100	97.73	98.42
Gyn_Adur_c45628_g1_i1	Aipa2171_comp0_c0_seq2	98.6	87.78	98.6	97.52
Gyn_Adur_c12181_g1_i1	Aipa43923_comp1_c0_seq1	97.33	80.54	97.33	100
Adur18102_comp1_c0_seq4	Aipa33646_comp0_c0_seq3	98.81	97.44	98.81	94.09
Adur14154_comp1_c0_seq1	Aipa48082_comp0_c0_seq2	98.51	98.7	98.51	100
Adur40753_comp0_c0_seq2	Aipa47785_comp0_c0_seq1	98.72	92.89	98.72	90.98
Adur3229_comp0_c0_seq3	Aipa15932_comp0_c0_seq2	97.67	83.08	97.67	99.04
Adur49643_comp0_c0_seq1	Aipa44606_comp0_c0_seq4	98.49	100	98.49	91.94
Adur49643_comp0_c0_seq1	Aipa44606_comp0_c0_seq4	98.49	100	98.49	91.94
Adur41466_comp0_c0_seq1	Aipa14331_comp0_c0_seq1	98.18	82.9	98.18	99.57
Adur9897_comp0_c0_seq1	Aipa17068_comp0_c0_seq1	97.67	96.24	97.67	95.87
Gyn_Adur_c6096_g1_i2	Gyn_Aipa_c17636_g2_i2	93	88.99	93	92.98
Adur25975_comp0_c0_seq1	Aipa7524_comp0_c0_seq1	97.31	99.93	97.31	81.64
Adur23215_comp0_c0_seq1	Aipa12883_comp0_c0_seq5	97.76	99.54	97.76	99.02
Gyn_Adur_c49369_g1_i1	Gyn_Aipa_c55213_g1_i1	99.11	88.96	99.11	81.42
Adur33035_comp0_c0_seq1	Aipa51353_comp0_c0_seq1	96.02	100	96.02	85.93
Adur48775_comp0_c0_seq2	Aipa52440_comp0_c0_seq1	98.6	87.3	98.6	97.58
Adur2790_comp0_c0_seq1	Aipa48479_comp0_c0_seq1	96.95	89.35	96.95	84.45
Gyn_Adur_c45099_g1_i1	Aipa720_comp0_c0_seq1	97.39	97.04	97.39	99.64
Adur21490_comp0_c0_seq1	Aipa21960_comp0_c0_seq1	98.74	97.94	98.74	99.53
Adur43693_comp1_c0_seq1	Aipa39368_comp1_c0_seq1	97.18	98.82	97.18	99.48
Adur12461_comp0_c0_seq1	Aipa41025_comp0_c0_seq1	97.74	97.47	97.74	81.1
Adur50872_comp0_c0_seq1	Aipa30222_comp0_c0_seq1	97.36	98.01	97.36	97.14
Adur45478_comp2_c0_seq2	Aipa29145_comp0_c0_seq2	98.61	100	98.61	88.67
Adur33129_comp0_c0_seq1	Aipa22917_comp0_c0_seq2	98.37	96.92	98.37	97.09
Adur47137_comp0_c0_seq1	Aipa11086_comp0_c0_seq2	99.04	86.74	99.04	98.97
Adur10815_comp0_c0_seq1	Aipa32675_comp0_c0_seq16	99.26	88.43	99.26	86
Adur20093_comp0_c0_seq1	Aipa36069_comp1_c0_seq1	98.32	100	98.32	83.05
Adur2867_comp0_c0_seq1	Aipa15631_comp0_c0_seq1	97.72	97.23	97.72	92.85
Adur47530_comp1_c0_seq1	Aipa2031_comp0_c0_seq2	98.78	96.09	98.78	97.24
Adur46244_comp0_c0_seq1	Aipa2531_comp1_c0_seq1	98.1	97.99	98.1	94.48
Adur4592_comp0_c0_seq1	Aipa10522_comp0_c0_seq1	98.95	99.98	98.95	99.84
Adur24873_comp0_c0_seq3	Aipa5254_comp1_c0_seq1	97.83	92.24	97.83	84.31
Adur38543_comp2_c0_seq4	Aipa6948_comp2_c0_seq3	97.59	83.07	97.59	100
Adur30894_comp0_c0_seq1	Aipa20617_comp0_c0_seq1	97.59	85.75	97.59	86.85
Gyn_Adur_c60275_g1_i1	Aipa41719_comp0_c0_seq2	98.55	97.37	98.55	99.8
Adur28450_comp0_c0_seq3	Aipa3311_comp0_c0_seq4	98.93	100	98.93	99.17
Adur43767_comp0_c0_seq1	Aipa34147_comp0_c0_seq1	96.48	95.39	96.48	96.75
Adur13986_comp1_c0_seq1	Aipa20346_comp0_c0_seq2	97.27	99.91	97.27	87.91
Adur44377_comp1_c0_seq1	Aipa49645_comp0_c0_seq5	96.18	81.08	96.18	100
Gyn_Adur_c5288_g1_i1	Aipa9383_comp0_c0_seq1	94.85	100	94.85	95.31
Adur42934_comp0_c0_seq1	Aipa38807_comp0_c0_seq1	98.4	93.98	98.4	99.93
Adur4776_comp0_c0_seq5	Aipa487_comp1_c0_seq3	98.32	99.66	98.32	97.25
Adur691_comp1_c0_seq1	Aipa40944_comp0_c0_seq2	97.61	97.65	97.61	99.73
Adur41728_comp0_c0_seq1	Aipa14468_comp1_c0_seq2	98.89	81.51	98.89	99.93
Adur3909_comp5_c0_seq1	Aipa52473_comp0_c0_seq1	99.03	96.14	99.03	96.69
Adur9852_comp0_c0_seq1	Aipa47620_comp0_c0_seq1	98.69	100	98.69	89.44
Adur34716_comp0_c0_seq2	Gyn_Aipa_c20074_g3_i1	98.17	100	98.17	89.46
Adur44923_comp0_c0_seq1	Aipa14136_comp1_c0_seq1	97.78	96.62	97.78	99.37
Adur14259_comp0_c0_seq1	Aipa29920_comp0_c0_seq3	94.65	95.48	94.65	97.92
Adur27494_comp1_c0_seq2	Aipa51643_comp0_c0_seq5	98.19	96.41	98.19	100
Adur37756_comp1_c0_seq1	Gyn_Aipa_c31535_g1_i1	98.4	97.6	98.4	86.33
Adur6463_comp0_c0_seq1	Aipa1453_comp0_c0_seq1	98.09	93.57	98.09	81.96
Gyn_Adur_c68514_g1_i1	Gyn_Aipa_c41114_g1_i1	96.91	85.65	96.91	92.54
Adur20615_comp0_c0_seq6	Aipa51095_comp1_c0_seq1	98.22	98.81	98.22	100
Adur10225_comp0_c0_seq1	Aipa2708_comp0_c0_seq1	98.87	84.93	98.87	95.52
Adur3675_comp0_c0_seq3	Aipa51902_comp0_c0_seq1	97.87	100	97.87	92.31
Adur47103_comp0_c0_seq2	Aipa11072_comp0_c0_seq1	97.48	98.25	97.48	86
Gyn_Adur_c59253_g1_i1	Gyn_Aipa_c51176_g1_i1	98.3	94.16	98.3	96.26
Adur48326_comp1_c0_seq1	Aipa2392_comp0_c0_seq1	96.45	92.83	96.45	92.48
Gyn_Adur_c9069_g1_i1	Aipa4173_comp1_c0_seq4	99.29	84.61	99.29	99.75
Adur24392_comp1_c0_seq4	Aipa15033_comp0_c0_seq2	99.05	100	99.05	92.92
Adur7544_comp0_c0_seq1	Gyn_Aipa_c5218_g1_i1	97.55	99.15	97.55	83.81
Adur9610_comp4_c0_seq1	Aipa29450_comp1_c0_seq2	96.65	86.2	96.65	85.6
Adur38154_comp0_c0_seq1	Aipa18996_comp0_c0_seq1	97.9	86.04	97.9	98.96
Gyn_Adur_c3059_g1_i1	Aipa42522_comp1_c0_seq1	99.14	92.85	99.14	94.03
Adur15578_comp0_c0_seq2	Aipa4333_comp0_c0_seq1	96.1	94.52	96.1	94.48
Adur5702_comp0_c0_seq1	Gyn_Aipa_c61607_g1_i1	100	92.01	100	100
Adur13624_comp0_c0_seq2	Aipa32371_comp2_c0_seq2	98.05	92.85	98.05	95.45
Adur22606_comp0_c0_seq4	Aipa25645_comp0_c0_seq1	98.25	86.17	98.25	100
Adur43664_comp1_c0_seq1	Aipa6992_comp0_c0_seq2	98.74	96.24	98.74	100
Adur48304_comp0_c0_seq1	Aipa34992_comp0_c0_seq2	98.28	100	98.28	97.99
Adur18737_comp0_c0_seq1	Aipa37697_comp0_c0_seq1	98.08	99.84	98.08	98.86
Gyn_Adur_c8094_g1_i2	Gyn_Aipa_c20219_g1_i1	95.94	99.43	95.94	99.69
Gyn_Adur_c2275_g1_i1	Gyn_Aipa_c15746_g1_i3	97.1	99.35	97.1	84.06
Gyn_Adur_c6197_g1_i4	Aipa29936_comp0_c0_seq1	98.2	99.83	98.2	96.9
Adur358_comp0_c0_seq2	Aipa36561_comp0_c0_seq1	98.84	97.53	98.84	100
Adur47693_comp2_c0_seq2	Aipa13131_comp0_c0_seq1	93.33	88.44	93.33	94.2
Adur42540_comp0_c0_seq1	Aipa4934_comp0_c0_seq1	98.55	100	98.55	88.34
Adur9865_comp0_c0_seq19	Aipa47597_comp0_c0_seq1	97.18	99.62	97.18	81.79
Adur22236_comp0_c0_seq1	Aipa40520_comp0_c0_seq1	98.28	98.8	98.28	99.53
Gyn_Adur_c43659_g1_i1	Gyn_Aipa_c9449_g1_i1	99.05	93.54	99.05	99.65
Gyn_Adur_c67213_g1_i1	Aipa6176_comp1_c0_seq1	98.3	82.81	98.3	100
Adur24003_comp1_c0_seq1	Aipa34900_comp1_c0_seq9	98.71	88.35	98.71	99.06
Adur33683_comp1_c1_seq4	Aipa3562_comp2_c0_seq6	97.82	98.79	97.82	97.78
Gyn_Adur_c11897_g1_i1	Aipa21308_comp0_c0_seq2	98.44	98.51	98.44	96.75
Adur46280_comp0_c1_seq1	Aipa2507_comp0_c0_seq1	97.02	97.44	97.02	100
Adur21545_comp1_c0_seq2	Aipa43612_comp2_c0_seq6	99.11	100	99.11	85.01
Adur35151_comp0_c0_seq1	Aipa38388_comp0_c0_seq1	97.25	100	97.25	89.54
Adur15450_comp0_c1_seq1	Aipa9652_comp0_c0_seq1	97.64	91.86	97.64	88.5
Adur4074_comp1_c0_seq6	Aipa32442_comp1_c0_seq4	97.53	86.31	97.53	95.37
Gyn_Adur_c3798_g1_i1	Aipa50738_comp0_c0_seq3	98.68	90.05	98.68	89.32
Adur22608_comp0_c0_seq2	Aipa25644_comp0_c0_seq1	98.75	96.72	98.75	100
Adur31678_comp0_c0_seq1	Aipa26755_comp3_c0_seq1	95.69	99.47	95.69	99.67
Gyn_Adur_c9327_g1_i1	Aipa11171_comp2_c0_seq1	85.55	99.86	85.55	91.67
Adur13363_comp2_c0_seq1	Aipa2143_comp0_c1_seq3	99.23	85.76	99.23	100
Adur2704_comp0_c0_seq1	Aipa48556_comp0_c0_seq1	93.57	97.77	93.57	95.54
Gyn_Adur_c50722_g1_i1	Gyn_Aipa_c15654_g1_i1	98.43	97.33	98.43	97.88
Adur45631_comp0_c0_seq1	Aipa21615_comp0_c0_seq1	97.37	96.84	97.37	81.47
Gyn_Adur_c62791_g1_i1	Aipa47552_comp0_c0_seq1	97.41	80.15	97.41	96.88
Adur12553_comp0_c0_seq1	Aipa41226_comp0_c0_seq1	98.17	97.33	98.17	98.39
Adur39741_comp0_c0_seq3	Aipa682_comp2_c0_seq1	98.3	99.22	98.3	100
Adur8818_comp3_c0_seq1	Aipa22280_comp2_c0_seq2	97.97	87.8	97.97	85.26
Adur21680_comp1_c0_seq3	Aipa18398_comp2_c0_seq10	98.44	100	98.44	90.57
Gyn_Adur_c45102_g1_i1	Aipa27731_comp0_c0_seq1	98	91.02	98	98.27
Adur39894_comp0_c0_seq1	Aipa24207_comp0_c0_seq1	99.48	85.31	99.48	88.25
Gyn_Adur_c58351_g1_i1	Gyn_Aipa_c19172_g1_i6	90.76	96.75	90.76	90.99
Adur41902_comp0_c1_seq8	Gyn_Aipa_c51181_g1_i1	99.64	100	99.64	81.74
Adur46593_comp0_c0_seq1	Aipa45020_comp0_c0_seq1	93.67	92.02	93.67	85.99
Adur11689_comp0_c0_seq3	Aipa26069_comp0_c1_seq1	95	98.47	95	100
Adur36056_comp3_c0_seq6	Gyn_Aipa_c6648_g1_i2	99.21	97.85	99.21	92.18
Adur34551_comp0_c0_seq2	Aipa35633_comp0_c0_seq2	95.26	95.19	95.26	99.69
Adur45203_comp0_c0_seq1	Aipa41547_comp0_c0_seq1	95.98	92.95	95.98	95.88
Adur44382_comp0_c0_seq1	Aipa49659_comp0_c0_seq1	97.42	99.91	97.42	95.01
Gyn_Adur_c7608_g1_i1	Aipa1422_comp5_c0_seq7	93.9	89.59	93.9	85.75
Adur631_comp0_c0_seq1	Aipa7988_comp0_c0_seq1	99.25	99.48	99.25	99.85
Adur38256_comp0_c0_seq1	Aipa4711_comp0_c0_seq1	98.46	100	98.46	92.89
Adur19050_comp0_c0_seq1	Aipa15771_comp1_c0_seq1	97.95	84.2	97.95	90.45
Adur11463_comp0_c0_seq2	Aipa2455_comp1_c0_seq1	96.91	98.71	96.91	94.96
Adur11342_comp0_c1_seq2	Aipa11263_comp1_c0_seq2	99.02	88.31	99.02	100
Adur3720_comp0_c0_seq1	Aipa51947_comp0_c0_seq1	98.54	99.55	98.54	95.61
Adur8838_comp0_c1_seq3	Aipa41967_comp1_c0_seq2	98.42	80.87	98.42	98.22
Adur28669_comp0_c0_seq1	Aipa17766_comp0_c0_seq1	99.26	86.78	99.26	100
Adur33656_comp0_c0_seq1	Aipa3563_comp0_c0_seq1	97.16	85.39	97.16	81.65
Gyn_Adur_c2029_g1_i1	Aipa51532_comp1_c0_seq1	98.3	100	98.3	91.77
Adur31516_comp0_c0_seq1	Aipa27028_comp0_c0_seq2	98.96	95.44	98.96	100
Adur8081_comp0_c0_seq1	Aipa4623_comp1_c0_seq1	98.33	99.97	98.33	99.63
Adur47965_comp0_c0_seq13	Aipa16077_comp1_c0_seq3	97.57	100	97.57	94.89
Adur47328_comp0_c0_seq7	Aipa7771_comp0_c0_seq3	99.47	83.31	99.47	98.04
Adur27859_comp0_c0_seq1	Aipa52001_comp2_c0_seq1	97.72	99.73	97.72	96.58
Adur3244_comp0_c0_seq2	Aipa7644_comp0_c0_seq1	97.86	98.03	97.86	90.25
Gyn_Adur_c6260_g1_i1	Aipa35864_comp0_c0_seq6	98.37	92.9	98.37	99.93
Gyn_Adur_c43366_g1_i1	Aipa52372_comp0_c0_seq1	97.49	85.43	97.49	100
Adur8480_comp0_c0_seq1	Aipa41619_comp2_c0_seq1	98.55	96.44	98.55	100
Adur20377_comp0_c0_seq1	Gyn_Aipa_c55431_g1_i1	96.74	89.1	96.74	80.9
Gyn_Adur_c4088_g1_i1	Gyn_Aipa_c54538_g1_i1	98.85	86.76	98.85	90.84
Adur9228_comp0_c0_seq1	Aipa35556_comp0_c0_seq1	99.29	92.79	99.29	92.18
Adur39037_comp0_c0_seq1	Aipa8548_comp0_c0_seq1	98.18	99.7	98.18	98.1
Adur32255_comp0_c0_seq1	Aipa43776_comp0_c0_seq1	96.05	85.99	96.05	85.44
Adur28862_comp0_c0_seq1	Aipa50387_comp0_c0_seq2	99.41	97.53	99.41	100
Adur34396_comp0_c0_seq1	Aipa29152_comp0_c0_seq1	97.83	92.24	97.83	99.42
Adur16677_comp0_c0_seq1	Aipa13756_comp1_c0_seq1	95.46	99.64	95.46	97.64
Gyn_Adur_c3872_g1_i1	Gyn_Aipa_c51913_g1_i1	98.16	100	98.16	97.05
Adur33354_comp0_c0_seq1	Aipa3843_comp0_c0_seq1	98.44	99.14	98.44	90.46
Adur18871_comp0_c0_seq1	Aipa910_comp0_c0_seq1	94.41	99.24	94.41	93.52
Adur3858_comp0_c0_seq1	Aipa9355_comp0_c0_seq1	96.03	94.57	96.03	95.37
Adur30623_comp2_c0_seq5	Aipa2355_comp0_c0_seq1	98.7	97.91	98.7	100
Adur41571_comp2_c0_seq1	Aipa9165_comp1_c0_seq1	98.27	99.26	98.27	99.51
Adur48123_comp0_c0_seq1	Aipa18469_comp0_c0_seq1	98.79	99.92	98.79	88.25
Adur25800_comp0_c0_seq1	Gyn_Aipa_c10135_g1_i1	96.86	84.48	96.86	100
Adur7541_comp0_c0_seq1	Aipa23768_comp0_c0_seq1	98.36	81.91	98.36	85.14
Adur32509_comp0_c0_seq1	Aipa43957_comp0_c0_seq2	98.13	88.71	98.13	83.81
Adur36728_comp3_c1_seq1	Aipa19530_comp0_c1_seq3	99.16	100	99.16	86.27
Gyn_Adur_c55576_g1_i1	Gyn_Aipa_c24762_g1_i1	98.5	100	98.5	80.42
Adur47405_comp0_c0_seq6	Aipa45_comp0_c0_seq10	98.39	96.39	98.39	98.51
Adur42657_comp0_c0_seq1	Aipa10077_comp2_c0_seq1	98.79	87.12	98.79	99.86
Adur38520_comp2_c0_seq1	Aipa13626_comp0_c0_seq1	98.28	97.32	98.28	93.91
Gyn_Adur_c44884_g1_i1	Gyn_Aipa_c22220_g1_i1	98.06	99.47	98.06	91.08
Adur14397_comp0_c0_seq2	Aipa16613_comp0_c0_seq1	98.91	92.13	98.91	100
Gyn_Adur_c41420_g1_i1	Gyn_Aipa_c37831_g1_i1	97.39	92.68	97.39	94.1
Adur30536_comp1_c0_seq7	Aipa4498_comp0_c0_seq6	97.76	100	97.76	90.31
Adur15725_comp0_c0_seq2	Gyn_Aipa_c14268_g1_i2	98.16	91.79	98.16	81.63
Adur34584_comp1_c0_seq2	Aipa35620_comp2_c0_seq1	98.05	98.13	98.05	100
Adur41643_comp1_c0_seq1	Aipa14370_comp2_c0_seq1	98.14	99.47	98.14	100
Adur25315_comp0_c0_seq1	Aipa20298_comp0_c0_seq1	97.35	89.69	97.35	99.73
Adur2885_comp1_c0_seq1	Aipa15618_comp0_c0_seq4	98.95	99.22	98.95	100
Adur35864_comp0_c0_seq1	Aipa26860_comp0_c0_seq1	98.38	82.07	98.38	99.48
Adur24959_comp0_c0_seq1	Aipa5347_comp0_c0_seq2	98.07	99.4	98.07	93.98
Adur48208_comp4_c0_seq3	Aipa46341_comp3_c0_seq2	99.29	98.02	99.29	99.18
Adur8580_comp0_c0_seq1	Aipa41710_comp0_c0_seq1	95.24	80.36	95.24	86.9
Gyn_Adur_c25701_g1_i1	Aipa47175_comp0_c0_seq1	98.91	80.93	98.91	100
Adur150_comp0_c0_seq1	Gyn_Aipa_c3574_g1_i1	96.61	97.79	96.61	96.3
Adur673_comp0_c0_seq1	Aipa7953_comp1_c0_seq1	98.4	85.85	98.4	99.71
Adur34089_comp0_c0_seq1	Aipa44221_comp1_c0_seq4	98.3	97.5	98.3	99.64
Gyn_Adur_c10475_g1_i1	Gyn_Aipa_c20480_g2_i6	97.79	98.28	97.79	98.05
Adur46822_comp0_c0_seq3	Aipa19759_comp0_c0_seq3	95.87	84.58	95.87	98.32
Adur1161_comp2_c0_seq5	Aipa45578_comp0_c0_seq2	98.07	94.83	98.07	97.29
Gyn_Adur_c8068_g1_i1	Aipa513_comp3_c0_seq4	98.54	98.51	98.54	93.74
Adur43985_comp0_c0_seq1	Aipa29628_comp0_c0_seq1	96.77	86.15	96.77	100
Adur43890_comp0_c0_seq10	Aipa50978_comp2_c0_seq4	97.81	89.62	97.81	99.22
Adur29129_comp0_c0_seq1	Aipa39378_comp0_c0_seq1	98.26	98.65	98.26	96.28
Adur2228_comp0_c0_seq1	Aipa27978_comp0_c0_seq1	97.5	94.61	97.5	99.72
Adur44695_comp1_c0_seq4	Gyn_Aipa_c67746_g1_i1	98.45	96.57	98.45	88.78
Adur28418_comp0_c0_seq1	Aipa37427_comp0_c0_seq1	98.99	99.17	98.99	94.75
Adur35748_comp1_c0_seq1	Aipa50596_comp0_c0_seq1	98.9	100	98.9	91.44
Adur50374_comp0_c0_seq1	Aipa24981_comp0_c0_seq1	97.31	92.47	97.31	93.99
Adur33431_comp0_c0_seq1	Aipa3769_comp0_c0_seq1	91.05	97.12	91.05	88.72
Adur27558_comp1_c0_seq1	Aipa1900_comp0_c0_seq3	97.48	94.62	97.48	100
Gyn_Adur_c2421_g1_i1	Aipa47231_comp4_c0_seq3	98.7	91.7	98.7	99.27
Adur22408_comp1_c0_seq1	Gyn_Aipa_c14919_g1_i2	98.91	82.09	98.91	89.58
Gyn_Adur_c8362_g2_i1	Aipa3956_comp3_c0_seq2	96.29	100	96.29	80.86
Gyn_Adur_c15661_g1_i1	Aipa24052_comp1_c0_seq1	98.38	96.22	98.38	89.07
Adur34140_comp0_c0_seq1	Gyn_Aipa_c24460_g1_i1	99.7	86.64	99.7	100
Gyn_Adur_c13872_g1_i1	Gyn_Aipa_c36701_g1_i1	97.74	100	97.74	80.69
Gyn_Adur_c49075_g1_i1	Gyn_Aipa_c43668_g1_i1	87.96	94.52	87.96	83.05
Adur17660_comp0_c0_seq1	Aipa9306_comp0_c0_seq1	96.17	96.54	96.17	97.6
Adur30738_comp1_c0_seq1	Aipa47288_comp0_c0_seq1	99.01	81.25	99.01	100
Adur37822_comp0_c0_seq1	Aipa14645_comp0_c0_seq1	97.94	88.18	97.94	84.21
Adur635_comp0_c0_seq1	Aipa7958_comp0_c0_seq1	96.51	96.85	96.51	100
Adur44580_comp0_c0_seq1	Aipa30670_comp0_c0_seq1	93.61	97.62	93.61	86.94
Adur15137_comp0_c0_seq2	Aipa13589_comp0_c0_seq2	98.1	100	98.1	89.76
Adur39899_comp0_c0_seq1	Aipa24210_comp0_c1_seq1	98.48	82.47	98.48	95.58
Adur39277_comp2_c0_seq4	Aipa17624_comp0_c0_seq1	99.03	95.51	99.03	80.29
Adur43440_comp1_c0_seq3	Aipa38327_comp1_c0_seq5	97.28	99.48	97.28	92.27
Gyn_Adur_c6152_g1_i1	Aipa27891_comp1_c0_seq5	98.78	96.66	98.78	90.55
Gyn_Adur_c60554_g1_i1	Aipa47621_comp0_c0_seq2	97.58	90.71	97.58	94.63
Adur2209_comp0_c0_seq1	Aipa27965_comp1_c0_seq1	98.38	97.69	98.38	93.07
Adur30056_comp0_c0_seq1	Aipa11465_comp0_c0_seq3	98.51	100	98.51	88.51
Adur22515_comp0_c0_seq3	Aipa27403_comp0_c0_seq14	98.51	85.2	98.51	92.01
Adur15084_comp0_c0_seq1	Aipa157_comp0_c0_seq1	97.45	84.21	97.45	84.34
Adur31148_comp1_c0_seq1	Aipa29369_comp4_c0_seq1	98.43	93.1	98.43	98.79
Adur43635_comp2_c0_seq1	Aipa38147_comp0_c0_seq1	97.11	100	97.11	91.92
Adur45087_comp0_c0_seq1	Aipa13493_comp1_c0_seq4	98.73	99.75	98.73	99.43
Gyn_Adur_c891_g1_i1	Aipa6557_comp1_c0_seq12	98.16	92.15	98.16	90.84
Gyn_Adur_c29088_g1_i1	Aipa16694_comp0_c0_seq1	97.27	84.62	97.27	100
Adur18523_comp0_c0_seq1	Aipa49896_comp0_c0_seq1	96.44	100	96.44	97.98
Gyn_Adur_c7880_g1_i1	Gyn_Aipa_c20973_g1_i1	97.02	82.05	97.02	91.83
Adur17339_comp0_c0_seq1	Aipa6092_comp0_c0_seq2	97.94	86.93	97.94	91.74
Gyn_Adur_c176_g1_i1	Gyn_Aipa_c16684_g1_i1	98.78	90.07	98.78	98.32
Gyn_Adur_c41082_g1_i1	Gyn_Aipa_c80192_g1_i1	98.43	98.45	98.43	91.15
Adur21491_comp1_c0_seq3	Aipa21958_comp0_c0_seq1	98.88	96.98	98.88	98.53
Adur37139_comp1_c0_seq1	Aipa1894_comp0_c0_seq2	98.93	98.84	98.93	93.78
Adur45805_comp1_c0_seq1	Aipa22193_comp2_c0_seq1	97.59	98.63	97.59	95.39
Adur42021_comp0_c0_seq1	Aipa3526_comp0_c0_seq1	97.48	99.12	97.48	84.39
Gyn_Adur_c11983_g1_i1	Aipa37121_comp0_c0_seq2	97.63	100	97.63	98.1
Gyn_Adur_c10188_g1_i1	Aipa29343_comp1_c0_seq2	94.71	92.94	94.71	97.13
Adur44966_comp0_c0_seq1	Aipa14169_comp0_c0_seq1	97.97	97.78	97.97	98.24
Adur3980_comp0_c0_seq1	Aipa52385_comp0_c0_seq3	97.6	94.25	97.6	98.25
Adur33008_comp0_c0_seq2	Aipa18553_comp0_c0_seq7	97.39	88	97.39	93.97
Adur2228_comp1_c0_seq1	Gyn_Aipa_c59031_g1_i1	96.81	88.24	96.81	86.01
Adur32580_comp0_c0_seq1	Aipa44024_comp0_c0_seq1	98.61	93.25	98.61	94.9
Gyn_Adur_c6784_g1_i2	Aipa49780_comp1_c0_seq1	97.69	98.86	97.69	94.27
Adur25754_comp2_c0_seq2	Aipa47471_comp1_c0_seq2	98.68	91.68	98.68	99.24
Adur7275_comp2_c0_seq1	Aipa35176_comp0_c0_seq2	97.21	97.96	97.21	99.39
Adur22661_comp0_c0_seq1	Aipa42773_comp0_c0_seq1	97.34	99.85	97.34	97.53
Adur49686_comp0_c0_seq1	Aipa44645_comp0_c0_seq1	98.83	98.2	98.83	97.56
Adur3802_comp0_c0_seq2	Aipa9451_comp1_c0_seq1	96.54	85.67	96.54	98.05
Adur529_comp1_c0_seq1	Aipa8071_comp1_c1_seq1	96.97	90	96.97	100
Adur26496_comp0_c0_seq4	Aipa27226_comp2_c0_seq7	96.18	100	96.18	80.42
Adur36108_comp0_c0_seq2	Aipa15825_comp1_c0_seq1	97.92	92.59	97.92	99.92
Adur48413_comp0_c0_seq1	Aipa48311_comp0_c0_seq1	98.35	99.95	98.35	97.58
Adur10285_comp0_c0_seq1	Aipa33333_comp0_c0_seq1	95.67	95.39	95.67	99.71
Gyn_Adur_c6462_g1_i2	Aipa7672_comp1_c0_seq4	99	91.87	99	99.47
Adur48994_comp0_c0_seq1	Aipa23414_comp0_c0_seq1	99.36	100	99.36	84.6
Adur42060_comp0_c0_seq1	Aipa3554_comp1_c0_seq1	98.26	99.32	98.26	99.48
Adur27371_comp1_c0_seq3	Aipa51791_comp0_c0_seq1	97.59	93.68	97.59	100
Adur3940_comp1_c0_seq1	Aipa52458_comp1_c0_seq1	97.39	93.93	97.39	96.94
Adur123_comp1_c0_seq1	Aipa28620_comp1_c0_seq1	94.55	98.52	94.55	84.14
Adur6655_comp0_c0_seq1	Aipa22715_comp0_c0_seq1	96.68	97.32	96.68	100
Adur41570_comp0_c0_seq2	Aipa9176_comp1_c0_seq1	96.9	98.73	96.9	99.55
Adur8343_comp0_c0_seq1	Aipa12993_comp1_c0_seq2	96.08	100	96.08	95.31
Gyn_Adur_c5274_g1_i2	Gyn_Aipa_c18090_g1_i1	97.97	85.84	97.97	81.54
Adur20460_comp0_c0_seq1	Aipa35670_comp0_c0_seq1	98.72	96.31	98.72	94.32
Adur12962_comp0_c0_seq1	Aipa1035_comp0_c0_seq1	98.7	100	98.7	95.44
Adur19396_comp1_c0_seq3	Aipa27180_comp0_c0_seq3	95.17	96.59	95.17	90.54
Gyn_Adur_c44278_g1_i1	Aipa24701_comp0_c0_seq3	99.17	95.39	99.17	97.75
Adur43353_comp0_c0_seq9	Aipa5564_comp0_c0_seq2	98.81	84.94	98.81	97.12
Adur21376_comp0_c0_seq10	Aipa5434_comp1_c0_seq25	98.94	98.81	98.94	99.4
Gyn_Adur_c12653_g1_i1	Aipa12155_comp1_c0_seq3	97.32	94.54	97.32	96.33
Adur45732_comp0_c0_seq3	Aipa50235_comp0_c0_seq1	96.04	96.42	96.04	100
Gyn_Adur_c8014_g1_i2	Aipa52016_comp0_c0_seq1	98.2	82.09	98.2	88.45
Adur31929_comp2_c0_seq1	Aipa13026_comp3_c0_seq3	96.42	100	96.42	88.85
Adur7471_comp3_c0_seq3	Aipa34618_comp5_c0_seq3	98.98	86.98	98.98	84.37
Adur15825_comp0_c0_seq1	Aipa32797_comp0_c0_seq1	97.3	99.09	97.3	98.87
Adur17883_comp0_c0_seq2	Aipa37046_comp0_c0_seq2	98.57	82.97	98.57	99.57
Adur38851_comp1_c0_seq1	Gyn_Aipa_c9607_g1_i1	97.49	86.94	97.49	98.15
Adur18005_comp1_c0_seq2	Aipa33730_comp1_c0_seq1	96.73	95.19	96.73	98.42
Adur45215_comp0_c0_seq1	Aipa41536_comp3_c0_seq2	98.91	99.91	98.91	94.84
Adur50268_comp0_c0_seq1	Aipa39792_comp1_c0_seq3	98.87	86.73	98.87	95.79
Adur49106_comp1_c0_seq1	Aipa42572_comp0_c0_seq1	98.16	97.45	98.16	96.63
Adur19441_comp0_c0_seq2	Aipa218_comp0_c0_seq1	97.48	100	97.48	98.72
Adur29422_comp1_c0_seq3	Aipa9885_comp1_c0_seq1	98.21	100	98.21	89.94
Adur17653_comp0_c0_seq1	Aipa9307_comp0_c0_seq1	93.22	98.74	93.22	97.91
Adur27684_comp0_c0_seq1	Aipa45291_comp0_c0_seq4	98.46	90.8	98.46	91.73
Adur25440_comp1_c0_seq1	Aipa4002_comp0_c0_seq3	96.08	97.75	96.08	99.51
Gyn_Adur_c53249_g1_i1	Aipa1414_comp0_c0_seq1	96.36	96.84	96.36	100
Adur28858_comp0_c0_seq1	Gyn_Aipa_c32006_g1_i1	96.06	99.64	96.06	81.01
Adur12463_comp0_c0_seq1	Aipa41045_comp0_c0_seq1	98.22	83.9	98.22	98.83
Adur17820_comp0_c0_seq1	Aipa32979_comp0_c0_seq1	97.65	84.08	97.65	98.22
Adur8014_comp0_c0_seq1	Aipa4538_comp0_c0_seq2	97.69	99.48	97.69	88.13
Adur36034_comp0_c0_seq4	Aipa22524_comp0_c0_seq4	97.94	94.17	97.94	86.06
Gyn_Adur_c8430_g4_i2	Aipa5299_comp2_c0_seq5	99.15	99.76	99.15	94.62
[truncated: 6,818 more rows]
