# Supplementary material for: A Developmental Transcriptome Map for Allotetraploid Arachis hypogaea
Source: Front Plant Sci. 2016 Sep 30;7:1446. doi: 10.3389/fpls.2016.01446 (PMC5043296; doi:10.3389/fpls.2016.01446)
Supplement: Supplementary file 3 [file Table3.XLSX]

## Sheet: Exon Skip
Table S3. positions of Arachis duranensis (Aradu) and Arachis ipaensis (Araip) splice sites. Positions are based on pseudomolecules v1.0 (peanutbase.org). Start junction first exon is at 3' end of exon. End junction middle exon is 5' of exon that is skipped. End junction end exon is 5' of the third exon (or second if middle exon is skipped). Distal is 5' and Proximal is 3' or distal or proximal t…
Chromosome	Start Junction First Exon	End Junction Middle Exon	End Junction End Exon	Diploid gene model	Annotation	Interpro	GO
Aradu.A01	100211601	100212023	100212454	Aradu.VSQ1I	PREDICTED: uncharacterized protein LOC100804585 isoform X1 [Glycine max]	IPR010298 (Protein of unknown function DUF901)
Aradu.A01	100406040	100406138	100406664	Aradu.C0R7D	nucleic acid binding;RNA binding LENGTH=300	IPR002999 (Tudor domain), IPR010304 (Survival motor neuron)	GO:0003723 (RNA binding), GO:0005634 (nucleus), GO:0005737 (cytoplasm), GO:0006397 (mRNA processing)
Aradu.A01	100991632	100991745	100991927	Aradu.SX4F9	protein kinase family protein LENGTH=831	IPR004041 (NAF domain), IPR011009 (Protein kinase-like domain)	GO:0004672 (protein kinase activity), GO:0005524 (ATP binding), GO:0006468 (protein phosphorylation), GO:0007165 (signal transduction)
Aradu.A01	101162103	101162676	101162933	Aradu.I0X0M	Protein kinase superfamily protein LENGTH=364	IPR011009 (Protein kinase-like domain)	GO:0004672 (protein kinase activity), GO:0006468 (protein phosphorylation)
Aradu.A01	101162108	101162676	101162933	Aradu.I0X0M	Protein kinase superfamily protein LENGTH=364	IPR011009 (Protein kinase-like domain)	GO:0004672 (protein kinase activity), GO:0006468 (protein phosphorylation)
Aradu.A01	101215069	101215206	101216017	Aradu.8PM8C	squamosa promoter binding protein-like 1 LENGTH=881	IPR004333 (Transcription factor, SBP-box), IPR020683 (Ankyrin repeat-containing domain)	GO:0003677 (DNA binding), GO:0005634 (nucleus)
Aradu.A01	101215348	101215519	101216017	Aradu.8PM8C	squamosa promoter binding protein-like 1 LENGTH=881	IPR004333 (Transcription factor, SBP-box), IPR020683 (Ankyrin repeat-containing domain)	GO:0003677 (DNA binding), GO:0005634 (nucleus)
Aradu.A01	10271065	10271348	10271778	Aradu.5G5Y2	| leaf ferredoxin-NADP reductase | HC | chr5:8789171-8793126 | 20130731	IPR001433 (Oxidoreductase FAD/NAD(P)-binding), IPR015701 (Ferredoxin--NADP reductase), IPR017938 (Riboflavin synthase-like beta-barrel)	GO:0016491 (oxidoreductase activity), GO:0055114 (oxidation-reduction process)
Aradu.A01	10484027	10484112	10484382	Aradu.3A2M2	calcium-dependent protein kinase 28 LENGTH=523	IPR011009 (Protein kinase-like domain), IPR011992 (EF-hand domain pair)	GO:0004672 (protein kinase activity), GO:0005509 (calcium ion binding), GO:0005524 (ATP binding), GO:0006468 (protein phosphorylation)
Aradu.A01	106902652	106904136	106904244	Aradu.P2M19	nitrate transporter 1.7 LENGTH=620	IPR000109 (Proton-dependent oligopeptide transporter family), IPR016196 (Major facilitator superfamily domain, general substrate transporter)	GO:0005215 (transporter activity), GO:0006810 (transport), GO:0016020 (membrane)
Aradu.A01	12773050	12773123	12773209	Aradu.QRL86	PREDICTED: putative glucose-6-phosphate 1-epimerase-like isoform X4 [Glycine max]	IPR008183 (Aldose 1-/Glucose-6-phosphate 1-epimerase), IPR011013 (Galactose mutarotase-like domain)	GO:0003824 (catalytic activity), GO:0005975 (carbohydrate metabolic process), GO:0016853 (isomerase activity), GO:0030246 (carbohydrate binding)
Aradu.A01	12794403	12794802	12795206	Aradu.AA2QE	PREDICTED: TGACG-sequence-specific DNA-binding protein TGA-1B-like [Glycine max]	IPR004827 (Basic-leucine zipper domain), IPR012900 (G-box binding, MFMR)	GO:0003677 (DNA binding), GO:0003700 (sequence-specific DNA binding transcription factor activity), GO:0005634 (nucleus), GO:0043565 (sequence-specific DNA binding)
Aradu.A01	14504961	14505086	14505300	Aradu.RBV6Z	ubiquitin-conjugating enzyme 3 LENGTH=150	IPR016135 (Ubiquitin-conjugating enzyme/RWD-like), IPR027230 (SUMO-conjugating enzyme Ubc9)	GO:0016881 (acid-amino acid ligase activity), GO:0019789 (SUMO ligase activity)
Aradu.A01	14894534	14894634	14895167	Aradu.Z6X71	2-oxoglutarate (2OG) and Fe(II)-dependent oxygenase superfamily protein LENGTH=332	IPR005123 (Oxoglutarate/iron-dependent dioxygenase), IPR026992 (Non-haem dioxygenase N-terminal domain), IPR027443 (Isopenicillin N synthase-like)	GO:0016491 (oxidoreductase activity), GO:0055114 (oxidation-reduction process)
Aradu.A01	19595162	19595374	19595622	Aradu.12SP2	Unknown protein	IPR028144 (Cysteine-rich transmembrane CYSTM domain)
Aradu.A01	23282453	23282900	23283085	Aradu.7N4IR	PREDICTED: myosin-6-like isoform X2 [Glycine max]	IPR004963 (Protein notum homologue), IPR013785 (Aldolase-type TIM barrel), IPR014721 (Ribosomal protein S5 domain 2-type fold, subgroup), IPR021825 (Protein of unknown function DUF3411, plant)	GO:0003824 (catalytic activity)
Aradu.A01	23283249	23283325	23283394	Aradu.7N4IR	PREDICTED: myosin-6-like isoform X2 [Glycine max]	IPR004963 (Protein notum homologue), IPR013785 (Aldolase-type TIM barrel), IPR014721 (Ribosomal protein S5 domain 2-type fold, subgroup), IPR021825 (Protein of unknown function DUF3411, plant)	GO:0003824 (catalytic activity)
Aradu.A01	23283662	23283771	23285283	Aradu.7N4IR	PREDICTED: myosin-6-like isoform X2 [Glycine max]	IPR004963 (Protein notum homologue), IPR013785 (Aldolase-type TIM barrel), IPR014721 (Ribosomal protein S5 domain 2-type fold, subgroup), IPR021825 (Protein of unknown function DUF3411, plant)	GO:0003824 (catalytic activity)
Aradu.A01	23683519	23684402	23686167	Aradu.IPD7X	ribosomal protein L11 methyltransferase-related LENGTH=371	IPR010456 (Ribosomal L11 methyltransferase, PrmA)	GO:0005737 (cytoplasm), GO:0006479 (protein methylation), GO:0008276 (protein methyltransferase activity)
Aradu.A01	24024432	24024682	24025352	Aradu.W1U6E	Unknown protein
Aradu.A01	35365359	35365462	35365652	Aradu.66GZ6	ubiquitin C-terminal hydrolase 3 LENGTH=234	IPR001578 (Peptidase C12, ubiquitin carboxyl-terminal hydrolase)	GO:0004843 (ubiquitin-specific protease activity), GO:0005622 (intracellular), GO:0006511 (ubiquitin-dependent protein catabolic process)
Aradu.A01	35594400	35594486	35594798	Aradu.TH5IF	PPPDE putative thiol peptidase family protein LENGTH=245	IPR008580 (PPPDE putative peptidase domain)
Aradu.A01	35996519	35996967	35997228	Aradu.TV7UN	PREDICTED: probable 2-oxoglutarate/Fe(II)-dependent dioxygenase-like [Glycine max]	IPR002283 (Isopenicillin N synthase), IPR026992 (Non-haem dioxygenase N-terminal domain), IPR027443 (Isopenicillin N synthase-like)	GO:0005506 (iron ion binding), GO:0016491 (oxidoreductase activity), GO:0055114 (oxidation-reduction process)
Aradu.A01	38352594	38352693	38352793	Aradu.SRM2Y	receptor-like protein kinase 2 LENGTH=1151	IPR001611 (Leucine-rich repeat)	GO:0005515 (protein binding)
Aradu.A01	44258369	44258525	44258699	Aradu.J2IBJ	PREDICTED: protein TPX2 isoform X3 [Glycine max]	IPR009675 (TPX2), IPR027330 (TPX2 central domain)	GO:0005819 (spindle), GO:0005874 (microtubule), GO:0007067 (mitosis)
Aradu.A01	49777606	49777790	49778014	Aradu.9AR70	DNA primase n=3 Tax=Phaseoleae RepID=I1JJ44_SOYBN	IPR002755 (DNA primase, small subunit)	GO:0003896 (DNA primase activity)
Aradu.A01	53268534	53268821	53269813	Aradu.30JD5	Protein kinase superfamily protein LENGTH=400	IPR011009 (Protein kinase-like domain)	GO:0004672 (protein kinase activity), GO:0005524 (ATP binding), GO:0006468 (protein phosphorylation)
Aradu.A01	5428055	5428166	5428878	Aradu.24SCU	PREDICTED: RING-H2 finger protein ATL18-like [Glycine max]	IPR013083 (Zinc finger, RING/FYVE/PHD-type)	GO:0005515 (protein binding), GO:0008270 (zinc ion binding)
Aradu.A01	5748114	5748447	5749386	Aradu.DU749	Unknown protein
Aradu.A01	5853907	5853985	5854505	Aradu.Q350M	asparagine synthetase 3 LENGTH=578	IPR000583 (Class II glutamine amidotransferase domain), IPR006426 (Asparagine synthase, glutamine-hydrolyzing)	GO:0004066 (asparagine synthase (glutamine-hydrolyzing) activity), GO:0006529 (asparagine biosynthetic process), GO:0008152 (metabolic process)
Aradu.A01	5854601	5854702	5854772	Aradu.Q350M	asparagine synthetase 3 LENGTH=578	IPR000583 (Class II glutamine amidotransferase domain), IPR006426 (Asparagine synthase, glutamine-hydrolyzing)	GO:0004066 (asparagine synthase (glutamine-hydrolyzing) activity), GO:0006529 (asparagine biosynthetic process), GO:0008152 (metabolic process)
Aradu.A01	62048243	62048340	62048684	Aradu.SJ2QL	PREDICTED: probable ubiquitin-conjugating enzyme E2 23-like isoform X2 [Glycine max]	IPR023115 (Translation initiation factor IF- 2, domain 3)
Aradu.A01	6356414	6356760	6356982	Aradu.RQT3K	| ATP-dependent RNA helicase | HC | chr1:24729204-24739293 | 20130731
Aradu.A01	6508094	6508218	6508729	Aradu.71RRV	lipid phosphate phosphatase 2 LENGTH=290	IPR000326 (Phosphatidic acid phosphatase type 2/haloperoxidase), IPR028681 (Lipid phosphate phosphatase, plant)	GO:0003824 (catalytic activity), GO:0016020 (membrane)
Aradu.A01	6612911	6613144	6613375	Aradu.KR3S1	Protein phosphatase 2C family protein LENGTH=298	IPR001932 (Protein phosphatase 2C (PP2C)-like domain)	GO:0003824 (catalytic activity)
Aradu.A01	67878465	67878543	67879155	Aradu.TIE6F	| peroxisomal membrane PEX14-like protein, putative | HC | chr4:43922357-43914901 | 20130731	IPR006785 (Peroxisome membrane anchor protein Pex14p, N-terminal), IPR025655 (Peroxisomal membrane protein 14)	GO:0005515 (protein binding), GO:0005778 (peroxisomal membrane)
Aradu.A01	71935020	71935145	71935672	Aradu.L67UJ	PREDICTED: flocculation protein FLO11-like isoform X5 [Glycine max]	IPR004252 (Probable transposase, Ptta/En/Spm, plant)
Aradu.A01	8778382	8778511	8779238	Aradu.6I2MF	diacylglycerol acyltransferase family LENGTH=314	IPR007130 (Diacylglycerol acyltransferase)
Aradu.A01	8779587	8780052	8780281	Aradu.6I2MF	diacylglycerol acyltransferase family LENGTH=314	IPR007130 (Diacylglycerol acyltransferase)
Aradu.A01	88824549	88825009	88825353
Aradu.A01	89234649	89234965	89235343	Aradu.PF1K2	poly(A) binding protein 8 LENGTH=671	IPR012677 (Nucleotide-binding, alpha-beta plait)	GO:0000166 (nucleotide binding), GO:0003676 (nucleic acid binding)
Aradu.A01	91252290	91252694	91252959	Aradu.XR1NY	homogentisate phytyltransferase 1 LENGTH=393	IPR000537 (UbiA prenyltransferase family)	GO:0004659 (prenyltransferase activity), GO:0016021 (integral component of membrane)
Aradu.A01	91718128	91718276	91718435	Aradu.4IC4Q	Calmodulin-binding protein LENGTH=647	IPR012416 (Calmodulin binding protein-like)
Aradu.A01	92360333	92360428	92360754	Aradu.Y1Z0R	AFG1-like ATPase family protein LENGTH=473	IPR005654 (ATPase, AFG1-like), IPR027417 (P-loop containing nucleoside triphosphate hydrolase)	GO:0005524 (ATP binding)
Aradu.A01	9296851	9296955	9297103	Aradu.H9L9T	high mobility group B2 LENGTH=142	IPR009071 (High mobility group box domain)
Aradu.A01	9693410	9693609	9693750	Aradu.M2WJ5	Iron ion binding / oxidoreductase/ oxidoreductase protein n=1 Tax=Genlisea aurea RepID=S8C9J7_9LAMI	IPR005123 (Oxoglutarate/iron-dependent dioxygenase)	GO:0005506 (iron ion binding), GO:0016491 (oxidoreductase activity), GO:0031418 (L-ascorbic acid binding), GO:0055114 (oxidation-reduction process)
Aradu.A01	9831158	9831367	9831529	Aradu.JA2PJ	PREDICTED: protein MID1-COMPLEMENTING ACTIVITY 1-like isoform X1 [Glycine max]	IPR006461 (Uncharacterised protein family Cys-rich)
Aradu.A01	9831680	9831766	9832127	Aradu.JA2PJ	PREDICTED: protein MID1-COMPLEMENTING ACTIVITY 1-like isoform X1 [Glycine max]	IPR006461 (Uncharacterised protein family Cys-rich)
Aradu.A02	12954854	12955061	12955663	Aradu.P6Q4D	Nucleotide excision repair, TFIIH, subunit TTDA LENGTH=71	IPR009400 (TFIIH subunit TTDA/Tfb5)	GO:0000439 (core TFIIH complex), GO:0006289 (nucleotide-excision repair)
Aradu.A02	13838255	13839308	13842977	Aradu.86FYJ	Unknown protein
Aradu.A02	17308909	17309054	17309414	Aradu.H4RYC	vacuolar protein sorting 41 LENGTH=980	IPR000547 (Clathrin, heavy chain/VPS, 7-fold repeat), IPR004147 (UbiB domain), IPR011990 (Tetratricopeptide-like helical)	GO:0005515 (protein binding), GO:0006886 (intracellular protein transport), GO:0016192 (vesicle-mediated transport)
Aradu.A02	18971134	18971263	18972056	Aradu.HDV9Z	Unknown protein
Aradu.A02	20009151	20009672	20010122	Aradu.FWL77	| dihydroorotase | HC | chr4:30209873-30203784 | 20130731	IPR004721 (Dihydroorotase homodimeric type)	GO:0004151 (dihydroorotase activity), GO:0016787 (hydrolase activity), GO:0019856 (pyrimidine nucleobase biosynthetic process)
Aradu.A02	22862034	22862450	22862843
Aradu.A02	32528615	32528705	32528977	Aradu.LWU2M	response regulator 1 LENGTH=690	IPR010402 (CCT domain), IPR011006 (CheY-like superfamily)	GO:0000156 (phosphorelay response regulator activity), GO:0000160 (phosphorelay signal transduction system), GO:0005515 (protein binding)
Aradu.A02	35856562	35857034	35857431	Aradu.6EY1S	Ribosomal protein L1p/L10e family LENGTH=216	IPR023674 (Ribosomal protein L1-like), IPR028364 (Ribosomal protein L1/ribosomal biogenesis protein)	GO:0003723 (RNA binding), GO:0003735 (structural constituent of ribosome), GO:0006412 (translation), GO:0015934 (large ribosomal subunit)
Aradu.A02	36841004	36841349	36842199	Aradu.EDD9R	uricase-2 isozyme 2 [Glycine max]	IPR002042 (Uricase)
Aradu.A02	38325262	38325873	38326228	Aradu.Q2TZ4	| Na+bile acid cotransporter | HC | chr1:19438571-19428186 | 20130731	IPR016833 (Putative sodium bile acid cotransporter)
Aradu.A02	4667309	4668015	4668200	Aradu.YFC0U	P-loop containing nucleoside triphosphate hydrolases superfamily protein LENGTH=1311	IPR026852 (Helicase Sen1-like), IPR027417 (P-loop containing nucleoside triphosphate hydrolase)
Aradu.A02	4710775	4711483	4711668	Aradu.AC525	P-loop containing nucleoside triphosphate hydrolases superfamily protein LENGTH=1311	IPR026852 (Helicase Sen1-like), IPR027417 (P-loop containing nucleoside triphosphate hydrolase)
Aradu.A02	4790017	4790130	4790855
Aradu.A02	52265293	52265669	52266147	Aradu.TGP1V	basic helix-loop-helix (bHLH) DNA-binding superfamily protein LENGTH=226	IPR011598 (Myc-type, basic helix-loop-helix (bHLH) domain)	GO:0046983 (protein dimerization activity)
Aradu.A02	5233811	5233946	5234223
Aradu.A02	56091173	56091919	56092077	Aradu.73PA3	Glutathione S-transferase family protein LENGTH=235	IPR010987 (Glutathione S-transferase, C-terminal-like), IPR012336 (Thioredoxin-like fold)	GO:0005515 (protein binding)
Aradu.A02	60202450	60202760	60202978	Aradu.V4RL0	PREDICTED: vesicle-associated protein 2-1-like isoform X1 [Glycine max]	IPR008962 (PapD-like)
Aradu.A02	60203049	60203744	60204826	Aradu.V4RL0	PREDICTED: vesicle-associated protein 2-1-like isoform X1 [Glycine max]	IPR008962 (PapD-like)
Aradu.A02	61828419	61828510	61829583	Aradu.F9JCM	2-isopropylmalate synthase 1 LENGTH=631	IPR005671 (2-isopropylmalate synthase, bacterial-type)	GO:0003824 (catalytic activity), GO:0003852 (2-isopropylmalate synthase activity), GO:0009098 (leucine biosynthetic process), GO:0019752 (carboxylic acid metabolic process)
Aradu.A02	61828645	61829583	61829669	Aradu.F9JCM	2-isopropylmalate synthase 1 LENGTH=631	IPR005671 (2-isopropylmalate synthase, bacterial-type)	GO:0003824 (catalytic activity), GO:0003852 (2-isopropylmalate synthase activity), GO:0009098 (leucine biosynthetic process), GO:0019752 (carboxylic acid metabolic process)
Aradu.A02	68016695	68016775	68017426	Aradu.XSU71	K efflux antiporter 4 LENGTH=592	IPR006153 (Cation/H exchanger)	GO:0006812 (cation transport), GO:0015299 (solute:hydrogen antiporter activity), GO:0016021 (integral component of membrane), GO:0055085 (transmembrane transport)
Aradu.A02	68941981	68942066	68942152	Aradu.U6TJX	HIG1 domain family, member 2A n=9 Tax=Cetartiodactyla RepID=Q05AT5_BOVIN	IPR007667 (Hypoxia induced protein, domain)
Aradu.A02	77470107	77470623	77470817	Aradu.340KF	PREDICTED: pre-mRNA-processing protein 40C-like isoform X2 [Glycine max]	IPR001202 (WW domain), IPR002713 (FF domain)	GO:0005515 (protein binding)
Aradu.A02	83348199	83348384	83348529	Aradu.8Y5VQ	PREDICTED: macrophage migration inhibitory factor homolog [Glycine max]	IPR001398 (Macrophage migration inhibitory factor), IPR014347 (Tautomerase/MIF superfamily)
Aradu.A02	83951688	83951776	83952228	Aradu.W0LNB	iron regulated 2 LENGTH=512	IPR009716 (Ferroporti-1), IPR016196 (Major facilitator superfamily domain, general substrate transporter)	GO:0005381 (iron ion transmembrane transporter activity), GO:0016021 (integral component of membrane), GO:0034755 (iron ion transmembrane transport)
Aradu.A02	85486560	85486663	85487370	Aradu.58E40	PREDICTED: uncharacterized protein LOC100809291 isoform X5 [Glycine max]	IPR002058 (PAP/25A-associated), IPR002934 (Nucleotidyl transferase domain)	GO:0016779 (nucleotidyltransferase activity)
Aradu.A02	88894921	88895043	88895203	Aradu.GDY0H	PREDICTED: calcium-dependent protein kinase 17-like [Glycine max]	IPR011992 (EF-hand domain pair)	GO:0005509 (calcium ion binding)
Aradu.A02	90703324	90703438	90703560	Aradu.7LR28	Mitochondrial import inner membrane translocase subunit Tim17/Tim22/Tim23 family protein LENGTH=136	IPR003397 (Mitochondrial inner membrane translocase subunit Tim17/Tim22/Tim23/peroxisomal protein PMP24)
Aradu.A02	91011686	91011874	91012369	Aradu.C6I2X	PREDICTED: serine/arginine-rich splicing factor 33 isoform 1 [Glycine max]	IPR012677 (Nucleotide-binding, alpha-beta plait)	GO:0000166 (nucleotide binding), GO:0003676 (nucleic acid binding)
Aradu.A02	92402032	92402524	92402826	Aradu.P8N7B	HVA22-like protein J LENGTH=258	IPR004345 (TB2/DP1/HVA22-related protein)
Aradu.A02	92642215	92642326	92642704	Aradu.YZR0Z	| beta-fructofuranosidase; cell wall invertase I; fructosidase | HC | chr1:25955589-25950771 | 20130731	IPR001362 (Glycoside hydrolase, family 32), IPR008985 (Concanavalin A-like lectin/glucanases superfamily), IPR023296 (Glycosyl hydrolase, five-bladed beta-propellor domain)	GO:0005975 (carbohydrate metabolic process)
Aradu.A02	92910732	92911097	92911283	Aradu.KNX76	calmodulin-binding family protein LENGTH=605
Aradu.A02	92912373	92912582	92913017	Aradu.KNX76	calmodulin-binding family protein LENGTH=605
Aradu.A02	93079380	93079467	93079640	Aradu.46ZNY	PREDICTED: protein ROS1-like isoform X2 [Glycine max]	IPR011257 (DNA glycosylase), IPR023170 (Helix-turn-helix, base-excision DNA repair, C-terminal)	GO:0003824 (catalytic activity), GO:0006281 (DNA repair), GO:0006284 (base-excision repair)
Aradu.A02	93080156	93080475	93080686	Aradu.46ZNY	PREDICTED: protein ROS1-like isoform X2 [Glycine max]	IPR011257 (DNA glycosylase), IPR023170 (Helix-turn-helix, base-excision DNA repair, C-terminal)	GO:0003824 (catalytic activity), GO:0006281 (DNA repair), GO:0006284 (base-excision repair)
Aradu.A02	93286615	93286681	93287460	Aradu.IWP5F	PREDICTED: cactin-like isoform X1 [Glycine max]	IPR018816 (Cactin, domain), IPR019134 (Cactin C-terminal domain)	GO:0005515 (protein binding)
Aradu.A03	100020981	100021184	100021759	Aradu.47VKV	PREDICTED: RING finger protein 38-like [Glycine max]	IPR013083 (Zinc finger, RING/FYVE/PHD-type)	GO:0005515 (protein binding), GO:0008270 (zinc ion binding)
Aradu.A03	102908557	102908735	102908968	Aradu.AXG3B	glutathione peroxidase 6 LENGTH=232	IPR000889 (Glutathione peroxidase), IPR012336 (Thioredoxin-like fold)	GO:0004602 (glutathione peroxidase activity), GO:0006979 (response to oxidative stress), GO:0055114 (oxidation-reduction process)
Aradu.A03	104236471	104236691	104236907	Aradu.RZL7M	UDP-D-glucose/UDP-D-galactose 4-epimerase 1 LENGTH=351	IPR001509 (NAD-dependent epimerase/dehydratase), IPR005886 (UDP-glucose 4-epimerase GalE), IPR008089 (Nucleotide sugar epimerase), IPR025308 (UDP-glucose 4-epimerase C-terminal domain)	GO:0003824 (catalytic activity), GO:0003978 (UDP-glucose 4-epimerase activity), GO:0005975 (carbohydrate metabolic process), GO:0006012 (galactose metabolic process), GO:0044237 (cellular metabolic process), GO:0050662 (coenzyme binding)
Aradu.A03	105462700	105462801	105463569	Aradu.2CJ52	Oxidoreductase, short chain dehydrogenase/reductase family protein, expressed n=5 Tax=Oryza RepID=Q2QRE6_ORYSJ	IPR002347 (Glucose/ribitol dehydrogenase)	GO:0008152 (metabolic process), GO:0016491 (oxidoreductase activity)
Aradu.A03	107187279	107187706	107188329	Aradu.F0EVB	tRNA/rRNA methyltransferase (SpoU) family protein LENGTH=222	IPR001537 (tRNA/rRNA methyltransferase, SpoU type)	GO:0003723 (RNA binding), GO:0006396 (RNA processing), GO:0008173 (RNA methyltransferase activity)
Aradu.A03	107659884	107660388	107660607	Aradu.KQ4EG	DHHC-type zinc finger family protein LENGTH=508	IPR001594 (Zinc finger, DHHC-type, palmitoyltransferase)	GO:0008270 (zinc ion binding)
Aradu.A03	108848053	108848350	108848642	Aradu.F9182	| glutamyl-tRNA(Gln) amidotransferase subunit A-like protein | HC | chr8:40013928-40018975 | 20130731	IPR000120 (Amidase), IPR023631 (Amidase signature domain)
Aradu.A03	112574315	112574548	112575021	Aradu.J7IZR	PREDICTED: nuclear pore complex protein Nup98-Nup96-like isoform X2 [Glycine max]	IPR021967 (Nuclear protein 96)
Aradu.A03	112691788	112692018	112692125	Aradu.39VY3	BolA-like family protein LENGTH=93	IPR002634 (BolA protein)
Aradu.A03	114584127	114584392	114584626	Aradu.PRR6C	PREDICTED: uncharacterized aarF domain-containing protein kinase At1g79600, chloroplastic-like [Glycine max]
Aradu.A03	121011661	121011968	121012301	Aradu.094MD	| delta-1-pyrroline-5-carboxylate synthetase | HC | chr3:30929805-30923321 | 20130731	IPR001057 (Glutamate/acetylglutamate kinase), IPR016161 (Aldehyde/histidinol dehydrogenase)	GO:0003824 (catalytic activity), GO:0004349 (glutamate 5-kinase activity), GO:0004350 (glutamate-5-semialdehyde dehydrogenase activity), GO:0006561 (proline biosynthetic process), GO:0008152 (metabolic process), GO:0016491 (oxidoreductase activity), GO:0055114 (oxidation-reduction process)
Aradu.A03	121084668	121084785	121085012	Aradu.P2C14	Protein phosphatase 2C family protein LENGTH=416	IPR001932 (Protein phosphatase 2C (PP2C)-like domain), IPR015655 (Protein phosphatase 2C)	GO:0003824 (catalytic activity)
Aradu.A03	124544754	124545123	124546385	Aradu.00MP0	carbonic anhydrase 2 LENGTH=331	IPR001765 (Carbonic anhydrase)	GO:0004089 (carbonate dehydratase activity), GO:0008270 (zinc ion binding)
Aradu.A03	127415450	127415608	127415754	Aradu.1N9W3	| NADH dehydrogenase [ubiquinone] iron-sulfur protein | HC | chr8:2777284-2769170 | 20130731	IPR010226 (NADH-quinone oxidoreductase, chain I)	GO:0016020 (membrane), GO:0051536 (iron-sulfur cluster binding), GO:0055114 (oxidation-reduction process)
Aradu.A03	127938188	127938585	127939008	Aradu.D97YJ	PREDICTED: uncharacterized protein LOC100785302 isoform X1 [Glycine max]
Aradu.A03	128686877	128687638	128687804	Aradu.ISX1D	Regulator of chromosome condensation (RCC1) family protein LENGTH=532	IPR009091 (Regulator of chromosome condensation 1/beta-lactamase-inhibitor protein II)
Aradu.A03	130343897	130344191	130344518	Aradu.3MJ9T	| NBS-LRR disease resistance protein | LC | chr7:36216856-36222349 | 20130731	IPR000767 (Disease resistance protein), IPR001611 (Leucine-rich repeat), IPR001932 (Protein phosphatase 2C (PP2C)-like domain), IPR027417 (P-loop containing nucleoside triphosphate hydrolase)	GO:0003824 (catalytic activity), GO:0005515 (protein binding), GO:0006952 (defense response), GO:0043531 (ADP binding)
Aradu.A03	130374103	130374194	130374360	Aradu.7HE2F	fatty acid hydroxylase 1 LENGTH=237	IPR006694 (Fatty acid hydroxylase)	GO:0005506 (iron ion binding), GO:0006633 (fatty acid biosynthetic process), GO:0016491 (oxidoreductase activity), GO:0055114 (oxidation-reduction process)
Aradu.A03	131520132	131521078	131521946	Aradu.I55IG	peptide transporter 2 LENGTH=585	IPR000109 (Proton-dependent oligopeptide transporter family), IPR016196 (Major facilitator superfamily domain, general substrate transporter)	GO:0005215 (transporter activity), GO:0006810 (transport), GO:0016020 (membrane)
Aradu.A03	131955539	131956065	131956387	Aradu.UY6CA	receptor kinase 2 LENGTH=847	IPR011009 (Protein kinase-like domain), IPR013320 (Concanavalin A-like lectin/glucanase, subgroup)	GO:0004672 (protein kinase activity), GO:0005524 (ATP binding), GO:0006468 (protein phosphorylation)
Aradu.A03	132385143	132385227	132385382	Aradu.54WNJ	| peroxisomal (S)-2-hydroxy-acid oxidase GLO1 | HC | chr2:29641871-29646961 | 20130731	IPR012133 (Alpha-hydroxy acid dehydrogenase, FMN-dependent), IPR013785 (Aldolase-type TIM barrel)	GO:0003824 (catalytic activity), GO:0010181 (FMN binding), GO:0016491 (oxidoreductase activity), GO:0055114 (oxidation-reduction process)
Aradu.A03	133023217	133023297	133023403	Aradu.WQH06	Protein kinase superfamily protein LENGTH=752	IPR011009 (Protein kinase-like domain)	GO:0004672 (protein kinase activity), GO:0005524 (ATP binding), GO:0006468 (protein phosphorylation)
Aradu.A03	134479330	134479475	134479540	Aradu.LSV4Q	NADH:ubiquinone oxidoreductase intermediate-associated protein 30 LENGTH=228	IPR008979 (Galactose-binding domain-like), IPR013857 (NADH:ubiquinone oxidoreductase intermediate-associated protein 30), IPR016040 (NAD(P)-binding domain)
Aradu.A03	134479346	134479475	134479540	Aradu.LSV4Q	NADH:ubiquinone oxidoreductase intermediate-associated protein 30 LENGTH=228	IPR008979 (Galactose-binding domain-like), IPR013857 (NADH:ubiquinone oxidoreductase intermediate-associated protein 30), IPR016040 (NAD(P)-binding domain)
Aradu.A03	134764113	134764625	134765002	Aradu.BZ2JW	SCP1-like small phosphatase 4 LENGTH=456	IPR004274 (NLI interacting factor), IPR023214 (HAD-like domain)	GO:0005515 (protein binding), GO:0016791 (phosphatase activity)
Aradu.A03	134972644	134972767	134973248	Aradu.X8MF9	PREDICTED: ADP-ribosylation factor GTPase-activating protein AGD12-like [Glycine max]	IPR000008 (C2 domain), IPR001164 (Arf GTPase activating protein)	GO:0005515 (protein binding), GO:0008060 (ARF GTPase activator activity), GO:0008270 (zinc ion binding), GO:0032312 (regulation of ARF GTPase activity)
Aradu.A03	1482620	1482834	1483278	Aradu.N1RQF	BTF3-like transcription factor n=9 Tax=Solanaceae RepID=Q2PQI9_SOLLC	IPR002715 (Nascent polypeptide-associated complex NAC domain)
Aradu.A03	17169973	17170071	17170464	Aradu.17AIM	PREDICTED: replication protein A 70 kDa DNA-binding subunit C-like [Glycine max]	IPR012340 (Nucleic acid-binding, OB-fold)
Aradu.A03	17378287	17378496	17378749	Aradu.8G5NQ	Unknown protein
Aradu.A03	1955739	1955854	1956150	Aradu.42K79	PREDICTED: ethylene-responsive transcription factor 3 [Glycine max]	IPR016177 (DNA-binding domain)	GO:0003677 (DNA binding), GO:0003700 (sequence-specific DNA binding transcription factor activity)
Aradu.A03	205047	205653	206022	Aradu.4PH73	nuclear factor Y, subunit B2 LENGTH=190	IPR009072 (Histone-fold)	GO:0005622 (intracellular), GO:0043565 (sequence-specific DNA binding), GO:0046982 (protein heterodimerization activity)
Aradu.A03	233669	233748	233917	Aradu.8D3W5	NAD:PROTEIN(ADP-ribosyl)-transferase, ADPRT n=1 Tax=Drosophila sp. RepID=Q9TX05_DROSP	IPR004102 (Poly(ADP-ribose) polymerase, regulatory domain), IPR008893 (WGR domain), IPR012317 (Poly(ADP-ribose) polymerase, catalytic domain)	GO:0003950 (NAD ADP-ribosyltransferase activity), GO:0006471 (protein ADP-ribosylation)
Aradu.A03	235611	235826	236116	Aradu.8D3W5	NAD:PROTEIN(ADP-ribosyl)-transferase, ADPRT n=1 Tax=Drosophila sp. RepID=Q9TX05_DROSP	IPR004102 (Poly(ADP-ribose) polymerase, regulatory domain), IPR008893 (WGR domain), IPR012317 (Poly(ADP-ribose) polymerase, catalytic domain)	GO:0003950 (NAD ADP-ribosyltransferase activity), GO:0006471 (protein ADP-ribosylation)
Aradu.A03	2412272	2412367	2412832	Aradu.UKZ71	PREDICTED: UDP-glucuronic acid decarboxylase 6-like [Glycine max]	IPR001509 (NAD-dependent epimerase/dehydratase), IPR016040 (NAD(P)-binding domain)	GO:0003824 (catalytic activity), GO:0044237 (cellular metabolic process), GO:0050662 (coenzyme binding)
Aradu.A03	26624288	26624474	26625111	Aradu.NJ6Z2	unknown protein; BEST Arabidopsis thaliana protein match is: unknown protein . LENGTH=371
Aradu.A03	28361299	28361390	28362072	Aradu.09I0I	Calmodulin-binding protein LENGTH=647	IPR012416 (Calmodulin binding protein-like), IPR013022 (Xylose isomerase-like, TIM barrel domain)
Aradu.A03	28537305	28537422	28537518
Aradu.A03	3045365	3045484	3046098	Aradu.9KW9E	PREDICTED: E3 ubiquitin-protein ligase Arkadia-like isoform X4 [Glycine max]	IPR013083 (Zinc finger, RING/FYVE/PHD-type)
Aradu.A03	33328011	33328103	33328461	Aradu.9DJ84	Peptidyl-tRNA hydrolase family protein LENGTH=288	IPR001328 (Peptidyl-tRNA hydrolase)	GO:0004045 (aminoacyl-tRNA hydrolase activity)
Aradu.A03	39489259	39489337	39489712	Aradu.J3SRZ	PREDICTED: transcription factor GTE10-like [Glycine max]	IPR001487 (Bromodomain), IPR027353 (NET domain)	GO:0005515 (protein binding)
Aradu.A03	39536093	39536262	39536537	Aradu.UWB5V	Transmembrane amino acid transporter family protein LENGTH=453	IPR013057 (Amino acid transporter, transmembrane)
Aradu.A03	39895968	39896102	39896408	Aradu.VU1J9	protein-l-isoaspartate methyltransferase 1 LENGTH=230	IPR000682 (Protein-L-isoaspartate(D-aspartate) O-methyltransferase)	GO:0004719 (protein-L-isoaspartate (D-aspartate) O-methyltransferase activity), GO:0006464 (cellular protein modification process)
Aradu.A03	40371422	40371634	40371838	Aradu.24PJW	PREDICTED: protein pelota-like [Glycine max]	IPR004405 (Translation release factor pelota)
Aradu.A03	446892	446995	447054	Aradu.KE4QA	Phosphoglycerate mutase family protein LENGTH=230	IPR013078 (Histidine phosphatase superfamily, clade-1)
Aradu.A03	4484687	4485019	4485161	Aradu.HN90X	PREDICTED: F-box protein At2g16365-like isoform X3 [Glycine max]
Aradu.A03	4925735	4925816	4925981	Aradu.C7Q05	unknown protein; FUNCTIONS IN: molecular_function unknown; INVOLVED IN: biological_process unknown; LOCATED IN: chloroplast; EXPRESSED IN: 22 plant structures; EXPRESSED DURING: 13 growth stages; Has 49 Blast hits to 49 proteins in 20 species: Archae - 0; Bacteria - 0; Metazoa - 0; Fungi - 0; Plants - 44; Viruses - 0; Other Eukaryotes - 5 (source: NCBI BLink). LENGTH=252
Aradu.A03	50434714	50434866	50435316	Aradu.4KG1M	PREDICTED: 3-oxoacyl-[acyl-carrier-protein] synthase II, chloroplastic-like isoform X2 [Glycine max]	IPR017568 (3-oxoacyl-[acyl-carrier-protein] synthase 2), IPR020841 (Polyketide synthase, beta-ketoacyl synthase domain)	GO:0003824 (catalytic activity), GO:0006633 (fatty acid biosynthetic process), GO:0008152 (metabolic process)
Aradu.A03	5099884	5100088	5100270	Aradu.Z5F9U	fructose-bisphosphate aldolase 1 LENGTH=399	IPR000741 (Fructose-bisphosphate aldolase, class-I), IPR013785 (Aldolase-type TIM barrel)	GO:0003824 (catalytic activity), GO:0004332 (fructose-bisphosphate aldolase activity), GO:0006096 (glycolysis)
Aradu.A03	5565535	5565632	5566142	Aradu.XE0FY	Alkaline phytoceramidase (aPHC) LENGTH=270	IPR008901 (Ceramidase)	GO:0006672 (ceramide metabolic process), GO:0016021 (integral component of membrane)
Aradu.A03	60810054	60810148	60810909	Aradu.VVL4C	SIT4 phosphatase-associated family protein LENGTH=788	IPR007587 (SIT4 phosphatase-associated protein family)
Aradu.A03	6559532	6559764	6559905	Aradu.R9XJF	PREDICTED: RNA-binding protein 39-like isoform X2 [Glycine max]	IPR012677 (Nucleotide-binding, alpha-beta plait)	GO:0000166 (nucleotide binding), GO:0003676 (nucleic acid binding)
Aradu.A03	6561220	6561319	6561549	Aradu.R9XJF	PREDICTED: RNA-binding protein 39-like isoform X2 [Glycine max]	IPR012677 (Nucleotide-binding, alpha-beta plait)	GO:0000166 (nucleotide binding), GO:0003676 (nucleic acid binding)
Aradu.A03	6858839	6858962	6859059	Aradu.93VGK	RAD51-like protein 2 (ISS) n=1 Tax=Ostreococcus tauri RepID=Q00XV2_OSTTA
Aradu.A03	802291	802393	802749	Aradu.PNP6E	| RING/FYVE/PHD zinc finger protein | HC | chr2:35580107-35572472 | 20130731
Aradu.A03	802444	802697	802749	Aradu.PNP6E	| RING/FYVE/PHD zinc finger protein | HC | chr2:35580107-35572472 | 20130731
Aradu.A03	80889483	80889577	80889813	Aradu.U5JFT	ROP guanine nucleotide exchange factor 5 LENGTH=611	IPR005512 (PRONE domain), IPR016095 (Ribosomal protein L1, 3-layer alpha/beta-sandwich), IPR023674 (Ribosomal protein L1-like)	GO:0005089 (Rho guanyl-nucleotide exchange factor activity)
Aradu.A03	81542165	81542384	81542570
Aradu.A03	87044049	87044378	87044492
Aradu.A03	89327808	89327952	89328059	Aradu.DVG5W	Unknown protein
Aradu.A03	89328234	89328345	89328544	Aradu.DVG5W	Unknown protein
Aradu.A03	94561748	94561898	94562200	Aradu.MUX41	receptor-like kinase 902 LENGTH=647	IPR001611 (Leucine-rich repeat), IPR011009 (Protein kinase-like domain), IPR013210 (Leucine-rich repeat-containing N-terminal, type 2), IPR025875 (Leucine rich repeat 4)	GO:0004672 (protein kinase activity), GO:0005515 (protein binding), GO:0005524 (ATP binding), GO:0006468 (protein phosphorylation)
Aradu.A03	96285748	96286630	96287243	Aradu.MJM0B	PREDICTED: uncharacterized protein LOC100809074 isoform X4 [Glycine max]
Aradu.A03	96286699	96286834	96287243	Aradu.MJM0B	PREDICTED: uncharacterized protein LOC100809074 isoform X4 [Glycine max]
Aradu.A04	107994065	107994183	107994881	Aradu.DMZ1C	Protein kinase superfamily protein LENGTH=438	IPR011009 (Protein kinase-like domain)	GO:0004672 (protein kinase activity), GO:0005524 (ATP binding), GO:0006468 (protein phosphorylation)
Aradu.A04	107997033	107997207	107997683	Aradu.DMZ1C	Protein kinase superfamily protein LENGTH=438	IPR011009 (Protein kinase-like domain)	GO:0004672 (protein kinase activity), GO:0005524 (ATP binding), GO:0006468 (protein phosphorylation)
Aradu.A04	114303551	114303708	114303917	Aradu.88CYL	2-phosphoglycolate phosphatase 1 LENGTH=362	IPR006357 (HAD-superfamily hydrolase, subfamily IIA), IPR023214 (HAD-like domain), IPR023215 (Nitrophenylphosphatase-like domain)	GO:0008152 (metabolic process), GO:0016791 (phosphatase activity)
Aradu.A04	116004844	116005149	116005598	Aradu.CDA12	Protein kinase superfamily protein LENGTH=670	IPR011009 (Protein kinase-like domain), IPR013320 (Concanavalin A-like lectin/glucanase, subgroup)	GO:0004672 (protein kinase activity), GO:0005524 (ATP binding), GO:0006468 (protein phosphorylation)
Aradu.A04	116355558	116355992	116356212	Aradu.S1B5N	PREDICTED: protein prenyltransferase alpha subunit repeat-containing protein 1-like isoform X5 [Glycine max]	IPR002088 (Protein prenyltransferase, alpha subunit)	GO:0008318 (protein prenyltransferase activity), GO:0018342 (protein prenylation)
Aradu.A04	117811141	117811995	117814808	Aradu.L7JLH	Unknown protein	IPR009027 (Ribosomal protein L9/RNase H1, N-terminal)
Aradu.A04	118486282	118486384	118487179	Aradu.BB42B	membrane-anchored ubiquitin-fold protein 2 LENGTH=124	IPR017000 (Membrane-anchored ubiquitin-fold protein, HCG-1)
Aradu.A04	119791141	119791300	119791838	Aradu.UMC2B	Clathrin, heavy chain LENGTH=1705	IPR016025 (Clathrin, heavy chain, linker/propeller domain)	GO:0005198 (structural molecule activity), GO:0006886 (intracellular protein transport), GO:0016192 (vesicle-mediated transport), GO:0030130 (clathrin coat of trans-Golgi network vesicle), GO:0030132 (clathrin coat of coated pit)
Aradu.A04	14503075	14503246	14503513	Aradu.GH8JP	cAMP-regulated phosphoprotein 19-related protein LENGTH=102	IPR006760 (Endosulphine)
Aradu.A04	14503573	14505350	14505501	Aradu.GH8JP	cAMP-regulated phosphoprotein 19-related protein LENGTH=102	IPR006760 (Endosulphine)
Aradu.A04	14538001	14538102	14538700	Aradu.67AV0	PREDICTED: ATP-dependent RNA helicase SUPV3L1, mitochondrial-like [Glycine max]
Aradu.A04	14539127	14539249	14539419	Aradu.67AV0	PREDICTED: ATP-dependent RNA helicase SUPV3L1, mitochondrial-like [Glycine max]
Aradu.A04	14540459	14540621	14541212	Aradu.67AV0	PREDICTED: ATP-dependent RNA helicase SUPV3L1, mitochondrial-like [Glycine max]
Aradu.A04	3359857	3359934	3360041	Aradu.R64VV	Iron ion binding / oxidoreductase/ oxidoreductase protein n=1 Tax=Genlisea aurea RepID=S8C9J7_9LAMI	IPR005123 (Oxoglutarate/iron-dependent dioxygenase)	GO:0005506 (iron ion binding), GO:0016491 (oxidoreductase activity), GO:0031418 (L-ascorbic acid binding), GO:0055114 (oxidation-reduction process)
Aradu.A04	3723558	3723673	3724380	Aradu.2VA5N	ribosomal protein S15A LENGTH=130	IPR000630 (Ribosomal protein S8)	GO:0003735 (structural constituent of ribosome), GO:0005840 (ribosome), GO:0006412 (translation)
Aradu.A04	3726059	3726366	3726820	Aradu.SZ6Y0	PREDICTED: endo-1,3;1,4-beta-D-glucanase-like [Glycine max]	IPR002925 (Dienelactone hydrolase)	GO:0016787 (hydrolase activity)
Aradu.A04	43019319	43019611	43020103	Aradu.RPQ55	beta-galactosidase 7 LENGTH=826	IPR001944 (Glycoside hydrolase, family 35), IPR017853 (Glycoside hydrolase, superfamily)	GO:0005975 (carbohydrate metabolic process)
Aradu.A04	4319252	4319649	4319813	Aradu.B1UPD	| adenosine/AMP deaminase | HC | chr2:7934401-7937611 | 20130731	IPR001365 (Adenosine/AMP deaminase domain)	GO:0019239 (deaminase activity)
Aradu.A04	4430183	4430410	4430698	Aradu.L8QZK	MATE efflux family protein LENGTH=506	IPR002528 (Multi antimicrobial extrusion protein)	GO:0006855 (drug transmembrane transport), GO:0015238 (drug transmembrane transporter activity), GO:0015297 (antiporter activity), GO:0016020 (membrane), GO:0055085 (transmembrane transport)
Aradu.A04	45016995	45017190	45017519	Aradu.I1CLH	Chaperone DnaJ-domain superfamily protein LENGTH=165	IPR001623 (DnaJ domain)
Aradu.A04	58769170	58769508	58770134	Aradu.HUM2K	alpha/beta-Hydrolases superfamily protein LENGTH=473
Aradu.A04	70310537	70310680	70310862	Aradu.6PA1A	PREDICTED: uncharacterized protein LOC100810992 isoform X6 [Glycine max]	IPR019007 (WW domain binding protein 11)	GO:0006396 (RNA processing)
Aradu.A04	7599743	7600018	7600069	Aradu.I095N	Ribosomal protein L6 family LENGTH=194	IPR000702 (Ribosomal protein L6)	GO:0003735 (structural constituent of ribosome), GO:0005840 (ribosome), GO:0006412 (translation), GO:0019843 (rRNA binding)
Aradu.A04	7819814	7820292	7820462	Aradu.P1M3A	Pentatricopeptide repeat (PPR) superfamily protein LENGTH=991	IPR002885 (Pentatricopeptide repeat), IPR011990 (Tetratricopeptide-like helical)	GO:0005515 (protein binding)
Aradu.A04	78260247	78261280	78261430	Aradu.49BX2	PREDICTED: mitochondrial substrate carrier family protein B-like [Glycine max]	IPR018108 (Mitochondrial substrate/solute carrier), IPR023395 (Mitochondrial carrier domain)
Aradu.A04	78262079	78262294	78262431	Aradu.49BX2	PREDICTED: mitochondrial substrate carrier family protein B-like [Glycine max]	IPR018108 (Mitochondrial substrate/solute carrier), IPR023395 (Mitochondrial carrier domain)
Aradu.A04	90874530	90874817	90875048	Aradu.9G6FH	| vacuolar cation/proton exchanger 3 | HC | chr7:25016522-25012334 | 20130731	IPR004713 (Calcium/proton exchanger)	GO:0006812 (cation transport), GO:0006816 (calcium ion transport), GO:0008324 (cation transmembrane transporter activity), GO:0015369 (calcium:hydrogen antiporter activity), GO:0016021 (integral component of membrane), GO:0055085 (transmembrane transport)
Aradu.A04	90990959	90991285	90991775	Aradu.70YAF	Pentatricopeptide repeat (PPR) superfamily protein LENGTH=637	IPR002885 (Pentatricopeptide repeat)
Aradu.A04	91135597	91136048	91136236	Aradu.KZ4HC	shikimate kinase 1 LENGTH=304	IPR000623 (Shikimate kinase/Threonine synthase-like 1), IPR027417 (P-loop containing nucleoside triphosphate hydrolase)
Aradu.A04	93972475	93972557	93972744	Aradu.R9GGQ	Metallo peptidase M24 n=1 Tax=Heterobasidion irregulare TC 32-1 RepID=W4KBQ6_9HOMO	IPR001714 (Peptidase M24, methionine aminopeptidase), IPR004545 (Proliferation-associated protein 1), IPR011991 (Winged helix-turn-helix DNA-binding domain)	GO:0004177 (aminopeptidase activity), GO:0006508 (proteolysis), GO:0008235 (metalloexopeptidase activity)
Aradu.A04	96053093	96053434	96053757
Aradu.A04	97350678	97350785	97351065	Aradu.VXN4X	PREDICTED: uncharacterized protein LOC100803002 isoform X4 [Glycine max]
Aradu.A05	101000574	101000791	101000948	Aradu.I8XEP	Unknown protein
Aradu.A05	105812567	105812663	105813079	Aradu.SCR9A	| zinc-binding alcohol dehydrogenase family protein | HC | chr3:40898627-40901003 | 20130731	IPR002085 (Alcohol dehydrogenase superfamily, zinc-type), IPR016040 (NAD(P)-binding domain), IPR020843 (Polyketide synthase, enoylreductase)	GO:0008270 (zinc ion binding), GO:0016491 (oxidoreductase activity), GO:0055114 (oxidation-reduction process)
Aradu.A05	105829054	105829184	105829437	Aradu.19A4Y	| proteasome assembly chaperone-like protein | HC | chr3:40122092-40123870 | 20130731	IPR018788 (Proteasome assembly chaperone 3)
Aradu.A05	107167892	107167991	107168382	Aradu.R5UY0	MATE efflux family protein LENGTH=542	IPR002528 (Multi antimicrobial extrusion protein)	GO:0006855 (drug transmembrane transport), GO:0015238 (drug transmembrane transporter activity), GO:0015297 (antiporter activity), GO:0016020 (membrane), GO:0055085 (transmembrane transport)
Aradu.A05	109082942	109083050	109083299	Aradu.9MD7A	Unknown protein
Aradu.A05	109375117	109375438	109375758	Aradu.61J19	| Smr (small MutS-related) domain protein | HC | chr1:3600918-3594701 | 20130731	IPR012816 (Conserved hypothetical protein CHP02464)
Aradu.A05	12062417	12062532	12063953	Aradu.B2Y79	serine carboxypeptidase-like 48 LENGTH=510	IPR001563 (Peptidase S10, serine carboxypeptidase), IPR005299 (SAM dependent carboxyl methyltransferase)	GO:0004185 (serine-type carboxypeptidase activity), GO:0006508 (proteolysis), GO:0008168 (methyltransferase activity)
Aradu.A05	13254304	13254386	13254840
Aradu.A05	1364039	1364185	1365058	Aradu.1BJ1T	syntaxin, putative LENGTH=416	IPR010989 (t-SNARE)	GO:0005515 (protein binding), GO:0016020 (membrane), GO:0016192 (vesicle-mediated transport)
Aradu.A05	15440361	15440831	15441351	Aradu.U2CVT	Unknown protein
Aradu.A05	1598694	1598815	1599148	Aradu.BU4E6	cellulose synthase-like D3 LENGTH=1145	IPR005150 (Cellulose synthase), IPR013083 (Zinc finger, RING/FYVE/PHD-type)	GO:0016020 (membrane), GO:0016760 (cellulose synthase (UDP-forming) activity), GO:0030244 (cellulose biosynthetic process)
Aradu.A05	16180190	16180331	16180677	Aradu.E70EA	UDP-D-glucose/UDP-D-galactose 4-epimerase 5 LENGTH=351	IPR001509 (NAD-dependent epimerase/dehydratase), IPR005886 (UDP-glucose 4-epimerase GalE), IPR025308 (UDP-glucose 4-epimerase C-terminal domain)	GO:0003824 (catalytic activity), GO:0003978 (UDP-glucose 4-epimerase activity), GO:0006012 (galactose metabolic process), GO:0044237 (cellular metabolic process), GO:0050662 (coenzyme binding)
Aradu.A05	1652369	1652476	1652842
Aradu.A05	1652509	1652579	1652842
Aradu.A05	17278225	17278369	17281560	Aradu.IQ160	Unknown protein
Aradu.A05	18365795	18366100	18366494	Aradu.8G4YR	PREDICTED: uncharacterized protein LOC100811424 isoform X5 [Glycine max]	IPR001878 (Zinc finger, CCHC-type)	GO:0003676 (nucleic acid binding), GO:0008270 (zinc ion binding)
Aradu.A05	18554362	18554626	18555321	Aradu.KR9ZZ	Protein kinase superfamily protein LENGTH=378	IPR011009 (Protein kinase-like domain)	GO:0004672 (protein kinase activity), GO:0005524 (ATP binding), GO:0006468 (protein phosphorylation)
Aradu.A05	18822364	18823270	18823789	Aradu.2B9UE	Unknown protein
Aradu.A05	22357747	22357896	22358185	Aradu.RG7TU	alpha/beta-Hydrolases superfamily protein LENGTH=473
Aradu.A05	22357991	22358185	22358241	Aradu.RG7TU	alpha/beta-Hydrolases superfamily protein LENGTH=473
Aradu.A05	22553886	22554248	22554984	Aradu.A1TRQ	Demethylmenaquinone methyltransferase n=2 Tax=Synechococcus RepID=Q3AWY5_SYNS9	IPR004033 (UbiE/COQ5 methyltransferase)	GO:0008168 (methyltransferase activity)
Aradu.A05	23413003	23413424	23413899	Aradu.EQ5GY	PREDICTED: uncharacterized protein LOC100815819 isoform X1 [Glycine max]
Aradu.A05	2355697	2355778	2356615	Aradu.LB7M3	| neutral alpha-glucosidase | HC | chr5:10956765-10969165 | 20130731	IPR000322 (Glycoside hydrolase, family 31), IPR011013 (Galactose mutarotase-like domain), IPR013785 (Aldolase-type TIM barrel)	GO:0003824 (catalytic activity), GO:0005975 (carbohydrate metabolic process), GO:0030246 (carbohydrate binding)
Aradu.A05	2427689	2428202	2428359	Aradu.LCM6X	receptor-like kinase 902 LENGTH=647	IPR001611 (Leucine-rich repeat), IPR011009 (Protein kinase-like domain), IPR013210 (Leucine-rich repeat-containing N-terminal, type 2)	GO:0004672 (protein kinase activity), GO:0005515 (protein binding), GO:0005524 (ATP binding), GO:0006468 (protein phosphorylation)
Aradu.A05	2439353	2439608	2439786	Aradu.T1P6I	PREDICTED: uncharacterized protein LOC100811973 isoform X2 [Glycine max]
Aradu.A05	2439855	2440064	2440506	Aradu.T1P6I	PREDICTED: uncharacterized protein LOC100811973 isoform X2 [Glycine max]
Aradu.A05	25824920	25825083	25825447	Aradu.E1YA2	RNA-binding (RRM/RBD/RNP motifs) family protein LENGTH=156	IPR012677 (Nucleotide-binding, alpha-beta plait)	GO:0000166 (nucleotide binding), GO:0003676 (nucleic acid binding)
Aradu.A05	27769088	27769393	27769981	Aradu.G6NRQ	| plasma membrane H+ATPase | HC | chr4:44529093-44535444 | 20130731	IPR000741 (Fructose-bisphosphate aldolase, class-I), IPR008250 (P-type ATPase, A domain), IPR013785 (Aldolase-type TIM barrel)	GO:0000166 (nucleotide binding), GO:0003824 (catalytic activity), GO:0004332 (fructose-bisphosphate aldolase activity), GO:0006096 (glycolysis), GO:0046872 (metal ion binding)
Aradu.A05	2861343	2861621	2861809	Aradu.FU0V4	Pentatricopeptide repeat (PPR) superfamily protein LENGTH=809	IPR002885 (Pentatricopeptide repeat), IPR003388 (Reticulon), IPR005069 (Nucleotide-diphospho-sugar transferase), IPR011990 (Tetratricopeptide-like helical)	GO:0005515 (protein binding)
Aradu.A05	2877366	2877464	2877967	Aradu.2DG1V	| ATP-binding ABC transporter | HC | chr7:12307627-12297101 | 20130731	IPR013283 (ABC transporter, ABCE), IPR027417 (P-loop containing nucleoside triphosphate hydrolase)	GO:0000166 (nucleotide binding), GO:0005524 (ATP binding), GO:0016887 (ATPase activity), GO:0017111 (nucleoside-triphosphatase activity)
Aradu.A05	2885000	2885119	2885354	Aradu.EZ7WI	PREDICTED: F-box protein SKIP31-like [Glycine max]	IPR001810 (F-box domain), IPR004289 (Herpesvirus UL92)	GO:0005515 (protein binding)
Aradu.A05	2946103	2946526	2946723	Aradu.H3SGP	nodulin MtN21 /EamA-like transporter family protein LENGTH=398	IPR000620 (Drug/metabolite transporter)	GO:0016020 (membrane)
Aradu.A05	2946786	2946886	2946959	Aradu.H3SGP	nodulin MtN21 /EamA-like transporter family protein LENGTH=398	IPR000620 (Drug/metabolite transporter)	GO:0016020 (membrane)
Aradu.A05	2956642	2956777	2957136	Aradu.J3LGA	nodulin MtN21 /EamA-like transporter family protein LENGTH=398	IPR000620 (Drug/metabolite transporter)	GO:0016020 (membrane)
Aradu.A05	299409	299524	299811	Aradu.BJE69	PREDICTED: uncharacterized protein At1g04910-like isoform X2 [Glycine max]	IPR019378 (GDP-fucose protein O-fucosyltransferase)
Aradu.A05	30452596	30452706	30453234	Aradu.X6MU8	PREDICTED: beta-1,3-galactosyltransferase 15-like [Glycine max]	IPR002659 (Glycosyl transferase, family 31), IPR008985 (Concanavalin A-like lectin/glucanases superfamily), IPR013320 (Concanavalin A-like lectin/glucanase, subgroup)	GO:0006486 (protein glycosylation), GO:0008378 (galactosyltransferase activity), GO:0016020 (membrane), GO:0030246 (carbohydrate binding)
Aradu.A05	30454168	30454254	30454370	Aradu.X6MU8	PREDICTED: beta-1,3-galactosyltransferase 15-like [Glycine max]	IPR002659 (Glycosyl transferase, family 31), IPR008985 (Concanavalin A-like lectin/glucanases superfamily), IPR013320 (Concanavalin A-like lectin/glucanase, subgroup)	GO:0006486 (protein glycosylation), GO:0008378 (galactosyltransferase activity), GO:0016020 (membrane), GO:0030246 (carbohydrate binding)
Aradu.A05	3497478	3497557	3497615	Aradu.T7RQJ	chloride channel C LENGTH=779	IPR002251 (Chloride channel ClC-plant), IPR019328 (GPI-GlcNAc transferase complex, PIG-H component, conserved domain)	GO:0005216 (ion channel activity), GO:0005247 (voltage-gated chloride channel activity), GO:0006821 (chloride transport), GO:0016020 (membrane), GO:0017176 (phosphatidylinositol N-acetylglucosaminyltransferase activity), GO:0055085 (transmembrane transport)
Aradu.A05	37503583	37503769	37504066	Aradu.DG5SY	| Ran guanine nucleotide release factor-like protein | HC | chr5:17483040-17478600 | 20130731	IPR007681 (Ran-interacting Mog1 protein)
Aradu.A05	3848831	3849074	3852473	Aradu.363KS	Unknown protein
Aradu.A05	3873216	3873527	3873845	Aradu.KY6HN	| general transcription factor 3C-like protein | HC | chr7:21357725-21347683 | 20130731	IPR019136 (Transcription factor IIIC, subunit 5)
Aradu.A05	3918000	3918126	3918936	Aradu.4Y1KN	Protein kinase superfamily protein LENGTH=412	IPR002912 (ACT domain), IPR011009 (Protein kinase-like domain)	GO:0004672 (protein kinase activity), GO:0005524 (ATP binding), GO:0006468 (protein phosphorylation), GO:0008152 (metabolic process), GO:0016597 (amino acid binding)
Aradu.A05	40238003	40238176	40238455
Aradu.A05	4577822	4578050	4578493	Aradu.C8DTG	| palmitoyl protein thioesterase family protein | HC | chr5:4076625-4071524 | 20130731	IPR002472 (Palmitoyl protein thioesterase)	GO:0006464 (cellular protein modification process), GO:0008474 (palmitoyl-(protein) hydrolase activity)
Aradu.A05	4921332	4921536	4926079	Aradu.0J8PV	casein kinase II beta subunit 4 LENGTH=283	IPR000704 (Casein kinase II, regulatory subunit)	GO:0005956 (protein kinase CK2 complex), GO:0019887 (protein kinase regulator activity)
Aradu.A05	50647934	50648038	50648417	Aradu.WS4W4	PREDICTED: transcription factor PIF3-like [Glycine max]	IPR011598 (Myc-type, basic helix-loop-helix (bHLH) domain)	GO:0046983 (protein dimerization activity)
Aradu.A05	5334034	5334120	5334419	Aradu.LF0Z4	Pyruvate kinase family protein LENGTH=596	IPR001697 (Pyruvate kinase)	GO:0000287 (magnesium ion binding), GO:0003824 (catalytic activity), GO:0004743 (pyruvate kinase activity), GO:0006096 (glycolysis), GO:0030955 (potassium ion binding)
Aradu.A05	6324083	6324200	6325077	Aradu.P637A	PREDICTED: probable amino-acid acetyltransferase NAGS2, chloroplastic-like isoform X2 [Glycine max]	IPR010167 (Amino-acid N-acetyltransferase (ArgA)), IPR016181 (Acyl-CoA N-acyltransferase)	GO:0004042 (acetyl-CoA:L-glutamate N-acetyltransferase activity), GO:0005737 (cytoplasm), GO:0006526 (arginine biosynthetic process), GO:0008080 (N-acetyltransferase activity)
Aradu.A05	660997	661082	661160	Aradu.FH7I5	serine hydroxymethyltransferase 2 LENGTH=517	IPR001085 (Serine hydroxymethyltransferase), IPR015424 (Pyridoxal phosphate-dependent transferase)	GO:0003824 (catalytic activity), GO:0004372 (glycine hydroxymethyltransferase activity), GO:0006544 (glycine metabolic process), GO:0006563 (L-serine metabolic process), GO:0030170 (pyridoxal phosphate binding)
Aradu.A05	661265	661339	661674	Aradu.FH7I5	serine hydroxymethyltransferase 2 LENGTH=517	IPR001085 (Serine hydroxymethyltransferase), IPR015424 (Pyridoxal phosphate-dependent transferase)	GO:0003824 (catalytic activity), GO:0004372 (glycine hydroxymethyltransferase activity), GO:0006544 (glycine metabolic process), GO:0006563 (L-serine metabolic process), GO:0030170 (pyridoxal phosphate binding)
Aradu.A05	841077	841309	841876	Aradu.62PY8	phosphoenolpyruvate carboxykinase 1 LENGTH=671	IPR001272 (Phosphoenolpyruvate carboxykinase, ATP-utilising)	GO:0004611 (phosphoenolpyruvate carboxykinase activity), GO:0004612 (phosphoenolpyruvate carboxykinase (ATP) activity), GO:0005524 (ATP binding), GO:0006094 (gluconeogenesis), GO:0017076 (purine nucleotide binding)
Aradu.A05	86461967	86462552	86462762	Aradu.FHH9D	RNA-binding (RRM/RBD/RNP motifs) family protein LENGTH=423	IPR012677 (Nucleotide-binding, alpha-beta plait)	GO:0000166 (nucleotide binding), GO:0003676 (nucleic acid binding)
Aradu.A05	86462926	86463078	86463356	Aradu.FHH9D	RNA-binding (RRM/RBD/RNP motifs) family protein LENGTH=423	IPR012677 (Nucleotide-binding, alpha-beta plait)	GO:0000166 (nucleotide binding), GO:0003676 (nucleic acid binding)
Aradu.A05	86873259	86873562	86874488	Aradu.NFN5F	PREDICTED: DNA (cytosine-5)-methyltransferase DRM2-like isoform X1 [Glycine max]	IPR001525 (C-5 cytosine methyltransferase)	GO:0003677 (DNA binding), GO:0006306 (DNA methylation), GO:0008168 (methyltransferase activity)
Aradu.A05	88799932	88800047	88800227	Aradu.LK7ZD	myo-inositol oxygenase 4 LENGTH=318	IPR007828 (Inositol oxygenase)	GO:0005506 (iron ion binding), GO:0005737 (cytoplasm), GO:0019310 (inositol catabolic process), GO:0050113 (inositol oxygenase activity), GO:0055114 (oxidation-reduction process)
Aradu.A05	89880034	89880418	89880634	Aradu.A7LBJ	RNA-dependent RNA polymerase family protein LENGTH=927	IPR007855 (RNA-dependent RNA polymerase, eukaryotic-type)	GO:0003968 (RNA-directed RNA polymerase activity)
Aradu.A05	9144112	9144598	9144957	Aradu.3SN8N	Protein of unknown function (DUF607) LENGTH=336	IPR006769 (Coiled-coil domain containing protein 109, C-terminal)
Aradu.A05	92318692	92318811	92319024	Aradu.3IJ6G	40S ribosomal protein S13 [Glycine max]	IPR000589 (Ribosomal protein S15)	GO:0003735 (structural constituent of ribosome), GO:0005622 (intracellular), GO:0005840 (ribosome), GO:0006412 (translation)
Aradu.A05	92319211	92319936	92320452	Aradu.SGN54	| ABC transporter family protein | HC | chr6:23141535-23132336 | 20130731	IPR011527 (ABC transporter type 1, transmembrane domain)	GO:0005524 (ATP binding), GO:0006810 (transport), GO:0016021 (integral component of membrane), GO:0055085 (transmembrane transport)
Aradu.A05	92348895	92349163	92349442	Aradu.L50NE	ATPase-like, ParA/MinD n=2 Tax=Chroococcales RepID=K9YEQ3_HALP7	IPR002744 (Domain of unknown function DUF59), IPR010376 (Domain of unknown function, DUF971), IPR019591 (ATPase-like, ParA/MinD), IPR025669 (AAA domain), IPR027417 (P-loop containing nucleoside triphosphate hydrolase)
Aradu.A05	9435056	9435118	9435360	Aradu.YC8MH	Nutrient reservoir, putative n=1 Tax=Ricinus communis RepID=B9SK34_RICCO	IPR014710 (RmlC-like jelly roll fold)	GO:0045735 (nutrient reservoir activity)
Aradu.A05	94999223	94999560	94999693	Aradu.XI9LU	GTP binding Elongation factor Tu family protein LENGTH=449	IPR000795 (Elongation factor, GTP-binding domain), IPR009000 (Translation protein, beta-barrel domain), IPR009001 (Translation elongation factor EF1A/initiation factor IF2gamma, C-terminal), IPR027417 (P-loop containing nucleoside triphosphate hydrolase)	GO:0003924 (GTPase activity), GO:0005525 (GTP binding)
Aradu.A05	94999247	94999560	94999693	Aradu.XI9LU	GTP binding Elongation factor Tu family protein LENGTH=449	IPR000795 (Elongation factor, GTP-binding domain), IPR009000 (Translation protein, beta-barrel domain), IPR009001 (Translation elongation factor EF1A/initiation factor IF2gamma, C-terminal), IPR027417 (P-loop containing nucleoside triphosphate hydrolase)	GO:0003924 (GTPase activity), GO:0005525 (GTP binding)
Aradu.A05	96617568	96617715	96617801	Aradu.T2X2K	Sugar transporter SWEET n=2 Tax=Citrus RepID=V4U1G9_9ROSI		GO:0016021 (integral component of membrane)
Aradu.A05	97286736	97287022	97287437	Aradu.EI99W	Dihydroxyacetone kinase LENGTH=595	IPR012734 (Dihydroxyacetone kinase)	GO:0004371 (glycerone kinase activity), GO:0005524 (ATP binding), GO:0006071 (glycerol metabolic process)
Aradu.A05	97737280	97737484	97738086	Aradu.UD2F8	Protein kinase superfamily protein LENGTH=1169	IPR011009 (Protein kinase-like domain)	GO:0004672 (protein kinase activity), GO:0005524 (ATP binding), GO:0006468 (protein phosphorylation)
Aradu.A05	98519731	98520406	98520667	Aradu.BVL00	PREDICTED: MYB transcription factor MYB114 isoform X2 [Glycine max]	IPR009057 (Homeodomain-like)	GO:0003677 (DNA binding), GO:0003682 (chromatin binding)
Aradu.A06	100283380	100283482	100283556
Aradu.A06	101042306	101042410	101042702	Aradu.73Q5I	structural maintenance of chromosomes 2 LENGTH=1175	IPR027120 (Structural maintenance of chromosomes Smc2)	GO:0000796 (condensin complex), GO:0007076 (mitotic chromosome condensation)
Aradu.A06	103048925	103049013	103049809	Aradu.1A3FB	alpha/beta-Hydrolases superfamily protein LENGTH=396	IPR000639 (Epoxide hydrolase-like)	GO:0003824 (catalytic activity)
Aradu.A06	104343336	104343732	104344265	Aradu.E085S	arginine/serine-rich splicing factor 35 LENGTH=350	IPR001878 (Zinc finger, CCHC-type), IPR012677 (Nucleotide-binding, alpha-beta plait)	GO:0000166 (nucleotide binding), GO:0003676 (nucleic acid binding), GO:0008270 (zinc ion binding)
Aradu.A06	105063610	105063712	105063789	Aradu.NYP4Z	| RING finger and CHY zinc finger protein | HC | chr4:20972656-20976575 | 20130731	IPR004039 (Rubredoxin-type fold), IPR008913 (Zinc finger, CHY-type), IPR013083 (Zinc finger, RING/FYVE/PHD-type)	GO:0005515 (protein binding), GO:0008270 (zinc ion binding)
Aradu.A06	105576500	105576600	105576685	Aradu.XZ1ZU	Unknown protein
Aradu.A06	105704505	105704649	105704812	Aradu.L8EYA	Cyclophilin-like peptidyl-prolyl cis-trans isomerase family protein LENGTH=837	IPR002130 (Cyclophilin-type peptidyl-prolyl cis-trans isomerase domain)	GO:0003755 (peptidyl-prolyl cis-trans isomerase activity), GO:0006457 (protein folding)
Aradu.A06	105983219	105983386	105984147	Aradu.MD214	PREDICTED: protein gar2-like isoform X2 [Glycine max]	IPR027329 (TPX2, C-terminal domain)
Aradu.A06	107176541	107176648	107176712	Aradu.RTR6L	| alpha/beta fold hydrolase | HC | chr8:32821042-32816495 | 20130731	IPR006050 (DNA photolyase, N-terminal)
Aradu.A06	109121213	109121334	109122548	Aradu.0L9GG	PREDICTED: pollen-specific protein SF21-like [Glycine max]	IPR004142 (NDRG)
Aradu.A06	109696698	109696928	109697559	Aradu.P6BWD	Ribosomal protein L1p/L10e family LENGTH=216	IPR023674 (Ribosomal protein L1-like), IPR028364 (Ribosomal protein L1/ribosomal biogenesis protein)	GO:0003723 (RNA binding), GO:0003735 (structural constituent of ribosome), GO:0006412 (translation), GO:0015934 (large ribosomal subunit)
Aradu.A06	110281887	110282433	110282741	Aradu.209LJ	Unknown protein
Aradu.A06	111375424	111375547	111376100	Aradu.W4M0J	Disease resistance protein (TIR-NBS-LRR class) family LENGTH=867	IPR000767 (Disease resistance protein), IPR001611 (Leucine-rich repeat), IPR008808 (Powdery mildew resistance protein, RPW8 domain), IPR027417 (P-loop containing nucleoside triphosphate hydrolase)	GO:0005515 (protein binding), GO:0006952 (defense response), GO:0043531 (ADP binding)
Aradu.A06	112079987	112080172	112080599	Aradu.K5HUU	PREDICTED: methyltransferase-like protein 2-like isoform X1 [Glycine max]	IPR007757 (MT-A70-like)	GO:0006139 (nucleobase-containing compound metabolic process), GO:0008168 (methyltransferase activity)
Aradu.A06	11381624	11381710	11381858	Aradu.PM2RX	guanylate kinase LENGTH=390	IPR008145 (Guanylate kinase/L-type calcium channel beta subunit), IPR015915 (Kelch-type beta propeller), IPR017665 (Guanylate kinase), IPR027417 (P-loop containing nucleoside triphosphate hydrolase)	GO:0004385 (guanylate kinase activity), GO:0005515 (protein binding), GO:0006163 (purine nucleotide metabolic process)
Aradu.A06	12905472	12905716	12906414	Aradu.WY2LA	PREDICTED: F-box/LRR-repeat protein 4-like isoform X1 [Glycine max]
Aradu.A06	12906495	12906662	12907336	Aradu.WY2LA	PREDICTED: F-box/LRR-repeat protein 4-like isoform X1 [Glycine max]
Aradu.A06	14926011	14926086	14926327	Aradu.I953D	| vicilin 47 kDa protein | HC | chr7:30297539-30300197 | 20130731	IPR014710 (RmlC-like jelly roll fold)	GO:0045735 (nutrient reservoir activity)
Aradu.A06	15049291	15049410	15049578	Aradu.G1LZN	sulfate transporter 3;1 LENGTH=658	IPR001902 (Sulphate anion transporter)	GO:0008271 (secondary active sulfate transmembrane transporter activity), GO:0008272 (sulfate transport), GO:0015116 (sulfate transmembrane transporter activity), GO:0016020 (membrane), GO:0016021 (integral component of membrane), GO:0055085 (transmembrane transport)
Aradu.A06	15052134	15052732	15053129	Aradu.G1LZN	sulfate transporter 3;1 LENGTH=658	IPR001902 (Sulphate anion transporter)	GO:0008271 (secondary active sulfate transmembrane transporter activity), GO:0008272 (sulfate transport), GO:0015116 (sulfate transmembrane transporter activity), GO:0016020 (membrane), GO:0016021 (integral component of membrane), GO:0055085 (transmembrane transport)
Aradu.A06	15708752	15708982	15709352	Aradu.H79FI	Mitochondrial inner membrane magnesium transporter mrs2 n=3 Tax=Triticeae RepID=R7W2F3_AEGTA	IPR002523 (Mg2 transporter protein, CorA-like/Zinc transport protein ZntB), IPR026573 (Magnesium transporter MRS2/LPE10)	GO:0015095 (magnesium ion transmembrane transporter activity), GO:0015693 (magnesium ion transport), GO:0016020 (membrane), GO:0030001 (metal ion transport), GO:0046873 (metal ion transmembrane transporter activity), GO:0055085 (transmembrane transport)
Aradu.A06	16963292	16963402	16963734	Aradu.SL9AV	alpha/beta-Hydrolases superfamily protein LENGTH=418	IPR000073 (Alpha/beta hydrolase fold-1), IPR000639 (Epoxide hydrolase-like)	GO:0003824 (catalytic activity)
Aradu.A06	17809380	17810104	17810371	Aradu.R9T1V	Alba DNA/RNA-binding protein LENGTH=350	IPR002775 (DNA/RNA-binding protein Alba-like)	GO:0003676 (nucleic acid binding)
Aradu.A06	18134682	18134877	18135055	Aradu.E4PH8	alpha-amylase-like 2 LENGTH=413	IPR015902 (Glycoside hydrolase, family 13)	GO:0003824 (catalytic activity), GO:0004556 (alpha-amylase activity), GO:0005509 (calcium ion binding), GO:0005975 (carbohydrate metabolic process), GO:0043169 (cation binding)
Aradu.A06	2008405	2008597	2008846	Aradu.YJS53	PREDICTED: GTP-binding nuclear protein Ran-3-like [Glycine max]	IPR001806 (Small GTPase superfamily), IPR002041 (Ran GTPase), IPR005225 (Small GTP-binding protein domain), IPR027417 (P-loop containing nucleoside triphosphate hydrolase)	GO:0003924 (GTPase activity), GO:0005525 (GTP binding), GO:0005622 (intracellular), GO:0006184 (GTP catabolic process), GO:0006886 (intracellular protein transport), GO:0006913 (nucleocytoplasmic transport), GO:0007165 (signal transduction), GO:0007264 (small GTPase mediated signal transduction), GO:0015031 (protein transport), GO:0016020 (membrane)
Aradu.A06	2041862	2042046	2042552	Aradu.BN5L8	Protein kinase superfamily protein LENGTH=557	IPR011009 (Protein kinase-like domain)	GO:0004672 (protein kinase activity), GO:0005524 (ATP binding), GO:0006468 (protein phosphorylation)
Aradu.A06	27048253	27048513	27048953	Aradu.L5GQQ	| vacuolar (H)-ATPase G subunit | HC | chr1:28387925-28390993 | 20130731	IPR005124 (Vacuolar (H)-ATPase G subunit)	GO:0015992 (proton transport), GO:0016471 (vacuolar proton-transporting V-type ATPase complex)
Aradu.A06	32908885	32909181	32909383	Aradu.8C6PG	PREDICTED: myosin-11-like [Glycine max]
Aradu.A06	34824308	34824855	34825203	Aradu.WQ2BV	| RING/FYVE/PHD zinc finger protein | HC | chr1:27195814-27206523 | 20130731
Aradu.A06	40689552	40689837	40690469	Aradu.FZ81C	PREDICTED: nitrate transporter 1.2-like [Glycine max]	IPR000109 (Proton-dependent oligopeptide transporter family), IPR012677 (Nucleotide-binding, alpha-beta plait)	GO:0000166 (nucleotide binding), GO:0003676 (nucleic acid binding), GO:0005215 (transporter activity), GO:0006810 (transport), GO:0016020 (membrane)
Aradu.A06	48144	48380	48945	Aradu.FC1L9	| soluble inorganic pyrophosphatase | HC | chr1:29365968-29369966 | 20130731	IPR008162 (Inorganic pyrophosphatase)	GO:0000287 (magnesium ion binding), GO:0004427 (inorganic diphosphatase activity), GO:0005737 (cytoplasm), GO:0006796 (phosphate-containing compound metabolic process)
Aradu.A06	5308456	5308533	5308683	Aradu.7N1F7	Calmodulin-binding protein LENGTH=647	IPR012416 (Calmodulin binding protein-like)
Aradu.A06	6939941	6940099	6940382
Aradu.A06	75864952	75865193	75865378	Aradu.WAA1S	| alpha/beta hydrolase family protein | HC | chr7:42955987-42948168 | 20130731	IPR019363 (Protein of unknown function DUF2305)
Aradu.A06	75877494	75877576	75877769	Aradu.9K9BG	beta-galactosidase 8 LENGTH=852
Aradu.A06	7929429	7929591	7929763	Aradu.4AK3M	PREDICTED: dnaJ homolog subfamily C member 21 [Glycine max]	IPR001623 (DnaJ domain)
Aradu.A06	796514	796666	797124	Aradu.BW3CW	| Pre-mRNA-processing factor 39 | HC | chr7:39392862-39401978 | 20130731	IPR011990 (Tetratricopeptide-like helical)	GO:0005515 (protein binding), GO:0005622 (intracellular), GO:0006396 (RNA processing)
Aradu.A06	80703824	80704049	80704349	Aradu.J8VZJ	alpha-L-arabinofuranosidase 1 LENGTH=678	IPR010720 (Alpha-L-arabinofuranosidase, C-terminal), IPR017853 (Glycoside hydrolase, superfamily)	GO:0046373 (L-arabinose metabolic process), GO:0046556 (alpha-N-arabinofuranosidase activity)
Aradu.A06	81417121	81417271	81418227	Aradu.DUJ9J	DNA polymerase epsilon catalytic subunit LENGTH=2161	IPR013697 (DNA polymerase epsilon, catalytic subunit A, C-terminal)	GO:0003887 (DNA-directed DNA polymerase activity), GO:0005634 (nucleus), GO:0006260 (DNA replication), GO:0008270 (zinc ion binding)
Aradu.A06	81417393	81417793	81418227	Aradu.DUJ9J	DNA polymerase epsilon catalytic subunit LENGTH=2161	IPR013697 (DNA polymerase epsilon, catalytic subunit A, C-terminal)	GO:0003887 (DNA-directed DNA polymerase activity), GO:0005634 (nucleus), GO:0006260 (DNA replication), GO:0008270 (zinc ion binding)
Aradu.A06	81967160	81967886	81968506	Aradu.H4UJC	PREDICTED: RNA-binding protein 24-A-like [Glycine max]	IPR012677 (Nucleotide-binding, alpha-beta plait)	GO:0000166 (nucleotide binding), GO:0003676 (nucleic acid binding)
Aradu.A06	82492747	82492886	82493128	Aradu.A3TJA	PREDICTED: replication protein A 70 kDa DNA-binding subunit C-like [Glycine max]	IPR012340 (Nucleic acid-binding, OB-fold)
Aradu.A06	82493467	82493664	82494243	Aradu.A3TJA	PREDICTED: replication protein A 70 kDa DNA-binding subunit C-like [Glycine max]	IPR012340 (Nucleic acid-binding, OB-fold)
Aradu.A06	82493797	82493918	82494243	Aradu.A3TJA	PREDICTED: replication protein A 70 kDa DNA-binding subunit C-like [Glycine max]	IPR012340 (Nucleic acid-binding, OB-fold)
Aradu.A06	8299327	8299397	8299548	Aradu.U7UH3	HSP20-like chaperones superfamily protein LENGTH=241	IPR008978 (HSP20-like chaperone)
Aradu.A06	83181820	83182061	83182311	Aradu.48H3K	alpha-L-arabinofuranosidase 1 LENGTH=678	IPR008979 (Galactose-binding domain-like), IPR010720 (Alpha-L-arabinofuranosidase, C-terminal), IPR017853 (Glycoside hydrolase, superfamily)	GO:0046373 (L-arabinose metabolic process), GO:0046556 (alpha-N-arabinofuranosidase activity)
Aradu.A06	86006946	86007341	86007393	Aradu.EI0BD	HVA22 homologue C LENGTH=184
Aradu.A06	86119636	86119752	86120112	Aradu.D1SW4	beta glucosidase 11 LENGTH=497	IPR001360 (Glycoside hydrolase, family 1), IPR017853 (Glycoside hydrolase, superfamily)	GO:0005975 (carbohydrate metabolic process)
Aradu.A06	87134162	87134274	87134338	Aradu.N349W	| meiotically up-regulated protein 71-like protein | HC | chr7:45841989-45835506 | 20130731	IPR002761 (DUF71 domain), IPR006175 (YjgF/Yer057p/UK114 family), IPR013813 (Endoribonuclease L-PSP/chorismate mutase-like)
Aradu.A06	88214666	88215458	88215648	Aradu.YFR7W	PREDICTED: uncharacterized protein LOC100306691 isoform X1 [Glycine max]	IPR023564 (Ribosomal protein L13 domain)	GO:0003735 (structural constituent of ribosome), GO:0005840 (ribosome), GO:0006412 (translation)
Aradu.A06	90336458	90336578	90336852	Aradu.80C88	CLP1-similar protein 5 LENGTH=424	IPR010655 (Pre-mRNA cleavage complex II Clp1), IPR027417 (P-loop containing nucleoside triphosphate hydrolase)
Aradu.A06	90345497	90345672	90345738	Aradu.ZX2ZE	HNH endonuclease LENGTH=284	IPR003615 (HNH nuclease)	GO:0003676 (nucleic acid binding), GO:0004519 (endonuclease activity)
Aradu.A06	91908904	91908980	91909649	Aradu.K8LBG	acetyl-CoA synthetase LENGTH=743	IPR000873 (AMP-dependent synthetase/ligase), IPR025110 (AMP-binding enzyme C-terminal domain)	GO:0003824 (catalytic activity), GO:0008152 (metabolic process)
Aradu.A06	93672636	93673076	93673262
Aradu.A06	94990918	94991125	94991820	Aradu.D8Z9X	PREDICTED: DNA polymerase alpha subunit B-like [Glycine max]
Aradu.A06	96428085	96428578	96431042	Aradu.W1YA8	| ABC transporter family protein (ATP-binding component) | HC | chr7:9784282-9778941 | 20130731	IPR027417 (P-loop containing nucleoside triphosphate hydrolase)	GO:0000166 (nucleotide binding), GO:0005524 (ATP binding), GO:0016887 (ATPase activity), GO:0017111 (nucleoside-triphosphatase activity)
Aradu.A06	99562937	99563028	99563259	Aradu.YL660	4-phosphopantetheine adenylyltransferase LENGTH=176	IPR014729 (Rossmann-like alpha/beta/alpha sandwich fold)	GO:0003824 (catalytic activity), GO:0009058 (biosynthetic process)
Aradu.A06	99596084	99596353	99596642	Aradu.XES29	D6 protein kinase like 2 LENGTH=586	IPR011009 (Protein kinase-like domain), IPR011993 (Pleckstrin homology-like domain)	GO:0004672 (protein kinase activity), GO:0005524 (ATP binding), GO:0006468 (protein phosphorylation)
Aradu.A07	11528550	11528693	11529105	Aradu.CSN5D	PREDICTED: acid phosphatase 1-like [Glycine max]	IPR005519 (Acid phosphatase (Class B))	GO:0003993 (acid phosphatase activity)
Aradu.A07	12168354	12168508	12168831	Aradu.YH8NY	Protein phosphatase 2C family protein LENGTH=423	IPR001932 (Protein phosphatase 2C (PP2C)-like domain), IPR015655 (Protein phosphatase 2C)	GO:0003824 (catalytic activity)
Aradu.A07	1600388	1601370	1601422	Aradu.R7VQG	cellulose synthase like E1 LENGTH=729	IPR005150 (Cellulose synthase)	GO:0016020 (membrane), GO:0016760 (cellulose synthase (UDP-forming) activity), GO:0030244 (cellulose biosynthetic process)
Aradu.A07	1935367	1936058	1937534	Aradu.QX8KD	Cytochrome P450 superfamily protein LENGTH=513	IPR001128 (Cytochrome P450)	GO:0005506 (iron ion binding), GO:0020037 (heme binding), GO:0055114 (oxidation-reduction process)
Aradu.A07	2242234	2242656	2242897	Aradu.HTX30	C2H2-like zinc finger protein LENGTH=462
Aradu.A07	22715471	22715779	22716231	Aradu.M5IER	cinnamoyl coa reductase 1 LENGTH=344	IPR001509 (NAD-dependent epimerase/dehydratase), IPR016040 (NAD(P)-binding domain)	GO:0003824 (catalytic activity), GO:0044237 (cellular metabolic process), GO:0050662 (coenzyme binding)
Aradu.A07	25237351	25237599	25238066	Aradu.AM9JS	Protein kinase superfamily protein LENGTH=654	IPR011009 (Protein kinase-like domain), IPR012337 (Ribonuclease H-like domain)	GO:0003676 (nucleic acid binding), GO:0004672 (protein kinase activity), GO:0006468 (protein phosphorylation)
Aradu.A07	36882983	36883292	36883433	Aradu.05657	NAD(P)-binding Rossmann-fold superfamily protein LENGTH=347
Aradu.A07	4430606	4430812	4430990	Aradu.FJ3E7	polyamine oxidase 2 LENGTH=490	IPR001613 (Flavin amine oxidase)	GO:0016491 (oxidoreductase activity), GO:0055114 (oxidation-reduction process)
Aradu.A07	51910862	51911302	51911634	Aradu.Y7N5R	Protein of Unknown Function (DUF239) LENGTH=422	IPR004314 (Domain of unknown function DUF239), IPR025521 (Domain of unknown function DUF4409)
Aradu.A07	55221440	55221960	55222420	Aradu.366M2	| IAA-amino acid hydrolase ILR1-like protein | HC | chr2:43206832-43202107 | 20130731	IPR002933 (Peptidase M20)	GO:0008152 (metabolic process), GO:0016787 (hydrolase activity)
Aradu.A07	55325608	55325729	55326010	Aradu.2NP64	phosphofructokinase 3 LENGTH=489	IPR000023 (Phosphofructokinase domain), IPR012004 (Pyrophosphate-dependent phosphofructokinase TP0108), IPR022953 (Phosphofructokinase)	GO:0003872 (6-phosphofructokinase activity), GO:0005524 (ATP binding), GO:0005945 (6-phosphofructokinase complex), GO:0006002 (fructose 6-phosphate metabolic process), GO:0006096 (glycolysis)
Aradu.A07	55506604	55506692	55506862	Aradu.P6639	NAD-dependent malic enzyme 1 LENGTH=623	IPR001891 (Malic oxidoreductase)	GO:0004470 (malic enzyme activity), GO:0004471 (malate dehydrogenase (decarboxylating) (NAD) activity), GO:0006108 (malate metabolic process), GO:0051287 (NAD binding), GO:0055114 (oxidation-reduction process)
Aradu.A07	583906	583992	584341	Aradu.NS8UC	nudix hydrolase homolog 2 LENGTH=278	IPR003293 (Nudix hydrolase 6-like)	GO:0016787 (hydrolase activity)
Aradu.A07	60241938	60242422	60242521	Aradu.9BC7H	annexin 1 LENGTH=317	IPR001464 (Annexin)	GO:0005509 (calcium ion binding), GO:0005544 (calcium-dependent phospholipid binding)
Aradu.A07	66537159	66537941	66538867	Aradu.01EU1	| MADS-box transcription factor | HC | chr5:27898110-27916824 | 20130731	IPR002487 (Transcription factor, K-box)	GO:0003700 (sequence-specific DNA binding transcription factor activity), GO:0005634 (nucleus)
Aradu.A07	69560890	69561147	69561394	Aradu.URN8W	PREDICTED: uncharacterized protein LOC100806270 isoform X2 [Glycine max]	IPR010604 (Plant nuclear matrix 1)
Aradu.A07	69561980	69562649	69563494	Aradu.URN8W	PREDICTED: uncharacterized protein LOC100806270 isoform X2 [Glycine max]	IPR010604 (Plant nuclear matrix 1)
Aradu.A07	71479680	71480361	71480515	Aradu.U2USZ	PREDICTED: uncharacterized protein LOC100816165 isoform X4 [Glycine max]	IPR007650 (Protein of unknown function DUF581)
Aradu.A08	11329533	11329681	11330045	Aradu.R1862	Unknown protein
Aradu.A08	11330189	11330399	11331453	Aradu.R1862	Unknown protein
Aradu.A08	11331890	11331984	11332115	Aradu.R1862	Unknown protein
Aradu.A08	12639400	12639480	12639858	Aradu.00WD1	Transducin/WD40 repeat-like superfamily protein LENGTH=449	IPR015943 (WD40/YVTN repeat-like-containing domain)	GO:0005515 (protein binding)
Aradu.A08	13316760	13317105	13317257	Aradu.H3F0Z	Bifunctional arginine demethylase and lysyl-hydroxylase JMJD6 n=13 Tax=Eutheria RepID=B2WTI4_HUMAN	IPR001810 (F-box domain), IPR003347 (JmjC domain), IPR011009 (Protein kinase-like domain)	GO:0005515 (protein binding)
Aradu.A08	13708115	13708192	13708527	Aradu.LMZ0Z	MATE efflux family protein LENGTH=486	IPR002528 (Multi antimicrobial extrusion protein)	GO:0006855 (drug transmembrane transport), GO:0015238 (drug transmembrane transporter activity), GO:0015297 (antiporter activity), GO:0016020 (membrane), GO:0055085 (transmembrane transport)
Aradu.A08	16304050	16304152	16304783	Aradu.LMV8M	poly(A) polymerase 2 LENGTH=797	IPR014492 (Poly(A) polymerase)	GO:0003723 (RNA binding), GO:0004652 (polynucleotide adenylyltransferase activity), GO:0005634 (nucleus), GO:0016779 (nucleotidyltransferase activity), GO:0031123 (RNA 3'-end processing), GO:0043631 (RNA polyadenylation)
Aradu.A08	17017599	17017737	17020041	Aradu.UX67Y	PREDICTED: uncharacterized protein LOC100807540 isoform X2 [Glycine max]	IPR012438 (Protein of unknown function DUF1639)
Aradu.A08	26249632	26249868	26250219
Aradu.A08	27105333	27105560	27106151	Aradu.TNF33	serine carboxypeptidase-like 48 LENGTH=510	IPR001563 (Peptidase S10, serine carboxypeptidase)	GO:0004185 (serine-type carboxypeptidase activity), GO:0006508 (proteolysis)
Aradu.A08	27400744	27401351	27401739	Aradu.FT5QT	| lysosomal pro-X carboxypeptidase-like protein | HC | chr2:35695914-35701181 | 20130731	IPR008758 (Peptidase S28)	GO:0006508 (proteolysis), GO:0008236 (serine-type peptidase activity)
Aradu.A08	31694111	31694352	31694866	Aradu.AFL8M	Protein kinase superfamily protein LENGTH=694	IPR011009 (Protein kinase-like domain)	GO:0004672 (protein kinase activity), GO:0005524 (ATP binding), GO:0006468 (protein phosphorylation)
Aradu.A08	32217067	32217156	32217886	Aradu.2IM5S	tyrosine aminotransferase 3 LENGTH=445	IPR015424 (Pyridoxal phosphate-dependent transferase)	GO:0003824 (catalytic activity), GO:0030170 (pyridoxal phosphate binding)
Aradu.A08	33477624	33478068	33478232	Aradu.CC15G	DNAJ heat shock N-terminal domain-containing protein LENGTH=344
Aradu.A08	34302449	34302723	34303002	Aradu.4M7RM	Thioredoxin superfamily protein LENGTH=154	IPR005746 (Thioredoxin), IPR012336 (Thioredoxin-like fold)	GO:0006662 (glycerol ether metabolic process), GO:0015035 (protein disulfide oxidoreductase activity), GO:0045454 (cell redox homeostasis)
Aradu.A08	4004219	4004294	4004483	Aradu.YJ46E	high mobility group B2 LENGTH=144	IPR009071 (High mobility group box domain)
Aradu.A08	4187576	4187648	4187764	Aradu.W8Y13	glutamate receptor 3.3 LENGTH=933	IPR001320 (Ionotropic glutamate receptor), IPR001638 (Extracellular solute-binding protein, family 3)	GO:0004970 (ionotropic glutamate receptor activity), GO:0005215 (transporter activity), GO:0005234 (extracellular-glutamate-gated ion channel activity), GO:0006810 (transport), GO:0016020 (membrane)
Aradu.A08	4196952	4197024	4197090	Aradu.A3N3V	glyceraldehyde-3-phosphate dehydrogenase C2 LENGTH=338	IPR020831 (Glyceraldehyde/Erythrose phosphate dehydrogenase family)	GO:0006006 (glucose metabolic process), GO:0050661 (NADP binding), GO:0051287 (NAD binding), GO:0055114 (oxidation-reduction process)
Aradu.A08	42664688	42664778	42665056	Aradu.H21KL	TATA binding protein 2 LENGTH=200	IPR000814 (TATA-box binding protein)	GO:0003677 (DNA binding)
Aradu.A08	42672893	42673073	42673488	Aradu.JNA0U	PREDICTED: nuclear transcription factor Y subunit A-1-like isoform X2 [Glycine max]	IPR001289 (CCAAT-binding transcription factor, subunit B)	GO:0003700 (sequence-specific DNA binding transcription factor activity)
Aradu.A08	43775723	43775817	43775993	Aradu.0ZG9F	| plasma membrane H+ATPase | HC | chr3:50272023-50279078 | 20130731	IPR001757 (Cation-transporting P-type ATPase), IPR023214 (HAD-like domain), IPR023298 (P-type ATPase, transmembrane domain)	GO:0000166 (nucleotide binding), GO:0006200 (ATP catabolic process), GO:0006754 (ATP biosynthetic process), GO:0006812 (cation transport), GO:0016021 (integral component of membrane), GO:0016887 (ATPase activity), GO:0019829 (cation-transporting ATPase activity), GO:0046872 (metal ion binding)
Aradu.A08	43914687	43914869	43916012	Aradu.EJI6Q	PREDICTED: AP2-like ethylene-responsive transcription factor ANT-like [Glycine max]	IPR016177 (DNA-binding domain)	GO:0003677 (DNA binding), GO:0003700 (sequence-specific DNA binding transcription factor activity)
Aradu.A08	45831950	45832521	45832859	Aradu.HT97N	vacuolar protein sorting-associated protein 20.2 LENGTH=216	IPR005024 (Snf7)	GO:0015031 (protein transport)
Aradu.A08	49256655	49256738	49256879	Aradu.M4MQC	| YGL010w-like protein | HC | chr3:11502432-11499092 | 20130731	IPR009305 (Protein of unknown function DUF962)
Aradu.A08	657798	658026	658518	Aradu.1X6W7	PREDICTED: cytosolic purine 5'-nucleotidase-like isoform X1 [Glycine max]	IPR008380 (HAD-superfamily hydrolase, subfamily IG, 5'-nucleotidase), IPR023214 (HAD-like domain)
Aradu.A08	6980530	6980631	6980933	Aradu.EX30Z	PREDICTED: metal-nicotianamine transporter YSL3-like isoform X3 [Glycine max]	IPR004813 (Oligopeptide transporter, OPT superfamily)	GO:0055085 (transmembrane transport)
Aradu.A09	100200007	100200128	100200658	Aradu.AFA68	Cyclopropane-fatty-acyl-phospholipid synthase LENGTH=867	IPR003333 (Mycolic acid cyclopropane synthase)	GO:0008610 (lipid biosynthetic process)
Aradu.A09	100454693	100454773	100455381	Aradu.CH74S	Cyclopropane-fatty-acyl-phospholipid synthase LENGTH=867	IPR002937 (Amine oxidase), IPR003333 (Mycolic acid cyclopropane synthase)	GO:0008610 (lipid biosynthetic process), GO:0016491 (oxidoreductase activity), GO:0055114 (oxidation-reduction process)
Aradu.A09	103370667	103370881	103371227	Aradu.769H5	3-oxo-5-alpha-steroid 4-dehydrogenase family protein LENGTH=268	IPR001104 (3-oxo-5-alpha-steroid 4-dehydrogenase, C-terminal)	GO:0005737 (cytoplasm), GO:0006629 (lipid metabolic process), GO:0016021 (integral component of membrane)
Aradu.A09	106582603	106582842	106583631
Aradu.A09	109247389	109247566	109247789	Aradu.S66KS	PREDICTED: SPX domain-containing membrane protein At4g22990-like isoform X5 [Glycine max]	IPR004331 (SPX, N-terminal), IPR011701 (Major facilitator superfamily), IPR016196 (Major facilitator superfamily domain, general substrate transporter)	GO:0016021 (integral component of membrane), GO:0055085 (transmembrane transport)
Aradu.A09	11081637	11082266	11082540	Aradu.95964	Structural constituent of ribosome, putative n=1 Tax=Ricinus communis RepID=B9S7H0_RICCO	IPR000244 (Ribosomal protein L9)	GO:0003735 (structural constituent of ribosome), GO:0005622 (intracellular), GO:0005840 (ribosome), GO:0006412 (translation)
Aradu.A09	112488191	112488270	112488429	Aradu.5KS9C	Iron ion binding / oxidoreductase/ oxidoreductase protein n=1 Tax=Genlisea aurea RepID=S8C9J7_9LAMI	IPR005123 (Oxoglutarate/iron-dependent dioxygenase)	GO:0005506 (iron ion binding), GO:0016491 (oxidoreductase activity), GO:0031418 (L-ascorbic acid binding), GO:0055114 (oxidation-reduction process)
Aradu.A09	112618293	112618690	112619076	Aradu.XI35N	| hypothetical protein | HC | chr1:48467107-48466697 | 20130731
Aradu.A09	113483916	113484400	113484543	Aradu.6NR6S	lipid phosphate phosphatase 2 LENGTH=290	IPR000326 (Phosphatidic acid phosphatase type 2/haloperoxidase), IPR028681 (Lipid phosphate phosphatase, plant)	GO:0003824 (catalytic activity), GO:0016020 (membrane)
Aradu.A09	114352233	114352710	114352853	Aradu.ZV3G2	| bromo adjacent-like domain protein | HC | chr5:22745712-22741441 | 20130731	IPR001025 (Bromo adjacent homology (BAH) domain), IPR008395 (Agenet-like domain), IPR014002 (Tudor-like, plant)	GO:0003682 (chromatin binding)
Aradu.A09	114770024	114770159	114770736	Aradu.S94GV	PREDICTED: unknown protein DS12 from 2D-PAGE of leaf, chloroplastic-like [Glycine max]	IPR002912 (ACT domain)	GO:0008152 (metabolic process), GO:0016597 (amino acid binding)
Aradu.A09	116371024	116371146	116371348	Aradu.RT3AL	PREDICTED: rab GTPase-activating protein 1-like [Glycine max]	IPR000195 (Rab-GTPase-TBC domain)	GO:0005097 (Rab GTPase activator activity), GO:0032313 (regulation of Rab GTPase activity)
Aradu.A09	116376505	116376645	116377128	Aradu.LF3E5	PREDICTED: probable plastid-lipid-associated protein 12, chloroplastic-like isoform X1 [Glycine max]	IPR006843 (Plastid lipid-associated protein/fibrillin conserved domain)	GO:0005198 (structural molecule activity), GO:0009507 (chloroplast)
Aradu.A09	116502749	116503002	116503706	Aradu.PGH8Z	Protein kinase superfamily protein LENGTH=408	IPR011009 (Protein kinase-like domain)	GO:0004672 (protein kinase activity), GO:0004713 (protein tyrosine kinase activity), GO:0006468 (protein phosphorylation)
Aradu.A09	117192718	117192802	117192975	Aradu.G8H5M	| fructose-1,6-bisphosphatase | HC | chr7:24045829-24049068 | 20130731	IPR000146 (Fructose-1,6-bisphosphatase class 1/Sedoheputulose-1,7-bisphosphatase)	GO:0005975 (carbohydrate metabolic process), GO:0042578 (phosphoric ester hydrolase activity)
Aradu.A09	117531399	117531905	117532176	Aradu.8A30M	polypyrimidine tract-binding protein 3 LENGTH=432	IPR012677 (Nucleotide-binding, alpha-beta plait)	GO:0000166 (nucleotide binding), GO:0003676 (nucleic acid binding)
Aradu.A09	120296925	120297064	120298081	Aradu.36UIL	DHHC-type zinc finger family protein LENGTH=340	IPR001594 (Zinc finger, DHHC-type, palmitoyltransferase)	GO:0008270 (zinc ion binding)
Aradu.A09	15221209	15221391	15222042	Aradu.4XP3R	Chaperone DnaJ-domain superfamily protein LENGTH=230	IPR001623 (DnaJ domain)
Aradu.A09	178006	178237	178658	Aradu.GHH13	| MtN26 | HC | chr1:36062765-36060795 | 20130731
Aradu.A09	18328608	18328982	18329378	Aradu.ZX8II	Protein phosphatase 2C family protein LENGTH=384	IPR001932 (Protein phosphatase 2C (PP2C)-like domain), IPR015655 (Protein phosphatase 2C)	GO:0003824 (catalytic activity), GO:0004722 (protein serine/threonine phosphatase activity), GO:0006470 (protein dephosphorylation)
Aradu.A09	22459365	22459470	22459700	Aradu.EQ3HU	galactinol synthase 1 LENGTH=344	IPR002495 (Glycosyl transferase, family 8)
Aradu.A09	26845799	26846089	26846684	Aradu.P5SLQ	PREDICTED: uncharacterized protein LOC100796351 isoform X1 [Glycine max]
Aradu.A09	3396893	3397121	3397652	Aradu.96BX7	| peroxisomal membrane PEX14-like protein, putative | HC | chr4:43922357-43914901 | 20130731	IPR006785 (Peroxisome membrane anchor protein Pex14p, N-terminal), IPR025655 (Peroxisomal membrane protein 14)	GO:0005515 (protein binding), GO:0005778 (peroxisomal membrane)
Aradu.A09	40389320	40389733	40390123	Aradu.M4GP4	PREDICTED: vesicle-associated protein 2-2-like isoform X2 [Glycine max]	IPR008962 (PapD-like)	GO:0005198 (structural molecule activity)
Aradu.A09	40837062	40837342	40837654	Aradu.IS9ZH	sodium hydrogen exchanger 2 LENGTH=546	IPR006153 (Cation/H exchanger), IPR018422 (Cation/H exchanger, CPA1 family)	GO:0006812 (cation transport), GO:0006814 (sodium ion transport), GO:0006885 (regulation of pH), GO:0015299 (solute:hydrogen antiporter activity), GO:0015385 (sodium:hydrogen antiporter activity), GO:0016021 (integral component of membrane), GO:0055085 (transmembrane transport)
Aradu.A09	42194142	42195622	42195798	Aradu.7C629	PREDICTED: WD repeat-containing protein 48-like isoform X4 [Glycine max]	IPR021772 (Protein of unknown function DUF3337)
Aradu.A09	4549853	4550365	4551591	Aradu.Y0VY0	Unknown protein
Aradu.A09	4551891	4552253	4552897	Aradu.Y0VY0	Unknown protein
Aradu.A09	4551894	4552253	4552897	Aradu.Y0VY0	Unknown protein
Aradu.A09	48323296	48323700	48323896	Aradu.R65GQ	cysteine synthase D2 LENGTH=323	IPR005856 (Cysteine synthase K/M)	GO:0004124 (cysteine synthase activity), GO:0006535 (cysteine biosynthetic process from serine)
Aradu.A09	50777433	50777909	50778229	Aradu.7HE2L	Unknown protein
Aradu.A09	53295285	53295446	53295673	Aradu.CW19Q	PREDICTED: probable polygalacturonase-like isoform X1 [Glycine max]	IPR011050 (Pectin lyase fold/virulence factor), IPR024084 (Isopropylmalate dehydrogenase-like domain)	GO:0055114 (oxidation-reduction process)
Aradu.A09	57415000	57415135	57415312	Aradu.A6WLE	cyclic nucleotide-gated channel 18 LENGTH=706
Aradu.A09	6382717	6382827	6383138	Aradu.GF6GG	ketose-bisphosphate aldolase class-II family protein LENGTH=1373	IPR008927 (6-phosphogluconate dehydrogenase, C-terminal-like), IPR015815 (Hydroxy monocarboxylic acid anion dehydrogenase, HIBADH-type)	GO:0016491 (oxidoreductase activity), GO:0050662 (coenzyme binding), GO:0055114 (oxidation-reduction process)
Aradu.A09	68849643	68849806	68850267	Aradu.DP0S5	serine carboxypeptidase-like 25 LENGTH=473	IPR001563 (Peptidase S10, serine carboxypeptidase)	GO:0004185 (serine-type carboxypeptidase activity), GO:0006508 (proteolysis)
Aradu.A09	70213542	70213799	70214000	Aradu.N27YB	PREDICTED: uncharacterized protein LOC100802932 isoform X2 [Glycine max]
Aradu.A09	800057	800226	800391	Aradu.43SM8	PREDICTED: unknown protein DS12 from 2D-PAGE of leaf, chloroplastic [Glycine max]
Aradu.A09	84094488	84094722	84095088	Aradu.XI1G8	PREDICTED: ATP-dependent Clp protease ATP-binding subunit clpX-like, mitochondrial-like [Glycine max]	IPR004487 (Clp protease, ATP-binding subunit ClpX), IPR027417 (P-loop containing nucleoside triphosphate hydrolase)	GO:0000166 (nucleotide binding), GO:0005524 (ATP binding), GO:0006457 (protein folding), GO:0017111 (nucleoside-triphosphatase activity), GO:0051082 (unfolded protein binding)
Aradu.A09	8792709	8793165	8793661	Aradu.C02C1	| 3-hydroxyisobutyryl-CoA hydrolase-like protein | HC | chr8:2777790-2784815 | 20130731	IPR001753 (Crotonase superfamily)	GO:0003824 (catalytic activity), GO:0008152 (metabolic process)
Aradu.A09	91298677	91298790	91298933	Aradu.LV4I2	Protein kinase superfamily protein LENGTH=285	IPR011009 (Protein kinase-like domain)	GO:0004672 (protein kinase activity), GO:0004674 (protein serine/threonine kinase activity), GO:0005524 (ATP binding), GO:0006468 (protein phosphorylation)
Aradu.A09	95064459	95065093	95065349	Aradu.8VQ35	PREDICTED: phosphomevalonate kinase [Glycine max]	IPR004963 (Protein notum homologue), IPR013750 (GHMP kinase, C-terminal domain)
Aradu.A09	99244973	99245144	99245633	Aradu.JB4XJ	methionine aminopeptidase 1B LENGTH=283	IPR000994 (Peptidase M24, structural domain), IPR012336 (Thioredoxin-like fold)
Aradu.A10	101303366	101303461	101303844	Aradu.UE7BN	| cystathionine gamma-synthase | HC | chr7:2980799-2986173 | 20130731	IPR000277 (Cys/Met metabolism, pyridoxal phosphate-dependent enzyme), IPR015424 (Pyridoxal phosphate-dependent transferase)	GO:0003824 (catalytic activity), GO:0030170 (pyridoxal phosphate binding)
Aradu.A10	101304168	101304381	101304467	Aradu.UE7BN	| cystathionine gamma-synthase | HC | chr7:2980799-2986173 | 20130731	IPR000277 (Cys/Met metabolism, pyridoxal phosphate-dependent enzyme), IPR015424 (Pyridoxal phosphate-dependent transferase)	GO:0003824 (catalytic activity), GO:0030170 (pyridoxal phosphate binding)
Aradu.A10	103215473	103216040	103217435	Aradu.CL9NI	PREDICTED: probable 2-oxoglutarate/Fe(II)-dependent dioxygenase-like [Glycine max]	IPR005123 (Oxoglutarate/iron-dependent dioxygenase), IPR026992 (Non-haem dioxygenase N-terminal domain), IPR027443 (Isopenicillin N synthase-like)	GO:0016491 (oxidoreductase activity), GO:0055114 (oxidation-reduction process)
Aradu.A10	103485878	103486076	103486322	Aradu.9D9RN	| ATP-binding ABC transporter | HC | chr7:12307627-12297101 | 20130731	IPR013525 (ABC-2 type transporter), IPR027417 (P-loop containing nucleoside triphosphate hydrolase)	GO:0000166 (nucleotide binding), GO:0005524 (ATP binding), GO:0016020 (membrane), GO:0016887 (ATPase activity), GO:0017111 (nucleoside-triphosphatase activity)
Aradu.A10	105540731	105541285	105543926	Aradu.60DP1	| alpha/beta superfamily hydrolase | HC | chr6:7338348-7331396 | 20130731
Aradu.A10	105739183	105739583	105739711	Aradu.P12Q4	| prefoldin chaperone subunit family protein | HC | chr5:18739659-18733451 | 20130731	IPR003994 (Prefoldin-related, ubiquitously expressed transcript), IPR009053 (Prefoldin), IPR011599 (Prefoldin alpha subunit)	GO:0006457 (protein folding), GO:0016272 (prefoldin complex), GO:0051082 (unfolded protein binding)
Aradu.A10	106424328	106424422	106424580	Aradu.Q6TEP	| B3 DNA-binding domain protein | LC | chr1:12978462-12976237 | 20130731	IPR015300 (DNA-binding pseudobarrel domain)	GO:0003677 (DNA binding)
Aradu.A10	107484066	107484434	107484609	Aradu.7TW9C	PREDICTED: uncharacterized protein LOC100812174 isoform X6 [Glycine max]
Aradu.A10	107971538	107971744	107972414	Aradu.94PKC	| hypothetical protein | HC | chr1:10802509-10797249 | 20130731
Aradu.A10	108590873	108591279	108591656	Aradu.YL5JA	| B3 DNA-binding domain protein | LC | chr1:12887655-12885322 | 20130731	IPR015300 (DNA-binding pseudobarrel domain)	GO:0003677 (DNA binding)
Aradu.A10	109222259	109222681	109223222	Aradu.D2NW0	Transmembrane amino acid transporter family protein LENGTH=460	IPR013057 (Amino acid transporter, transmembrane)
Aradu.A10	19653255	19653553	19654390	Aradu.J2P4C	DNA topoisomerase I alpha LENGTH=564	IPR011010 (DNA breaking-rejoining enzyme, catalytic core), IPR025834 (Topoisomerase I C-terminal domain)	GO:0003677 (DNA binding), GO:0003917 (DNA topoisomerase type I activity), GO:0005694 (chromosome), GO:0006265 (DNA topological change)
Aradu.A10	19653417	19653553	19654390	Aradu.J2P4C	DNA topoisomerase I alpha LENGTH=564	IPR011010 (DNA breaking-rejoining enzyme, catalytic core), IPR025834 (Topoisomerase I C-terminal domain)	GO:0003677 (DNA binding), GO:0003917 (DNA topoisomerase type I activity), GO:0005694 (chromosome), GO:0006265 (DNA topological change)
Aradu.A10	21033454	21033541	21033869	Aradu.HFI9K	ferritin 4 LENGTH=259	IPR001519 (Ferritin), IPR008331 (Ferritin/DPS protein domain), IPR009078 (Ferritin-like superfamily)	GO:0006826 (iron ion transport), GO:0006879 (cellular iron ion homeostasis), GO:0008199 (ferric iron binding)
Aradu.A10	218593	219267	219476	Aradu.UHQ4E	60S ribosomal protein L18A-1 LENGTH=312	IPR021138 (60S ribosomal protein L18a/ L20, eukaryotes), IPR023573 (Ribosomal protein L18a/LX)	GO:0003735 (structural constituent of ribosome), GO:0005840 (ribosome), GO:0006412 (translation)
Aradu.A10	24113682	24113808	24114085	Aradu.R47VJ	| exosome complex exonuclease RRP44 | HC | chr8:30968594-30949877 | 20130731	IPR012340 (Nucleic acid-binding, OB-fold)
Aradu.A10	24117384	24117554	24117684	Aradu.R47VJ	| exosome complex exonuclease RRP44 | HC | chr8:30968594-30949877 | 20130731	IPR012340 (Nucleic acid-binding, OB-fold)
Aradu.A10	24117399	24117554	24117684	Aradu.R47VJ	| exosome complex exonuclease RRP44 | HC | chr8:30968594-30949877 | 20130731	IPR012340 (Nucleic acid-binding, OB-fold)
Aradu.A10	2874994	2875183	2875354	Aradu.FY805	ubiquitin-conjugating enzyme 23 LENGTH=1102	IPR016135 (Ubiquitin-conjugating enzyme/RWD-like)	GO:0016881 (acid-amino acid ligase activity)
Aradu.A10	2952114	2952289	2952697	Aradu.RKV4F	Aluminium induced protein with YGL and LRDR motifs LENGTH=250	IPR024286 (Domain of unknown function DUF3700)
Aradu.A10	3115196	3115334	3115718	Aradu.71U9H	PREDICTED: splicing factor 3B subunit 2-like [Glycine max]	IPR006568 (PSP, proline-rich), IPR007180 (Domain of unknown function DUF382)	GO:0005634 (nucleus)
Aradu.A10	5742609	5742721	5743150	Aradu.Q5FHV	PREDICTED: dentin sialophosphoprotein-like isoform X2 [Glycine max]
Aradu.A10	5742887	5743002	5743150	Aradu.Q5FHV	PREDICTED: dentin sialophosphoprotein-like isoform X2 [Glycine max]
Aradu.A10	5823473	5823609	5823782	Aradu.C0F6J	sulfate transporter 1;3 LENGTH=656	IPR001902 (Sulphate anion transporter)	GO:0008271 (secondary active sulfate transmembrane transporter activity), GO:0008272 (sulfate transport), GO:0015116 (sulfate transmembrane transporter activity), GO:0016020 (membrane), GO:0016021 (integral component of membrane), GO:0055085 (transmembrane transport)
Aradu.A10	6211942	6212404	6212529	Aradu.TVV1L	Sugar transporter SWEET n=3 Tax=Solanum RepID=K4BJH3_SOLLC		GO:0016021 (integral component of membrane)
Aradu.A10	6212740	6212837	6213087	Aradu.TVV1L	Sugar transporter SWEET n=3 Tax=Solanum RepID=K4BJH3_SOLLC		GO:0016021 (integral component of membrane)
Aradu.A10	77753112	77753801	77753975	Aradu.QLL97	PREDICTED: RNA-binding protein 39-like [Glycine max]	IPR012677 (Nucleotide-binding, alpha-beta plait)	GO:0000166 (nucleotide binding), GO:0003676 (nucleic acid binding)
Aradu.A10	79161697	79161786	79162491	Aradu.Y6DMI	| photosystem I reaction center subunit N | HC | chr3:43654137-43652898 | 20130731	IPR008796 (Photosystem I PsaN, reaction centre subunit N)	GO:0005516 (calmodulin binding), GO:0009522 (photosystem I), GO:0015979 (photosynthesis), GO:0042651 (thylakoid membrane)
Aradu.A10	79415614	79415791	79416104	Aradu.85Q1M	TLD-domain containing nucleolar protein LENGTH=542	IPR006571 (TLDc)
Aradu.A10	858567	858746	858978	Aradu.WZ2TS	Protein kinase superfamily protein LENGTH=345	IPR011009 (Protein kinase-like domain), IPR028324 (Serine/threonine-protein kinase CTR1)	GO:0004672 (protein kinase activity), GO:0005524 (ATP binding), GO:0006468 (protein phosphorylation)
Aradu.A10	89460064	89460557	89461054	Aradu.JPR8D	| Smr (small MutS-related) domain protein | HC | chr1:3600828-3594680 | 20130731	IPR002625 (Smr protein/MutS2 C-terminal), IPR013899 (Domain of unknown function DUF1771)
Aradu.A10	92557833	92558044	92558228	Aradu.CFP9S	PREDICTED: GPN-loop GTPase 3 homolog isoform X2 [Glycine max]	IPR004130 (Uncharacterised protein family, ATP binding), IPR027417 (P-loop containing nucleoside triphosphate hydrolase)	GO:0000166 (nucleotide binding)
Aradu.A10	92926092	92926226	92926335	Aradu.JCT0J	hexokinase 1 LENGTH=496	IPR001312 (Hexokinase)	GO:0005524 (ATP binding), GO:0005975 (carbohydrate metabolic process)
Aradu.A10	92927561	92927693	92927897	Aradu.JCT0J	hexokinase 1 LENGTH=496	IPR001312 (Hexokinase)	GO:0005524 (ATP binding), GO:0005975 (carbohydrate metabolic process)
Aradu.A10	93462134	93462252	93462438	Aradu.W80F3	aspartate aminotransferase 3 LENGTH=449	IPR000796 (Aspartate/other aminotransferase), IPR015424 (Pyridoxal phosphate-dependent transferase)	GO:0003824 (catalytic activity), GO:0006520 (cellular amino acid metabolic process), GO:0008483 (transaminase activity), GO:0009058 (biosynthetic process), GO:0030170 (pyridoxal phosphate binding)
Aradu.A10	95541271	95541400	95541565	Aradu.X9SEL	ChaC-like family protein LENGTH=227	IPR006840 (ChaC-like protein), IPR013024 (Butirosin biosynthesis, BtrG-like)
Aradu.A10	96175423	96177003	96177134	Aradu.M7YF0	Unknown protein
Aradu.A10	99604266	99604643	99605134	Aradu.L5BWR	Unknown protein
Araip.B01	10418450	10418539	10418699	Araip.9QX3K	Proline synthetase co-transcribed bacterial protein n=8 Tax=Phytophthora RepID=D0MS28_PHYIT	IPR011078 (Uncharacterised protein family UPF0001)
Araip.B01	104379683	104379826	104381419	Araip.L8I91	Endosomal targeting BRO1-like domain-containing protein LENGTH=419
Araip.B01	104379931	104380032	104381625	Araip.L8I91	Endosomal targeting BRO1-like domain-containing protein LENGTH=419
Araip.B01	104380256	104380346	104381939	Araip.L8I91	Endosomal targeting BRO1-like domain-containing protein LENGTH=419
Araip.B01	104380407	104380627	104382220	Araip.L8I91	Endosomal targeting BRO1-like domain-containing protein LENGTH=419
Araip.B01	104380724	104380842	104382434	Araip.L8I91	Endosomal targeting BRO1-like domain-containing protein LENGTH=419
Araip.B01	106010525	106010616	106010861	Araip.2J34S	Polyketide cyclase/dehydrase and lipid transport superfamily protein LENGTH=542
Araip.B01	109833011	109833129	109833658	Araip.84W5E	| plasma membrane H+ATPase | HC | chr4:44529093-44535444 | 20130731	IPR001757 (Cation-transporting P-type ATPase), IPR023214 (HAD-like domain), IPR023298 (P-type ATPase, transmembrane domain)	GO:0000166 (nucleotide binding), GO:0006200 (ATP catabolic process), GO:0006754 (ATP biosynthetic process), GO:0006812 (cation transport), GO:0016021 (integral component of membrane), GO:0016887 (ATPase activity), GO:0019829 (cation-transporting ATPase activity), GO:0046872 (metal ion binding)
Araip.B01	110961516	110961788	110962009	Araip.NDR0B	SPFH/Band 7/PHB domain-containing membrane-associated protein family LENGTH=286	IPR001107 (Band 7 protein)	GO:0016020 (membrane)
Araip.B01	1120794	1121435	1121786	Araip.AZ4FD	Calcium-binding EF-hand family protein LENGTH=231	IPR011992 (EF-hand domain pair)	GO:0005509 (calcium ion binding)
Araip.B01	114523218	114523606	114523982	Araip.GTW9X	D-ribulose-5-phosphate-3-epimerase LENGTH=281	IPR000056 (Ribulose-phosphate 3-epimerase-like), IPR013785 (Aldolase-type TIM barrel)	GO:0003824 (catalytic activity), GO:0005975 (carbohydrate metabolic process), GO:0008152 (metabolic process)
Araip.B01	1161424	1161615	1161779	Araip.UHZ8X	calcium-dependent protein kinase 28 LENGTH=523	IPR011009 (Protein kinase-like domain), IPR011992 (EF-hand domain pair)	GO:0004672 (protein kinase activity), GO:0005509 (calcium ion binding), GO:0005524 (ATP binding), GO:0006468 (protein phosphorylation)
Araip.B01	116477055	116477149	116477819	Araip.0QC6N	acyl carrier protein 4 LENGTH=137	IPR009081 (Acyl carrier protein-like)
Araip.B01	117007351	117008745	117008970	Araip.YS6YV	nucleobase-ascorbate transporter 7 LENGTH=538	IPR006043 (Xanthine/uracil/vitamin C permease)	GO:0005215 (transporter activity), GO:0006810 (transport), GO:0016020 (membrane), GO:0055085 (transmembrane transport)
Araip.B01	1182651	1183036	1183342	Araip.V6F8I	Gibberellin-regulated family protein LENGTH=94	IPR003854 (Gibberellin regulated protein)
Araip.B01	122367173	122367274	122367326	Araip.P0GF3	PREDICTED: ABC transporter B family member 25-like [Glycine max]	IPR011527 (ABC transporter type 1, transmembrane domain)	GO:0005524 (ATP binding), GO:0006810 (transport), GO:0016021 (integral component of membrane), GO:0055085 (transmembrane transport)
Araip.B01	122738910	122739025	122739224	Araip.021VS	squamosa promoter binding protein-like 1 LENGTH=881	IPR004333 (Transcription factor, SBP-box), IPR020683 (Ankyrin repeat-containing domain)	GO:0003677 (DNA binding), GO:0005634 (nucleus)
Araip.B01	124476493	124476761	124476881	Araip.C8XNH	Glutathione S-transferase family protein LENGTH=219	IPR005955 (Maleylacetoacetate isomerase), IPR010987 (Glutathione S-transferase, C-terminal-like), IPR012336 (Thioredoxin-like fold)	GO:0003824 (catalytic activity), GO:0005515 (protein binding), GO:0005737 (cytoplasm), GO:0009072 (aromatic amino acid family metabolic process)
Araip.B01	124587710	124588161	124588415	Araip.B0DA9	PREDICTED: endoglucanase 25-like [Glycine max]	IPR001701 (Glycoside hydrolase, family 9), IPR008928 (Six-hairpin glycosidase-like)	GO:0003824 (catalytic activity), GO:0005975 (carbohydrate metabolic process)
Araip.B01	124622564	124622646	124622829	Araip.YF44L	Unknown protein
Araip.B01	124631803	124632249	124632512	Araip.2LZ3A	Unknown protein
Araip.B01	124632956	124633083	124633580	Araip.2LZ3A	Unknown protein
Araip.B01	126869860	126869950	126870176	Araip.PFR0R	aspartic proteinase A1 LENGTH=506	IPR001461 (Aspartic peptidase), IPR011001 (Saposin-like), IPR021109 (Aspartic peptidase domain)	GO:0004190 (aspartic-type endopeptidase activity), GO:0006508 (proteolysis), GO:0006629 (lipid metabolic process)
Araip.B01	129027719	129027791	129027924	Araip.5HU0M	tRNA/rRNA methyltransferase (SpoU) family protein LENGTH=222	IPR001537 (tRNA/rRNA methyltransferase, SpoU type)	GO:0003723 (RNA binding), GO:0006396 (RNA processing), GO:0008173 (RNA methyltransferase activity)
Araip.B01	134643686	134643932	134644322	Araip.TBT76	PREDICTED: DEAD-box ATP-dependent RNA helicase 53-like [Glycine max]	IPR000999 (Ribonuclease III domain), IPR001650 (Helicase, C-terminal), IPR003100 (Argonaute/Dicer protein, PAZ domain), IPR005034 (Dicer dimerisation domain), IPR014001 (Helicase, superfamily 1/2, ATP-binding domain), IPR014720 (Double-stranded RNA-binding domain), IPR027417 (P-loop containing nucleoside triphosphate hydrolase)	GO:0003676 (nucleic acid binding), GO:0003723 (RNA binding), GO:0004386 (helicase activity), GO:0004525 (ribonuclease III activity), GO:0005515 (protein binding), GO:0005524 (ATP binding), GO:0006396 (RNA processing), GO:0008026 (ATP-dependent helicase activity)
Araip.B01	134868277	134868353	134868561	Araip.2S44I	Cytochrome c oxidase, subunit Vib family protein LENGTH=116	IPR003213 (Cytochrome c oxidase, subunit VIb)	GO:0004129 (cytochrome-c oxidase activity), GO:0005739 (mitochondrion)
Araip.B01	135056126	135056210	135056430	Araip.SCJ6B	PREDICTED: transmembrane 9 superfamily member 4-like [Glycine max]	IPR004240 (Nonaspanin (TM9SF))	GO:0016021 (integral component of membrane)
Araip.B01	135571469	135571575	135571967	Araip.FN18G	PREDICTED: ankyrin repeat-containing protein [Glycine max]	IPR020683 (Ankyrin repeat-containing domain)	GO:0005515 (protein binding)
Araip.B01	136330285	136330498	136330946	Araip.Y3ELL	homogentisate phytyltransferase 1 LENGTH=393	IPR000537 (UbiA prenyltransferase family)	GO:0004659 (prenyltransferase activity), GO:0016021 (integral component of membrane)
Araip.B01	136342741	136342890	136343376	Araip.9WL53	cytosolic enolase LENGTH=475
Araip.B01	136572181	136572289	136572822	Araip.V1UB0	unknown protein; BEST Arabidopsis thaliana protein match is: unknown protein . LENGTH=179
Araip.B01	137043457	137043586	137043707	Araip.HAH2I	nucleosome assembly protein 1;3 LENGTH=374	IPR002164 (Nucleosome assembly protein (NAP))	GO:0005634 (nucleus), GO:0006334 (nucleosome assembly)
Araip.B01	137045455	137045695	137046328	Araip.R3Y0S	| 30S ribosomal S16-like protein | HC | chr5:4652317-4654190 | 20130731	IPR000307 (Ribosomal protein S16), IPR023803 (Ribosomal protein S16 domain)	GO:0003735 (structural constituent of ribosome), GO:0005622 (intracellular), GO:0005840 (ribosome), GO:0006412 (translation)
Araip.B01	137139047	137139524	137139764	Araip.4SZ8T	Protein phosphatase 2C family protein LENGTH=434	IPR001932 (Protein phosphatase 2C (PP2C)-like domain), IPR015655 (Protein phosphatase 2C)	GO:0003824 (catalytic activity)
Araip.B01	137170492	137170578	137170749	Araip.8B943	Cell growth-regulating nucleolar protein, putative n=1 Tax=Ricinus communis RepID=B9RK46_RICCO
Araip.B01	13907119	13907994	13908081
Araip.B01	13907122	13907994	13908081
Araip.B01	14145547	14145952	14146073
Araip.B01	1609789	1609872	1610161	Araip.76SQX	PREDICTED: protein MID1-COMPLEMENTING ACTIVITY 1-like isoform X1 [Glycine max]	IPR006461 (Uncharacterised protein family Cys-rich)
Araip.B01	1649579	1649678	1650037	Araip.1JA95	Eukaryotic aspartyl protease family protein LENGTH=524	IPR001461 (Aspartic peptidase), IPR021109 (Aspartic peptidase domain)	GO:0004190 (aspartic-type endopeptidase activity), GO:0006508 (proteolysis)
Araip.B01	16700913	16701392	16701551	Araip.C8XN8	NAD-dependent malic enzyme 2 LENGTH=607	IPR001891 (Malic oxidoreductase)	GO:0004470 (malic enzyme activity), GO:0004471 (malate dehydrogenase (decarboxylating) (NAD) activity), GO:0006108 (malate metabolic process), GO:0051287 (NAD binding), GO:0055114 (oxidation-reduction process)
Araip.B01	16702131	16704362	16705438	Araip.C8XN8	NAD-dependent malic enzyme 2 LENGTH=607	IPR001891 (Malic oxidoreductase)	GO:0004470 (malic enzyme activity), GO:0004471 (malate dehydrogenase (decarboxylating) (NAD) activity), GO:0006108 (malate metabolic process), GO:0051287 (NAD binding), GO:0055114 (oxidation-reduction process)
Araip.B01	17656546	17656619	17656705	Araip.QR9S0	PREDICTED: putative glucose-6-phosphate 1-epimerase-like isoform X4 [Glycine max]	IPR008183 (Aldose 1-/Glucose-6-phosphate 1-epimerase), IPR011013 (Galactose mutarotase-like domain)	GO:0003824 (catalytic activity), GO:0005975 (carbohydrate metabolic process), GO:0016853 (isomerase activity), GO:0030246 (carbohydrate binding)
Araip.B01	17678368	17678710	17679029	Araip.GR26Z	PREDICTED: TGACG-sequence-specific DNA-binding protein TGA-1B-like [Glycine max]	IPR004827 (Basic-leucine zipper domain), IPR012900 (G-box binding, MFMR)	GO:0003677 (DNA binding), GO:0003700 (sequence-specific DNA binding transcription factor activity), GO:0005634 (nucleus), GO:0043565 (sequence-specific DNA binding)
Araip.B01	17680518	17680608	17680993	Araip.GR26Z	PREDICTED: TGACG-sequence-specific DNA-binding protein TGA-1B-like [Glycine max]	IPR004827 (Basic-leucine zipper domain), IPR012900 (G-box binding, MFMR)	GO:0003677 (DNA binding), GO:0003700 (sequence-specific DNA binding transcription factor activity), GO:0005634 (nucleus), GO:0043565 (sequence-specific DNA binding)
Araip.B01	17681711	17683344	17684124	Araip.GR26Z	PREDICTED: TGACG-sequence-specific DNA-binding protein TGA-1B-like [Glycine max]	IPR004827 (Basic-leucine zipper domain), IPR012900 (G-box binding, MFMR)	GO:0003677 (DNA binding), GO:0003700 (sequence-specific DNA binding transcription factor activity), GO:0005634 (nucleus), GO:0043565 (sequence-specific DNA binding)
Araip.B01	19607621	19607746	19607958	Araip.66GXB	ubiquitin-conjugating enzyme 3 LENGTH=150	IPR016135 (Ubiquitin-conjugating enzyme/RWD-like), IPR023313 (Ubiquitin-conjugating enzyme, active site), IPR027230 (SUMO-conjugating enzyme Ubc9)	GO:0016881 (acid-amino acid ligase activity), GO:0019789 (SUMO ligase activity)
Araip.B01	24896537	24896604	24896876	Araip.VQ0MQ	microtubule-associated proteins 70-5 LENGTH=513	IPR009768 (Microtubule-associated protein 70)	GO:0007010 (cytoskeleton organization), GO:0008017 (microtubule binding)
Araip.B01	27538917	27539144	27539708	Araip.5M9RP	Unknown protein
Araip.B01	27539229	27539496	27539708	Araip.5M9RP	Unknown protein
Araip.B01	3606444	3606909	3608655	Araip.A16RM	Mitochondrial substrate carrier family protein LENGTH=331	IPR018108 (Mitochondrial substrate/solute carrier), IPR023395 (Mitochondrial carrier domain), IPR026635 (N-lysine methyltransferase See1-like)	GO:0008168 (methyltransferase activity)
Araip.B01	36828773	36828892	36829124	Araip.ZC61D	Peroxidase superfamily protein LENGTH=326	IPR010255 (Haem peroxidase), IPR015943 (WD40/YVTN repeat-like-containing domain)	GO:0004601 (peroxidase activity), GO:0005515 (protein binding), GO:0006979 (response to oxidative stress), GO:0020037 (heme binding), GO:0055114 (oxidation-reduction process)
Araip.B01	37093259	37093805	37094401	Araip.61FII	PREDICTED: flocculation protein FLO11-like isoform X5 [Glycine max]
Araip.B01	37814481	37814863	37815261	Araip.B6CZM	| kinesin light chain-like protein, putative | HC | chr3:41785096-41781407 | 20130731	IPR011990 (Tetratricopeptide-like helical)	GO:0005515 (protein binding)
Araip.B01	39235542	39235944	39236271	Araip.RE1WX	PREDICTED: folylpolyglutamate synthase, mitochondrial-like isoform X2 [Glycine max]	IPR012677 (Nucleotide-binding, alpha-beta plait), IPR013221 (Mur ligase, central)	GO:0000166 (nucleotide binding), GO:0004326 (tetrahydrofolylpolyglutamate synthase activity), GO:0005524 (ATP binding), GO:0009058 (biosynthetic process), GO:0009396 (folic acid-containing compound biosynthetic process)
Araip.B01	39236325	39236490	39237197	Araip.RE1WX	PREDICTED: folylpolyglutamate synthase, mitochondrial-like isoform X2 [Glycine max]	IPR012677 (Nucleotide-binding, alpha-beta plait), IPR013221 (Mur ligase, central)	GO:0000166 (nucleotide binding), GO:0004326 (tetrahydrofolylpolyglutamate synthase activity), GO:0005524 (ATP binding), GO:0009058 (biosynthetic process), GO:0009396 (folic acid-containing compound biosynthetic process)
Araip.B01	39656361	39656832	39656970	Araip.441FD	homogentisate phytyltransferase 1 LENGTH=393	IPR000537 (UbiA prenyltransferase family)	GO:0004659 (prenyltransferase activity), GO:0016021 (integral component of membrane)
Araip.B01	42050442	42050529	42050839	Araip.V6ZHI	PPPDE putative thiol peptidase family protein LENGTH=245	IPR008580 (PPPDE putative peptidase domain)
Araip.B01	45956475	45956951	45957145
Araip.B01	4968816	4968907	4970618	Araip.6BB8X	Cyclophilin-like peptidyl-prolyl cis-trans isomerase family protein LENGTH=228	IPR002130 (Cyclophilin-type peptidyl-prolyl cis-trans isomerase domain)	GO:0003755 (peptidyl-prolyl cis-trans isomerase activity), GO:0006457 (protein folding)
Araip.B01	50967617	50967998	50968398	Araip.5L3CH	| pyruvate dehydrogenase E1 component, alpha subunit | HC | chr8:8918194-8913902 | 20130731	IPR001017 (Dehydrogenase, E1 component)	GO:0008152 (metabolic process)
Araip.B01	50968470	50968658	50969011	Araip.5L3CH	| pyruvate dehydrogenase E1 component, alpha subunit | HC | chr8:8918194-8913902 | 20130731	IPR001017 (Dehydrogenase, E1 component)	GO:0008152 (metabolic process)
Araip.B01	51368076	51368352	51368518	Araip.NG302	PREDICTED: cysteine synthase 2-like [Glycine max]	IPR001926 (Tryptophan synthase beta subunit-like PLP-dependent enzymes superfamily)
Araip.B01	51368666	51369108	51369480	Araip.NG302	PREDICTED: cysteine synthase 2-like [Glycine max]	IPR001926 (Tryptophan synthase beta subunit-like PLP-dependent enzymes superfamily)
Araip.B01	53100089	53100404	53100662	Araip.R7SCV	PREDICTED: protein TPX2 isoform X4 [Glycine max]	IPR009675 (TPX2), IPR027330 (TPX2 central domain)	GO:0005819 (spindle), GO:0005874 (microtubule), GO:0007067 (mitosis)
Araip.B01	53100898	53101053	53101227	Araip.R7SCV	PREDICTED: protein TPX2 isoform X4 [Glycine max]	IPR009675 (TPX2), IPR027330 (TPX2 central domain)	GO:0005819 (spindle), GO:0005874 (microtubule), GO:0007067 (mitosis)
Araip.B01	5945855	5946012	5946757	Araip.N519S	Alpha-L-fucosidase 1 n=2 Tax=Theobroma cacao RepID=UPI00042B7CE7
Araip.B01	5947298	5947579	5947806	Araip.N519S	Alpha-L-fucosidase 1 n=2 Tax=Theobroma cacao RepID=UPI00042B7CE7
Araip.B01	59743250	59743542	59743765	Araip.Q80VR	PREDICTED: serine/threonine-protein kinase Nek4-like isoform X5 [Glycine max]
Araip.B01	66473023	66473310	66474303	Araip.1G9E6	Protein kinase superfamily protein LENGTH=392	IPR011009 (Protein kinase-like domain)	GO:0004672 (protein kinase activity), GO:0005524 (ATP binding), GO:0006468 (protein phosphorylation)
Araip.B01	72084591	72084784	72085536	Araip.AFP2R	| DNA repair and recombination protein | HC | chr8:21510596-21499546 | 20130731	IPR013765 (DNA recombination and repair protein RecA), IPR027417 (P-loop containing nucleoside triphosphate hydrolase)	GO:0003697 (single-stranded DNA binding), GO:0005524 (ATP binding), GO:0006281 (DNA repair), GO:0009432 (SOS response)
Araip.B01	9187703	9187986	9188509	Araip.MUB3E	Calcium-dependent lipid-binding (CaLB domain) family protein LENGTH=405	IPR000008 (C2 domain)	GO:0005515 (protein binding)
Araip.B01	98001440	98001518	98002130	Araip.49UUM	| peroxisomal membrane PEX14-like protein, putative | HC | chr4:43922357-43914901 | 20130731	IPR006785 (Peroxisome membrane anchor protein Pex14p, N-terminal), IPR025655 (Peroxisomal membrane protein 14)	GO:0005515 (protein binding), GO:0005778 (peroxisomal membrane)
Araip.B02	102297550	102297737	102298163	Araip.LH3AA	Unknown protein
Araip.B02	102298978	102299970	102300408	Araip.LH3AA	Unknown protein
Araip.B02	102420816	102421017	102421489	Araip.DAZ2J	| R3H-associated amine-terminal domain protein | HC | chr1:32173770-32170370 | 20130731	IPR001374 (Single-stranded nucleic acid binding R3H), IPR025952 (R3H-associated N-terminal domain)	GO:0003676 (nucleic acid binding)
Araip.B02	103676497	103676625	103676792	Araip.71B39	alpha-mannosidase 1 LENGTH=456	IPR001382 (Glycoside hydrolase, family 47)	GO:0005509 (calcium ion binding), GO:0016020 (membrane)
Araip.B02	104444634	104444748	104444874	Araip.C16FL	Mitochondrial import inner membrane translocase subunit Tim17/Tim22/Tim23 family protein LENGTH=136	IPR003397 (Mitochondrial inner membrane translocase subunit Tim17/Tim22/Tim23/peroxisomal protein PMP24)
Araip.B02	104816144	104816332	104816821	Araip.RWR8N	PREDICTED: serine/arginine-rich splicing factor 33 isoform 1 [Glycine max]	IPR012677 (Nucleotide-binding, alpha-beta plait)	GO:0000166 (nucleotide binding), GO:0003676 (nucleic acid binding)
Araip.B02	104938124	104938622	104938931	Araip.QM0CK	| N(6)-adenine-specific DNA methyltransferase | HC | chr1:23385967-23388729 | 20130731	IPR019369 (DNA methylase, N-6 adenine-specific, eukaryotic)
Araip.B02	108294793	108294877	108294933	Araip.66A5Z	ACT domain-containing protein LENGTH=411	IPR002912 (ACT domain)	GO:0008152 (metabolic process), GO:0016597 (amino acid binding)
Araip.B02	12276255	12276406	12276569	Araip.4V07C	Small nuclear RNA activating complex (SNAPc), subunit SNAP43 protein LENGTH=280	IPR019188 (Small nuclear RNA activating complex (SNAPc), subunit SNAP43)
Araip.B02	12897700	12897803	12897967	Araip.4CT3H	| aldo/keto reductase family oxidoreductase | HC | chr4:6976199-6978784 | 20130731	IPR001395 (Aldo/keto reductase), IPR023210 (NADP-dependent oxidoreductase domain)	GO:0016491 (oxidoreductase activity), GO:0055114 (oxidation-reduction process)
Araip.B02	18208772	18209064	18209432	Araip.Q4KH3	| Serine/Threonine-kinase, putative | HC | chr1:30457216-30463611 | 20130731	IPR018865 (Serine-threonine protein kinase 19)
Araip.B02	19705496	19705800	19706260	Araip.9AL7Z	| preprotein translocase subunit SecA | HC | chr1:38505040-38492763 | 20130731	IPR000185 (Protein translocase subunit SecA), IPR019378 (GDP-fucose protein O-fucosyltransferase), IPR027417 (P-loop containing nucleoside triphosphate hydrolase)	GO:0005524 (ATP binding), GO:0006605 (protein targeting), GO:0006886 (intracellular protein transport), GO:0016020 (membrane), GO:0017038 (protein import)
Araip.B02	21348122	21348411	21348479	Araip.L519U	CAAX prenyl protease 2 n=2 Tax=Arabidopsis RepID=FACE2_ARATH	IPR003675 (CAAX amino terminal protease)	GO:0016020 (membrane)
Araip.B02	21936643	21936762	21937492	Araip.U5E41	PREDICTED: uncharacterized protein LOC100790125 [Glycine max]
Araip.B02	24305124	24305343	24305985	Araip.65K58	| photosystem I reaction center subunit IV A | HC | chr7:39853569-39852234 | 20130731	IPR003375 (Photosystem I PsaE, reaction centre subunit IV)	GO:0009522 (photosystem I), GO:0009538 (photosystem I reaction center), GO:0015979 (photosynthesis)
Araip.B02	282815	282929	283257	Araip.V5A0E	Unknown protein
Araip.B02	3306868	3307213	3307717	Araip.Z0LKW	| elongation factor Tu GTP-binding domain protein | LC | chr2:10865158-10853642 | 20130731	IPR000795 (Elongation factor, GTP-binding domain), IPR005225 (Small GTP-binding protein domain), IPR027417 (P-loop containing nucleoside triphosphate hydrolase)	GO:0003924 (GTPase activity), GO:0005525 (GTP binding)
Araip.B02	366638	366730	366856	Araip.YL8HA	Acyl-CoA thioesterase family protein LENGTH=427	IPR003703 (Acyl-CoA thioesterase), IPR014710 (RmlC-like jelly roll fold)	GO:0006637 (acyl-CoA metabolic process), GO:0047617 (acyl-CoA hydrolase activity)
Araip.B02	44431007	44431176	44432469	Araip.43RMY	uricase-2 isozyme 2 [Glycine max]	IPR002042 (Uricase)
Araip.B02	51235280	51235588	51236263	Araip.WNZ5A	peroxisomal 3-ketoacyl-CoA thiolase 3 LENGTH=462	IPR002155 (Thiolase), IPR016039 (Thiolase-like)	GO:0003824 (catalytic activity), GO:0008152 (metabolic process)
Araip.B02	6478315	6478450	6478727
Araip.B02	69163357	69164513	69164590	Araip.HV78V	peptide chain release factor, putative LENGTH=406	IPR005139 (Peptide chain release factor)	GO:0005737 (cytoplasm), GO:0006415 (translational termination)
Araip.B02	74306181	74306257	74306409	Araip.H8RD1	PREDICTED: uncharacterized protein LOC100781708 isoform X2 [Glycine max]	IPR009606 (Protein of unknown function DUF1218)
Araip.B02	7674955	7675042	7675922	Araip.RD2A5	GTP-binding family protein LENGTH=663	IPR005225 (Small GTP-binding protein domain), IPR016484 (GTP-binding protein EngA), IPR027417 (P-loop containing nucleoside triphosphate hydrolase)	GO:0005525 (GTP binding)
Araip.B02	78802417	78802676	78803833	Araip.ML2E6	| zinc finger matrin type 2 | HC | chr7:46064916-46069351 | 20130731	IPR003604 (Zinc finger, U1-type), IPR008978 (HSP20-like chaperone)	GO:0003676 (nucleic acid binding), GO:0008270 (zinc ion binding)
Araip.B02	80551905	80552334	80552430	Araip.RU7PD	| coatomer subunit delta-like protein | HC | chr2:43502531-43497038 | 20130731	IPR011012 (Longin-like domain), IPR027059 (Coatomer delta subunit), IPR028565 (Mu homology domain)	GO:0005515 (protein binding), GO:0006810 (transport), GO:0006886 (intracellular protein transport), GO:0016192 (vesicle-mediated transport), GO:0030126 (COPI vesicle coat), GO:0030131 (clathrin adaptor complex)
Araip.B02	84726056	84726297	84726450	Araip.LZJ1L	| import inner membrane translocase subunit TIM14 | HC | chr7:48905639-48901605 | 20130731	IPR001623 (DnaJ domain)
Araip.B02	88293091	88293567	88293730
Araip.B02	93958807	93958917	93961309	Araip.CCW4K	| late embryogenesis abundant protein B19.1A | HC | chr4:5242861-5243596 | 20130731	IPR000389 (Stress induced protein)
Araip.B02	95270013	95270198	95270343	Araip.90BCU	PREDICTED: macrophage migration inhibitory factor homolog [Glycine max]	IPR001398 (Macrophage migration inhibitory factor), IPR014347 (Tautomerase/MIF superfamily)
Araip.B02	97569419	97569612	97569882	Araip.65IF5	Unknown protein
Araip.B03	100893739	100893841	100894545	Araip.TV0MF	| 40S ribosomal S10-like protein | HC | chr5:2601608-2604685 | 20130731	IPR005326 (Plectin/S10, N-terminal)
Araip.B03	104198305	104198432	104199273	Araip.D0907	ATP binding microtubule motor family protein LENGTH=1039	IPR001715 (Calponin homology domain), IPR001752 (Kinesin, motor domain), IPR027417 (P-loop containing nucleoside triphosphate hydrolase), IPR027640 (Kinesin-like protein)	GO:0003777 (microtubule motor activity), GO:0005515 (protein binding), GO:0005524 (ATP binding), GO:0005871 (kinesin complex), GO:0007018 (microtubule-based movement), GO:0008017 (microtubule binding)
Araip.B03	109979051	109979377	109979672	Araip.9P9V2	| glutamyl-tRNA(Gln) amidotransferase subunit A-like protein | HC | chr8:40013928-40018975 | 20130731	IPR000120 (Amidase), IPR023631 (Amidase signature domain)
Araip.B03	112851002	112851137	112851291	Araip.XTW4A	Protein kinase superfamily protein LENGTH=883	IPR011009 (Protein kinase-like domain)	GO:0004672 (protein kinase activity), GO:0005524 (ATP binding), GO:0006468 (protein phosphorylation)
Araip.B03	114844834	114845064	114845172	Araip.GNX8T	PREDICTED: probable plastid-lipid-associated protein 7, chloroplastic-like isoform X1 [Glycine max]	IPR006843 (Plastid lipid-associated protein/fibrillin conserved domain)	GO:0005198 (structural molecule activity), GO:0009507 (chloroplast)
Araip.B03	116013999	116015509	116016246	Araip.ZBV71	copper ion binding;cobalt ion binding;zinc ion binding LENGTH=240
Araip.B03	116529867	116530082	116530687	Araip.F3CZ0	shikimate kinase 1 LENGTH=304	IPR000623 (Shikimate kinase/Threonine synthase-like 1), IPR027417 (P-loop containing nucleoside triphosphate hydrolase)
Araip.B03	118678363	118678471	118679479	Araip.JJ5F2	PREDICTED: nuclear transcription factor Y subunit A-7-like isoform X3 [Glycine max]	IPR001289 (CCAAT-binding transcription factor, subunit B)	GO:0003700 (sequence-specific DNA binding transcription factor activity)
Araip.B03	118678579	118679180	118679479	Araip.JJ5F2	PREDICTED: nuclear transcription factor Y subunit A-7-like isoform X3 [Glycine max]	IPR001289 (CCAAT-binding transcription factor, subunit B)	GO:0003700 (sequence-specific DNA binding transcription factor activity)
Araip.B03	119644931	119645203	119645383	Araip.WC91U	basic helix-loop-helix (bHLH) DNA-binding superfamily protein LENGTH=494	IPR011598 (Myc-type, basic helix-loop-helix (bHLH) domain)	GO:0046983 (protein dimerization activity)
Araip.B03	120245878	120245954	120246236	Araip.YJ7TC	PREDICTED: uncharacterized protein LOC100779951 isoform X1 [Glycine max]	IPR006852 (Protein of unknown function DUF616)
Araip.B03	123513176	123513325	123513516	Araip.VE967	PREDICTED: MYB transcription factor MYB114 isoform X2 [Glycine max]	IPR009057 (Homeodomain-like)	GO:0003677 (DNA binding), GO:0003682 (chromatin binding)
Araip.B03	125659923	125660036	125660230	Araip.TU933	cytochrome c biogenesis protein family LENGTH=354	IPR003834 (Cytochrome c assembly protein, transmembrane domain)	GO:0016020 (membrane), GO:0017004 (cytochrome complex assembly), GO:0055114 (oxidation-reduction process)
Araip.B03	125850246	125850316	125851038	Araip.AP4U8	| IAA-amino acid hydrolase ILR1-like protein | HC | chr8:26262483-26266262 | 20130731	IPR002933 (Peptidase M20)	GO:0008152 (metabolic process), GO:0016787 (hydrolase activity)
Araip.B03	126529010	126529250	126529424	Araip.HZA1U	PREDICTED: mitochondrial outer membrane protein porin 1-like [Glycine max]	IPR023614 (Porin domain), IPR027246 (Eukaryotic porin/Tom40)	GO:0005741 (mitochondrial outer membrane), GO:0055085 (transmembrane transport)
Araip.B03	128571078	128571598	128572941	Araip.L1E1K	GTP binding Elongation factor Tu family protein LENGTH=449	IPR000795 (Elongation factor, GTP-binding domain), IPR009000 (Translation protein, beta-barrel domain), IPR009001 (Translation elongation factor EF1A/initiation factor IF2gamma, C-terminal), IPR027417 (P-loop containing nucleoside triphosphate hydrolase)	GO:0003924 (GTPase activity), GO:0005525 (GTP binding)
Araip.B03	130295614	130295803	130297903
Araip.B03	131259136	131259328	131259708	Araip.PBD8R	double-stranded DNA-binding family protein LENGTH=130	IPR002836 (PDCD5-related protein)	GO:0003677 (DNA binding)
Araip.B03	131358441	131358532	131358688	Araip.6R5A3	fatty acid hydroxylase 1 LENGTH=237	IPR006694 (Fatty acid hydroxylase)	GO:0005506 (iron ion binding), GO:0006633 (fatty acid biosynthetic process), GO:0016491 (oxidoreductase activity), GO:0055114 (oxidation-reduction process)
Araip.B03	131838913	131839141	131839620	Araip.I0GRJ	Potassium transporter family protein LENGTH=781	IPR003855 (K potassium transporter)	GO:0015079 (potassium ion transmembrane transporter activity), GO:0016020 (membrane), GO:0071805 (potassium ion transmembrane transport)
Araip.B03	132066290	132066364	132066424	Araip.YX1UI	Alkyl hydroperoxide reductase/ Thiol specific antioxidant/ Mal allergen n=1 Tax=Emticicia oligotrophica (strain DSM 17448 / GPTSA100-15) RepID=I2EZE3_EMTOG	IPR012336 (Thioredoxin-like fold)	GO:0016209 (antioxidant activity), GO:0016491 (oxidoreductase activity), GO:0051920 (peroxiredoxin activity), GO:0055114 (oxidation-reduction process)
Araip.B03	132863450	132863670	132863918	Araip.LQ8RU	MYB transcription factor MYB64 [Glycine max]	IPR009057 (Homeodomain-like)	GO:0003677 (DNA binding)
Araip.B03	132864198	132864372	132864425	Araip.LQ8RU	MYB transcription factor MYB64 [Glycine max]	IPR009057 (Homeodomain-like)	GO:0003677 (DNA binding)
Araip.B03	134138044	134138124	134138230	Araip.77FEG	Protein kinase superfamily protein LENGTH=752	IPR011009 (Protein kinase-like domain)	GO:0004672 (protein kinase activity), GO:0005524 (ATP binding), GO:0006468 (protein phosphorylation)
Araip.B03	134969740	134969847	134970673	Araip.T1IDG	Calcium-dependent protein kinase family protein LENGTH=544	IPR011009 (Protein kinase-like domain), IPR011992 (EF-hand domain pair)	GO:0004672 (protein kinase activity), GO:0005509 (calcium ion binding), GO:0005524 (ATP binding), GO:0006468 (protein phosphorylation)
Araip.B03	135692011	135692108	135692427	Araip.3VP2V	receptor-like kinase 1 LENGTH=655
Araip.B03	13932729	13933310	13933542	Araip.ZIC7C	calmodulin-binding protein-related LENGTH=551
Araip.B03	17080440	17080666	17081050	Araip.4BZ48	PREDICTED: uncharacterized protein LOC100795374 isoform X3 [Glycine max]
Araip.B03	18791481	18791766	18793090	Araip.G36CR	Unknown protein
Araip.B03	19231228	19231624	19231802	Araip.MA0TE	| 30S ribosomal protein S13 | HC | chr3:32955385-32954404 | 20130731	IPR001892 (Ribosomal protein S13), IPR010979 (Ribosomal protein S13-like, H2TH), IPR027437 (30s ribosomal protein S13, C-terminal)	GO:0003676 (nucleic acid binding), GO:0003723 (RNA binding), GO:0003735 (structural constituent of ribosome), GO:0005622 (intracellular), GO:0005840 (ribosome), GO:0006412 (translation)
Araip.B03	19237145	19237421	19237932	Araip.MA0TE	| 30S ribosomal protein S13 | HC | chr3:32955385-32954404 | 20130731	IPR001892 (Ribosomal protein S13), IPR010979 (Ribosomal protein S13-like, H2TH), IPR027437 (30s ribosomal protein S13, C-terminal)	GO:0003676 (nucleic acid binding), GO:0003723 (RNA binding), GO:0003735 (structural constituent of ribosome), GO:0005622 (intracellular), GO:0005840 (ribosome), GO:0006412 (translation)
Araip.B03	19323596	19323965	19324424	Araip.EN1VZ	aldehyde dehydrogenase 2C4 LENGTH=501	IPR016161 (Aldehyde/histidinol dehydrogenase)	GO:0008152 (metabolic process), GO:0016491 (oxidoreductase activity), GO:0055114 (oxidation-reduction process)
Araip.B03	20893592	20894301	20894363	Araip.YD4HP	Unknown protein
Araip.B03	2190959	2191051	2191319	Araip.JYP5G	NAD:PROTEIN(ADP-ribosyl)-transferase, ADPRT n=1 Tax=Drosophila sp. RepID=Q9TX05_DROSP	IPR004102 (Poly(ADP-ribose) polymerase, regulatory domain), IPR008893 (WGR domain), IPR012317 (Poly(ADP-ribose) polymerase, catalytic domain)	GO:0003950 (NAD ADP-ribosyltransferase activity), GO:0006471 (protein ADP-ribosylation)
Araip.B03	22034624	22034859	22035000	Araip.8XC5K	Unknown protein
Araip.B03	22239950	22240041	22240375	Araip.MEW20	GRF1-interacting factor 3 LENGTH=223	IPR007726 (SS18 family)
Araip.B03	22789651	22789761	22790024	Araip.KU5ZM	sucrose-proton symporter 2 LENGTH=512
Araip.B03	26672716	26673061	26673227	Araip.R6I9S	PREDICTED: uncharacterized protein LOC100782617 isoform X9 [Glycine max]
Araip.B03	2766541	2766630	2766751	Araip.X7NAU	| RING finger and CHY zinc finger protein | HC | chr4:20972656-20976575 | 20130731	IPR004039 (Rubredoxin-type fold), IPR008913 (Zinc finger, CHY-type), IPR013083 (Zinc finger, RING/FYVE/PHD-type)	GO:0005515 (protein binding), GO:0008270 (zinc ion binding)
Araip.B03	3095442	3095586	3096028	Araip.K173U	alpha carbonic anhydrase 7 LENGTH=275	IPR001148 (Alpha carbonic anhydrase), IPR023561 (Carbonic anhydrase, alpha-class)
Araip.B03	31124470	31124640	31124974	Araip.S9QLE	PREDICTED: calcium-transporting ATPase 8, plasma membrane-type-like [Glycine max]	IPR006068 (Cation-transporting P-type ATPase, C-terminal), IPR006689 (Small GTPase superfamily, ARF/SAR type), IPR023298 (P-type ATPase, transmembrane domain), IPR023299 (P-type ATPase, cytoplasmic domain N), IPR027417 (P-loop containing nucleoside triphosphate hydrolase)	GO:0005525 (GTP binding)
Araip.B03	3399352	3399566	3400010	Araip.GU9EZ	basic transcription factor 3 LENGTH=165	IPR002715 (Nascent polypeptide-associated complex NAC domain)
Araip.B03	34692312	34692662	34693376	Araip.30XFS	| kelch repeat F-box protein | HC | chr8:34564015-34561344 | 20130731	IPR001810 (F-box domain), IPR015916 (Galactose oxidase, beta-propeller)	GO:0005515 (protein binding)
Araip.B03	34692576	34692662	34693376	Araip.30XFS	| kelch repeat F-box protein | HC | chr8:34564015-34561344 | 20130731	IPR001810 (F-box domain), IPR015916 (Galactose oxidase, beta-propeller)	GO:0005515 (protein binding)
Araip.B03	35614971	35615293	35615587
Araip.B03	3623113	3623207	3623762	Araip.K7FTA	PREDICTED: E3 SUMO-protein ligase SIZ1-like isoform X4 [Glycine max]	IPR003034 (SAP domain), IPR004181 (Zinc finger, MIZ-type), IPR013083 (Zinc finger, RING/FYVE/PHD-type)	GO:0003676 (nucleic acid binding), GO:0005515 (protein binding), GO:0008270 (zinc ion binding)
Araip.B03	36325258	36325468	36325622	Araip.SZX77	unknown protein; Has 15 Blast hits to 15 proteins in 9 species: Archae - 0; Bacteria - 0; Metazoa - 0; Fungi - 0; Plants - 15; Viruses - 0; Other Eukaryotes - 0 (source: NCBI BLink). LENGTH=67
Araip.B03	36473846	36473938	36474289	Araip.E7CDH	Peptidyl-tRNA hydrolase family protein LENGTH=288	IPR001328 (Peptidyl-tRNA hydrolase)	GO:0004045 (aminoacyl-tRNA hydrolase activity)
Araip.B03	3985099	3985606	3986030	Araip.EU4C8	Unknown protein
Araip.B03	4454438	4454514	4454679	Araip.1FU55	| plant/mmn10-180 protein | HC | chr4:23473194-23468368 | 20130731
Araip.B03	4807298	4807399	4810389	Araip.7B4MK	PREDICTED: ATP-dependent zinc metalloprotease FTSH 10, mitochondrial-like isoform X2 [Glycine max]	IPR011546 (Peptidase M41, FtsH extracellular)	GO:0004222 (metalloendopeptidase activity), GO:0005524 (ATP binding), GO:0008270 (zinc ion binding), GO:0016021 (integral component of membrane)
Araip.B03	48551165	48551329	48551650	Araip.B8IPF	ATP-dependent protease La (LON) domain protein LENGTH=547
Araip.B03	49215056	49215342	49215702	Araip.16BZ6	DNA polymerase epsilon catalytic subunit LENGTH=2161	IPR013697 (DNA polymerase epsilon, catalytic subunit A, C-terminal)	GO:0003887 (DNA-directed DNA polymerase activity), GO:0005634 (nucleus), GO:0006260 (DNA replication), GO:0008270 (zinc ion binding)
Araip.B03	51769177	51769329	51769798	Araip.K09CT	PREDICTED: 3-oxoacyl-[acyl-carrier-protein] synthase II, chloroplastic-like isoform X2 [Glycine max]	IPR020841 (Polyketide synthase, beta-ketoacyl synthase domain)	GO:0003824 (catalytic activity), GO:0008152 (metabolic process)
Araip.B03	66335216	66335307	66335646	Araip.Y2RPP	PREDICTED: uncharacterized protein LOC100807906 isoform X3 [Glycine max]	IPR007650 (Protein of unknown function DUF581)
Araip.B03	67103410	67103824	67104399	Araip.C0U0V	Outer arm dynein light chain 1 protein LENGTH=1708
Araip.B03	7156025	7156328	7156512	Araip.J1BEP	| post-GPI attachment-like factor-protein | HC | chr6:23238097-23246146 | 20130731	IPR007217 (Per1-like)
Araip.B03	7251322	7251681	7251823	Araip.B0ZFY	PREDICTED: F-box protein At2g16365-like isoform X3 [Glycine max]
Araip.B03	7259216	7259305	7259457	Araip.HIE89	Glucose-1-phosphate adenylyltransferase family protein LENGTH=521	IPR011831 (Glucose-1-phosphate adenylyltransferase)	GO:0005978 (glycogen biosynthetic process), GO:0008878 (glucose-1-phosphate adenylyltransferase activity), GO:0009058 (biosynthetic process), GO:0016779 (nucleotidyltransferase activity)
Araip.B03	73117823	73117941	73118102	Araip.N0CLB	| LRR receptor-like kinase | HC | chr2:31310630-31301814 | 20130731
Araip.B03	7807720	7807890	7810887	Araip.GJ91G	fructose-bisphosphate aldolase 1 LENGTH=389	IPR000741 (Fructose-bisphosphate aldolase, class-I), IPR013785 (Aldolase-type TIM barrel)	GO:0003824 (catalytic activity), GO:0004332 (fructose-bisphosphate aldolase activity), GO:0006096 (glycolysis)
Araip.B03	7808814	7808912	7812413	Araip.GJ91G	fructose-bisphosphate aldolase 1 LENGTH=389	IPR000741 (Fructose-bisphosphate aldolase, class-I), IPR013785 (Aldolase-type TIM barrel)	GO:0003824 (catalytic activity), GO:0004332 (fructose-bisphosphate aldolase activity), GO:0006096 (glycolysis)
Araip.B03	78233430	78234162	78234405	Araip.80XWA	xylose isomerase family protein LENGTH=477	IPR001998 (Xylose isomerase), IPR013022 (Xylose isomerase-like, TIM barrel domain)	GO:0005975 (carbohydrate metabolic process), GO:0009045 (xylose isomerase activity)
Araip.B03	8377068	8377165	8377659	Araip.5TL8Y	Alkaline phytoceramidase (aPHC) LENGTH=262	IPR008901 (Ceramidase)	GO:0006672 (ceramide metabolic process), GO:0016021 (integral component of membrane)
Araip.B03	87745053	87745157	87745536	Araip.G9J64	heat shock protein 70 LENGTH=650	IPR013126 (Heat shock protein 70 family)
Araip.B03	9312139	9312234	9312892	Araip.V2EY1	| zinc finger, C3HC4 type (RING finger) protein | HC | chr1:13292672-13293744 | 20130731	IPR013083 (Zinc finger, RING/FYVE/PHD-type)	GO:0005515 (protein binding), GO:0008270 (zinc ion binding)
Araip.B03	94423007	94423084	94423460	Araip.PJ30L	PREDICTED: probable protein phosphatase 2C 26 isoform X2 [Glycine max]	IPR001932 (Protein phosphatase 2C (PP2C)-like domain), IPR008947 (Phospholipase C/P1 nuclease domain)	GO:0003824 (catalytic activity)
Araip.B03	94423039	94423141	94423460	Araip.PJ30L	PREDICTED: probable protein phosphatase 2C 26 isoform X2 [Glycine max]	IPR001932 (Protein phosphatase 2C (PP2C)-like domain), IPR008947 (Phospholipase C/P1 nuclease domain)	GO:0003824 (catalytic activity)
Araip.B03	9512744	9512844	9513074	Araip.S2DRJ	PREDICTED: RNA-binding protein 39-like isoform X2 [Glycine max]	IPR012677 (Nucleotide-binding, alpha-beta plait)	GO:0000166 (nucleotide binding), GO:0003676 (nucleic acid binding)
Araip.B03	96275267	96275715	96275869
Araip.B03	96627448	96628135	96628311	Araip.LJP3C	| ADP-ribosylation factor GTPase-activating protein AGD10 | HC | chr7:6519296-6510331 | 20130731	IPR027267 (Arfaptin homology (AH) domain/BAR domain)
Araip.B03	97854823	97854958	97855366	Araip.NF2Z8	Unknown protein
Araip.B03	98752558	98752712	98752825	Araip.30RSE	PREDICTED: uncharacterized protein LOC100819206 [Glycine max]
Araip.B04	102752167	102752272	102752452	Araip.V88QY	Unknown protein
Araip.B04	104401924	104402197	104402311	Araip.UI0MX	PREDICTED: transcription initiation factor TFIID subunit 14b isoform X2 [Glycine max]	IPR006607 (Protein of unknown function DM15), IPR008551 (Protein of unknown function DUF833)
Araip.B04	104403027	104403184	104404706	Araip.UI0MX	PREDICTED: transcription initiation factor TFIID subunit 14b isoform X2 [Glycine max]	IPR006607 (Protein of unknown function DM15), IPR008551 (Protein of unknown function DUF833)
Araip.B04	104403262	104403848	104405393	Araip.UI0MX	PREDICTED: transcription initiation factor TFIID subunit 14b isoform X2 [Glycine max]	IPR006607 (Protein of unknown function DM15), IPR008551 (Protein of unknown function DUF833)
Araip.B04	105298499	105298750	105298989	Araip.2K9VD	MATE efflux family protein LENGTH=521
Araip.B04	10668321	10668452	10668505
Araip.B04	108524491	108524612	108525261	Araip.844SD	PREDICTED: DEAD-box ATP-dependent RNA helicase 26-like [Glycine max]	IPR011545 (DNA/RNA helicase, DEAD/DEAH box type, N-terminal), IPR020471 (Aldo/keto reductase subgroup), IPR023210 (NADP-dependent oxidoreductase domain), IPR027417 (P-loop containing nucleoside triphosphate hydrolase)	GO:0003676 (nucleic acid binding), GO:0005524 (ATP binding), GO:0008026 (ATP-dependent helicase activity), GO:0016491 (oxidoreductase activity), GO:0055114 (oxidation-reduction process)
Araip.B04	108971088	108971408	108971813	Araip.33P8K	PREDICTED: regulatory-associated protein of TOR 1-like isoform X1 [Glycine max]	IPR004083 (Regulatory associated protein of TOR)	GO:0005488 (binding), GO:0005515 (protein binding), GO:0031929 (TOR signaling), GO:0031931 (TORC1 complex)
Araip.B04	111517123	111517237	111517658	Araip.V8XWP	receptor kinase 3 LENGTH=850	IPR002423 (Chaperonin Cpn60/TCP-1), IPR011009 (Protein kinase-like domain), IPR011598 (Myc-type, basic helix-loop-helix (bHLH) domain), IPR013320 (Concanavalin A-like lectin/glucanase, subgroup), IPR027413 (GroEL-like equatorial domain)	GO:0005524 (ATP binding), GO:0044267 (cellular protein metabolic process), GO:0046983 (protein dimerization activity)
Araip.B04	111517834	111518169	111518586	Araip.V8XWP	receptor kinase 3 LENGTH=850	IPR002423 (Chaperonin Cpn60/TCP-1), IPR011009 (Protein kinase-like domain), IPR011598 (Myc-type, basic helix-loop-helix (bHLH) domain), IPR013320 (Concanavalin A-like lectin/glucanase, subgroup), IPR027413 (GroEL-like equatorial domain)	GO:0005524 (ATP binding), GO:0044267 (cellular protein metabolic process), GO:0046983 (protein dimerization activity)
Araip.B04	116248928	116249044	116249641	Araip.TQJ83	Protein kinase superfamily protein LENGTH=438	IPR011009 (Protein kinase-like domain)	GO:0004672 (protein kinase activity), GO:0005524 (ATP binding), GO:0006468 (protein phosphorylation)
Araip.B04	116252161	116252360	116252815	Araip.TQJ83	Protein kinase superfamily protein LENGTH=438	IPR011009 (Protein kinase-like domain)	GO:0004672 (protein kinase activity), GO:0005524 (ATP binding), GO:0006468 (protein phosphorylation)
Araip.B04	118600840	118600976	118601107	Araip.JBQ86	beta-galactosidase 15 LENGTH=786	IPR001944 (Glycoside hydrolase, family 35), IPR017853 (Glycoside hydrolase, superfamily)	GO:0005975 (carbohydrate metabolic process)
Araip.B04	118602288	118602378	118602459	Araip.JBQ86	beta-galactosidase 15 LENGTH=786	IPR001944 (Glycoside hydrolase, family 35), IPR017853 (Glycoside hydrolase, superfamily)	GO:0005975 (carbohydrate metabolic process)
Araip.B04	119186620	119186737	119187341	Araip.K2SFH	PREDICTED: ATPase family AAA domain-containing protein 1-like [Glycine max]	IPR027417 (P-loop containing nucleoside triphosphate hydrolase)	GO:0005524 (ATP binding)
Araip.B04	11985548	11985756	11986148	Araip.P802P	Unknown protein
Araip.B04	120481995	120482116	120482850	Araip.HZV0K	ubiquitin-conjugating enzyme 5 LENGTH=185	IPR016135 (Ubiquitin-conjugating enzyme/RWD-like)	GO:0016881 (acid-amino acid ligase activity)
Araip.B04	121139297	121139499	121140066	Araip.NEH1G	disease resistance protein (TIR-NBS-LRR class), putative LENGTH=1294	IPR000157 (Toll/interleukin-1 receptor homology (TIR) domain), IPR002182 (NB-ARC), IPR027417 (P-loop containing nucleoside triphosphate hydrolase)	GO:0005515 (protein binding), GO:0007165 (signal transduction), GO:0043531 (ADP binding)
Araip.B04	122579465	122579847	122580391	Araip.T3S70	alpha/beta hydrolase n=1 Tax=Streptomyces sp. SS RepID=UPI00035E893C	IPR000073 (Alpha/beta hydrolase fold-1)
Araip.B04	125295377	125295465	125295571	Araip.I62ZT	PREDICTED: protein MEI2-like 4-like isoform X8 [Glycine max]	IPR000807 (Imidazoleglycerol-phosphate dehydratase), IPR004963 (Protein notum homologue), IPR011598 (Myc-type, basic helix-loop-helix (bHLH) domain), IPR023210 (NADP-dependent oxidoreductase domain)	GO:0000105 (histidine biosynthetic process), GO:0004424 (imidazoleglycerol-phosphate dehydratase activity), GO:0046983 (protein dimerization activity)
Araip.B04	125296136	125296268	125296568	Araip.I62ZT	PREDICTED: protein MEI2-like 4-like isoform X8 [Glycine max]	IPR000807 (Imidazoleglycerol-phosphate dehydratase), IPR004963 (Protein notum homologue), IPR011598 (Myc-type, basic helix-loop-helix (bHLH) domain), IPR023210 (NADP-dependent oxidoreductase domain)	GO:0000105 (histidine biosynthetic process), GO:0004424 (imidazoleglycerol-phosphate dehydratase activity), GO:0046983 (protein dimerization activity)
Araip.B04	125549684	125550186	125550497	Araip.UEQ2J	PREDICTED: probable 2-oxoglutarate/Fe(II)-dependent dioxygenase-like [Glycine max]	IPR005123 (Oxoglutarate/iron-dependent dioxygenase), IPR018108 (Mitochondrial substrate/solute carrier), IPR023395 (Mitochondrial carrier domain), IPR026992 (Non-haem dioxygenase N-terminal domain), IPR027443 (Isopenicillin N synthase-like)	GO:0016491 (oxidoreductase activity), GO:0055114 (oxidation-reduction process)
Araip.B04	128395301	128395381	128396053	Araip.92KUS	Unknown protein
Araip.B04	130254897	130255004	130255671	Araip.N2HP9	| proline dehydrogenase | HC | chr6:6336598-6332003 | 20130731	IPR015659 (Proline oxidase)	GO:0004657 (proline dehydrogenase activity), GO:0006537 (glutamate biosynthetic process), GO:0006562 (proline catabolic process), GO:0055114 (oxidation-reduction process)
Araip.B04	132324697	132324793	132325104	Araip.QY4EE	| transcription initiation factor TFIID subunit-like protein | HC | chr7:8203574-8211138 | 20130731	IPR009072 (Histone-fold), IPR011442 (Domain of unknown function DUF1546), IPR016024 (Armadillo-type fold)	GO:0005488 (binding), GO:0005634 (nucleus), GO:0046982 (protein heterodimerization activity), GO:0051090 (regulation of sequence-specific DNA binding transcription factor activity)
Araip.B04	132382131	132382530	132383589	Araip.286RN	Unknown protein
Araip.B04	132666856	132667266	132668056	Araip.K18VU	lipid phosphate phosphatase 3 LENGTH=364	IPR000326 (Phosphatidic acid phosphatase type 2/haloperoxidase), IPR028681 (Lipid phosphate phosphatase, plant)	GO:0003824 (catalytic activity), GO:0016020 (membrane)
Araip.B04	133206806	133207234	133207507	Araip.W7JXY	PREDICTED: T-complex protein 1 subunit zeta-like [Glycine max]	IPR002423 (Chaperonin Cpn60/TCP-1), IPR027409 (GroEL-like apical domain), IPR027410 (TCP-1-like chaperonin intermediate domain), IPR027413 (GroEL-like equatorial domain)	GO:0005524 (ATP binding), GO:0006457 (protein folding), GO:0044267 (cellular protein metabolic process), GO:0051082 (unfolded protein binding)
Araip.B04	14268802	14268883	14269369	Araip.92F8V	ferrochelatase 1 LENGTH=466	IPR001015 (Ferrochelatase), IPR025610 (Transcription factor MYC/MYB N-terminal)	GO:0004325 (ferrochelatase activity), GO:0006783 (heme biosynthetic process)
Araip.B04	1564827	1564985	1565346	Araip.GZ428	Cysteine proteinases superfamily protein LENGTH=240	IPR003323 (Ovarian tumour, otubain)
Araip.B04	19513753	19513842	19514151	Araip.KV8R5	| Ulp1 protease family, carboxy-terminal domain protein | LC | chr4:1284264-1280077 | 20130731
Araip.B04	20548999	20549116	20549202
Araip.B04	20578836	20579341	20579512	Araip.T9R11	Molybdenum cofactor sulfurase family protein LENGTH=318	IPR005302 (Molybdenum cofactor sulfurase, C-terminal), IPR011037 (Pyruvate kinase-like, insert domain)	GO:0003824 (catalytic activity), GO:0030151 (molybdenum ion binding), GO:0030170 (pyridoxal phosphate binding)
Araip.B04	2328320	2328694	2329260	Araip.XJ5RB	Carbohydrate kinase, thermoresistant glucokinase family n=11 Tax=Burkholderia RepID=B2SYM3_BURPP	IPR000623 (Shikimate kinase/Threonine synthase-like 1), IPR006001 (Carbohydrate kinase, thermoresistant glucokinase), IPR027417 (P-loop containing nucleoside triphosphate hydrolase)	GO:0005975 (carbohydrate metabolic process), GO:0016301 (kinase activity)
Araip.B04	26660952	26661036	26661540
Araip.B04	28851021	28851826	28852002
Araip.B04	3204878	3204976	3205249	Araip.G145S	Unknown protein
Araip.B04	3312289	3312642	3312815	Araip.A4TGA	DNA repair-recombination protein (RAD50) LENGTH=1316	IPR004584 (DNA repair protein Rad50, eukaryotes), IPR027417 (P-loop containing nucleoside triphosphate hydrolase)	GO:0005524 (ATP binding), GO:0006281 (DNA repair), GO:0030870 (Mre11 complex)
Araip.B04	3313578	3313730	3313993	Araip.A4TGA	DNA repair-recombination protein (RAD50) LENGTH=1316	IPR004584 (DNA repair protein Rad50, eukaryotes), IPR027417 (P-loop containing nucleoside triphosphate hydrolase)	GO:0005524 (ATP binding), GO:0006281 (DNA repair), GO:0030870 (Mre11 complex)
Araip.B04	3334482	3334665	3335361	Araip.P41GP	| aspartyl/glutamyl-tRNA(Asn/Gln) amidotransferase subunit B | HC | chr5:23052488-23047084 | 20130731
Araip.B04	3334703	3334855	3335361	Araip.P41GP	| aspartyl/glutamyl-tRNA(Asn/Gln) amidotransferase subunit B | HC | chr5:23052488-23047084 | 20130731
Araip.B04	33773521	33773631	33773708	Araip.Y7XUX	PREDICTED: sister chromatid cohesion protein PDS5-like [Glycine max]
Araip.B04	33773526	33773631	33773708	Araip.Y7XUX	PREDICTED: sister chromatid cohesion protein PDS5-like [Glycine max]
Araip.B04	3433565	3433726	3434173	Araip.U63G1	| rhodanese/cell cycle control phosphatase superfamily protein | LC | chr3:37958546-37933056 | 20130731	IPR001763 (Rhodanese-like domain)
Araip.B04	3434955	3435058	3435355	Araip.U63G1	| rhodanese/cell cycle control phosphatase superfamily protein | LC | chr3:37958546-37933056 | 20130731	IPR001763 (Rhodanese-like domain)
Araip.B04	354772	355096	355475	Araip.RF9F6	poly(A) binding protein 6 LENGTH=537	IPR012677 (Nucleotide-binding, alpha-beta plait)	GO:0000166 (nucleotide binding), GO:0003676 (nucleic acid binding)
Araip.B04	39721962	39722111	39722302	Araip.BXK4L	pfkB-like carbohydrate kinase family protein LENGTH=378	IPR002139 (Ribokinase)	GO:0004747 (ribokinase activity), GO:0006014 (D-ribose metabolic process)
Araip.B04	39722350	39723143	39723565	Araip.BXK4L	pfkB-like carbohydrate kinase family protein LENGTH=378	IPR002139 (Ribokinase)	GO:0004747 (ribokinase activity), GO:0006014 (D-ribose metabolic process)
Araip.B04	40055372	40055679	40056284	Araip.U7E4D	sulfiredoxin LENGTH=198	IPR016692 (Sulfiredoxin)	GO:0032542 (sulfiredoxin activity), GO:0055114 (oxidation-reduction process)
Araip.B04	4556401	4556822	4557344	Araip.2Z4SA	squamosa promoter binding protein-like 7 LENGTH=801	IPR004333 (Transcription factor, SBP-box)	GO:0003677 (DNA binding), GO:0005634 (nucleus)
Araip.B04	4659131	4659224	4659331	Araip.97TQH	Iron ion binding / oxidoreductase/ oxidoreductase protein n=1 Tax=Genlisea aurea RepID=S8C9J7_9LAMI	IPR005123 (Oxoglutarate/iron-dependent dioxygenase)	GO:0005506 (iron ion binding), GO:0016491 (oxidoreductase activity), GO:0031418 (L-ascorbic acid binding), GO:0055114 (oxidation-reduction process)
Araip.B04	4659148	4659224	4659331	Araip.97TQH	Iron ion binding / oxidoreductase/ oxidoreductase protein n=1 Tax=Genlisea aurea RepID=S8C9J7_9LAMI	IPR005123 (Oxoglutarate/iron-dependent dioxygenase)	GO:0005506 (iron ion binding), GO:0016491 (oxidoreductase activity), GO:0031418 (L-ascorbic acid binding), GO:0055114 (oxidation-reduction process)
Araip.B04	5178390	5178466	5178612	Araip.X1H45	Heavy metal transport/detoxification superfamily protein LENGTH=473	IPR006121 (Heavy metal-associated domain, HMA)	GO:0030001 (metal ion transport), GO:0046872 (metal ion binding)
Araip.B04	5278974	5279106	5279315	Araip.K4PW4	PREDICTED: uncharacterized protein LOC100818519 isoform X1 [Glycine max]
Araip.B04	5279492	5279677	5280032	Araip.K4PW4	PREDICTED: uncharacterized protein LOC100818519 isoform X1 [Glycine max]
Araip.B04	5483733	5483882	5484138	Araip.PI475	| ATP-dependent (S)-NAD(P)H-hydrate dehydratase | HC | chr2:7802170-7797367 | 20130731	IPR000631 (YjeF C-terminal domain)
Araip.B04	5503964	5504075	5504524	Araip.LU4T9	| NEDD8-activating enzyme E1 catalytic subunit | HC | chr4:54934077-54940454 | 20130731	IPR016040 (NAD(P)-binding domain), IPR023318 (Ubiquitin activating enzyme, alpha domain)	GO:0003824 (catalytic activity), GO:0005524 (ATP binding), GO:0006464 (cellular protein modification process), GO:0008641 (small protein activating enzyme activity), GO:0016881 (acid-amino acid ligase activity), GO:0045116 (protein neddylation)
Araip.B04	5890762	5891140	5891327	Araip.TAK1W	ROP guanine nucleotide exchange factor 5 LENGTH=611	IPR005512 (PRONE domain)	GO:0005089 (Rho guanyl-nucleotide exchange factor activity)
Araip.B04	5891482	5891573	5891728	Araip.TAK1W	ROP guanine nucleotide exchange factor 5 LENGTH=611	IPR005512 (PRONE domain)	GO:0005089 (Rho guanyl-nucleotide exchange factor activity)
Araip.B04	6838639	6838744	6838925
Araip.B04	7080612	7080731	7080916	Araip.HM6JN	| branched-chain amino acid aminotransferase | HC | chr3:47859954-47851208 | 20130731	IPR001544 (Aminotransferase, class IV), IPR005916 (Phosphomevalonate kinase, eukaryotic)	GO:0003824 (catalytic activity), GO:0008152 (metabolic process)
Araip.B04	7261310	7264868	7264985	Araip.YRY38	PREDICTED: zinc finger CCCH domain-containing protein 58-like [Glycine max]
Araip.B04	75537278	75537827	75538062
Araip.B04	77170447	77170679	77171021	Araip.68NU9	callose synthase 5 LENGTH=1923
Araip.B04	78596516	78596763	78597016	Araip.SH7ZE	| delta-1-pyrroline-5-carboxylate synthetase | HC | chr4:6460491-6473995 | 20130731	IPR001057 (Glutamate/acetylglutamate kinase), IPR016161 (Aldehyde/histidinol dehydrogenase)	GO:0004349 (glutamate 5-kinase activity), GO:0005737 (cytoplasm), GO:0006561 (proline biosynthetic process), GO:0008152 (metabolic process), GO:0016491 (oxidoreductase activity), GO:0055114 (oxidation-reduction process)
Araip.B04	79900064	79900164	79900326	Araip.Z7RZZ	ubiquitin-conjugating enzyme 33 LENGTH=243
Araip.B04	80339304	80339628	80339971	Araip.I3K3F	K efflux antiporter 4 LENGTH=592
Araip.B04	8138399	8138552	8139268	Araip.5G2GL	farnesyl diphosphate synthase 1 LENGTH=384	IPR000092 (Polyprenyl synthetase)	GO:0008299 (isoprenoid biosynthetic process)
Araip.B04	8307278	8307573	8307897	Araip.I4FG4	Calcium-dependent lipid-binding (CaLB domain) family protein LENGTH=166	IPR000008 (C2 domain)	GO:0005515 (protein binding)
Araip.B04	92583426	92583862	92583989	Araip.52AV7	PREDICTED: potassium channel AKT1-like [Glycine max]
Araip.B04	9367990	9368093	9368712	Araip.RN5CX	Tubulin-specific chaperone E n=2 Tax=Andropogoneae RepID=B6UIP3_MAIZE	IPR000938 (CAP Gly-rich domain)
Araip.B04	94586310	94586545	94586992	Araip.L46A5	histidine biosynthesis bifunctional protein (HISIE) LENGTH=281	IPR021130 (Phosphoribosyl-ATP pyrophosphohydrolase-like)
Araip.B04	94595316	94595394	94595811	Araip.L46A5	histidine biosynthesis bifunctional protein (HISIE) LENGTH=281	IPR021130 (Phosphoribosyl-ATP pyrophosphohydrolase-like)
Araip.B05	105794801	105795350	105795743	Araip.XM7B4	Protein kinase family protein LENGTH=429	IPR011009 (Protein kinase-like domain)	GO:0004672 (protein kinase activity), GO:0006468 (protein phosphorylation)
Araip.B05	112154104	112154224	112154950	Araip.7Z4CF	Acetyl-CoA C-acetyltransferase protein n=7 Tax=Pentapetalae RepID=D3YN47_9ERIC	IPR002155 (Thiolase), IPR011333 (BTB/POZ fold), IPR016039 (Thiolase-like), IPR027417 (P-loop containing nucleoside triphosphate hydrolase)	GO:0003824 (catalytic activity), GO:0008152 (metabolic process)
Araip.B05	125272552	125272632	125273055	Araip.NN21P	PREDICTED: flocculation protein FLO11-like isoform X2 [Glycine max]	IPR004252 (Probable transposase, Ptta/En/Spm, plant)
Araip.B05	125435535	125435861	125437416	Araip.2T0SC	carbonic anhydrase 1 LENGTH=347	IPR001765 (Carbonic anhydrase)	GO:0004089 (carbonate dehydratase activity), GO:0008270 (zinc ion binding)
Araip.B05	126351584	126351775	126351934	Araip.MFA9A	PREDICTED: MYB transcription factor MYB114 isoform X2 [Glycine max]	IPR009057 (Homeodomain-like)	GO:0003677 (DNA binding), GO:0003682 (chromatin binding)
Araip.B05	126352538	126353217	126353553	Araip.MFA9A	PREDICTED: MYB transcription factor MYB114 isoform X2 [Glycine max]	IPR009057 (Homeodomain-like)	GO:0003677 (DNA binding), GO:0003682 (chromatin binding)
Araip.B05	127179001	127179520	127179957
Araip.B05	136612890	136613331	136613798	Araip.QE1LN	sulfate transporter 3;5 LENGTH=634	IPR001902 (Sulphate anion transporter)	GO:0008271 (secondary active sulfate transmembrane transporter activity), GO:0008272 (sulfate transport), GO:0015116 (sulfate transmembrane transporter activity), GO:0016020 (membrane), GO:0016021 (integral component of membrane), GO:0055085 (transmembrane transport)
Araip.B05	137053196	137053428	137053868	Araip.IL789	PREDICTED: SPX domain-containing membrane protein At4g22990-like isoform X5 [Glycine max]	IPR016196 (Major facilitator superfamily domain, general substrate transporter)
Araip.B05	137054542	137054658	137054849	Araip.IL789	PREDICTED: SPX domain-containing membrane protein At4g22990-like isoform X5 [Glycine max]	IPR016196 (Major facilitator superfamily domain, general substrate transporter)
Araip.B05	137851851	137851965	137852248	Araip.YL2Q5	3-hydroxyacyl-CoA dehydrogenase family protein LENGTH=294	IPR001753 (Crotonase superfamily), IPR008927 (6-phosphogluconate dehydrogenase, C-terminal-like), IPR016040 (NAD(P)-binding domain)	GO:0003824 (catalytic activity), GO:0003857 (3-hydroxyacyl-CoA dehydrogenase activity), GO:0006631 (fatty acid metabolic process), GO:0008152 (metabolic process), GO:0016491 (oxidoreductase activity), GO:0050662 (coenzyme binding), GO:0055114 (oxidation-reduction process)
Araip.B05	140157248	140157552	140157952	Araip.SL7FD	| electron transporter, putative | HC | chr8:33549352-33553763 | 20130731	IPR006869 (Domain of unknown function DUF547)
Araip.B05	141911930	141912179	141912372	Araip.I45UH	PREDICTED: RNA-binding protein 1-like [Glycine max]	IPR012677 (Nucleotide-binding, alpha-beta plait)	GO:0000166 (nucleotide binding), GO:0003676 (nucleic acid binding)
Araip.B05	141912536	141912646	141913333	Araip.I45UH	PREDICTED: RNA-binding protein 1-like [Glycine max]	IPR012677 (Nucleotide-binding, alpha-beta plait)	GO:0000166 (nucleotide binding), GO:0003676 (nucleic acid binding)
Araip.B05	146004583	146004679	146005077	Araip.RHZ7C	| zinc-binding alcohol dehydrogenase family protein | HC | chr3:40898627-40901003 | 20130731	IPR002085 (Alcohol dehydrogenase superfamily, zinc-type), IPR016040 (NAD(P)-binding domain), IPR020843 (Polyketide synthase, enoylreductase)	GO:0008270 (zinc ion binding), GO:0016491 (oxidoreductase activity), GO:0055114 (oxidation-reduction process)
Araip.B05	146034640	146034770	146035023	Araip.ZA5NV	| proteasome assembly chaperone-like protein | HC | chr3:40122092-40123870 | 20130731	IPR018788 (Proteasome assembly chaperone 3)
Araip.B05	148263841	148263998	148264122
Araip.B05	148799370	148800357	148800700	Araip.G58YB	Unknown protein
Araip.B05	149339283	149339889	149340038	Araip.YY5JE	Pleckstrin homology (PH) domain-containing protein / lipid-binding START domain-containing protein LENGTH=719	IPR002913 (START domain), IPR009769 (Domain of unknown function DUF1336), IPR011993 (Pleckstrin homology-like domain), IPR023393 (START-like domain)	GO:0008289 (lipid binding)
Araip.B05	149620178	149620414	149620543	Araip.G7Z83	PREDICTED: high mobility group B protein 15-like isoform X7 [Glycine max]	IPR001606 (ARID/BRIGHT DNA-binding domain), IPR009071 (High mobility group box domain)	GO:0003677 (DNA binding), GO:0005622 (intracellular)
Araip.B05	149673530	149673756	149673924
Araip.B05	15639165	15639521	15639807	Araip.BE4VZ	| 30S ribosomal protein S15 | HC | chr4:1769902-1766954 | 20130731	IPR009068 (S15/NS1, RNA-binding)
Araip.B05	15696520	15696612	15696757	Araip.RKZ9H	Heavy metal transport/detoxification superfamily protein LENGTH=177	IPR006121 (Heavy metal-associated domain, HMA)	GO:0030001 (metal ion transport), GO:0046872 (metal ion binding)
Araip.B05	16624169	16624733	16625033	Araip.BT57D	sucrose transporter 2 LENGTH=594	IPR012301 (Malic enzyme, N-terminal domain)	GO:0004471 (malate dehydrogenase (decarboxylating) (NAD) activity), GO:0055114 (oxidation-reduction process)
Araip.B05	16753102	16753458	16753682	Araip.BNH2T	UDP-D-glucose/UDP-D-galactose 4-epimerase 5 LENGTH=351	IPR001509 (NAD-dependent epimerase/dehydratase), IPR005886 (UDP-glucose 4-epimerase GalE), IPR025308 (UDP-glucose 4-epimerase C-terminal domain)	GO:0003824 (catalytic activity), GO:0003978 (UDP-glucose 4-epimerase activity), GO:0006012 (galactose metabolic process), GO:0044237 (cellular metabolic process), GO:0050662 (coenzyme binding)
Araip.B05	17332622	17332984	17333042	Araip.G01IM	PREDICTED: protein PLANT CADMIUM RESISTANCE 10-like isoform X2 [Glycine max]	IPR006461 (Uncharacterised protein family Cys-rich)
Araip.B05	18156374	18156569	18156843	Araip.M2EF2	PREDICTED: uncharacterized protein LOC100787842 isoform X2 [Glycine max]	IPR010604 (Plant nuclear matrix 1)
Araip.B05	18887951	18888231	18888924	Araip.ED8NP	Protein kinase superfamily protein LENGTH=378	IPR011009 (Protein kinase-like domain)	GO:0004672 (protein kinase activity), GO:0005524 (ATP binding), GO:0006468 (protein phosphorylation)
Araip.B05	22162878	22162988	22163189	Araip.5C3EJ	PREDICTED: protein TOPLESS-like isoform X2 [Glycine max]	IPR015943 (WD40/YVTN repeat-like-containing domain)	GO:0005515 (protein binding)
Araip.B05	22453902	22454054	22454343	Araip.E1RAS	alpha/beta-Hydrolases superfamily protein LENGTH=473
Araip.B05	23610224	23610635	23611106	Araip.3D855	PREDICTED: uncharacterized protein LOC100815819 isoform X1 [Glycine max]
Araip.B05	23611462	23611954	23612113	Araip.3D855	PREDICTED: uncharacterized protein LOC100815819 isoform X1 [Glycine max]
Araip.B05	41350198	41350408	41351106	Araip.9WG11	| aldo/keto reductase family oxidoreductase | HC | chr4:27428243-27430477 | 20130731	IPR023210 (NADP-dependent oxidoreductase domain)
Araip.B05	41351247	41351472	41351601	Araip.9WG11	| aldo/keto reductase family oxidoreductase | HC | chr4:27428243-27430477 | 20130731	IPR023210 (NADP-dependent oxidoreductase domain)
Araip.B05	41487792	41488107	41488731	Araip.QLB39	PREDICTED: calcium uptake protein 1, mitochondrial-like [Glycine max]
Araip.B05	48408511	48408784	48408888	Araip.L00JC	4-coumarate:CoA ligase 3 LENGTH=561	IPR025110 (AMP-binding enzyme C-terminal domain)
Araip.B05	49702496	49702637	49702959	Araip.WKG50	GDA1/CD39 nucleoside phosphatase family protein LENGTH=555	IPR000407 (Nucleoside phosphatase GDA1/CD39)	GO:0016787 (hydrolase activity)
Araip.B05	53786454	53787186	53787416	Araip.1M15Y	| DEAD-box ATP-dependent RNA helicase-like protein | HC | chr7:29001486-28993339 | 20130731	IPR027417 (P-loop containing nucleoside triphosphate hydrolase)
Araip.B05	5387946	5388075	5388483	Araip.J8PPF	PREDICTED: two-component response regulator-like APRR2-like isoform X2 [Glycine max]	IPR009057 (Homeodomain-like), IPR011006 (CheY-like superfamily)	GO:0000156 (phosphorelay response regulator activity), GO:0000160 (phosphorelay signal transduction system), GO:0003677 (DNA binding), GO:0003682 (chromatin binding)
Araip.B05	58173027	58173228	58173438	Araip.T043C	Unknown protein
Araip.B05	6275728	6275919	6276005	Araip.ST9BY	beta-amylase 3 LENGTH=536	IPR001554 (Glycoside hydrolase, family 14), IPR017853 (Glycoside hydrolase, superfamily)	GO:0000272 (polysaccharide catabolic process), GO:0005975 (carbohydrate metabolic process), GO:0016161 (beta-amylase activity)
Araip.B05	63524426	63524853	63525070	Araip.AXB52	Galactosyltransferase family protein LENGTH=619	IPR002659 (Glycosyl transferase, family 31), IPR008985 (Concanavalin A-like lectin/glucanases superfamily), IPR013320 (Concanavalin A-like lectin/glucanase, subgroup)	GO:0006486 (protein glycosylation), GO:0008378 (galactosyltransferase activity), GO:0016020 (membrane), GO:0030246 (carbohydrate binding)
Araip.B05	6387510	6387654	6388017	Araip.04X9B	ACT domain repeat 1 LENGTH=477	IPR002912 (ACT domain)	GO:0008152 (metabolic process), GO:0016597 (amino acid binding)
Araip.B05	66464117	66464642	66465225	Araip.ULM5C	Unknown protein
Araip.B05	66465327	66465965	66466175	Araip.ULM5C	Unknown protein
Araip.B05	7074774	7074885	7075206	Araip.ZEH4R	Protein kinase superfamily protein LENGTH=333	IPR011009 (Protein kinase-like domain)	GO:0004672 (protein kinase activity), GO:0005524 (ATP binding), GO:0006468 (protein phosphorylation)
Araip.B05	8305212	8305335	8305630	Araip.8VB8P	triacylglycerol lipase-like 1 LENGTH=479	IPR002921 (Lipase, class 3)	GO:0004806 (triglyceride lipase activity), GO:0006629 (lipid metabolic process)
Araip.B05	8888376	8888464	8889081	Araip.25AA9	| SWI/SNF complex subunit SWI3D | HC | chr4:26258609-26267090 | 20130731
Araip.B05	9715000	9715486	9715844	Araip.GPD9Z	Protein of unknown function (DUF607) LENGTH=336	IPR006769 (Coiled-coil domain containing protein 109, C-terminal)
Araip.B06	1013610	1013764	1014439	Araip.MK74E	| NAD-dependent epimerase/dehydratase family protein | HC | chr1:7253109-7248613 | 20130731	IPR001509 (NAD-dependent epimerase/dehydratase), IPR016040 (NAD(P)-binding domain)	GO:0003824 (catalytic activity), GO:0044237 (cellular metabolic process), GO:0050662 (coenzyme binding)
Araip.B06	10358005	10358084	10358258	Araip.N5MMK	PREDICTED: transcription factor PIF3-like [Glycine max]	IPR011598 (Myc-type, basic helix-loop-helix (bHLH) domain)	GO:0046983 (protein dimerization activity)
Araip.B06	103646720	103646999	103647295	Araip.RZ2UN	alpha-L-arabinofuranosidase 1 LENGTH=678	IPR008979 (Galactose-binding domain-like), IPR010720 (Alpha-L-arabinofuranosidase, C-terminal), IPR017853 (Glycoside hydrolase, superfamily)	GO:0046373 (L-arabinose metabolic process), GO:0046556 (alpha-N-arabinofuranosidase activity)
Araip.B06	103647968	103648081	103648636	Araip.RZ2UN	alpha-L-arabinofuranosidase 1 LENGTH=678	IPR008979 (Galactose-binding domain-like), IPR010720 (Alpha-L-arabinofuranosidase, C-terminal), IPR017853 (Glycoside hydrolase, superfamily)	GO:0046373 (L-arabinose metabolic process), GO:0046556 (alpha-N-arabinofuranosidase activity)
Araip.B06	103648235	103648426	103648636	Araip.RZ2UN	alpha-L-arabinofuranosidase 1 LENGTH=678	IPR008979 (Galactose-binding domain-like), IPR010720 (Alpha-L-arabinofuranosidase, C-terminal), IPR017853 (Glycoside hydrolase, superfamily)	GO:0046373 (L-arabinose metabolic process), GO:0046556 (alpha-N-arabinofuranosidase activity)
Araip.B06	104074182	104074283	104074470	Araip.VD1RI	PREDICTED: probable ADP-ribosylation factor GTPase-activating protein AGD14-like isoform X1 [Glycine max]
Araip.B06	107579631	107580217	107580320	Araip.A136V	Unknown protein
Araip.B06	10803952	10804370	10804475	Araip.MJM06	PREDICTED: paladin-like isoform X1 [Glycine max]
Araip.B06	108515546	108515956	108516537	Araip.7JJ4U	PREDICTED: 2-aminoethanethiol dioxygenase-like [Glycine max]	IPR012864 (Cysteamine dioxygenase), IPR014710 (RmlC-like jelly roll fold)	GO:0047800 (cysteamine dioxygenase activity), GO:0055114 (oxidation-reduction process)
Araip.B06	108980299	108980398	108980632
Araip.B06	109315225	109315515	109315705	Araip.2LM92	5-methyltetrahydropteroyltriglutamate--homocysteine methyltransferase n=2 Tax=Alcaligenes RepID=M5J2G5_9BURK	IPR006276 (Cobalamin-independent methionine synthase)	GO:0003871 (5-methyltetrahydropteroyltriglutamate-homocysteine S-methyltransferase activity), GO:0008270 (zinc ion binding), GO:0008652 (cellular amino acid biosynthetic process), GO:0009086 (methionine biosynthetic process)
Araip.B06	110011893	110012011	110012621	Araip.YQW1G	3-ketoacyl-CoA synthase 10 LENGTH=550	IPR016039 (Thiolase-like)	GO:0003824 (catalytic activity), GO:0006633 (fatty acid biosynthetic process), GO:0008152 (metabolic process), GO:0016020 (membrane)
Araip.B06	110197250	110198051	110198241	Araip.ZY4TI	PREDICTED: uncharacterized protein LOC100306691 isoform X1 [Glycine max]
Araip.B06	111564057	111564130	111564991	Araip.5C9RI	hemoglobin 3 LENGTH=175	IPR001486 (Globin, truncated bacterial-like), IPR009050 (Globin-like)	GO:0005506 (iron ion binding), GO:0015671 (oxygen transport), GO:0019825 (oxygen binding), GO:0020037 (heme binding)
Araip.B06	112573506	112573681	112573747	Araip.7RV9C	HNH endonuclease LENGTH=284	IPR003615 (HNH nuclease)	GO:0003676 (nucleic acid binding), GO:0004519 (endonuclease activity)
Araip.B06	112574703	112574869	112575148	Araip.7RV9C	HNH endonuclease LENGTH=284	IPR003615 (HNH nuclease)	GO:0003676 (nucleic acid binding), GO:0004519 (endonuclease activity)
Araip.B06	113161603	113161725	113162501	Araip.T8Q01	auxin response factor 16 LENGTH=670	IPR000195 (Rab-GTPase-TBC domain), IPR002108 (Actin-depolymerising factor homology domain), IPR009834 (Ureide permease), IPR010525 (Auxin response factor), IPR015300 (DNA-binding pseudobarrel domain)	GO:0003677 (DNA binding), GO:0003779 (actin binding), GO:0005097 (Rab GTPase activator activity), GO:0005622 (intracellular), GO:0005634 (nucleus), GO:0009725 (response to hormone), GO:0032313 (regulation of Rab GTPase activity)
Araip.B06	114592210	114592317	114592390	Araip.2H071	xyloglucan endotransglucosylase/hydrolase 5 LENGTH=293	IPR008985 (Concanavalin A-like lectin/glucanases superfamily), IPR013320 (Concanavalin A-like lectin/glucanase, subgroup)	GO:0005618 (cell wall), GO:0005975 (carbohydrate metabolic process), GO:0006073 (cellular glucan metabolic process), GO:0016762 (xyloglucan:xyloglucosyl transferase activity), GO:0048046 (apoplast)
Araip.B06	119591925	119592441	119595223	Araip.7N4YT	| ABC transporter family protein (ATP-binding component) | HC | chr7:9784282-9778941 | 20130731	IPR027417 (P-loop containing nucleoside triphosphate hydrolase)	GO:0000166 (nucleotide binding), GO:0005524 (ATP binding), GO:0016887 (ATPase activity), GO:0017111 (nucleoside-triphosphatase activity)
Araip.B06	119595917	119596006	119596913	Araip.7N4YT	| ABC transporter family protein (ATP-binding component) | HC | chr7:9784282-9778941 | 20130731	IPR027417 (P-loop containing nucleoside triphosphate hydrolase)	GO:0000166 (nucleotide binding), GO:0005524 (ATP binding), GO:0016887 (ATPase activity), GO:0017111 (nucleoside-triphosphatase activity)
Araip.B06	120720386	120720508	120721011	Araip.S2TFD	Unknown protein
Araip.B06	12412353	12412504	12413259	Araip.RS2U5	F-box family protein LENGTH=642	IPR006553 (Leucine-rich repeat, cysteine-containing subtype)
Araip.B06	125527855	125528622	125528779	Araip.KV91G	aspartate aminotransferase 1 LENGTH=430	IPR000796 (Aspartate/other aminotransferase), IPR015424 (Pyridoxal phosphate-dependent transferase)	GO:0003824 (catalytic activity), GO:0006520 (cellular amino acid metabolic process), GO:0008483 (transaminase activity), GO:0009058 (biosynthetic process), GO:0030170 (pyridoxal phosphate binding)
Araip.B06	127218870	127218958	127219766	Araip.3YS8U	alpha/beta-Hydrolases superfamily protein LENGTH=396	IPR000639 (Epoxide hydrolase-like)	GO:0003824 (catalytic activity)
Araip.B06	128291150	128291252	128291568	Araip.IHC2V	Pentatricopeptide repeat (PPR-like) superfamily protein LENGTH=741	IPR002885 (Pentatricopeptide repeat), IPR011990 (Tetratricopeptide-like helical)	GO:0005515 (protein binding)
Araip.B06	128635302	128635701	128636230	Araip.F7V65	arginine/serine-rich splicing factor 35 LENGTH=350	IPR001878 (Zinc finger, CCHC-type), IPR012677 (Nucleotide-binding, alpha-beta plait)	GO:0000166 (nucleotide binding), GO:0003676 (nucleic acid binding), GO:0008270 (zinc ion binding)
Araip.B06	128636673	128636870	128637016	Araip.F7V65	arginine/serine-rich splicing factor 35 LENGTH=350	IPR001878 (Zinc finger, CCHC-type), IPR012677 (Nucleotide-binding, alpha-beta plait)	GO:0000166 (nucleotide binding), GO:0003676 (nucleic acid binding), GO:0008270 (zinc ion binding)
Araip.B06	129043077	129043159	129043282	Araip.EM3T8	| plasma membrane H+ATPase | HC | chr1:1503400-1495173 | 20130731	IPR001757 (Cation-transporting P-type ATPase), IPR023214 (HAD-like domain), IPR023298 (P-type ATPase, transmembrane domain)	GO:0000166 (nucleotide binding), GO:0006200 (ATP catabolic process), GO:0006754 (ATP biosynthetic process), GO:0006812 (cation transport), GO:0016021 (integral component of membrane), GO:0016887 (ATPase activity), GO:0019829 (cation-transporting ATPase activity), GO:0046872 (metal ion binding)
Araip.B06	129044000	129044088	129044270	Araip.EM3T8	| plasma membrane H+ATPase | HC | chr1:1503400-1495173 | 20130731	IPR001757 (Cation-transporting P-type ATPase), IPR023214 (HAD-like domain), IPR023298 (P-type ATPase, transmembrane domain)	GO:0000166 (nucleotide binding), GO:0006200 (ATP catabolic process), GO:0006754 (ATP biosynthetic process), GO:0006812 (cation transport), GO:0016021 (integral component of membrane), GO:0016887 (ATPase activity), GO:0019829 (cation-transporting ATPase activity), GO:0046872 (metal ion binding)
Araip.B06	129409943	129410351	129410499	Araip.43QU3	Unknown protein
Araip.B06	130005151	130005244	130005638	Araip.WA9TW	ATP binding protein, putative n=1 Tax=Ricinus communis RepID=B9S2R0_RICCO	IPR000742 (Epidermal growth factor-like domain), IPR011009 (Protein kinase-like domain), IPR013320 (Concanavalin A-like lectin/glucanase, subgroup), IPR025287 (Wall-associated receptor kinase galacturonan-binding domain)	GO:0004672 (protein kinase activity), GO:0005509 (calcium ion binding), GO:0005515 (protein binding), GO:0005524 (ATP binding), GO:0006468 (protein phosphorylation), GO:0030247 (polysaccharide binding)
Araip.B06	130505881	130506050	130506816	Araip.JY13W	PREDICTED: protein gar2-like isoform X2 [Glycine max]	IPR027329 (TPX2, C-terminal domain)
Araip.B06	133287599	133287947	133287999	Araip.R4K41	Glycine dehydrogenase decarboxylating protein n=3 Tax=Rosaceae RepID=W8SQT8_9ROSA	IPR020581 (Glycine cleavage system P protein)	GO:0003824 (catalytic activity), GO:0004375 (glycine dehydrogenase (decarboxylating) activity), GO:0006544 (glycine metabolic process), GO:0006546 (glycine catabolic process), GO:0030170 (pyridoxal phosphate binding), GO:0055114 (oxidation-reduction process)
Araip.B06	133727219	133727379	133728121	Araip.BK1UX	PREDICTED: dihydrosphingosine 1-phosphate phosphatase C823.11-like [Glycine max]	IPR000326 (Phosphatidic acid phosphatase type 2/haloperoxidase)	GO:0003824 (catalytic activity), GO:0016020 (membrane)
Araip.B06	133955885	133956008	133956141	Araip.3GM3S	Pseudouridine synthase family protein LENGTH=478	IPR020103 (Pseudouridine synthase, catalytic domain)	GO:0001522 (pseudouridine synthesis), GO:0003723 (RNA binding), GO:0009451 (RNA modification), GO:0009982 (pseudouridine synthase activity)
Araip.B06	134353552	134353783	134354414	Araip.TX2UK	Ribosomal protein L1p/L10e family LENGTH=216	IPR023674 (Ribosomal protein L1-like), IPR028364 (Ribosomal protein L1/ribosomal biogenesis protein)	GO:0003723 (RNA binding), GO:0003735 (structural constituent of ribosome), GO:0006412 (translation), GO:0015934 (large ribosomal subunit)
Araip.B06	134632170	134632262	134632446
Araip.B06	135673309	135673650	135673977	Araip.VH9FH	BTB/POZ domain-containing protein LENGTH=809	IPR008979 (Galactose-binding domain-like), IPR011333 (BTB/POZ fold), IPR011705 (BTB/Kelch-associated), IPR022041 (Farnesoic acid O-methyl transferase)	GO:0005515 (protein binding), GO:0007155 (cell adhesion)
Araip.B06	135674205	135674393	135674529	Araip.VH9FH	BTB/POZ domain-containing protein LENGTH=809	IPR008979 (Galactose-binding domain-like), IPR011333 (BTB/POZ fold), IPR011705 (BTB/Kelch-associated), IPR022041 (Farnesoic acid O-methyl transferase)	GO:0005515 (protein binding), GO:0007155 (cell adhesion)
Araip.B06	136139421	136139537	136139853	Araip.4M5TN	serine carboxypeptidase-like 40 LENGTH=502	IPR001563 (Peptidase S10, serine carboxypeptidase)	GO:0004185 (serine-type carboxypeptidase activity), GO:0006508 (proteolysis)
Araip.B06	1472349	1472427	1472794	Araip.VZ2HX	Transmembrane amino acid transporter family protein LENGTH=441	IPR013057 (Amino acid transporter, transmembrane)
Araip.B06	1872841	1872915	1873109	Araip.7Q6Q5	sulfate transporter 3;1 LENGTH=658	IPR001902 (Sulphate anion transporter)	GO:0008271 (secondary active sulfate transmembrane transporter activity), GO:0008272 (sulfate transport), GO:0015116 (sulfate transmembrane transporter activity), GO:0016020 (membrane), GO:0016021 (integral component of membrane), GO:0055085 (transmembrane transport)
Araip.B06	187777	187918	188153	Araip.MD98T	alpha-amylase-like 2 LENGTH=413	IPR015902 (Glycoside hydrolase, family 13)	GO:0003824 (catalytic activity), GO:0004556 (alpha-amylase activity), GO:0005509 (calcium ion binding), GO:0005975 (carbohydrate metabolic process), GO:0043169 (cation binding)
Araip.B06	1942676	1942914	1943165	Araip.16S9Q	| allergen gly M Bd 28 kDa protein | HC | chr2:39812672-39815311 | 20130731	IPR014710 (RmlC-like jelly roll fold)	GO:0045735 (nutrient reservoir activity)
Araip.B06	20360520	20360689	20360936	Araip.C36LC	PREDICTED: MYB transcription factor MYB114 isoform X2 [Glycine max]	IPR009057 (Homeodomain-like)	GO:0003677 (DNA binding), GO:0003682 (chromatin binding)
Araip.B06	21798975	21799281	21800127	Araip.7Z04A	ankyrin repeat-containing protein 2 LENGTH=304
Araip.B06	21980400	21980514	21981500	Araip.TIW5C	unknown protein; BEST Arabidopsis thaliana protein match is: unknown protein . LENGTH=568
Araip.B06	22223555	22223918	22224348	Araip.XB9QI	PREDICTED: E3 ubiquitin-protein ligase RGLG2-like isoform X1 [Glycine max]	IPR000008 (C2 domain), IPR002035 (von Willebrand factor, type A), IPR010734 (Copine)	GO:0005515 (protein binding)
Araip.B06	23871922	23872303	23872532	Araip.BL0I7	| Pre-mRNA-processing factor 39 | HC | chr7:39392862-39401978 | 20130731	IPR003107 (RNA-processing protein, HAT helix)	GO:0005622 (intracellular), GO:0006396 (RNA processing)
Araip.B06	23873192	23873309	23873670	Araip.BL0I7	| Pre-mRNA-processing factor 39 | HC | chr7:39392862-39401978 | 20130731	IPR003107 (RNA-processing protein, HAT helix)	GO:0005622 (intracellular), GO:0006396 (RNA processing)
Araip.B06	24788660	24788742	24789554	Araip.L02B7	Protein kinase superfamily protein LENGTH=744	IPR011009 (Protein kinase-like domain), IPR013320 (Concanavalin A-like lectin/glucanase, subgroup)	GO:0004672 (protein kinase activity), GO:0006468 (protein phosphorylation)
Araip.B06	27321553	27322049	27322359	Araip.11AMG	| soluble inorganic pyrophosphatase | HC | chr1:29365968-29369966 | 20130731	IPR008162 (Inorganic pyrophosphatase)	GO:0000287 (magnesium ion binding), GO:0004427 (inorganic diphosphatase activity), GO:0005737 (cytoplasm), GO:0006796 (phosphate-containing compound metabolic process)
Araip.B06	38651531	38651721	38651953	Araip.VYF0E	| fructose-1,6-bisphosphatase | HC | chr7:24045829-24049068 | 20130731	IPR000146 (Fructose-1,6-bisphosphatase class 1/Sedoheputulose-1,7-bisphosphatase)	GO:0005975 (carbohydrate metabolic process), GO:0042578 (phosphoric ester hydrolase activity)
Araip.B06	4449761	4449835	4449997	Araip.QIS54	guanylate kinase LENGTH=390	IPR008145 (Guanylate kinase/L-type calcium channel beta subunit), IPR011043 (Galactose oxidase/kelch, beta-propeller), IPR015915 (Kelch-type beta propeller), IPR017665 (Guanylate kinase), IPR027417 (P-loop containing nucleoside triphosphate hydrolase)	GO:0004385 (guanylate kinase activity), GO:0005515 (protein binding), GO:0006163 (purine nucleotide metabolic process)
Araip.B06	44829062	44829132	44829262
Araip.B06	55657	56121	56195	Araip.4J512	glutamate-cysteine ligase LENGTH=522	IPR006336 (Glutamate--cysteine ligase, GCS2)	GO:0004357 (glutamate-cysteine ligase activity), GO:0042398 (cellular modified amino acid biosynthetic process)
Araip.B06	6396139	6396589	6396988
Araip.B06	6873949	6874045	6874420	Araip.G7D7A	Unknown protein
Araip.B06	7167314	7167579	7168144	Araip.D19MI	membrane-anchored ubiquitin-fold protein 2 LENGTH=124
Araip.B06	80544264	80544469	80544773	Araip.CF4N1	Unknown protein
Araip.B06	805526	805811	805968	Araip.14067	alpha/beta-Hydrolases superfamily protein LENGTH=418	IPR000073 (Alpha/beta hydrolase fold-1), IPR000639 (Epoxide hydrolase-like)	GO:0003824 (catalytic activity)
Araip.B06	8458877	8458975	8459204	Araip.E9N7G	DNAJ-like 20 LENGTH=155	IPR001623 (DnaJ domain)
Araip.B06	85792211	85792714	85792979	Araip.A48MR	purple acid phosphatase 22 LENGTH=434	IPR004843 (Calcineurin-like phosphoesterase domain, apaH type), IPR008963 (Purple acid phosphatase-like, N-terminal), IPR025733 (Iron/zinc purple acid phosphatase-like C-terminal domain)	GO:0003993 (acid phosphatase activity), GO:0016787 (hydrolase activity), GO:0046872 (metal ion binding)
Araip.B06	8802598	8802881	8803468	Araip.FPJ9X	PREDICTED: rab GTPase-activating protein 1-like [Glycine max]	IPR000195 (Rab-GTPase-TBC domain)	GO:0005097 (Rab GTPase activator activity), GO:0032313 (regulation of Rab GTPase activity)
Araip.B06	92777353	92777672	92778170	Araip.1D1CY	aberrant lateral root formation 4 LENGTH=578	IPR013877 (YAP-binding/ALF4/Glomulin)
Araip.B06	93232412	93232533	93232694	Araip.LM0M5	aspartate aminotransferase LENGTH=428	IPR015422 (Pyridoxal phosphate-dependent transferase, major region, subdomain 2)	GO:0003824 (catalytic activity), GO:0030170 (pyridoxal phosphate binding)
Araip.B06	94016731	94017143	94017435	Araip.AIT8T	| pyridoxal kinase | HC | chr5:34090188-34098597 | 20130731	IPR004625 (Pyridoxal phosphate (active vitamin B6) biosynthesis, pyridoxal kinase)	GO:0008478 (pyridoxal kinase activity), GO:0009443 (pyridoxal 5'-phosphate salvage)
Araip.B06	9717313	9717438	9718206	Araip.7Z81W	ADP-ribosylation factor 1 LENGTH=181	IPR003579 (Small GTPase superfamily, Rab type), IPR005225 (Small GTP-binding protein domain), IPR006689 (Small GTPase superfamily, ARF/SAR type), IPR027417 (P-loop containing nucleoside triphosphate hydrolase)	GO:0005525 (GTP binding), GO:0005622 (intracellular), GO:0006886 (intracellular protein transport), GO:0007264 (small GTPase mediated signal transduction), GO:0015031 (protein transport)
Araip.B06	98297050	98297182	98297829
Araip.B06	9913071	9913163	9913476	Araip.4I954	| chorismate synthase | HC | chr1:42878234-42869055 | 20130731	IPR000453 (Chorismate synthase)	GO:0004107 (chorismate synthase activity), GO:0009073 (aromatic amino acid family biosynthetic process)
Araip.B07	10135119	10135721	10136324	Araip.YN359	PREDICTED: MADS-box protein isoform X1 [Glycine max]	IPR002100 (Transcription factor, MADS-box)	GO:0003677 (DNA binding), GO:0046983 (protein dimerization activity)
Araip.B07	102230441	102230730	102230928	Araip.5V2ZB	PREDICTED: uncharacterized protein LOC100780634 isoform X2 [Glycine max]	IPR007700 (Protein of unknown function DUF668), IPR021864 (Protein of unknown function DUF3475)
Araip.B07	105533498	105533606	105533727	Araip.QG3PL	| DUF3119 family protein | HC | chr4:47039689-47036633 | 20130731	IPR021467 (Protein of unknown function DUF3119)
Araip.B07	105997244	105997350	105997907	Araip.DRR14	PREDICTED: uncharacterized protein LOC100808476 isoform X8 [Glycine max]	IPR013083 (Zinc finger, RING/FYVE/PHD-type)	GO:0005515 (protein binding), GO:0008270 (zinc ion binding)
Araip.B07	105998428	105999117	105999335	Araip.DRR14	PREDICTED: uncharacterized protein LOC100808476 isoform X8 [Glycine max]	IPR013083 (Zinc finger, RING/FYVE/PHD-type)	GO:0005515 (protein binding), GO:0008270 (zinc ion binding)
Araip.B07	108543884	108543971	108544207	Araip.GE0Q6	| tRNA-specific 2-thiouridylase MnmA | HC | chr4:24369688-24373706 | 20130731	IPR004506 (tRNA-specific 2-thiouridylase), IPR023382 (Adenine nucleotide alpha hydrolase-like domains)	GO:0005737 (cytoplasm), GO:0008033 (tRNA processing), GO:0016740 (transferase activity), GO:0016783 (sulfurtransferase activity)
Araip.B07	11010208	11010350	11010775	Araip.T1FEI	HAD superfamily, subfamily IIIB acid phosphatase LENGTH=282	IPR005519 (Acid phosphatase (Class B))	GO:0003993 (acid phosphatase activity)
Araip.B07	110171145	110171556	110171847	Araip.EZ87E	Disease resistance protein (TIR-NBS-LRR class) family LENGTH=1219	IPR000157 (Toll/interleukin-1 receptor homology (TIR) domain)	GO:0005515 (protein binding), GO:0007165 (signal transduction)
Araip.B07	112736070	112736187	112736395	Araip.D7QWM	PREDICTED: metal-nicotianamine transporter YSL3-like isoform X1 [Glycine max]	IPR004813 (Oligopeptide transporter, OPT superfamily)	GO:0055085 (transmembrane transport)
Araip.B07	112737246	112737384	112741388	Araip.V67NY	PREDICTED: metal-nicotianamine transporter YSL3-like isoform X3 [Glycine max]	IPR004813 (Oligopeptide transporter, OPT superfamily)	GO:0055085 (transmembrane transport)
Araip.B07	113317525	113317603	113317886	Araip.1217A	PREDICTED: protein phosphatase 2C 57-like isoform X2 [Glycine max]	IPR001932 (Protein phosphatase 2C (PP2C)-like domain), IPR015655 (Protein phosphatase 2C)	GO:0003824 (catalytic activity)
Araip.B07	116434346	116434786	116435012	Araip.688W0	Coiled-coil domain-containing protein 18, putative isoform 1 n=1 Tax=Theobroma cacao RepID=UPI00042B89CF
Araip.B07	117066935	117067182	117067425	Araip.QGS4Z	ACT domain repeat 3 LENGTH=453	IPR002912 (ACT domain)	GO:0008152 (metabolic process), GO:0016597 (amino acid binding)
Araip.B07	118133580	118133700	118134019	Araip.KS1GL	| transmembrane amino acid transporter family protein | HC | chr3:40199228-40201979 | 20130731	IPR013057 (Amino acid transporter, transmembrane)
Araip.B07	121543779	121543890	121544026	Araip.HE3F5	Bifunctional arginine demethylase and lysyl-hydroxylase JMJD6 n=13 Tax=Eutheria RepID=B2WTI4_HUMAN	IPR003347 (JmjC domain)	GO:0005515 (protein binding)
Araip.B07	121936317	121936394	121936749	Araip.MPF8R	MATE efflux family protein LENGTH=486	IPR002528 (Multi antimicrobial extrusion protein)	GO:0006855 (drug transmembrane transport), GO:0015238 (drug transmembrane transporter activity), GO:0015297 (antiporter activity), GO:0016020 (membrane), GO:0055085 (transmembrane transport)
Araip.B07	122078473	122078722	122079087	Araip.8J47Q	Protein kinase superfamily protein LENGTH=599	IPR011009 (Protein kinase-like domain)	GO:0004672 (protein kinase activity), GO:0005524 (ATP binding), GO:0006468 (protein phosphorylation)
Araip.B07	1386983	1387213	1387932	Araip.I2FQ2	Outward rectifying potassium channel protein LENGTH=363	IPR003280 (Two pore domain potassium channel), IPR011992 (EF-hand domain pair)	GO:0005267 (potassium channel activity), GO:0005509 (calcium ion binding), GO:0016020 (membrane), GO:0071805 (potassium ion transmembrane transport)
Araip.B07	14107584	14107672	14108013	Araip.FF2U9	| proteasome activator complex subunit-like protein | HC | chr3:24479182-24464019 | 20130731
Araip.B07	1558235	1558317	1558867	Araip.CV94V	Cytochrome P450 superfamily protein LENGTH=513	IPR001128 (Cytochrome P450)	GO:0005506 (iron ion binding), GO:0020037 (heme binding), GO:0055114 (oxidation-reduction process)
Araip.B07	16227846	16228321	16228497	Araip.P3AY9	Unknown protein
Araip.B07	17878819	17878947	17879640	Araip.DB593	T-complex protein 1 alpha subunit LENGTH=545	IPR008521 (Magnesium transporter NIPA), IPR009768 (Microtubule-associated protein 70), IPR027409 (GroEL-like apical domain)	GO:0007010 (cytoskeleton organization), GO:0008017 (microtubule binding), GO:0015095 (magnesium ion transmembrane transporter activity), GO:0015693 (magnesium ion transport), GO:0016020 (membrane)
Araip.B07	17951794	17951956	17952751	Araip.VKG16	PREDICTED: CBS domain-containing protein CBSCBSPB1-like isoform X1 [Glycine max]	IPR000644 (CBS domain)	GO:0030554 (adenyl nucleotide binding)
Araip.B07	1933908	1934008	1934595	Araip.H8C7N	C2H2-like zinc finger protein LENGTH=462
Araip.B07	1945745	1945830	1946013	Araip.R0K9W	| RNA-binding domain CCCH-type zinc finger protein | LC | chr5:41381585-41375614 | 20130731	IPR000571 (Zinc finger, CCCH-type), IPR012677 (Nucleotide-binding, alpha-beta plait), IPR025605 (OST-HTH/LOTUS domain)	GO:0000166 (nucleotide binding), GO:0046872 (metal ion binding)
Araip.B07	20331131	20331390	20331678	Araip.3CT8T	| mediator of RNA polymerase II transcription subunit 7 | HC | chr6:25461469-25456081 | 20130731	IPR009244 (Mediator complex, subunit Med7)	GO:0001104 (RNA polymerase II transcription cofactor activity), GO:0006357 (regulation of transcription from RNA polymerase II promoter), GO:0016592 (mediator complex)
Araip.B07	22680851	22681097	22681245	Araip.0L4BG	Sec14p-like phosphatidylinositol transfer family protein LENGTH=614	IPR001251 (CRAL-TRIO domain), IPR011074 (CRAL/TRIO, N-terminal domain)
Araip.B07	23290131	23290266	23290632	Araip.T2BSJ	Unknown protein
Araip.B07	25422559	25422646	25422877	Araip.R6G70	asparagine synthetase 3 LENGTH=578	IPR006426 (Asparagine synthase, glutamine-hydrolyzing), IPR017932 (Glutamine amidotransferase type 2 domain)	GO:0004066 (asparagine synthase (glutamine-hydrolyzing) activity), GO:0006529 (asparagine biosynthetic process), GO:0008152 (metabolic process)
Araip.B07	2634553	2634924	2635499	Araip.P01W2	Cell differentiation, Rcd1-like protein LENGTH=316	IPR007216 (Rcd1), IPR016024 (Armadillo-type fold)	GO:0005488 (binding)
Araip.B07	36270061	36270310	36270487	Araip.YDN2Q	Unknown protein
Araip.B07	38998434	38998895	38999089	Araip.8C32J	Protein kinase superfamily protein LENGTH=511	IPR011009 (Protein kinase-like domain)	GO:0004672 (protein kinase activity), GO:0004674 (protein serine/threonine kinase activity), GO:0005524 (ATP binding), GO:0006468 (protein phosphorylation)
Araip.B07	43763210	43763969	43764316	Araip.W0PJR	| deoxyuridine 5'-triphosphate nucleotidohydrolase | HC | chr3:28563081-28563968 | 20130731	IPR008180 (Deoxyuridine triphosphate nucleotidohydrolase/Deoxycytidine triphosphate deaminase)	GO:0016787 (hydrolase activity), GO:0046080 (dUTP metabolic process)
Araip.B07	48589117	48589337	48589497	Araip.0Q53P	| coatomer subunit gamma-like protein | HC | chr4:26297688-26305339 | 20130731	IPR000089 (Biotin/lipoyl attachment), IPR016024 (Armadillo-type fold), IPR017106 (Coatomer gamma subunit)	GO:0005488 (binding), GO:0006886 (intracellular protein transport), GO:0016192 (vesicle-mediated transport), GO:0030117 (membrane coat)
Araip.B07	60966295	60966376	60966607	Araip.CP85Q	PREDICTED: vacuolar amino acid transporter 1-like isoform X2 [Glycine max]	IPR013057 (Amino acid transporter, transmembrane)
Araip.B07	63349244	63349316	63349766	Araip.33CRB	Sec14p-like phosphatidylinositol transfer family protein LENGTH=637	IPR001071 (Cellular retinaldehyde binding/alpha-tocopherol transport), IPR011074 (CRAL/TRIO, N-terminal domain)	GO:0005215 (transporter activity), GO:0005622 (intracellular), GO:0006810 (transport)
Araip.B07	63349576	63349654	63349766	Araip.33CRB	Sec14p-like phosphatidylinositol transfer family protein LENGTH=637	IPR001071 (Cellular retinaldehyde binding/alpha-tocopherol transport), IPR011074 (CRAL/TRIO, N-terminal domain)	GO:0005215 (transporter activity), GO:0005622 (intracellular), GO:0006810 (transport)
Araip.B07	76640963	76641058	76641817	Araip.YUX7E	serine hydroxymethyltransferase 2 LENGTH=517
Araip.B07	7744165	7744657	7744817	Araip.Z7Z90	Unknown protein
Araip.B07	7862406	7862587	7862850	Araip.PG4ID	Unknown protein
Araip.B07	91999783	91999948	92000197	Araip.39YN9	| aldo/keto reductase family oxidoreductase | HC | chr4:27428243-27430477 | 20130731	IPR001395 (Aldo/keto reductase), IPR023210 (NADP-dependent oxidoreductase domain)
Araip.B07	96463287	96463391	96463790	Araip.0G0XL	high mobility group B3 LENGTH=140	IPR009071 (High mobility group box domain)
Araip.B07	96611841	96612256	96612536	Araip.D16QR	Sec14p-like phosphatidylinositol transfer family protein LENGTH=633
Araip.B07	97395172	97395654	97395997	Araip.T0LEM	PREDICTED: 1,4-alpha-glucan-branching enzyme-like [Glycine max]	IPR013780 (Glycosyl hydrolase, family 13, all-beta), IPR015902 (Glycoside hydrolase, family 13)	GO:0003824 (catalytic activity), GO:0005975 (carbohydrate metabolic process), GO:0005978 (glycogen biosynthetic process), GO:0043169 (cation binding)
Araip.B08	10113027	10113286	10113658	Araip.30TPF	FZO-like LENGTH=740	IPR006073 (GTP binding domain), IPR027417 (P-loop containing nucleoside triphosphate hydrolase)	GO:0005525 (GTP binding)
Araip.B08	101578064	101578160	101578546	Araip.R4IFK	PREDICTED: RING finger protein 5 isoform 2 [Glycine max]	IPR013083 (Zinc finger, RING/FYVE/PHD-type)	GO:0005515 (protein binding), GO:0008270 (zinc ion binding)
Araip.B08	103815492	103815938	103816279	Araip.ZR9I7	Protein of Unknown Function (DUF239) LENGTH=422	IPR004314 (Domain of unknown function DUF239), IPR025521 (Domain of unknown function DUF4409)
Araip.B08	10538687	10538776	10539354	Araip.EZ4VM	tyrosine aminotransferase 3 LENGTH=445	IPR021178 (Tyrosine transaminase)	GO:0003824 (catalytic activity), GO:0006520 (cellular amino acid metabolic process), GO:0008483 (transaminase activity), GO:0009058 (biosynthetic process), GO:0030170 (pyridoxal phosphate binding)
Araip.B08	10642371	10642587	10643062	Araip.KW08V	PREDICTED: uncharacterized protein LOC100777625 isoform X6 [Glycine max]
Araip.B08	111416068	111416543	111416866	Araip.65GPJ	PREDICTED: brefeldin A-inhibited guanine nucleotide-exchange protein 5-like [Glycine max]
Araip.B08	111417196	111417403	111417603	Araip.65GPJ	PREDICTED: brefeldin A-inhibited guanine nucleotide-exchange protein 5-like [Glycine max]
Araip.B08	113808569	113809384	113809564
Araip.B08	117634421	117635282	117635377	Araip.G4X5Q	PREDICTED: uncharacterized protein LOC100813299 [Glycine max]	IPR008528 (Protein of unknown function DUF810)
Araip.B08	117641383	117641632	117641768	Araip.G4X5Q	PREDICTED: uncharacterized protein LOC100813299 [Glycine max]	IPR008528 (Protein of unknown function DUF810)
Araip.B08	120933791	120934255	120936829	Araip.TY57Q	beta glucosidase 13 LENGTH=507	IPR001360 (Glycoside hydrolase, family 1), IPR017853 (Glycoside hydrolase, superfamily)	GO:0005975 (carbohydrate metabolic process)
Araip.B08	121553797	121554304	121554444
Araip.B08	122075936	122076030	122076207	Araip.K9JYU	| plasma membrane H+ATPase | HC | chr3:50272023-50279078 | 20130731	IPR001757 (Cation-transporting P-type ATPase), IPR023214 (HAD-like domain), IPR023298 (P-type ATPase, transmembrane domain)	GO:0000166 (nucleotide binding), GO:0006200 (ATP catabolic process), GO:0006754 (ATP biosynthetic process), GO:0006812 (cation transport), GO:0016021 (integral component of membrane), GO:0016887 (ATPase activity), GO:0019829 (cation-transporting ATPase activity), GO:0046872 (metal ion binding)
Araip.B08	125998715	125999299	125999635	Araip.RUB1C	PREDICTED: pre-mRNA-splicing factor SF2-like isoform X4 [Glycine max]
Araip.B08	128902408	128902522	128902614	Araip.58BFZ	membrane-anchored ubiquitin-fold protein 2 LENGTH=124
Araip.B08	129466246	129466324	129466697	Araip.V5EVZ	PREDICTED: transcription factor GTE10-like [Glycine max]	IPR001487 (Bromodomain)	GO:0005515 (protein binding)
Araip.B08	13019285	13019378	13019523	Araip.3Y88U	PREDICTED: NADP-dependent malic enzyme-like isoform X2 [Glycine max]	IPR012301 (Malic enzyme, N-terminal domain)	GO:0004471 (malate dehydrogenase (decarboxylating) (NAD) activity), GO:0055114 (oxidation-reduction process)
Araip.B08	13019817	13019887	13020051	Araip.3Y88U	PREDICTED: NADP-dependent malic enzyme-like isoform X2 [Glycine max]	IPR012301 (Malic enzyme, N-terminal domain)	GO:0004471 (malate dehydrogenase (decarboxylating) (NAD) activity), GO:0055114 (oxidation-reduction process)
Araip.B08	1609864	1609930	1610053	Araip.ET82K	alcohol dehydrogenase 1 LENGTH=379	IPR002085 (Alcohol dehydrogenase superfamily, zinc-type), IPR011032 (GroES (chaperonin 10)-like), IPR013149 (Alcohol dehydrogenase, C-terminal), IPR016040 (NAD(P)-binding domain)	GO:0008270 (zinc ion binding), GO:0016491 (oxidoreductase activity), GO:0055114 (oxidation-reduction process)
Araip.B08	22234162	22234254	22234443	Araip.I4A7U	Unknown protein
Araip.B08	2230290	2230423	2230756	Araip.B0W5P	Outer membrane protein/protective antigen OMA87 n=1 Tax=Synechococcus sp. PCC 7502 RepID=K9SV56_9SYNE
Araip.B08	2231205	2232195	2232576	Araip.B0W5P	Outer membrane protein/protective antigen OMA87 n=1 Tax=Synechococcus sp. PCC 7502 RepID=K9SV56_9SYNE
Araip.B08	24614915	24615034	24615266	Araip.VFT2D	Peroxidase superfamily protein LENGTH=326	IPR010255 (Haem peroxidase)	GO:0004601 (peroxidase activity), GO:0006979 (response to oxidative stress), GO:0020037 (heme binding), GO:0055114 (oxidation-reduction process)
Araip.B08	26254144	26254319	26254750
Araip.B08	28574733	28574883	28575225	Araip.75ZBB	| alpha-1,3/1,6-mannosyltransferase ALG2-like protein | HC | chr1:47280699-47284620 | 20130731	IPR001296 (Glycosyl transferase, family 1), IPR027054 (Alpha-1,3/1,6-mannosyltransferase ALG2)	GO:0009058 (biosynthetic process), GO:0033164 (glycolipid 6-alpha-mannosyltransferase activity)
Araip.B08	35459763	35460058	35460341	Araip.G94D3	| p21-carboxy-terminal region-binding protein | HC | chr3:34045361-34040926 | 20130731
Araip.B08	37164629	37164748	37168703
Araip.B08	37165004	37165113	37168703
Araip.B08	42836844	42836933	42838339	Araip.2FG35	| GTP-binding nuclear Ran-like protein | HC | chr3:49692352-49689734 | 20130731	IPR001806 (Small GTPase superfamily), IPR005225 (Small GTP-binding protein domain), IPR027417 (P-loop containing nucleoside triphosphate hydrolase)	GO:0005525 (GTP binding), GO:0005622 (intracellular), GO:0006184 (GTP catabolic process), GO:0007165 (signal transduction), GO:0007264 (small GTPase mediated signal transduction), GO:0015031 (protein transport), GO:0016020 (membrane)
Araip.B08	42839211	42839368	42839747	Araip.2FG35	| GTP-binding nuclear Ran-like protein | HC | chr3:49692352-49689734 | 20130731	IPR001806 (Small GTPase superfamily), IPR005225 (Small GTP-binding protein domain), IPR027417 (P-loop containing nucleoside triphosphate hydrolase)	GO:0005525 (GTP binding), GO:0005622 (intracellular), GO:0006184 (GTP catabolic process), GO:0007165 (signal transduction), GO:0007264 (small GTPase mediated signal transduction), GO:0015031 (protein transport), GO:0016020 (membrane)
Araip.B08	4500743	4500821	4501372	Araip.N9ZCQ	copper/zinc superoxide dismutase 2 LENGTH=216	IPR001424 (Superoxide dismutase, copper/zinc binding domain)	GO:0006801 (superoxide metabolic process), GO:0046872 (metal ion binding), GO:0055114 (oxidation-reduction process)
Araip.B08	45097373	45097714	45097912	Araip.N6ASA	| mediator of RNA polymerase II transcription subunit 15a, putative | HC | chr4:2035207-2046451 | 20130731	IPR003101 (Coactivator CBP, KIX domain)	GO:0003712 (transcription cofactor activity)
Araip.B08	4670225	4670305	4670599	Araip.WZY1Y	PREDICTED: phosphatidylinositol N-acetylglucosaminyltransferase subunit P-like isoform X3 [Glycine max]	IPR013717 (PIG-P)
Araip.B08	4732121	4732585	4732856	Araip.KVY6T	Bifunctional polymyxin resistance arnA protein n=2 Tax=Papilionoideae RepID=G7JIF7_MEDTR	IPR001509 (NAD-dependent epimerase/dehydratase), IPR016040 (NAD(P)-binding domain)	GO:0003824 (catalytic activity), GO:0044237 (cellular metabolic process), GO:0050662 (coenzyme binding)
Araip.B08	51244786	51245301	51245492	Araip.J2KZ8	Pyruvate kinase family protein LENGTH=527	IPR001697 (Pyruvate kinase), IPR012302 (Malic enzyme, NAD-binding)	GO:0000287 (magnesium ion binding), GO:0003824 (catalytic activity), GO:0004471 (malate dehydrogenase (decarboxylating) (NAD) activity), GO:0004743 (pyruvate kinase activity), GO:0006096 (glycolysis), GO:0030955 (potassium ion binding), GO:0051287 (NAD binding), GO:0055114 (oxidation-reduction process)
Araip.B08	55299866	55300565	55300736	Araip.S6Q95	| peroxisomal (S)-2-hydroxy-acid oxidase GLO1 | HC | chr2:29641871-29646961 | 20130731	IPR012133 (Alpha-hydroxy acid dehydrogenase, FMN-dependent), IPR013785 (Aldolase-type TIM barrel)	GO:0003824 (catalytic activity), GO:0010181 (FMN binding), GO:0016491 (oxidoreductase activity), GO:0055114 (oxidation-reduction process)
Araip.B08	62863791	62863896	62864090
Araip.B08	62864546	62864650	62866008
Araip.B08	6710925	6711298	6711645	Araip.5GI0X	receptor kinase 3 LENGTH=850	IPR002423 (Chaperonin Cpn60/TCP-1), IPR011009 (Protein kinase-like domain), IPR013320 (Concanavalin A-like lectin/glucanase, subgroup), IPR027413 (GroEL-like equatorial domain)	GO:0004672 (protein kinase activity), GO:0005524 (ATP binding), GO:0006468 (protein phosphorylation), GO:0044267 (cellular protein metabolic process)
Araip.B08	69917862	69918268	69918474	Araip.C3DTJ	ATP-binding/protein serine/threonine kinase [Glycine max]	IPR011009 (Protein kinase-like domain), IPR013320 (Concanavalin A-like lectin/glucanase, subgroup)	GO:0004672 (protein kinase activity), GO:0004674 (protein serine/threonine kinase activity), GO:0005524 (ATP binding), GO:0006468 (protein phosphorylation)
Araip.B08	75576265	75576438	75576586	Araip.3D5V7	PREDICTED: exocyst complex component SEC5A-like isoform X1 [Glycine max]	IPR001806 (Small GTPase superfamily)	GO:0005525 (GTP binding), GO:0007264 (small GTPase mediated signal transduction)
Araip.B08	766668	766762	766922	Araip.G1WPG	NAD-dependent malic enzyme 2 LENGTH=607	IPR001891 (Malic oxidoreductase)	GO:0004470 (malic enzyme activity), GO:0004471 (malate dehydrogenase (decarboxylating) (NAD) activity), GO:0006108 (malate metabolic process), GO:0051287 (NAD binding), GO:0055114 (oxidation-reduction process)
Araip.B08	8577662	8577903	8578415	Araip.PL90G	Protein kinase superfamily protein LENGTH=694	IPR011009 (Protein kinase-like domain)	GO:0004672 (protein kinase activity), GO:0005524 (ATP binding), GO:0006468 (protein phosphorylation)
Araip.B08	8625457	8625894	8626310	Araip.9L6T9	diacylglycerol kinase 5 LENGTH=509	IPR000756 (Diacylglycerol kinase, accessory domain), IPR001206 (Diacylglycerol kinase, catalytic domain), IPR016064 (ATP-NAD kinase-like domain)	GO:0003951 (NAD kinase activity), GO:0004143 (diacylglycerol kinase activity), GO:0007205 (protein kinase C-activating G-protein coupled receptor signaling pathway), GO:0008152 (metabolic process)
Araip.B08	91774503	91774807	91775168	Araip.F5HRN	phosphoglycerate kinase LENGTH=401	IPR001576 (Phosphoglycerate kinase)	GO:0004618 (phosphoglycerate kinase activity), GO:0006096 (glycolysis)
Araip.B08	9783601	9783745	9783910	Araip.JGT7E	Ion channel DMI1 n=23 Tax=Papilionoideae RepID=DMI1_MEDTR
Araip.B09	102390664	102390851	102391128	Araip.VY8TX	| preprotein translocase subunit SecY | HC | chr2:24985197-24980945 | 20130731	IPR002208 (SecY/SEC61-alpha family), IPR023201 (SecY subunit domain)	GO:0015031 (protein transport), GO:0016020 (membrane)
Araip.B09	102418030	102418299	102418639	Araip.JZ1K9	PREDICTED: ATP-dependent Clp protease ATP-binding subunit clpX-like, mitochondrial-like [Glycine max]	IPR004487 (Clp protease, ATP-binding subunit ClpX), IPR027417 (P-loop containing nucleoside triphosphate hydrolase)	GO:0000166 (nucleotide binding), GO:0005524 (ATP binding), GO:0006457 (protein folding), GO:0017111 (nucleoside-triphosphatase activity), GO:0051082 (unfolded protein binding)
Araip.B09	103709710	103709846	103710405	Araip.E2CT0	pantothenate kinase 2 LENGTH=901	IPR016949 (Uncharacterised conserved protein UCP030210)
Araip.B09	104368368	104368489	104369625	Araip.E5WVH	| bHLH transcription factor | HC | chr8:41000594-41004473 | 20130731	IPR001015 (Ferrochelatase), IPR025610 (Transcription factor MYC/MYB N-terminal)	GO:0004325 (ferrochelatase activity), GO:0006783 (heme biosynthetic process)
Araip.B09	107726000	107726162	107726683	Araip.KW6Z5	Unknown protein
Araip.B09	112419706	112419942	112422301	Araip.8N26I	PREDICTED: probable methyltransferase PMT3-like [Glycine max]	IPR004159 (Putative S-adenosyl-L-methionine-dependent methyltransferase)	GO:0008168 (methyltransferase activity)
Araip.B09	11258467	11258854	11259077	Araip.J5VP6	| alpha/beta fold hydrolase | HC | chr8:2570974-2567080 | 20130731	IPR000073 (Alpha/beta hydrolase fold-1)
Araip.B09	11261730	11261894	11262089	Araip.J5VP6	| alpha/beta fold hydrolase | HC | chr8:2570974-2567080 | 20130731	IPR000073 (Alpha/beta hydrolase fold-1)
Araip.B09	125388148	125388341	125389008	Araip.03SRG	| charged multivesicular body protein | HC | chr1:40531630-40527429 | 20130731	IPR005024 (Snf7)	GO:0015031 (protein transport)
Araip.B09	126929061	126929232	126929359
Araip.B09	128370693	128370818	128371508	Araip.J3620	Transducin/WD40 repeat-like superfamily protein LENGTH=383	IPR015943 (WD40/YVTN repeat-like-containing domain)	GO:0005515 (protein binding)
Araip.B09	129033409	129033508	129034074	Araip.81Q5V	histone deacetylase 2 LENGTH=387	IPR000286 (Histone deacetylase superfamily), IPR004977 (Ribosomal protein S25), IPR023801 (Histone deacetylase domain)
Araip.B09	12973783	12974347	12974562	Araip.38SIY	PREDICTED: ARM REPEAT PROTEIN INTERACTING WITH ABF2-like isoform X2 [Glycine max]
Araip.B09	130201530	130201618	130201771	Araip.XS8K8	Galactose oxidase/kelch repeat superfamily protein LENGTH=496	IPR015915 (Kelch-type beta propeller), IPR015916 (Galactose oxidase, beta-propeller)	GO:0005515 (protein binding)
Araip.B09	132925608	132925781	132926332	Araip.H1WCV	| vacuolar protein sorting-associated protein | HC | chr1:42397114-42408078 | 20130731	IPR001619 (Sec1-like protein), IPR027482 (Sec1-like, domain 2)	GO:0006904 (vesicle docking involved in exocytosis), GO:0016192 (vesicle-mediated transport)
Araip.B09	140273064	140273733	140274032	Araip.FM7NI	Protein kinase superfamily protein LENGTH=408	IPR011009 (Protein kinase-like domain)	GO:0004672 (protein kinase activity), GO:0004713 (protein tyrosine kinase activity), GO:0006468 (protein phosphorylation)
Araip.B09	140420426	140420826	140421233	Araip.UY9Z9	callose synthase 5 LENGTH=1923	IPR003440 (Glycosyl transferase, family 48), IPR026899 (1,3-beta-glucan synthase subunit FKS1-like, domain-1)	GO:0006075 ((1->3)-beta-D-glucan biosynthetic process), GO:0016020 (membrane)
Araip.B09	141859345	141859553	141860200	Araip.TID01	| F-box/LRR protein | HC | chr1:51436266-51432963 | 20130731	IPR001810 (F-box domain), IPR006553 (Leucine-rich repeat, cysteine-containing subtype)	GO:0005515 (protein binding)
Araip.B09	142432062	142432172	142433834	Araip.H14U9	Phosphatidylinositol-4-phosphate 5-kinase family protein LENGTH=769	IPR000158 (Cell division protein FtsZ), IPR003409 (MORN motif)	GO:0005525 (GTP binding), GO:0005737 (cytoplasm)
Araip.B09	142432065	142432172	142433834	Araip.H14U9	Phosphatidylinositol-4-phosphate 5-kinase family protein LENGTH=769	IPR000158 (Cell division protein FtsZ), IPR003409 (MORN motif)	GO:0005525 (GTP binding), GO:0005737 (cytoplasm)
Araip.B09	142432724	142432866	142434528	Araip.H14U9	Phosphatidylinositol-4-phosphate 5-kinase family protein LENGTH=769	IPR000158 (Cell division protein FtsZ), IPR003409 (MORN motif)	GO:0005525 (GTP binding), GO:0005737 (cytoplasm)
Araip.B09	142563119	142563634	142563825	Araip.ASI1R	PREDICTED: unknown protein DS12 from 2D-PAGE of leaf, chloroplastic-like isoform X2 [Glycine max]	IPR002912 (ACT domain)	GO:0008152 (metabolic process), GO:0016597 (amino acid binding)
Araip.B09	143241962	143242048	143242451
Araip.B09	143307356	143307457	143308064	Araip.1IW39	K-box region and MADS-box transcription factor family protein LENGTH=237	IPR002487 (Transcription factor, K-box), IPR005378 (Vacuolar protein sorting-associated protein 35, Vps35)	GO:0003700 (sequence-specific DNA binding transcription factor activity), GO:0005634 (nucleus), GO:0015031 (protein transport), GO:0030904 (retromer complex)
Araip.B09	144161387	144161885	144162306	Araip.P0CYG	| ATP synthase, F1 beta subunit | HC | chr7:12336027-12334241 | 20130731	IPR005722 (ATPase, F1 complex, beta subunit), IPR020971 (ATP synthase, F1 beta subunit), IPR027417 (P-loop containing nucleoside triphosphate hydrolase)	GO:0000166 (nucleotide binding), GO:0005524 (ATP binding), GO:0006200 (ATP catabolic process), GO:0006754 (ATP biosynthetic process), GO:0015986 (ATP synthesis coupled proton transport), GO:0015991 (ATP hydrolysis coupled proton transport), GO:0015992 (proton transport), GO:0016887 (ATPase activity), GO:0017111 (nucleoside-triphosphatase activity), GO:0046034 (ATP metabolic process)
Araip.B09	144180067	144180720	144181047
Araip.B09	144180101	144180720	144181047
Araip.B09	144427121	144427260	144427422
Araip.B09	144427493	144428061	144431783	Araip.D6G4B	Cyclase family protein LENGTH=272	IPR007325 (Putative cyclase)
Araip.B09	144431650	144431783	144436449	Araip.D6G4B	Cyclase family protein LENGTH=272	IPR007325 (Putative cyclase)
Araip.B09	144668707	144668841	144669455	Araip.I7U24	PREDICTED: pathogenesis-related homeodomain protein isoform X1 [Glycine max]	IPR009057 (Homeodomain-like), IPR013083 (Zinc finger, RING/FYVE/PHD-type)	GO:0003677 (DNA binding), GO:0003700 (sequence-specific DNA binding transcription factor activity), GO:0005515 (protein binding), GO:0008270 (zinc ion binding), GO:0043565 (sequence-specific DNA binding)
Araip.B09	144669114	144669455	144670021	Araip.I7U24	PREDICTED: pathogenesis-related homeodomain protein isoform X1 [Glycine max]	IPR009057 (Homeodomain-like), IPR013083 (Zinc finger, RING/FYVE/PHD-type)	GO:0003677 (DNA binding), GO:0003700 (sequence-specific DNA binding transcription factor activity), GO:0005515 (protein binding), GO:0008270 (zinc ion binding), GO:0043565 (sequence-specific DNA binding)
Araip.B09	144869366	144869890	144870061	Araip.CG9IF	vacuolar sorting receptor 4 LENGTH=628	IPR001881 (EGF-like calcium-binding domain), IPR012336 (Thioredoxin-like fold), IPR026823 (Complement Clr-like EGF domain)	GO:0005509 (calcium ion binding)
Araip.B09	145503202	145503296	145503462	Araip.TZT34	Cyclin-dependent protein kinase n=5 Tax=Andropogoneae RepID=B6SH69_MAIZE	IPR015429 (Cyclin C/H/T/L)	GO:0000079 (regulation of cyclin-dependent protein serine/threonine kinase activity), GO:0019901 (protein kinase binding)
Araip.B09	146730397	146730600	146731020	Araip.U4GR2	SIGNAL PEPTIDE PEPTIDASE-LIKE 1 LENGTH=372	IPR006639 (Presenilin/signal peptide peptidase)	GO:0004190 (aspartic-type endopeptidase activity), GO:0016021 (integral component of membrane)
Araip.B09	146882276	146882403	146882586	Araip.LE6XA	SGT1-2 [Glycine max]	IPR007699 (SGS), IPR008978 (HSP20-like chaperone), IPR011990 (Tetratricopeptide-like helical)	GO:0005515 (protein binding)
Araip.B09	18926613	18926906	18926988	Araip.CB94A	PREDICTED: sn1-specific diacylglycerol lipase beta-like [Glycine max]	IPR002921 (Lipase, class 3), IPR005592 (Mono-/di-acylglycerol lipase, N-terminal)	GO:0004806 (triglyceride lipase activity), GO:0006629 (lipid metabolic process), GO:0016042 (lipid catabolic process)
Araip.B09	1950138	1950869	1951079	Araip.KX2LB	PREDICTED: uncharacterized protein LOC547651 isoform X1 [Glycine max]	IPR025124 (Domain of unknown function DUF4050)
Araip.B09	19919988	19920083	19920532	Araip.T7FES	Chaperone DnaJ-domain superfamily protein LENGTH=230	IPR001623 (DnaJ domain)
Araip.B09	22559226	22559522	22559963	Araip.TTF3S	PREDICTED: ATP-dependent helicase BRM-like isoform X4 [Glycine max]	IPR000330 (SNF2-related), IPR027417 (P-loop containing nucleoside triphosphate hydrolase)	GO:0003677 (DNA binding), GO:0005524 (ATP binding)
Araip.B09	23792835	23793219	23793617	Araip.LUP74	Protein phosphatase 2C family protein LENGTH=384	IPR001932 (Protein phosphatase 2C (PP2C)-like domain), IPR015655 (Protein phosphatase 2C)	GO:0003824 (catalytic activity), GO:0004722 (protein serine/threonine phosphatase activity), GO:0006470 (protein dephosphorylation)
Araip.B09	24178892	24179556	24179736	Araip.LEG4Y	Ribosomal protein S25 family protein LENGTH=125	IPR004977 (Ribosomal protein S25)
Araip.B09	28090444	28091007	28091173	Araip.KY48S	| pyrrolidone-carboxylate peptidase | HC | chr1:37720335-37723597 | 20130731	IPR016125 (Peptidase C15, pyroglutamyl peptidase I-like)	GO:0006508 (proteolysis)
Araip.B09	28388667	28388773	28388992	Araip.L3NWH	galactinol synthase 1 LENGTH=344	IPR002495 (Glycosyl transferase, family 8)
Araip.B09	28485324	28487025	28488535	Araip.R004A	Spc97 / Spc98 family of spindle pole body (SBP) component LENGTH=127
Araip.B09	35792620	35792730	35793042	Araip.6P3J9	| ABC transporter I family protein | HC | chr1:37711246-37714842 | 20130731
Araip.B09	49138813	49139275	49139451	Araip.Q5MPS	PREDICTED: probable Ufm1-specific protease-like isoform X2 [Glycine max]
Araip.B09	49140828	49141070	49141368	Araip.Q5MPS	PREDICTED: probable Ufm1-specific protease-like isoform X2 [Glycine max]
Araip.B09	49227320	49227621	49227929	Araip.99NVB	sodium hydrogen exchanger 2 LENGTH=546	IPR006153 (Cation/H exchanger), IPR018422 (Cation/H exchanger, CPA1 family)	GO:0006812 (cation transport), GO:0006814 (sodium ion transport), GO:0006885 (regulation of pH), GO:0015299 (solute:hydrogen antiporter activity), GO:0015385 (sodium:hydrogen antiporter activity), GO:0016021 (integral component of membrane), GO:0055085 (transmembrane transport)
Araip.B09	53558169	53558563	53558796	Araip.QX3RU	| DUF2358 family protein | HC | chr1:36172658-36170501 | 20130731	IPR018790 (Protein of unknown function DUF2358)
Araip.B09	53558879	53559552	53560079	Araip.QX3RU	| DUF2358 family protein | HC | chr1:36172658-36170501 | 20130731	IPR018790 (Protein of unknown function DUF2358)
Araip.B09	5357114	5357383	5357671
Araip.B09	57310327	57310413	57311059	Araip.07IUQ	| cytidine/deoxycytidylate deaminase family protein | HC | chr1:36250141-36252652 | 20130731	IPR016193 (Cytidine deaminase-like)	GO:0003824 (catalytic activity), GO:0008270 (zinc ion binding), GO:0016787 (hydrolase activity)
Araip.B09	72867126	72867246	72867309	Araip.6ZT9G	Unknown protein
Araip.B09	78559679	78559870	78560439
Araip.B09	81987017	81987103	81987943	Araip.MHZ9E	RNA-binding protein 1 LENGTH=360	IPR012677 (Nucleotide-binding, alpha-beta plait)	GO:0000166 (nucleotide binding), GO:0003676 (nucleic acid binding)
Araip.B09	8539093	8539175	8539228	Araip.B0SMD	cystathionine beta-lyase LENGTH=378	IPR000277 (Cys/Met metabolism, pyridoxal phosphate-dependent enzyme), IPR015424 (Pyridoxal phosphate-dependent transferase), IPR016135 (Ubiquitin-conjugating enzyme/RWD-like)	GO:0003824 (catalytic activity), GO:0004121 (cystathionine beta-lyase activity), GO:0016881 (acid-amino acid ligase activity), GO:0030170 (pyridoxal phosphate binding), GO:0071266 ('de novo' L-methionine biosynthetic process)
Araip.B09	92390312	92390759	92390917	Araip.A8RYA	| fructose-1,6-bisphosphatase | HC | chr7:24045829-24049068 | 20130731	IPR000146 (Fructose-1,6-bisphosphatase class 1/Sedoheputulose-1,7-bisphosphatase)	GO:0005975 (carbohydrate metabolic process), GO:0042578 (phosphoric ester hydrolase activity)
Araip.B10	10004884	10004999	10005278	Araip.T8ZMH	PREDICTED: dentin sialophosphoprotein-like isoform X2 [Glycine max]
Araip.B10	10138081	10138258	10138434	Araip.FL100	sulfate transporter 1;3 LENGTH=656	IPR001902 (Sulphate anion transporter)	GO:0008271 (secondary active sulfate transmembrane transporter activity), GO:0008272 (sulfate transport), GO:0015116 (sulfate transmembrane transporter activity), GO:0016020 (membrane), GO:0016021 (integral component of membrane), GO:0055085 (transmembrane transport)
Araip.B10	103549901	103550370	103550621	Araip.FM73G	Unknown protein
Araip.B10	105102607	105102784	105103098	Araip.BVK02	TLD-domain containing nucleolar protein LENGTH=542	IPR006571 (TLDc)
Araip.B10	106761213	106762185	106762411	Araip.NV7BN	PREDICTED: uncharacterized protein LOC100797223 isoform X3 [Glycine max]	IPR027988 (Transcription factor BREVIS RADIX, N-terminal domain)
Araip.B10	113065516	113065789	113066167	Araip.E0MGA	P-ATPase family transporter: copper ion; heavy metal transporting P-type ATPase-like protein n=1 Tax=Ostreococcus lucimarinus (strain CCE9901) RepID=A4S4X5_OSTLU	IPR001757 (Cation-transporting P-type ATPase), IPR023214 (HAD-like domain)	GO:0000166 (nucleotide binding), GO:0006812 (cation transport), GO:0016021 (integral component of membrane), GO:0019829 (cation-transporting ATPase activity), GO:0030001 (metal ion transport), GO:0046872 (metal ion binding)
Araip.B10	115407766	115407906	115408796	Araip.8EF1H	Sec14p-like phosphatidylinositol transfer family protein LENGTH=558	IPR001251 (CRAL-TRIO domain)
Araip.B10	116215815	116215900	116216619	Araip.L3EJ3	PREDICTED: GPN-loop GTPase 3 homolog isoform X2 [Glycine max]	IPR004130 (Uncharacterised protein family, ATP binding), IPR027417 (P-loop containing nucleoside triphosphate hydrolase)	GO:0000166 (nucleotide binding)
Araip.B10	116731337	116731652	116731812	Araip.01SMR	| beta-1,4-xylosyltransferase, putative | HC | chr3:51104209-51107598 | 20130731	IPR005027 (Glycosyl transferase, family 43)	GO:0015018 (galactosylgalactosylxylosylprotein 3-beta-glucuronosyltransferase activity), GO:0016020 (membrane)
Araip.B10	1172596	1172990	1173594	Araip.03374	Leucine-rich repeat receptor-like protein kinase family protein LENGTH=1009	IPR001611 (Leucine-rich repeat), IPR003591 (Leucine-rich repeat, typical subtype), IPR025875 (Leucine rich repeat 4)	GO:0005515 (protein binding)
Araip.B10	117524485	117524603	117524804	Araip.BWI4H	aspartate aminotransferase 3 LENGTH=449	IPR000796 (Aspartate/other aminotransferase), IPR015424 (Pyridoxal phosphate-dependent transferase)	GO:0003824 (catalytic activity), GO:0006520 (cellular amino acid metabolic process), GO:0008483 (transaminase activity), GO:0009058 (biosynthetic process), GO:0030170 (pyridoxal phosphate binding)
Araip.B10	118972342	118972546	118972697	Araip.6IR1T	myosin heavy chain-related LENGTH=437
Araip.B10	119372674	119372760	119373104	Araip.79WPQ	ChaC-like family protein LENGTH=216	IPR006840 (ChaC-like protein), IPR013024 (Butirosin biosynthesis, BtrG-like)
Araip.B10	119373925	119374055	119374220	Araip.79WPQ	ChaC-like family protein LENGTH=216	IPR006840 (ChaC-like protein), IPR013024 (Butirosin biosynthesis, BtrG-like)
Araip.B10	120066465	120066551	120066606	Araip.92AJE	O-fucosyltransferase family protein LENGTH=421
Araip.B10	120136372	120136849	120137234	Araip.GQL9T	Dynamin related protein 5A LENGTH=817	IPR022812 (Dynamin superfamily)
Araip.B10	120487630	120487828	120488089	Araip.H7S72	Cyclin A3;1 LENGTH=355	IPR005574 (RNA polymerase II, Rpb4), IPR014400 (Cyclin A/B/D/E/F)	GO:0000079 (regulation of cyclin-dependent protein serine/threonine kinase activity), GO:0000166 (nucleotide binding), GO:0003824 (catalytic activity), GO:0003899 (DNA-directed RNA polymerase activity), GO:0005634 (nucleus), GO:0010389 (regulation of G2/M transition of mitotic cell cycle), GO:0019901 (protein kinase binding), GO:0044237 (cellular metabolic process), GO:0051726 (regulation of cell…
Araip.B10	120488167	120488871	120489250	Araip.H7S72	Cyclin A3;1 LENGTH=355	IPR005574 (RNA polymerase II, Rpb4), IPR014400 (Cyclin A/B/D/E/F)	GO:0000079 (regulation of cyclin-dependent protein serine/threonine kinase activity), GO:0000166 (nucleotide binding), GO:0003824 (catalytic activity), GO:0003899 (DNA-directed RNA polymerase activity), GO:0005634 (nucleus), GO:0010389 (regulation of G2/M transition of mitotic cell cycle), GO:0019901 (protein kinase binding), GO:0044237 (cellular metabolic process), GO:0051726 (regulation of cell…
Araip.B10	127165306	127165542	127165628	Araip.KUG1C	| cystathionine gamma-synthase | HC | chr7:2980799-2986173 | 20130731	IPR000277 (Cys/Met metabolism, pyridoxal phosphate-dependent enzyme), IPR015424 (Pyridoxal phosphate-dependent transferase)	GO:0003824 (catalytic activity), GO:0030170 (pyridoxal phosphate binding)
Araip.B10	128101256	128101653	128102118	Araip.SKC87	unknown protein; Has 24 Blast hits to 24 proteins in 9 species: Archae - 0; Bacteria - 0; Metazoa - 0; Fungi - 0; Plants - 24; Viruses - 0; Other Eukaryotes - 0 (source: NCBI BLink). LENGTH=178
Araip.B10	128334963	128335076	128335550	Araip.4I8QR	| biotin carboxyl carrier acetyl-CoA carboxylase | HC | chr6:4863345-4867174 | 20130731	IPR000089 (Biotin/lipoyl attachment), IPR001249 (Acetyl-CoA biotin carboxyl carrier)	GO:0003989 (acetyl-CoA carboxylase activity), GO:0006633 (fatty acid biosynthetic process), GO:0009317 (acetyl-CoA carboxylase complex)
Araip.B10	128887523	128887708	128888422	Araip.75VG7	Dynamin related protein 4C LENGTH=669	IPR000375 (Dynamin central domain), IPR001401 (Dynamin, GTPase domain), IPR016039 (Thiolase-like), IPR022812 (Dynamin superfamily), IPR027417 (P-loop containing nucleoside triphosphate hydrolase)	GO:0003824 (catalytic activity), GO:0003924 (GTPase activity), GO:0005525 (GTP binding), GO:0008152 (metabolic process)
Araip.B10	130230384	130230588	130231283	Araip.ILS1Y	PREDICTED: E3 ubiquitin-protein ligase RHF2A-like [Glycine max]
Araip.B10	131785159	131785368	131786846	Araip.7P43X	alpha/beta-Hydrolases superfamily protein LENGTH=422	IPR013094 (Alpha/beta hydrolase fold-3)	GO:0008152 (metabolic process), GO:0016787 (hydrolase activity)
Araip.B10	132488791	132489191	132489319	Araip.E9FEY	| prefoldin chaperone subunit family protein | HC | chr5:18739659-18733451 | 20130731	IPR009053 (Prefoldin), IPR011599 (Prefoldin alpha subunit)	GO:0006457 (protein folding), GO:0016272 (prefoldin complex), GO:0051082 (unfolded protein binding)
Araip.B10	133993244	133993346	133994063	Araip.T1WWY	TatD related DNase LENGTH=325	IPR001130 (TatD family)
Araip.B10	134366229	134366471	134366760
Araip.B10	135309029	135309207	135309301
Araip.B10	135409502	135409935	135410290	Araip.YE1CZ	| B3 DNA-binding domain protein | LC | chr1:12954107-12956283 | 20130731	IPR015300 (DNA-binding pseudobarrel domain)	GO:0003677 (DNA binding)
Araip.B10	135992254	135992685	135993226	Araip.UZ3PZ	Transmembrane amino acid transporter family protein LENGTH=460	IPR013057 (Amino acid transporter, transmembrane)
Araip.B10	17796528	17796630	17796797	Araip.GPM5V	| alpha-galactosidase | HC | chr8:37374298-37378051 | 20130731	IPR013780 (Glycosyl hydrolase, family 13, all-beta), IPR019832 (Manganese/iron superoxide dismutase, C-terminal)	GO:0004784 (superoxide dismutase activity), GO:0006801 (superoxide metabolic process), GO:0046872 (metal ion binding), GO:0055114 (oxidation-reduction process)
Araip.B10	18716240	18716477	18718080	Araip.I6XB8	Unknown protein
Araip.B10	18778846	18779466	18779609	Araip.LX88W	gamma-soluble NSF attachment protein LENGTH=291	IPR011990 (Tetratricopeptide-like helical)	GO:0005515 (protein binding)
Araip.B10	1991362	1992041	1992310	Araip.J633U	PREDICTED: uncharacterized protein LOC100800652 isoform 1 [Glycine max]
Araip.B10	21147214	21147301	21147501	Araip.IAV9N	Disease resistance protein (TIR-NBS-LRR class) family LENGTH=1008	IPR000157 (Toll/interleukin-1 receptor homology (TIR) domain), IPR026953 (Callose synthase)	GO:0005515 (protein binding), GO:0007165 (signal transduction)
Araip.B10	21147731	21147902	21148204	Araip.IAV9N	Disease resistance protein (TIR-NBS-LRR class) family LENGTH=1008	IPR000157 (Toll/interleukin-1 receptor homology (TIR) domain), IPR026953 (Callose synthase)	GO:0005515 (protein binding), GO:0007165 (signal transduction)
Araip.B10	22463397	22463489	22464024	Araip.TR5AB	beta-galactosidase 8 LENGTH=846	IPR001251 (CRAL-TRIO domain), IPR001944 (Glycoside hydrolase, family 35), IPR017853 (Glycoside hydrolase, superfamily)	GO:0005975 (carbohydrate metabolic process)
Araip.B10	2397357	2397455	2397884
Araip.B10	26258422	26258687	26259417
Araip.B10	27471188	27471692	27471887
Araip.B10	2834730	2834909	2835141	Araip.A85AJ	Protein kinase superfamily protein LENGTH=345	IPR011009 (Protein kinase-like domain), IPR016253 (Integrin-linked protein kinase), IPR028324 (Serine/threonine-protein kinase CTR1)	GO:0004672 (protein kinase activity), GO:0004674 (protein serine/threonine kinase activity), GO:0005515 (protein binding), GO:0005524 (ATP binding), GO:0006468 (protein phosphorylation), GO:0009966 (regulation of signal transduction)
Araip.B10	31566145	31566256	31567119	Araip.KYE7I	lectin protein kinase family protein LENGTH=587	IPR013320 (Concanavalin A-like lectin/glucanase, subgroup)
Araip.B10	31567484	31567998	31568187	Araip.KYE7I	lectin protein kinase family protein LENGTH=587	IPR013320 (Concanavalin A-like lectin/glucanase, subgroup)
Araip.B10	34605931	34606051	34606628	Araip.M9WTC	PREDICTED: phenylalanine--tRNA ligase, chloroplastic/mitochondrial-like isoform X2 [Glycine max]	IPR005121 (Phenylalanine-tRNA ligase, beta subunit, ferrodoxin-fold anticodon-binding)	GO:0000049 (tRNA binding), GO:0000287 (magnesium ion binding), GO:0004826 (phenylalanine-tRNA ligase activity), GO:0005524 (ATP binding), GO:0006432 (phenylalanyl-tRNA aminoacylation), GO:0008033 (tRNA processing)
Araip.B10	36781553	36781662	36781968	Araip.W1S90	PREDICTED: serine/threonine-protein kinase ULK4-like [Glycine max]
Araip.B10	37814556	37814768	37815134	Araip.8H1P2	PREDICTED: transcription factor bHLH113-like [Glycine max]	IPR011598 (Myc-type, basic helix-loop-helix (bHLH) domain)	GO:0046983 (protein dimerization activity)
Araip.B10	38713755	38713912	38714159	Araip.67ZKD	PREDICTED: GTP-binding nuclear protein Ran-3 [Glycine max]	IPR001806 (Small GTPase superfamily), IPR002041 (Ran GTPase), IPR005225 (Small GTP-binding protein domain), IPR027417 (P-loop containing nucleoside triphosphate hydrolase)	GO:0003924 (GTPase activity), GO:0005525 (GTP binding), GO:0005622 (intracellular), GO:0006184 (GTP catabolic process), GO:0006886 (intracellular protein transport), GO:0006913 (nucleocytoplasmic transport), GO:0007165 (signal transduction), GO:0007264 (small GTPase mediated signal transduction), GO:0015031 (protein transport), GO:0016020 (membrane)
Araip.B10	42226578	42226856	42227743	Araip.DSE74	PREDICTED: uncharacterized protein LOC100794040 isoform X2 [Glycine max]
Araip.B10	4225303	4225479	4226246	Araip.T58E6	| glyoxysomal processing protease, glyoxysomal-like protein | HC | chr2:3979376-3970039 | 20130731	IPR009003 (Trypsin-like cysteine/serine peptidase domain)	GO:0003824 (catalytic activity)
Araip.B10	47370560	47370881	47371393	Araip.YVA3C	PREDICTED: zinc finger CCCH domain-containing protein 13-like isoform X2 [Glycine max]
Araip.B10	47371507	47371822	47371993	Araip.YVA3C	PREDICTED: zinc finger CCCH domain-containing protein 13-like isoform X2 [Glycine max]
Araip.B10	4775892	4776030	4776414	Araip.E8ET3	PREDICTED: splicing factor 3B subunit 2-like [Glycine max]	IPR006568 (PSP, proline-rich), IPR007180 (Domain of unknown function DUF382)	GO:0005634 (nucleus)
Araip.B10	51823897	51823978	51824132	Araip.NB9TP	Galactosyltransferase family protein LENGTH=337
Araip.B10	51826013	51826105	51826386	Araip.NB9TP	Galactosyltransferase family protein LENGTH=337
Araip.B10	53906992	53907414	53907648	Araip.W7QT4	mitogen-activated protein kinase 12 LENGTH=372	IPR011009 (Protein kinase-like domain)	GO:0004672 (protein kinase activity), GO:0005524 (ATP binding), GO:0006468 (protein phosphorylation)
Araip.B10	7234751	7234847	7235538
Araip.B10	92227110	92227217	92227612	Araip.0WA8W	| replication factor-A carboxy-terminal domain protein | LC | chr8:25901653-25904109 | 20130731	IPR010334 (Dcp1-like decapping), IPR011993 (Pleckstrin homology-like domain), IPR012340 (Nucleic acid-binding, OB-fold)
Araip.B10	93536913	93536984	93537254	Araip.CC12H	ubiquitin conjugating enzyme 8 LENGTH=145	IPR016135 (Ubiquitin-conjugating enzyme/RWD-like)	GO:0016881 (acid-amino acid ligase activity)
Araip.B10	94293852	94294133	94294266	Araip.H3LYB	ORMDL family protein LENGTH=154	IPR004252 (Probable transposase, Ptta/En/Spm, plant), IPR007203 (ORMDL)	GO:0016021 (integral component of membrane)
Araip.B10	9563125	9563485	9563928	Araip.84ICS	riboflavin biosynthesis protein, putative LENGTH=476	IPR000422 (3,4-dihydroxy-2-butanone 4-phosphate synthase, RibB), IPR000926 (GTP cyclohydrolase II, RibA), IPR017945 (DHBP synthase RibB-like alpha/beta domain)	GO:0003935 (GTP cyclohydrolase II activity), GO:0009231 (riboflavin biosynthetic process)
Adur1329	66967	67063	67413	Aradu.3Z910	| sugar porter (SP) family MFS transporter | HC | chr1:7048221-7044035 | 20130731	IPR005828 (General substrate transporter), IPR016196 (Major facilitator superfamily domain, general substrate transporter)	GO:0005215 (transporter activity), GO:0006810 (transport), GO:0016020 (membrane), GO:0016021 (integral component of membrane), GO:0022857 (transmembrane transporter activity), GO:0022891 (substrate-specific transmembrane transporter activity), GO:0055085 (transmembrane transport)
Adur1329	67123	67219	67413	Aradu.3Z910	| sugar porter (SP) family MFS transporter | HC | chr1:7048221-7044035 | 20130731	IPR005828 (General substrate transporter), IPR016196 (Major facilitator superfamily domain, general substrate transporter)	GO:0005215 (transporter activity), GO:0006810 (transport), GO:0016020 (membrane), GO:0016021 (integral component of membrane), GO:0022857 (transmembrane transporter activity), GO:0022891 (substrate-specific transmembrane transporter activity), GO:0055085 (transmembrane transport)
Adur159_2	37419	37668	38233	Aradu.3Y507	PREDICTED: protein RIC1 homolog isoform 1 [Glycine max]	IPR009771 (Ribosome control protein 1)

## Sheet: Alternative 3' Acceptor
Chromosome	Start Junction Site	Proximal Acceptor Site	Distal Acceptor Site	Diploid gene model	Annotation	Interpro	GO
Aradu.A01	100210067	100210144	100210173	Aradu.VSQ1I	PREDICTED: uncharacterized protein LOC100804585 isoform X1 [Glycine max]	IPR010298 (Protein of unknown function DUF901)
Aradu.A01	100266519	100267715	100267771	Aradu.V1NXI	PREDICTED: PHD finger protein ALFIN-LIKE 2-like [Glycine max]	IPR013083 (Zinc finger, RING/FYVE/PHD-type), IPR021998 (Alfin)	GO:0005515 (protein binding), GO:0008270 (zinc ion binding), GO:0042393 (histone binding)
Aradu.A01	100605980	100606193	100606239	Aradu.U2NUZ	PREDICTED: F-box/ankyrin repeat protein SKIP35-like isoform X2 [Glycine max]	IPR020683 (Ankyrin repeat-containing domain)
Aradu.A01	100679755	100679843	100679859	Aradu.HD2NG	PREDICTED: probable peptide/nitrate transporter [Glycine max]	IPR000109 (Proton-dependent oligopeptide transporter family), IPR002591 (Type I phosphodiesterase/nucleotide pyrophosphatase/phosphate transferase), IPR016196 (Major facilitator superfamily domain, general substrate transporter)	GO:0003824 (catalytic activity), GO:0005215 (transporter activity), GO:0006810 (transport), GO:0008152 (metabolic process), GO:0016020 (membrane)
Aradu.A01	100685025	100685112	100685131	Aradu.G09L8	PREDICTED: protein notum homolog isoform X1 [Glycine max]	IPR004963 (Protein notum homologue)
Aradu.A01	101339420	101340240	101340606	Aradu.4L0F2	TRAF-like family protein LENGTH=309	IPR008974 (TRAF-like)	GO:0005515 (protein binding)
Aradu.A01	102817512	102818612	102818646	Aradu.H1X77	Protein phosphatase 2A regulatory B subunit family protein LENGTH=500	IPR002554 (Protein phosphatase 2A, regulatory B subunit, B56), IPR016024 (Armadillo-type fold)	GO:0000159 (protein phosphatase type 2A complex), GO:0005488 (binding), GO:0007165 (signal transduction), GO:0008601 (protein phosphatase type 2A regulator activity)
Aradu.A01	102837141	102837770	102838281	Aradu.8Y7VD	Acyl-ACP thioesterase LENGTH=367	IPR002864 (Acyl-ACP thioesterase), IPR021113 (Acyl-ACP-thioesterase, N-terminal)	GO:0006633 (fatty acid biosynthetic process), GO:0016790 (thiolester hydrolase activity)
Aradu.A01	104034728	104035737	104036158	Aradu.4Z8HY	| signal peptide peptidase A (SppA) 36 kDa type protein | HC | chr4:45884213-45876054 | 20130731	IPR004634 (Peptidase S49, protease IV)	GO:0006465 (signal peptide processing), GO:0006508 (proteolysis), GO:0008233 (peptidase activity), GO:0016021 (integral component of membrane)
Aradu.A01	104136889	104137131	104137263	Aradu.5FE4Y	| transcription factor BIM2-like protein | HC | chr4:45820056-45811459 | 20130731	IPR011598 (Myc-type, basic helix-loop-helix (bHLH) domain)	GO:0046983 (protein dimerization activity)
Aradu.A01	104141294	104142018	104142021	Aradu.5FE4Y	| transcription factor BIM2-like protein | HC | chr4:45820056-45811459 | 20130731	IPR011598 (Myc-type, basic helix-loop-helix (bHLH) domain)	GO:0046983 (protein dimerization activity)
Aradu.A01	105174201	105174295	105174316	Aradu.ZE0ZY	PREDICTED: uncharacterized protein LOC100810428 isoform X5 [Glycine max]
Aradu.A01	105174441	105174724	105174820	Aradu.ZE0ZY	PREDICTED: uncharacterized protein LOC100810428 isoform X5 [Glycine max]
Aradu.A01	10539523	10540567	10540570	Aradu.XG6T6	calcium-dependent protein kinase 19 LENGTH=533	IPR011992 (EF-hand domain pair)	GO:0005509 (calcium ion binding)
Aradu.A01	105563757	105564060	105564310	Aradu.ZBM8X	| eukaryotic translation initiation factor 5A | HC | chr4:54581914-54579116 | 20130731	IPR001884 (Translation elongation factor IF5A)	GO:0003723 (RNA binding), GO:0003746 (translation elongation factor activity), GO:0006452 (translational frameshifting), GO:0008612 (peptidyl-lysine modification to hypusine), GO:0043022 (ribosome binding), GO:0045901 (positive regulation of translational elongation), GO:0045905 (positive regulation of translational termination)
Aradu.A01	10630277	10630708	10630758	Aradu.G6YSY	Protein kinase superfamily protein LENGTH=499	IPR000014 (PAS domain), IPR001610 (PAC motif), IPR011009 (Protein kinase-like domain)	GO:0004672 (protein kinase activity), GO:0004871 (signal transducer activity), GO:0005524 (ATP binding), GO:0006468 (protein phosphorylation), GO:0007165 (signal transduction)
Aradu.A01	106379779	106380685	106380848	Aradu.G4DCM	HVA22 homologue A LENGTH=177	IPR004345 (TB2/DP1/HVA22-related protein)
Aradu.A01	10748612	10749264	10749296	Aradu.4Q4DJ	Encodes a chloroplast protein that induces tolerance to multiple environmental stresses and reduces photooxidative damage. LENGTH=280
Aradu.A01	10755444	10755558	10755661
Aradu.A01	10775874	10776454	10776463	Aradu.G4U2S	UBX domain-containing protein LENGTH=468	IPR001012 (UBX domain), IPR003903 (Ubiquitin interacting motif), IPR006577 (UAS), IPR012336 (Thioredoxin-like fold)	GO:0005515 (protein binding)
Aradu.A01	11061260	11061341	11061348
Aradu.A01	11061434	11062054	11062057
Aradu.A01	11181189	11181852	11181855	Aradu.573UI	PREDICTED: transcription factor bHLH74-like [Glycine max]	IPR011598 (Myc-type, basic helix-loop-helix (bHLH) domain)	GO:0046983 (protein dimerization activity)
Aradu.A01	11400981	11401640	11401652	Aradu.YTQ00	ACT domain repeat 4 LENGTH=451	IPR002912 (ACT domain)	GO:0008152 (metabolic process), GO:0016597 (amino acid binding)
Aradu.A01	11773060	11773172	11773175	Aradu.IXP2U	Ribosomal protein L19 family protein LENGTH=225	IPR001857 (Ribosomal protein L19), IPR008991 (Translation protein SH3-like domain)	GO:0003735 (structural constituent of ribosome), GO:0005622 (intracellular), GO:0005840 (ribosome), GO:0006412 (translation)
Aradu.A01	11866815	11867533	11867614	Aradu.A9F8B	serine/threonine protein phosphatase 2A LENGTH=307	IPR004843 (Calcineurin-like phosphoesterase domain, apaH type), IPR011236 (Serine/threonine protein phosphatase 5)	GO:0004721 (phosphoprotein phosphatase activity), GO:0005515 (protein binding), GO:0005634 (nucleus), GO:0005737 (cytoplasm), GO:0006470 (protein dephosphorylation), GO:0016787 (hydrolase activity)
Aradu.A01	11960160	11960239	11960246	Aradu.15PR5	PREDICTED: MADS-box transcription factor 6 [Glycine max]	IPR002100 (Transcription factor, MADS-box)	GO:0003677 (DNA binding), GO:0046983 (protein dimerization activity)
Aradu.A01	11960495	11964994	11965000	Aradu.15PR5	PREDICTED: MADS-box transcription factor 6 [Glycine max]	IPR002100 (Transcription factor, MADS-box)	GO:0003677 (DNA binding), GO:0046983 (protein dimerization activity)
Aradu.A01	11970082	11970317	11970914	Aradu.IE0YS	PREDICTED: probable galacturonosyltransferase 15-like [Glycine max]	IPR002495 (Glycosyl transferase, family 8)
Aradu.A01	12410540	12410755	12410784	Aradu.H3S66	PREDICTED: U1 small nuclear ribonucleoprotein 70 kDa-like [Glycine max]	IPR012677 (Nucleotide-binding, alpha-beta plait), IPR022023 (U1 small nuclear ribonucleoprotein of 70kDa N-terminal)	GO:0000166 (nucleotide binding), GO:0003676 (nucleic acid binding)
Aradu.A01	1241669	1241946	1241955	Aradu.VA9CU	Sec14p-like phosphatidylinositol transfer family protein LENGTH=558	IPR001071 (Cellular retinaldehyde binding/alpha-tocopherol transport), IPR011074 (CRAL/TRIO, N-terminal domain)	GO:0005215 (transporter activity), GO:0005622 (intracellular), GO:0006810 (transport)
Aradu.A01	12690913	12691024	12691081	Aradu.MV4ZQ	PREDICTED: nucleolar complex protein 2 homolog [Glycine max]
Aradu.A01	12796537	12797267	12798059	Aradu.AA2QE	PREDICTED: TGACG-sequence-specific DNA-binding protein TGA-1B-like [Glycine max]	IPR004827 (Basic-leucine zipper domain), IPR012900 (G-box binding, MFMR)	GO:0003677 (DNA binding), GO:0003700 (sequence-specific DNA binding transcription factor activity), GO:0005634 (nucleus), GO:0043565 (sequence-specific DNA binding)
Aradu.A01	13476318	13476423	13476463	Aradu.N5SNG	Nucleotide-diphospho-sugar transferase family protein LENGTH=360	IPR003388 (Reticulon), IPR005069 (Nucleotide-diphospho-sugar transferase)
Aradu.A01	14457193	14457290	14457609	Aradu.7F9DX	Unknown protein
Aradu.A01	17446967	17447873	17447911	Aradu.E4FV3	Iron ion binding / oxidoreductase/ oxidoreductase protein n=1 Tax=Genlisea aurea RepID=S8C9J7_9LAMI	IPR005123 (Oxoglutarate/iron-dependent dioxygenase)	GO:0005506 (iron ion binding), GO:0016491 (oxidoreductase activity), GO:0031418 (L-ascorbic acid binding), GO:0055114 (oxidation-reduction process)
Aradu.A01	1761331	1762272	1765183	Aradu.KGT5H	histone deacetylase 1 LENGTH=501	IPR000286 (Histone deacetylase superfamily), IPR023801 (Histone deacetylase domain)	GO:0004407 (histone deacetylase activity), GO:0016575 (histone deacetylation)
Aradu.A01	20832898	20833134	20833157	Aradu.6H8YD	Thioredoxin superfamily protein LENGTH=275	IPR012336 (Thioredoxin-like fold)
Aradu.A01	21392720	21393197	21394976	Aradu.V5DBD	| short-chain dehydrogenase TIC 32 | HC | chr1:45214394-45208899 | 20130731
Aradu.A01	25504004	25504087	25504565	Aradu.TBA51	Late embryogenesis abundant protein, group 1 protein LENGTH=134	IPR005513 (Late embryogenesis abundant protein, LEA-25/LEA-D113)	GO:0009790 (embryo development)
Aradu.A01	28280868	28281705	28282590	Aradu.PXG7F	PREDICTED: tobamovirus multiplication protein 2A-like [Glycine max]	IPR018499 (Tetraspanin/Peripherin)	GO:0016021 (integral component of membrane)
Aradu.A01	31287641	31288764	31288767	Aradu.XD1PV	casein kinase II beta subunit 4 LENGTH=283	IPR000704 (Casein kinase II, regulatory subunit)	GO:0005956 (protein kinase CK2 complex), GO:0019887 (protein kinase regulator activity)
Aradu.A01	3257398	3258667	3259085	Aradu.N85XQ	PREDICTED: FRIGIDA-like protein 1-like [Glycine max]	IPR012474 (Frigida-like)
Aradu.A01	33269486	33269605	33270296	Aradu.F84AW	O-methyltransferase family protein LENGTH=382	IPR016461 (Caffeate O-methyltransferase (COMT) family)	GO:0008168 (methyltransferase activity), GO:0008171 (O-methyltransferase activity), GO:0046983 (protein dimerization activity)
Aradu.A01	35579979	35580155	35580159	Aradu.U9SCT	nudix hydrolase homolog 8 LENGTH=369	IPR003293 (Nudix hydrolase 6-like)	GO:0016787 (hydrolase activity)
Aradu.A01	35726374	35727214	35727333	Aradu.3SF6Q	Mitochondrial substrate carrier family protein LENGTH=339
Aradu.A01	36606340	36606673	36607687
Aradu.A01	36854808	36855583	36857248	Aradu.JUJ81	| hypothetical protein | HC | chr4:41605302-41608202 | 20130731
Aradu.A01	36855644	36856943	36857248	Aradu.JUJ81	| hypothetical protein | HC | chr4:41605302-41608202 | 20130731
Aradu.A01	37255920	37256258	37257775	Aradu.8N1HX	| asparagine-tRNA ligase | HC | chr4:41665503-41658740 | 20130731	IPR018150 (Aminoacyl-tRNA synthetase, class II (D/K/N)-like)	GO:0000166 (nucleotide binding), GO:0003676 (nucleic acid binding), GO:0004812 (aminoacyl-tRNA ligase activity), GO:0004816 (asparagine-tRNA ligase activity), GO:0005524 (ATP binding), GO:0005737 (cytoplasm), GO:0006418 (tRNA aminoacylation for protein translation), GO:0006421 (asparaginyl-tRNA aminoacylation)
Aradu.A01	37806382	37807083	37807148	Aradu.P91L8	Unknown protein
Aradu.A01	38117876	38118255	38118267	Aradu.38IT2	PREDICTED: macrophage migration inhibitory factor homolog [Glycine max]	IPR001398 (Macrophage migration inhibitory factor), IPR014347 (Tautomerase/MIF superfamily)
Aradu.A01	38148876	38149052	38149077	Aradu.KJJ3J	Unknown protein
Aradu.A01	4138942	4139984	4139987	Aradu.UHZ65	uridine kinase-like 4 LENGTH=469	IPR000764 (Uridine kinase like), IPR026008 (Uridine kinase), IPR027417 (P-loop containing nucleoside triphosphate hydrolase)	GO:0004849 (uridine kinase activity), GO:0005524 (ATP binding), GO:0008152 (metabolic process), GO:0016301 (kinase activity)
Aradu.A01	41539838	41540566	41542292
Aradu.A01	43621442	43621939	43622729	Aradu.Q6596	| Lipid transfer protein | HC | chr4:42100716-42109572 | 20130731	IPR016140 (Bifunctional inhibitor/plant lipid transfer protein/seed storage helical domain)
Aradu.A01	43632053	43632365	43634140	Aradu.KQM6K	Pentatricopeptide repeat (PPR) superfamily protein LENGTH=530	IPR002885 (Pentatricopeptide repeat), IPR011990 (Tetratricopeptide-like helical), IPR015797 (NUDIX hydrolase domain-like)	GO:0005515 (protein binding), GO:0016787 (hydrolase activity)
Aradu.A01	43851573	43851945	43854083
Aradu.A01	4391724	4392352	4393005	Aradu.Y2IEM	PREDICTED: vacuolar cation/proton exchanger 5-like isoform X1 [Glycine max]	IPR004837 (Sodium/calcium exchanger membrane region)	GO:0016021 (integral component of membrane), GO:0055085 (transmembrane transport)
Aradu.A01	44613361	44613469	44613480	Aradu.7Z1R6	PREDICTED: uncharacterized protein LOC100803002 isoform X4 [Glycine max]
Aradu.A01	4554627	4554784	4554794
Aradu.A01	4701344	4703268	4703847	Aradu.92H1B	| transmembrane protein, putative | LC | chr3:24673006-24672608 | 20130731
Aradu.A01	47699290	47700335	47700666	Aradu.TGD0Z	Unknown protein
Aradu.A01	50382523	50383063	50384069	Aradu.RN1V3	protein-l-isoaspartate methyltransferase 1 LENGTH=230	IPR000682 (Protein-L-isoaspartate(D-aspartate) O-methyltransferase)	GO:0004719 (protein-L-isoaspartate (D-aspartate) O-methyltransferase activity), GO:0006464 (cellular protein modification process)
Aradu.A01	50804992	50805933	50805993	Aradu.KJA6P	| riboflavin biosynthesis protein RibD | HC | chr4:49364638-49361029 | 20130731	IPR016193 (Cytidine deaminase-like), IPR024072 (Dihydrofolate reductase-like domain)	GO:0003824 (catalytic activity)
Aradu.A01	50949164	50949329	50949386	Aradu.KD39G	PREDICTED: putative dual specificity protein phosphatase DSP8 isoform X2 [Glycine max]
Aradu.A01	50952215	50952418	50952421	Aradu.KD39G	PREDICTED: putative dual specificity protein phosphatase DSP8 isoform X2 [Glycine max]
Aradu.A01	5100455	5102322	5102341	Aradu.R5JPX	PREDICTED: phosphomethylpyrimidine synthase, chloroplastic-like isoform X2 [Glycine max]	IPR002817 (Thiamine biosynthesis protein ThiC), IPR025747 (ThiC-associated domain)	GO:0009228 (thiamine biosynthetic process), GO:0051536 (iron-sulfur cluster binding)
Aradu.A01	54164852	54165047	54166084	Aradu.7PC3U	senescence-inducible chloroplast stay-green protein 2 [Glycine max]	IPR024438 (Staygreen protein)
Aradu.A01	543577	544290	547422	Aradu.20JKI	methyl esterase 1 LENGTH=263
Aradu.A01	5469295	5469889	5470256	Aradu.BD5KG	Cyclophilin-like peptidyl-prolyl cis-trans isomerase family protein LENGTH=228	IPR002130 (Cyclophilin-type peptidyl-prolyl cis-trans isomerase domain), IPR024936 (Cyclophilin-type peptidyl-prolyl cis-trans isomerase)	GO:0003755 (peptidyl-prolyl cis-trans isomerase activity), GO:0006457 (protein folding)
Aradu.A01	55186422	55187624	55189089	Aradu.33HIQ	PGR5-LIKE A LENGTH=324
Aradu.A01	55347940	55348963	55349847	Aradu.2G9F1	F-box family protein LENGTH=320	IPR001810 (F-box domain)	GO:0005515 (protein binding)
Aradu.A01	6104234	6105132	6105181	Aradu.Y32BC	Phosphatidate cytidylyltransferase family protein LENGTH=307	IPR000374 (Phosphatidate cytidylyltransferase)	GO:0016020 (membrane)
Aradu.A01	6460441	6461378	6461470	Aradu.BFS6F	| gamma interferon inducible lysosomal thiol reductase | HC | chr3:26600300-26596764 | 20130731	IPR004911 (Gamma interferon inducible lysosomal thiol reductase GILT)
Aradu.A01	64724247	64725048	64725178	Aradu.JNW1V	PREDICTED: FKBP12-interacting protein of 37 kDa-like isoform X1 [Glycine max]
Aradu.A01	66034974	66035052	66035061	Aradu.8M14A	Anion exchange family protein n=2 Tax=Populus trichocarpa RepID=B9GSX6_POPTR	IPR003020 (Bicarbonate transporter, eukaryotic)	GO:0005452 (inorganic anion exchanger activity), GO:0006820 (anion transport), GO:0016020 (membrane), GO:0016021 (integral component of membrane)
Aradu.A01	66035372	66035452	66035454	Aradu.8M14A	Anion exchange family protein n=2 Tax=Populus trichocarpa RepID=B9GSX6_POPTR	IPR003020 (Bicarbonate transporter, eukaryotic)	GO:0005452 (inorganic anion exchanger activity), GO:0006820 (anion transport), GO:0016020 (membrane), GO:0016021 (integral component of membrane)
Aradu.A01	6814247	6815560	6816146
Aradu.A01	69863976	69864505	69865717	Aradu.LYL2P	Protein kinase superfamily protein LENGTH=385	IPR011009 (Protein kinase-like domain)	GO:0004672 (protein kinase activity), GO:0005524 (ATP binding), GO:0006468 (protein phosphorylation)
Aradu.A01	7191581	7192453	7192490	Aradu.TL55R	protein kinase family protein LENGTH=831	IPR020636 (Calcium/calmodulin-dependent/calcium-dependent protein kinase)	GO:0004672 (protein kinase activity), GO:0005524 (ATP binding), GO:0006468 (protein phosphorylation), GO:0007165 (signal transduction)
Aradu.A01	71937292	71937832	71939063	Aradu.L67UJ	PREDICTED: flocculation protein FLO11-like isoform X5 [Glycine max]	IPR004252 (Probable transposase, Ptta/En/Spm, plant)
Aradu.A01	7220443	7220569	7220949	Aradu.NIR19	Protein kinase superfamily protein LENGTH=492	IPR011009 (Protein kinase-like domain)	GO:0004672 (protein kinase activity), GO:0005524 (ATP binding), GO:0006468 (protein phosphorylation)
Aradu.A01	7258323	7258406	7258423	Aradu.64GLS	| trafficking protein particle complex subunit-like protein | HC | chr5:32007458-32004338 | 20130731	IPR007233 (Sybindin-like protein)	GO:0005801 (cis-Golgi network), GO:0006810 (transport), GO:0006888 (ER to Golgi vesicle-mediated transport)
Aradu.A01	7599130	7599397	7599516	Aradu.F9SP6	PREDICTED: B3 domain-containing transcription factor ABI3-like isoform X1 [Glycine max]	IPR011124 (Zinc finger, CW-type), IPR015300 (DNA-binding pseudobarrel domain)	GO:0003677 (DNA binding), GO:0008270 (zinc ion binding)
Aradu.A01	76355962	76356056	76357836	Aradu.85INT	PREDICTED: transcription factor bHLH79-like [Glycine max]	IPR011598 (Myc-type, basic helix-loop-helix (bHLH) domain)	GO:0046983 (protein dimerization activity)
Aradu.A01	80467642	80467783	80468403	Aradu.83J5T	| DEAD-box ATP-dependent RNA helicase-like protein | HC | chr4:43543552-43548350 | 20130731	IPR001650 (Helicase, C-terminal), IPR027417 (P-loop containing nucleoside triphosphate hydrolase)	GO:0003676 (nucleic acid binding), GO:0004386 (helicase activity), GO:0005524 (ATP binding)
Aradu.A01	81799565	81799750	81800404	Aradu.0LF9F	| ATP-dependent Clp protease ATP-binding subunit | HC | chr3:45109881-45116929 | 20130731	IPR004176 (Clp, N-terminal), IPR023150 (Double Clp-N motif)	GO:0019538 (protein metabolic process)
Aradu.A01	8317455	8317632	8318355	Aradu.53IP4	PREDICTED: probable methyltransferase PMT16-like [Glycine max]	IPR004159 (Putative S-adenosyl-L-methionine-dependent methyltransferase)	GO:0008168 (methyltransferase activity)
Aradu.A01	8445147	8445347	8446878	Aradu.847IN	PREDICTED: protein notum homolog isoform X2 [Glycine max]	IPR004963 (Protein notum homologue)
Aradu.A01	85676345	85676436	85676440	Aradu.1QJ22	flavin-binding, kelch repeat, f box 1 LENGTH=619	IPR000014 (PAS domain)	GO:0004871 (signal transducer activity), GO:0007165 (signal transduction)
Aradu.A01	85682060	85682328	85683102	Aradu.IU8VU	Mitochondrial import inner membrane translocase subunit Tim17/Tim22/Tim23 family protein LENGTH=201
Aradu.A01	87308821	87309651	87310813	Aradu.C5DHY	Spc97 / Spc98 family of spindle pole body (SBP) component LENGTH=127
Aradu.A01	87807810	87808475	87809266	Aradu.MI1FX	Unknown protein
Aradu.A01	88625595	88625811	88630417	Aradu.XLJ8H	Thioredoxin superfamily protein LENGTH=126	IPR005746 (Thioredoxin), IPR012336 (Thioredoxin-like fold)	GO:0006662 (glycerol ether metabolic process), GO:0015035 (protein disulfide oxidoreductase activity), GO:0045454 (cell redox homeostasis)
Aradu.A01	88735699	88735942	88735955	Aradu.2J2GA	| lysine-ketoglutarate reductase/saccharopine dehydrogenase | HC | chr4:51511890-51502928 | 20130731	IPR005097 (Saccharopine dehydrogenase / Homospermidine synthase), IPR007545 (LOR/SDH bifunctional enzyme, conserved domain), IPR007698 (Alanine dehydrogenase/PNT, NAD(H)-binding domain), IPR007886 (Alanine dehydrogenase/pyridine nucleotide transhydrogenase, N-terminal)	GO:0016491 (oxidoreductase activity), GO:0055114 (oxidation-reduction process)
Aradu.A01	88927446	88927530	88927534	Aradu.1I23V	sucrose synthase 4 LENGTH=808	IPR012820 (Sucrose synthase, plant/cyanobacteria)	GO:0005985 (sucrose metabolic process), GO:0009058 (biosynthetic process), GO:0016157 (sucrose synthase activity)
Aradu.A01	88987358	88987420	88987430	Aradu.2W10M	Alkyl hydroperoxide reductase/ Thiol specific antioxidant/ Mal allergen n=1 Tax=Krokinobacter sp. (strain 4H-3-7-5) RepID=F4AXI1_KROS4	IPR012336 (Thioredoxin-like fold)	GO:0016209 (antioxidant activity), GO:0016491 (oxidoreductase activity), GO:0055114 (oxidation-reduction process)
Aradu.A01	89422244	89422332	89423446	Aradu.ENJ13	unknown protein; BEST Arabidopsis thaliana protein match is: unknown protein . LENGTH=264
Aradu.A01	89444642	89444738	89444746	Aradu.B3PEJ	Putative membrane lipoprotein LENGTH=202
Aradu.A01	89445088	89445192	89445195	Aradu.B3PEJ	Putative membrane lipoprotein LENGTH=202
Aradu.A01	89561387	89562200	89562734	Aradu.XME24	ELF4-like 4 LENGTH=114	IPR009741 (Protein of unknown function DUF1313)
Aradu.A01	89652081	89652175	89652338	Aradu.1X1DY	Cell growth-regulating nucleolar protein, putative n=1 Tax=Ricinus communis RepID=B9RK46_RICCO
Aradu.A01	8999215	9000751	9001624	Aradu.47TGV	RNA polymerase I specific transcription initiation factor RRN3 protein LENGTH=613	IPR007991 (RNA polymerase I specific transcription initiation factor RRN3)
Aradu.A01	90052372	90052502	90052505	Aradu.29R8J	membrane bound O-acyl transferase (MBOAT) family protein LENGTH=520	IPR004299 (Membrane bound O-acyl transferase, MBOAT)	GO:0008374 (O-acyltransferase activity)
Aradu.A01	90136611	90136720	90136859	Aradu.Q9HXF	nucleosome assembly protein 1;3 LENGTH=374	IPR002164 (Nucleosome assembly protein (NAP))	GO:0005634 (nucleus), GO:0006334 (nucleosome assembly)
Aradu.A01	90396545	90396673	90396685	Aradu.QVY8H	Protein kinase superfamily protein LENGTH=1113	IPR011009 (Protein kinase-like domain), IPR013320 (Concanavalin A-like lectin/glucanase, subgroup)	GO:0004672 (protein kinase activity), GO:0006468 (protein phosphorylation)
Aradu.A01	90476524	90476689	90476699	Aradu.IQ9RB	PREDICTED: PCI domain-containing protein 2 [Glycine max]	IPR000717 (Proteasome component (PCI) domain), IPR013143 (PCI/PINT associated module)	GO:0005515 (protein binding)
Aradu.A01	90637678	90637962	90638017	Aradu.NYD5R	| choline monooxygenase | HC | chr4:52734192-52738891 | 20130731	IPR001663 (Aromatic-ring-hydroxylating dioxygenase, alpha subunit), IPR015879 (Aromatic-ring-hydroxylating dioxygenase, alpha subunit, C-terminal domain)	GO:0005506 (iron ion binding), GO:0006725 (cellular aromatic compound metabolic process), GO:0016491 (oxidoreductase activity), GO:0019439 (aromatic compound catabolic process), GO:0055114 (oxidation-reduction process)
Aradu.A01	90837482	90837571	90837590	Aradu.I2CW4	zinc finger (C3HC4-type RING finger) family protein LENGTH=479	IPR001607 (Zinc finger, UBP-type), IPR011422 (BRCA1-associated 2), IPR013083 (Zinc finger, RING/FYVE/PHD-type)	GO:0005515 (protein binding), GO:0008270 (zinc ion binding)
Aradu.A01	91532775	91532905	91533203	Aradu.66WBT	PREDICTED: mitochondrial outer membrane protein porin 1-like [Glycine max]	IPR002659 (Glycosyl transferase, family 31), IPR023614 (Porin domain), IPR027246 (Eukaryotic porin/Tom40)	GO:0005741 (mitochondrial outer membrane), GO:0006486 (protein glycosylation), GO:0008378 (galactosyltransferase activity), GO:0016020 (membrane), GO:0055085 (transmembrane transport)
Aradu.A01	91704247	91704332	91704359	Aradu.72595	Xyloglucan endotransglucosylase/hydrolase family protein LENGTH=284	IPR008985 (Concanavalin A-like lectin/glucanases superfamily), IPR013320 (Concanavalin A-like lectin/glucanase, subgroup)	GO:0005618 (cell wall), GO:0005975 (carbohydrate metabolic process), GO:0006073 (cellular glucan metabolic process), GO:0016762 (xyloglucan:xyloglucosyl transferase activity), GO:0048046 (apoplast)
Aradu.A01	91778857	91778964	91779134	Aradu.V8S72	protein kinase family protein LENGTH=831	IPR011009 (Protein kinase-like domain)	GO:0004672 (protein kinase activity), GO:0005524 (ATP binding), GO:0006468 (protein phosphorylation)
Aradu.A01	92137149	92137717	92138439	Aradu.1GC85	| hypothetical protein | HC | chr4:53874143-53871617 | 20130731	IPR023329 (Chlorophyll a/b binding protein domain)
Aradu.A01	92206377	92206525	92206533	Aradu.41I2U	GCN5-related N-acetyltransferase n=1 Tax=Nostoc sp. PCC 7107 RepID=K9QFI3_9NOSO	IPR016181 (Acyl-CoA N-acyltransferase)	GO:0008080 (N-acetyltransferase activity)
Aradu.A01	922400	922502	922507	Aradu.I50CA	PREDICTED: protein DA1-related 1-like isoform X7 [Glycine max]	IPR001781 (Zinc finger, LIM-type), IPR003903 (Ubiquitin interacting motif), IPR022087 (Protein DA1 like)	GO:0008270 (zinc ion binding)
Aradu.A01	92258892	92259048	92259094	Aradu.WY1XI	| hypothetical protein | HC | chr4:54004567-54001706 | 20130731
Aradu.A01	92260681	92260778	92260783	Aradu.Y31QN	Fatty acid hydroxylase superfamily LENGTH=632	IPR006694 (Fatty acid hydroxylase)	GO:0005506 (iron ion binding), GO:0006633 (fatty acid biosynthetic process), GO:0016491 (oxidoreductase activity), GO:0055114 (oxidation-reduction process)
Aradu.A01	92261913	92262069	92262075	Aradu.Y31QN	Fatty acid hydroxylase superfamily LENGTH=632	IPR006694 (Fatty acid hydroxylase)	GO:0005506 (iron ion binding), GO:0006633 (fatty acid biosynthetic process), GO:0016491 (oxidoreductase activity), GO:0055114 (oxidation-reduction process)
Aradu.A01	92705110	92705209	92705227
Aradu.A01	92722237	92722324	92722333	Aradu.ISD6F	PREDICTED: transmembrane 9 superfamily member 4-like [Glycine max]	IPR004240 (Nonaspanin (TM9SF))	GO:0016021 (integral component of membrane)
Aradu.A01	93004366	93004723	93004732
Aradu.A01	9304154	9304970	9305059	Aradu.D1CJT	RNA-binding (RRM/RBD/RNP motifs) family protein LENGTH=255	IPR012677 (Nucleotide-binding, alpha-beta plait)	GO:0000166 (nucleotide binding), GO:0003676 (nucleic acid binding)
Aradu.A01	93636184	93636285	93636296	Aradu.4T8J3	PREDICTED: heparanase-like protein 1-like isoform X2 [Glycine max]	IPR005199 (Glycoside hydrolase, family 79)	GO:0005975 (carbohydrate metabolic process), GO:0016020 (membrane)
Aradu.A01	93690253	93691482	93691807	Aradu.72AL0	| RING-H2 zinc finger protein | HC | chr4:47908179-47905195 | 20130731	IPR013083 (Zinc finger, RING/FYVE/PHD-type)	GO:0005515 (protein binding), GO:0008270 (zinc ion binding)
Aradu.A01	93942163	93942239	93942253	Aradu.ZW38I	vesicle-associated membrane protein 711 LENGTH=219	IPR001388 (Synaptobrevin), IPR011012 (Longin-like domain)	GO:0006810 (transport), GO:0016021 (integral component of membrane), GO:0016192 (vesicle-mediated transport)
Aradu.A01	93959659	93960059	93960836	Aradu.1T3UD	Bifunctional inhibitor/lipid-transfer protein/seed storage 2S albumin superfamily protein LENGTH=291	IPR016140 (Bifunctional inhibitor/plant lipid transfer protein/seed storage helical domain)
Aradu.A01	94005062	94006570	94006711	Aradu.M8K2F	PREDICTED: enolase-phosphatase E1-like [Glycine max]
Aradu.A01	94035133	94036205	94036398
Aradu.A01	94101737	94101836	94101850	Aradu.9FW5Z	PREDICTED: TBC1 domain family member 15-like [Glycine max]	IPR021935 (Domain of unknown function DUF3548)
Aradu.A01	94102434	94103147	94103454	Aradu.9FW5Z	PREDICTED: TBC1 domain family member 15-like [Glycine max]	IPR021935 (Domain of unknown function DUF3548)
Aradu.A01	94179937	94180679	94180682	Aradu.60XH7	PREDICTED: topless-related protein 4-like isoform X1 [Glycine max]	IPR006594 (LisH dimerisation motif), IPR006595 (CTLH, C-terminal LisH motif), IPR015943 (WD40/YVTN repeat-like-containing domain), IPR027728 (Topless family)	GO:0005515 (protein binding)
Aradu.A01	94261172	94261710	94264848
Aradu.A01	94842359	94843266	94843451	Aradu.9VQ7B	evolutionarily conserved C-terminal region 7 LENGTH=639	IPR007275 (YTH domain)
Aradu.A01	9484628	9485331	9488235	Aradu.A2QA1	Chitinase family protein LENGTH=280	IPR000726 (Glycoside hydrolase, family 19, catalytic), IPR023346 (Lysozyme-like domain)	GO:0004568 (chitinase activity), GO:0006032 (chitin catabolic process), GO:0016998 (cell wall macromolecule catabolic process)
Aradu.A01	94939353	94939444	94942879	Aradu.CHQ37	| disease-resistance response protein | HC | chr2:13514536-13515612 | 20130731	IPR000916 (Bet v I domain), IPR023393 (START-like domain), IPR024949 (Bet v I type allergen)	GO:0006952 (defense response), GO:0009607 (response to biotic stimulus)
Aradu.A01	95193700	95194355	95194492	Aradu.I3E1J	PREDICTED: desiccation-related protein PCC13-62-like [Glycine max]
Aradu.A01	95206720	95206844	95206862
Aradu.A01	9522803	9523230	9524284	Aradu.W9SJN	Chitinase family protein LENGTH=272	IPR016283 (Glycoside hydrolase, family 19), IPR023346 (Lysozyme-like domain)	GO:0004568 (chitinase activity), GO:0005975 (carbohydrate metabolic process), GO:0006032 (chitin catabolic process), GO:0008061 (chitin binding), GO:0016998 (cell wall macromolecule catabolic process)
Aradu.A01	95387630	95388237	95388986	Aradu.EUM6N	Mevalonate/galactokinase family protein LENGTH=496	IPR006206 (Mevalonate/galactokinase)	GO:0004335 (galactokinase activity), GO:0005524 (ATP binding), GO:0005737 (cytoplasm), GO:0006012 (galactose metabolic process), GO:0008152 (metabolic process), GO:0016301 (kinase activity), GO:0046835 (carbohydrate phosphorylation)
Aradu.A01	95722218	95722658	95722666	Aradu.558PZ	PREDICTED: uncharacterized protein LOC100807658 isoform X1 [Glycine max]	IPR012340 (Nucleic acid-binding, OB-fold)
Aradu.A01	95792146	95792246	95796822	Aradu.C0HL8	Ras-related small GTP-binding family protein LENGTH=193	IPR001806 (Small GTPase superfamily), IPR005225 (Small GTP-binding protein domain), IPR006689 (Small GTPase superfamily, ARF/SAR type), IPR027417 (P-loop containing nucleoside triphosphate hydrolase)	GO:0005525 (GTP binding), GO:0005622 (intracellular), GO:0006886 (intracellular protein transport), GO:0007264 (small GTPase mediated signal transduction)
Aradu.A01	96184342	96184506	96184581	Aradu.1R5WG	PREDICTED: sn1-specific diacylglycerol lipase beta-like [Glycine max]	IPR002921 (Lipase, class 3), IPR005592 (Mono-/di-acylglycerol lipase, N-terminal)	GO:0004806 (triglyceride lipase activity), GO:0006629 (lipid metabolic process), GO:0016042 (lipid catabolic process)
Aradu.A01	96248781	96248871	96252195	Aradu.UF3KQ	PREDICTED: polygalacturonase [Glycine max]	IPR000743 (Glycoside hydrolase, family 28), IPR011050 (Pectin lyase fold/virulence factor)	GO:0004650 (polygalacturonase activity), GO:0005975 (carbohydrate metabolic process)
Aradu.A01	9636987	9637421	9639804	Aradu.CN8KA	FUNCTIONS IN: molecular_function unknown; INVOLVED IN: biological_process unknown;	IPR018960 (Domain of unknown function DUF1990)
Aradu.A01	96860222	96860328	96861683	Aradu.V0VX5	PREDICTED: sucrose nonfermenting 4-like protein-like isoform X1 [Glycine max]	IPR000644 (CBS domain), IPR014756 (Immunoglobulin E-set)	GO:0030554 (adenyl nucleotide binding)
Aradu.A01	96983516	96983594	96987391	Aradu.8QQ2G	PREDICTED: acyl-CoA-binding domain-containing protein 4-like isoform X2 [Glycine max]	IPR015915 (Kelch-type beta propeller)	GO:0005515 (protein binding)
Aradu.A01	96985129	96985240	96985352	Aradu.8QQ2G	PREDICTED: acyl-CoA-binding domain-containing protein 4-like isoform X2 [Glycine max]	IPR015915 (Kelch-type beta propeller)	GO:0005515 (protein binding)
Aradu.A01	98427468	98427691	98427695	Aradu.D51RM	| DEAD-box ATP-dependent RNA helicase | HC | chr4:54963018-54968467 | 20130731	IPR001650 (Helicase, C-terminal), IPR014001 (Helicase, superfamily 1/2, ATP-binding domain), IPR027417 (P-loop containing nucleoside triphosphate hydrolase)	GO:0003676 (nucleic acid binding), GO:0004386 (helicase activity), GO:0005524 (ATP binding), GO:0008026 (ATP-dependent helicase activity)
Aradu.A01	98537635	98537818	98537828	Aradu.DN043	Calcium-independent phospholipase A2-gamma n=1 Tax=Medicago truncatula RepID=G7JI15_MEDTR	IPR003591 (Leucine-rich repeat, typical subtype), IPR016024 (Armadillo-type fold), IPR016035 (Acyl transferase/acyl hydrolase/lysophospholipase), IPR025875 (Leucine rich repeat 4)	GO:0005488 (binding), GO:0005515 (protein binding), GO:0006629 (lipid metabolic process), GO:0008152 (metabolic process)
Aradu.A01	98590158	98590587	98592815	Aradu.3J46P	PREDICTED: RNA-binding protein 42-like [Glycine max]	IPR012677 (Nucleotide-binding, alpha-beta plait)	GO:0000166 (nucleotide binding), GO:0003676 (nucleic acid binding)
Aradu.A01	98591056	98591365	98592685	Aradu.3J46P	PREDICTED: RNA-binding protein 42-like [Glycine max]	IPR012677 (Nucleotide-binding, alpha-beta plait)	GO:0000166 (nucleotide binding), GO:0003676 (nucleic acid binding)
Aradu.A01	98602321	98602402	98602414	Aradu.BUU8X	PREDICTED: uncharacterized protein At5g41620-like [Glycine max]
Aradu.A01	99031601	99031727	99031741	Aradu.6UQ9U	subtilisin-like serine protease 3 LENGTH=815	IPR015500 (Peptidase S8, subtilisin-related)	GO:0004252 (serine-type endopeptidase activity), GO:0006508 (proteolysis), GO:0042802 (identical protein binding), GO:0043086 (negative regulation of catalytic activity)
Aradu.A01	99170958	99171607	99171613	Aradu.CV82P	| 1-aminocyclopropane-1-carboxylate oxidase | HC | chr2:8925945-8928216 | 20130731	IPR005123 (Oxoglutarate/iron-dependent dioxygenase), IPR026992 (Non-haem dioxygenase N-terminal domain), IPR027443 (Isopenicillin N synthase-like)	GO:0016491 (oxidoreductase activity), GO:0055114 (oxidation-reduction process)
Aradu.A01	99225933	99226022	99227929	Aradu.A0ESY	NAD(P)-binding Rossmann-fold superfamily protein LENGTH=268	IPR002347 (Glucose/ribitol dehydrogenase)	GO:0008152 (metabolic process), GO:0016491 (oxidoreductase activity)
Aradu.A01	99228064	99228147	99230125	Aradu.A0ESY	NAD(P)-binding Rossmann-fold superfamily protein LENGTH=268	IPR002347 (Glucose/ribitol dehydrogenase)	GO:0008152 (metabolic process), GO:0016491 (oxidoreductase activity)
Aradu.A01	99404842	99404910	99404922	Aradu.QES96	vesicle-associated membrane protein 714 LENGTH=221	IPR001388 (Synaptobrevin)	GO:0016021 (integral component of membrane), GO:0016192 (vesicle-mediated transport)
Aradu.A01	99577387	99577464	99581857	Aradu.K51ZU	Cytochrome P450 superfamily protein LENGTH=513	IPR001128 (Cytochrome P450)	GO:0005506 (iron ion binding), GO:0020037 (heme binding), GO:0055114 (oxidation-reduction process)
Aradu.A01	99699075	99699528	99700408	Aradu.J92L5	oligopeptide transporter LENGTH=737	IPR004813 (Oligopeptide transporter, OPT superfamily)	GO:0055085 (transmembrane transport)
Aradu.A01	99905127	99905314	99905323	Aradu.G9K9R	PREDICTED: sister chromatid cohesion protein PDS5 homolog B-B-like [Glycine max]	IPR016024 (Armadillo-type fold)	GO:0005488 (binding)
Aradu.A02	10314833	10314921	10315996	Aradu.2DT79	histone H2A 11 LENGTH=136	IPR009072 (Histone-fold)	GO:0000786 (nucleosome), GO:0003677 (DNA binding), GO:0005634 (nucleus), GO:0006334 (nucleosome assembly), GO:0046982 (protein heterodimerization activity)
Aradu.A02	12483130	12483354	12484025	Aradu.D426E	Pentatricopeptide repeat (PPR) superfamily protein LENGTH=991	IPR002885 (Pentatricopeptide repeat), IPR011990 (Tetratricopeptide-like helical)	GO:0005515 (protein binding)
Aradu.A02	1262821	1263013	1263783	Aradu.4H70X	RNA binding methyltransferase FtsJ like protein n=1 Tax=Cystobacter fuscus DSM 2262 RepID=S9QSN1_9DELT	IPR004538 (Haemolysin A)	GO:0003723 (RNA binding), GO:0008168 (methyltransferase activity), GO:0032259 (methylation)
Aradu.A02	13519935	13520188	13520264	Aradu.ATW70	Cyclin family protein LENGTH=253	IPR015429 (Cyclin C/H/T/L)	GO:0000079 (regulation of cyclin-dependent protein serine/threonine kinase activity), GO:0019901 (protein kinase binding), GO:0051726 (regulation of cell cycle)
Aradu.A02	13834422	13835880	13838037	Aradu.SL0KN	Unknown protein
Aradu.A02	1396424	1396581	1396588	Aradu.5Y217	PREDICTED: MLO-like protein 1-like [Glycine max]	IPR004326 (Mlo-related protein)	GO:0006952 (defense response), GO:0016021 (integral component of membrane)
Aradu.A02	14064940	14065100	14067887
Aradu.A02	14065888	14066304	14066985
Aradu.A02	14151616	14152115	14152118	Aradu.P4KG5	Peptidase S24/S26A/S26B/S26C family protein LENGTH=206	IPR000223 (Peptidase S26A, signal peptidase I), IPR015927 (Peptidase S24/S26A/S26B/S26C), IPR028360 (Peptidase S24/S26, beta-ribbon domain)	GO:0006508 (proteolysis), GO:0008236 (serine-type peptidase activity), GO:0016020 (membrane)
Aradu.A02	14158505	14159818	14159830	Aradu.NJI26	| mediator of RNA polymerase II transcription subunit 11 | HC | chr1:7463620-7467489 | 20130731	IPR019404 (Mediator complex, subunit Med11)	GO:0001104 (RNA polymerase II transcription cofactor activity), GO:0006357 (regulation of transcription from RNA polymerase II promoter), GO:0016592 (mediator complex)
Aradu.A02	14541849	14541926	14541930	Aradu.Z0DSX	PREDICTED: uncharacterized protein LOC100798622 isoform X2 [Glycine max]	IPR008547 (Protein of unknown function DUF829, TMEM53)
Aradu.A02	15766882	15767210	15768135	Aradu.Y1399	D111/G-patch domain-containing protein LENGTH=265
Aradu.A02	16445725	16448518	16448950	Aradu.U2NBF	HEAT SHOCK PROTEIN 89.1 LENGTH=799	IPR001404 (Heat shock protein Hsp90 family)	GO:0005524 (ATP binding), GO:0006457 (protein folding), GO:0006950 (response to stress), GO:0051082 (unfolded protein binding)
Aradu.A02	16450904	16451087	16451139	Aradu.U2NBF	HEAT SHOCK PROTEIN 89.1 LENGTH=799	IPR001404 (Heat shock protein Hsp90 family)	GO:0005524 (ATP binding), GO:0006457 (protein folding), GO:0006950 (response to stress), GO:0051082 (unfolded protein binding)
Aradu.A02	16508421	16508577	16508581
Aradu.A02	16951159	16951257	16951269	Aradu.ZQX8T	PREDICTED: myb family transcription factor APL-like isoform X3 [Glycine max]	IPR009057 (Homeodomain-like), IPR025756 (MYB-CC type transcription factor, LHEQLE-containing domain)	GO:0003677 (DNA binding), GO:0003682 (chromatin binding)
Aradu.A02	17800450	17802618	17802634	Aradu.L6HBL	DNA-directed RNA polymerase family protein LENGTH=375	IPR009025 (DNA-directed RNA polymerase, RBP11-like dimerisation domain)	GO:0003677 (DNA binding), GO:0003899 (DNA-directed RNA polymerase activity), GO:0046983 (protein dimerization activity)
Aradu.A02	19126863	19127110	19127645	Aradu.UK7IL	| ATP-binding ABC transporter | HC | chr8:45398793-45396724 | 20130731	IPR011527 (ABC transporter type 1, transmembrane domain), IPR027417 (P-loop containing nucleoside triphosphate hydrolase)	GO:0000166 (nucleotide binding), GO:0005524 (ATP binding), GO:0006810 (transport), GO:0016021 (integral component of membrane), GO:0016887 (ATPase activity), GO:0017111 (nucleoside-triphosphatase activity), GO:0055085 (transmembrane transport)
Aradu.A02	19914701	19914775	19914801
Aradu.A02	19914885	19916211	19916272
Aradu.A02	2043623	2043736	2043743
Aradu.A02	20940224	20940715	20940720	Aradu.8XH8T	pfkB-like carbohydrate kinase family protein LENGTH=404	IPR011611 (Carbohydrate kinase PfkB)
Aradu.A02	24230477	24231066	24231078	Aradu.W2S5W	| HIT zinc finger protein | HC | chr1:29722211-29725475 | 20130731
Aradu.A02	25951291	25951435	25951440	Aradu.F801K	CLIP-associated protein LENGTH=1439	IPR016024 (Armadillo-type fold), IPR024395 (CLASP N-terminal domain)	GO:0005488 (binding), GO:0005515 (protein binding), GO:0043622 (cortical microtubule organization)
Aradu.A02	26548761	26549228	26549552	Aradu.E3RS4	| 39S ribosomal protein L53/MRP-L53 | HC | chr1:3421584-3423926 | 20130731
Aradu.A02	26651388	26651665	26651704	Aradu.5PD1B	| DNA-binding protein, putative | HC | chr1:29246923-29250052 | 20130731
Aradu.A02	2906088	2906177	2906321	Aradu.BY4US	disease resistance protein (TIR-NBS-LRR class), putative LENGTH=1294	IPR000157 (Toll/interleukin-1 receptor homology (TIR) domain), IPR000767 (Disease resistance protein), IPR001611 (Leucine-rich repeat), IPR003591 (Leucine-rich repeat, typical subtype), IPR027417 (P-loop containing nucleoside triphosphate hydrolase)	GO:0005515 (protein binding), GO:0006952 (defense response), GO:0007165 (signal transduction), GO:0043531 (ADP binding)
Aradu.A02	2928662	2928834	2928922	Aradu.1Y9TE	unknown protein; FUNCTIONS IN: molecular_function unknown; LOCATED IN: chloroplast; EXPRESSED IN: 21 plant structures; EXPRESSED DURING: 13 growth stages;	IPR021374 (Protein of unknown function DUF2996)
Aradu.A02	31917584	31918219	31918285	Aradu.CC3KD	PREDICTED: uncharacterized protein LOC100818260 isoform X4 [Glycine max]	IPR005358 (Putative zinc- or iron-chelating domain containing protein)
Aradu.A02	32522649	32523495	32524444	Aradu.LWU2M	response regulator 1 LENGTH=690	IPR010402 (CCT domain), IPR011006 (CheY-like superfamily)	GO:0000156 (phosphorelay response regulator activity), GO:0000160 (phosphorelay signal transduction system), GO:0005515 (protein binding)
Aradu.A02	3390075	3390455	3390563	Aradu.WKJ3N	PREDICTED: E3 ubiquitin-protein ligase COP1-like [Glycine max]	IPR011009 (Protein kinase-like domain), IPR015943 (WD40/YVTN repeat-like-containing domain), IPR020472 (G-protein beta WD-40 repeat)	GO:0004672 (protein kinase activity), GO:0005515 (protein binding), GO:0005524 (ATP binding), GO:0006468 (protein phosphorylation)
Aradu.A02	3441474	3442221	3442225	Aradu.ESY88	PREDICTED: mitochondrial substrate carrier family protein B-like [Glycine max]	IPR002067 (Mitochondrial carrier protein), IPR023395 (Mitochondrial carrier domain)	GO:0055085 (transmembrane transport)
Aradu.A02	36837973	36838613	36839036	Aradu.EDD9R	uricase-2 isozyme 2 [Glycine max]	IPR002042 (Uricase)
Aradu.A02	40115134	40115562	40115610	Aradu.4DF7V	Protein kinase family protein LENGTH=569	IPR000961 (AGC-kinase, C-terminal), IPR011009 (Protein kinase-like domain), IPR011993 (Pleckstrin homology-like domain)	GO:0004672 (protein kinase activity), GO:0004674 (protein serine/threonine kinase activity), GO:0005524 (ATP binding), GO:0006468 (protein phosphorylation)
Aradu.A02	41685345	41686284	41686346	Aradu.448PC	Unknown protein
Aradu.A02	4427348	4427434	4427448	Aradu.MRA83	protein kinase family protein LENGTH=831	IPR004041 (NAF domain), IPR011009 (Protein kinase-like domain)	GO:0004672 (protein kinase activity), GO:0005524 (ATP binding), GO:0006468 (protein phosphorylation), GO:0007165 (signal transduction)
Aradu.A02	4531096	4531636	4531860	Aradu.S5PEC	PREDICTED: RNA-binding protein 24-A-like [Glycine max]	IPR012677 (Nucleotide-binding, alpha-beta plait)	GO:0000166 (nucleotide binding), GO:0003676 (nucleic acid binding)
Aradu.A02	3441474	3442221	3442225	Aradu.ESY88	PREDICTED: mitochondrial substrate carrier family protein B-like [Glycine max]	IPR002067 (Mitochondrial carrier protein), IPR023395 (Mitochondrial carrier domain)	GO:0055085 (transmembrane transport)
Aradu.A02	82948474	82949302	82952095	Aradu.D9RN4	Unknown protein
Aradu.A02	47457305	47459027	47459039	Aradu.E9IFL	| UDP-sulfoquinovose synthase | HC | chr7:35622031-35625114 | 20130731	IPR001509 (NAD-dependent epimerase/dehydratase), IPR016040 (NAD(P)-binding domain)	GO:0003824 (catalytic activity), GO:0044237 (cellular metabolic process), GO:0050662 (coenzyme binding)
Aradu.A02	4898959	4899055	4899106	Aradu.W2RXK	response regulator 12 LENGTH=596	IPR010402 (CCT domain), IPR011006 (CheY-like superfamily)	GO:0000156 (phosphorelay response regulator activity), GO:0000160 (phosphorelay signal transduction system), GO:0005515 (protein binding)
Aradu.A02	50130414	50130496	50132330
Aradu.A02	50269761	50270566	50271645	Aradu.A595A	D-cysteine desulfhydrase LENGTH=401	IPR001926 (Tryptophan synthase beta subunit-like PLP-dependent enzymes superfamily)
Aradu.A02	50692	50787	52123	Aradu.CFJ6Z	Unknown protein
Aradu.A02	50844196	50844753	50844970
Aradu.A02	50847429	50847516	50848464	Aradu.87U6U	6b-interacting protein 2 n=1 Tax=Nicotiana tabacum RepID=B1B5X5_TOBAC
Aradu.A02	50919	51006	52346	Aradu.CFJ6Z	Unknown protein
Aradu.A02	51769523	51770618	51771202	Aradu.96ZXM	unknown protein; FUNCTIONS IN: molecular_function unknown; INVOLVED IN: biological_process unknown; LOCATED IN: cellular_component unknown; BEST Arabidopsis thaliana protein match is: unknown protein . LENGTH=152
Aradu.A02	5237787	5237896	5237974	Aradu.5N08M	PREDICTED: MYB transcription factor MYB114 isoform X2 [Glycine max]	IPR009057 (Homeodomain-like)	GO:0003677 (DNA binding), GO:0003682 (chromatin binding)
Aradu.A02	5239360	5239449	5239467	Aradu.5N08M	PREDICTED: MYB transcription factor MYB114 isoform X2 [Glycine max]	IPR009057 (Homeodomain-like)	GO:0003677 (DNA binding), GO:0003682 (chromatin binding)
Aradu.A02	5263962	5264236	5264276	Aradu.SB3IS	NAD-dependent epimerase/dehydratase n=1 Tax=Calothrix sp. PCC 6303 RepID=K9V4S9_9CYAN	IPR016040 (NAD(P)-binding domain)
Aradu.A02	54208051	54208491	54208502	Aradu.W5E61	coenzyme F420 hydrogenase family / dehydrogenase, beta subunit family LENGTH=462	IPR007516 (Coenzyme F420 hydrogenase/dehydrogenase beta subunit, N-terminal), IPR007525 (Coenzyme F420 hydrogenase/dehydrogenase beta subunit, C-terminal), IPR011254 (Prismane-like)	GO:0003824 (catalytic activity), GO:0016491 (oxidoreductase activity), GO:0055114 (oxidation-reduction process)
Aradu.A02	54208654	54208758	54208761	Aradu.W5E61	coenzyme F420 hydrogenase family / dehydrogenase, beta subunit family LENGTH=462	IPR007516 (Coenzyme F420 hydrogenase/dehydrogenase beta subunit, N-terminal), IPR007525 (Coenzyme F420 hydrogenase/dehydrogenase beta subunit, C-terminal), IPR011254 (Prismane-like)	GO:0003824 (catalytic activity), GO:0016491 (oxidoreductase activity), GO:0055114 (oxidation-reduction process)
Aradu.A02	57306494	57307158	57307162	Aradu.805L3	Transmembrane amino acid transporter family protein LENGTH=536	IPR013057 (Amino acid transporter, transmembrane)
Aradu.A02	5783394	5783566	5783576	Aradu.LS8HD	unknown protein; BEST Arabidopsis thaliana protein match is: unknown protein . LENGTH=568
Aradu.A02	58358896	58359884	58361561	Aradu.3V7AR	| VMA21-like domain protein | HC | chr6:6808973-6810568 | 20130731	IPR019013 (Vacuolar ATPase assembly integral membrane protein VMA21-like domain)
Aradu.A02	59749467	59749936	59750086	Aradu.X3CG0	Nutrient reservoir, putative n=1 Tax=Ricinus communis RepID=B9SKF4_RICCO	IPR006044 (11-S seed storage protein, plant)	GO:0045735 (nutrient reservoir activity)
Aradu.A02	61083952	61084415	61084419	Aradu.KVZ71	| pre-rRNA-processing protein ESF2, putative | HC | chr6:7489399-7493871 | 20130731	IPR012677 (Nucleotide-binding, alpha-beta plait)	GO:0000166 (nucleotide binding), GO:0003676 (nucleic acid binding)
Aradu.A02	61823942	61825761	61827957	Aradu.F9JCM	2-isopropylmalate synthase 1 LENGTH=631	IPR005671 (2-isopropylmalate synthase, bacterial-type)	GO:0003824 (catalytic activity), GO:0003852 (2-isopropylmalate synthase activity), GO:0009098 (leucine biosynthetic process), GO:0019752 (carboxylic acid metabolic process)
Aradu.A02	62723059	62724260	62724266	Aradu.TA4YU	| GTP-binding protein TypA/BipA | HC | chr1:21400938-21392688 | 20130731	IPR005225 (Small GTP-binding protein domain), IPR006298 (GTP-binding protein TypA), IPR009000 (Translation protein, beta-barrel domain), IPR027417 (P-loop containing nucleoside triphosphate hydrolase)	GO:0003924 (GTPase activity), GO:0005525 (GTP binding)
Aradu.A02	62965752	62966275	62966558	Aradu.347A2	| amine-terminal glutamine amidohydrolase | HC | chr7:12846527-12844009 | 20130731	IPR023128 (Protein N-terminal glutamine amidohydrolase, alpha beta roll)
Aradu.A02	63674660	63674738	63674765	Aradu.LQN4T	| 40S ribosomal protein S24-2 | HC | chr1:36221581-36224014 | 20130731	IPR001976 (Ribosomal protein S24e), IPR012677 (Nucleotide-binding, alpha-beta plait)	GO:0000166 (nucleotide binding), GO:0003735 (structural constituent of ribosome), GO:0005622 (intracellular), GO:0005840 (ribosome), GO:0006412 (translation)
Aradu.A02	65329007	65330423	65330482	Aradu.C7P1W	caffeoyl-CoA 3-O-methyltransferase LENGTH=232	IPR002935 (O-methyltransferase, family 3)	GO:0008171 (O-methyltransferase activity)
Aradu.A02	65553521	65554155	65554168	Aradu.GL6NL	| zinc finger A20 and AN1 domain stress-associated protein | HC | scaffold0249:21102-23352 | 20130731	IPR000058 (Zinc finger, AN1-type), IPR002653 (Zinc finger, A20-type)	GO:0003677 (DNA binding), GO:0008270 (zinc ion binding)
Aradu.A02	66364824	66366157	66366315	Aradu.BXX9H	OTU-like cysteine protease family protein LENGTH=505	IPR003323 (Ovarian tumour, otubain)
Aradu.A02	68016107	68016428	68017426	Aradu.XSU71	K+ efflux antiporter 4 LENGTH=592	IPR006153 (Cation/H+ exchanger)	GO:0006812 (cation transport), GO:0015299 (solute:hydrogen antiporter activity), GO:0016021 (integral component of membrane), GO:0055085 (transmembrane transport)
Aradu.A02	69307307	69307959	69308743	Aradu.56KLA	PREDICTED: uncharacterized protein LOC100526933 isoform X1 [Glycine max]
Aradu.A02	7045276	7045388	7045400	Aradu.53X94	PREDICTED: CCR4-NOT transcription complex subunit 1-like isoform X1 [Glycine max]	IPR007196 (CCR4-Not complex component, Not1, C-terminal), IPR024557 (CCR4-Not complex, Not1 subunit, domain of unknown function DUF3819)
Aradu.A02	71776300	71779905	71780912	Aradu.U74FD	PREDICTED: transcription factor bHLH122-like isoform X5 [Glycine max]	IPR012301 (Malic enzyme, N-terminal domain)	GO:0004471 (malate dehydrogenase (decarboxylating) (NAD+) activity), GO:0055114 (oxidation-reduction process)
Aradu.A02	72173585	72173756	72174101	Aradu.UD1B0	PREDICTED: B3 domain-containing transcription factor ABI3-like isoform X1 [Glycine max]	IPR015300 (DNA-binding pseudobarrel domain)	GO:0003677 (DNA binding)
Aradu.A02	74766158	74767077	74768860	Aradu.LK1Z5	serine carboxypeptidase-like 15 LENGTH=436	IPR001563 (Peptidase S10, serine carboxypeptidase), IPR010666 (Zinc finger, GRF-type)	GO:0004185 (serine-type carboxypeptidase activity), GO:0006508 (proteolysis), GO:0008270 (zinc ion binding)
Aradu.A02	75541450	75541528	75541781	Aradu.A0QTH	| aldo/keto reductase family oxidoreductase | HC | chr4:6924402-6929359 | 20130731	IPR001395 (Aldo/keto reductase), IPR023210 (NADP-dependent oxidoreductase domain)	GO:0016491 (oxidoreductase activity), GO:0055114 (oxidation-reduction process)
Aradu.A02	76268077	76268622	76268933	Aradu.AD0UP	proteasome inhibitor-related LENGTH=252	IPR021625 (Fbxo7/PI31 domain)
Aradu.A02	768120	768218	768232	Aradu.WTH25	unknown protein; FUNCTIONS IN: molecular_function unknown; INVOLVED IN: biological_process unknown; LOCATED IN: nucleolus; EXPRESSED IN: 23 plant structures; EXPRESSED DURING: 13 growth stages; Has 114 Blast hits to 110 proteins in 37 species: Archae - 0; Bacteria - 0; Metazoa - 42; Fungi - 10; Plants - 37; Viruses - 0; Other Eukaryotes - 25 (source: NCBI BLink). LENGTH=203
Aradu.A02	76819899	76820135	76820205	Aradu.2H5VI	hydrolases, acting on acid anhydrides, in phosphorus-containing anhydrides;ATP-dependent helicases;nucleic acid binding;ATP binding;RNA binding;helicases LENGTH=845	IPR002728 (Diphthamide synthesis, DPH1/DPH2), IPR014001 (Helicase, superfamily 1/2, ATP-binding domain), IPR027417 (P-loop containing nucleoside triphosphate hydrolase)	GO:0003676 (nucleic acid binding), GO:0005524 (ATP binding), GO:0005737 (cytoplasm), GO:0008026 (ATP-dependent helicase activity), GO:0017183 (peptidyl-diphthamide biosynthetic process from peptidyl-histidine)
Aradu.A02	77570286	77571755	77572005	Aradu.BR22Q	| transmembrane protein, putative | HC | chr1:30022275-30020609 | 20130731
Aradu.A02	77768686	77769353	77769356	Aradu.C1VPU	PREDICTED: uncharacterized protein LOC100796420 isoform X3 [Glycine max]
Aradu.A02	7789418	7790273	7790298	Aradu.C1QNW	| NAD(P)-binding rossmann-fold protein | HC | chr8:12011823-12007678 | 20130731	IPR002347 (Glucose/ribitol dehydrogenase)	GO:0008152 (metabolic process), GO:0016491 (oxidoreductase activity)
Aradu.A02	78087526	78087972	78088354	Aradu.9C6DQ	Arabidopsis Inositol phosphorylceramide synthase 1 LENGTH=305	IPR025749 (Sphingomyelin synthase-like domain)
Aradu.A02	78131099	78134370	78134381	Aradu.6W435	Protein kinase superfamily protein LENGTH=328	IPR011009 (Protein kinase-like domain), IPR011990 (Tetratricopeptide-like helical), IPR013320 (Concanavalin A-like lectin/glucanase, subgroup)	GO:0004672 (protein kinase activity), GO:0005515 (protein binding), GO:0005524 (ATP binding), GO:0006468 (protein phosphorylation)
Aradu.A02	78353532	78353947	78353958	Aradu.99D4T	| calcium-binding protein | HC | chr2:9393837-9400795 | 20130731	IPR013878 (Mo25-like)	GO:0005488 (binding)
Aradu.A02	79188165	79188448	79188468	Aradu.L839P	Disease resistance protein (TIR-NBS-LRR class) family LENGTH=1191	IPR000157 (Toll/interleukin-1 receptor homology (TIR) domain), IPR000767 (Disease resistance protein), IPR027417 (P-loop containing nucleoside triphosphate hydrolase)	GO:0000166 (nucleotide binding), GO:0005515 (protein binding), GO:0006952 (defense response), GO:0007165 (signal transduction), GO:0017111 (nucleoside-triphosphatase activity), GO:0043531 (ADP binding)
Aradu.A02	80936186	80936287	80936313
Aradu.A02	81109297	81109393	81109959	Aradu.JKX0H	| vacuolar cation/proton exchanger 3 | HC | chr4:5127680-5132156 | 20130731	IPR004713 (Calcium/proton exchanger)	GO:0006812 (cation transport), GO:0006816 (calcium ion transport), GO:0008324 (cation transmembrane transporter activity), GO:0015369 (calcium:hydrogen antiporter activity), GO:0016021 (integral component of membrane), GO:0055085 (transmembrane transport)
Aradu.A02	8192510	8193879	8194245
Aradu.A02	82181698	82181817	82184786	Aradu.TS7UQ	| late embryogenesis abundant protein B19.1A | HC | chr4:5242861-5243596 | 20130731	IPR000389 (Stress induced protein)
Aradu.A02	82948474	82949302	82952095	Aradu.D9RN4	Unknown protein
Aradu.A02	82990394	82990698	82990982	Aradu.63LR3	PREDICTED: DNA-directed RNA polymerases I and III subunit RPAC2-like [Glycine max]	IPR009025 (DNA-directed RNA polymerase, RBP11-like dimerisation domain)	GO:0046983 (protein dimerization activity)
Aradu.A02	83264639	83264885	83264894
Aradu.A02	83814403	83816937	83817035	Aradu.V6U4I	WRKY family transcription factor family protein LENGTH=557	IPR003657 (DNA-binding WRKY)	GO:0003700 (sequence-specific DNA binding transcription factor activity), GO:0043565 (sequence-specific DNA binding)
Aradu.A02	8523300	8523424	8523429	Aradu.19W8X	GTP-binding protein engA n=1 Tax=Medicago truncatula RepID=G7IED3_MEDTR	IPR006073 (GTP binding domain), IPR013785 (Aldolase-type TIM barrel), IPR027417 (P-loop containing nucleoside triphosphate hydrolase)	GO:0003824 (catalytic activity), GO:0005525 (GTP binding)
Aradu.A02	85945566	85946547	85946965	Aradu.55VHH	Cytochrome P450 superfamily protein LENGTH=490	IPR001128 (Cytochrome P450)	GO:0005506 (iron ion binding), GO:0020037 (heme binding), GO:0055114 (oxidation-reduction process)
Aradu.A02	87135814	87136939	87140545	Aradu.19WMZ	Unknown protein
Aradu.A02	87299131	87299981	87300206
Aradu.A02	8822205	8823068	8823343	Aradu.LTA3C	PREDICTED: F-box protein At4g02760-like isoform X1 [Glycine max]	IPR001810 (F-box domain)	GO:0005515 (protein binding)
Aradu.A02	89177212	89178065	89178085	Aradu.PG4C6	RING/U-box superfamily protein LENGTH=381	IPR013083 (Zinc finger, RING/FYVE/PHD-type)	GO:0005515 (protein binding), GO:0008270 (zinc ion binding)
Aradu.A02	90087118	90087533	90087565	Aradu.77I9K	| cation diffusion facilitator family transporter | HC | chr3:36224014-36221334 | 20130731	IPR002524 (Cation efflux protein), IPR027469 (Cation efflux protein transmembrane domain), IPR027470 (Cation efflux protein cytoplasmic domain)	GO:0006812 (cation transport), GO:0008324 (cation transmembrane transporter activity), GO:0016021 (integral component of membrane), GO:0055085 (transmembrane transport)
Aradu.A02	90177274	90177652	90182132	Aradu.I2JEZ	glutathione S-transferase 6 LENGTH=208	IPR010987 (Glutathione S-transferase, C-terminal-like), IPR012336 (Thioredoxin-like fold)	GO:0005515 (protein binding)
Aradu.A02	90426026	90426340	90426349	Aradu.B6KWA	Adenine nucleotide alpha hydrolases-like superfamily protein LENGTH=162	IPR006015 (Universal stress protein A)	GO:0006950 (response to stress)
Aradu.A02	90748763	90749058	90749587	Aradu.12W4A	GAMMA-TUBULIN COMPLEX PROTEIN 4 LENGTH=745	IPR007259 (Gamma-tubulin complex component protein)	GO:0000226 (microtubule cytoskeleton organization), GO:0000922 (spindle pole), GO:0005815 (microtubule organizing center)
Aradu.A02	91052613	91053644	91053647
Aradu.A02	91131188	91131392	91131421	Aradu.KQ35F	Adenine nucleotide alpha hydrolases-like superfamily protein LENGTH=197	IPR006015 (Universal stress protein A)	GO:0006950 (response to stress)
Aradu.A02	912591	914318	914472	Aradu.2Y8IU	| NADP-dependent alkenal double bond reductase | HC | chr8:2427375-2430112 | 20130731	IPR002085 (Alcohol dehydrogenase superfamily, zinc-type), IPR016040 (NAD(P)-binding domain), IPR020843 (Polyketide synthase, enoylreductase)	GO:0008270 (zinc ion binding), GO:0016491 (oxidoreductase activity), GO:0055114 (oxidation-reduction process)
Aradu.A02	91739435	91741876	91741879
Aradu.A02	92075839	92076013	92076884	Aradu.R8LXW	NC domain-containing protein-related LENGTH=259	IPR000064 (Endopeptidase, NLPC/P60 domain), IPR007053 (LRAT-like domain)
Aradu.A02	92344106	92345197	92345200	Aradu.4N6LD	| phosphoribosylamine-glycine ligase | HC | chr5:10273856-10270550 | 20130731	IPR000115 (Phosphoribosylglycinamide synthetase), IPR016185 (Pre-ATP-grasp domain)	GO:0003824 (catalytic activity), GO:0004637 (phosphoribosylamine-glycine ligase activity), GO:0005524 (ATP binding), GO:0009113 (purine nucleobase biosynthetic process)
Aradu.A02	92431064	92431369	92433461	Aradu.NTF29	Unknown protein
Aradu.A02	92548817	92550209	92550212	Aradu.05DT4	PREDICTED: auxin response factor 18-like [Glycine max]	IPR015300 (DNA-binding pseudobarrel domain)	GO:0003677 (DNA binding)
Aradu.A02	92564591	92564821	92564833	Aradu.5P7KT	LETM1-like protein LENGTH=872	IPR011685 (LETM1-like)
Aradu.A02	92633557	92633932	92633943	Aradu.42D9A	unknown protein; FUNCTIONS IN: molecular_function unknown; INVOLVED IN: biological_process unknown; LOCATED IN: chloroplast thylakoid membrane, chloroplast stroma, chloroplast; EXPRESSED IN: 19 plant structures; EXPRESSED DURING: 13 growth stages; Has 49 Blast hits to 49 proteins in 17 species: Archae - 0; Bacteria - 0; Metazoa - 0; Fungi - 0; Plants - 49; Viruses - 0; Other Eukaryotes - 0 (sourc…
Aradu.A02	92886161	92886743	92886752	Aradu.9RQ53	GDSL-like Lipase/Acylhydrolase superfamily protein LENGTH=359	IPR001087 (Lipase, GDSL)	GO:0006629 (lipid metabolic process), GO:0016787 (hydrolase activity)
Aradu.A02	93027145	93027286	93028139
Aradu.A02	93242128	93242807	93242815	Aradu.CZ597	PREDICTED: probable glycosyltransferase At5g03795-like [Glycine max]	IPR004263 (Exostosin-like)
Aradu.A02	93293151	93293628	93293732	Aradu.IWP5F	PREDICTED: cactin-like isoform X1 [Glycine max]	IPR018816 (Cactin, domain), IPR019134 (Cactin C-terminal domain)	GO:0005515 (protein binding)
Aradu.A02	93311637	93312276	93312282	Aradu.X5JF5	Eukaryotic aspartyl protease family protein LENGTH=507	IPR001461 (Aspartic peptidase), IPR021109 (Aspartic peptidase domain)	GO:0004190 (aspartic-type endopeptidase activity), GO:0006508 (proteolysis)
Aradu.A02	93681209	93681369	93682032	Aradu.X37JH	unknown protein; Has 34 Blast hits to 34 proteins in 12 species: Archae - 0; Bacteria - 0; Metazoa - 0; Fungi - 0; Plants - 34; Viruses - 0; Other Eukaryotes - 0 (source: NCBI BLink). LENGTH=98
Aradu.A02	93753519	93753660	93753664	Aradu.TTW29	PREDICTED: RNA-binding protein 39-like [Glycine max]	IPR012677 (Nucleotide-binding, alpha-beta plait)	GO:0000166 (nucleotide binding), GO:0003676 (nucleic acid binding)
Aradu.A02	975165	975242	975431	Aradu.M6UEV	post-illumination chlorophyll fluorescence increase LENGTH=268
Aradu.A02	976703	976860	977320	Aradu.M6UEV	post-illumination chlorophyll fluorescence increase LENGTH=268
Aradu.A03	102149134	102149350	102149516
Aradu.A03	102156901	102157548	102157553	Aradu.C4I5E	glutamate-cysteine ligase LENGTH=522	IPR006336 (Glutamate--cysteine ligase, GCS2)	GO:0004357 (glutamate-cysteine ligase activity), GO:0006750 (glutathione biosynthetic process), GO:0042398 (cellular modified amino acid biosynthetic process)
Aradu.A03	103502985	103503862	103503924	Aradu.L4N39	| 39S ribosomal protein L53/MRP-L53 | HC | chr1:3421584-3423926 | 20130731
Aradu.A03	104077604	104077709	104077723	Aradu.CL9Y0	PREDICTED: uncharacterized protein LOC100801905 isoform X5 [Glycine max]	IPR011008 (Dimeric alpha-beta barrel)
Aradu.A03	104321409	104321539	104321572	Aradu.RUT6G	PREDICTED: CBS domain-containing protein CBSCBSPB1-like isoform X4 [Glycine max]	IPR000270 (Phox/Bem1p), IPR000644 (CBS domain)	GO:0005515 (protein binding), GO:0030554 (adenyl nucleotide binding)
Aradu.A03	106126213	106126294	106126322	Aradu.E99UV	DHHC-type zinc finger family protein LENGTH=443	IPR001594 (Zinc finger, DHHC-type, palmitoyltransferase)	GO:0008270 (zinc ion binding)
Aradu.A03	106866675	106867783	106870210	Aradu.D5ZBD	| transferring glycosyl group transferase | HC | chr5:2618616-2622427 | 20130731	IPR006740 (Protein of unknown function DUF604)
Aradu.A03	107944206	107944442	107944514	Aradu.TR8YP	Transducin/WD40 repeat-like superfamily protein LENGTH=317	IPR011047 (Quinonprotein alcohol dehydrogenase-like superfamily), IPR015943 (WD40/YVTN repeat-like-containing domain), IPR020472 (G-protein beta WD-40 repeat)	GO:0005515 (protein binding)
Aradu.A03	108179876	108180612	108180615	Aradu.MG2E6	RNA-binding protein, putative n=1 Tax=Ricinus communis RepID=B9RA66_RICCO	IPR007201 (RNA recognition motif 2), IPR012677 (Nucleotide-binding, alpha-beta plait)	GO:0000166 (nucleotide binding), GO:0003676 (nucleic acid binding)
Aradu.A03	108188387	108189704	108190018	Aradu.P6J32	Inhibitor of growth proteins histone-binding protein n=4 Tax=Musca domestica RepID=T1P9R5_MUSDO	IPR013083 (Zinc finger, RING/FYVE/PHD-type), IPR024610 (Inhibitor of growth protein, N-terminal), IPR028651 (ING family)	GO:0005515 (protein binding), GO:0005634 (nucleus), GO:0008270 (zinc ion binding), GO:0016568 (chromatin modification), GO:0035064 (methylated histone residue binding)
Aradu.A03	108341676	108341757	108341846	Aradu.ZW5X6	Sec14p-like phosphatidylinositol transfer family protein LENGTH=255	IPR001251 (CRAL-TRIO domain), IPR011074 (CRAL/TRIO, N-terminal domain)
Aradu.A03	108490362	108490475	108491423	Aradu.Z93ZE	Succinate dehydrogenase assembly factor 2, mitochondrial n=2 Tax=Sporidiobolales RepID=G0SZC8_RHOG2	IPR005631 (Flavinator of succinate dehydrogenase)
Aradu.A03	108754246	108754511	108754549	Aradu.948PV	PREDICTED: histidine kinase 3-like isoform X5 [Glycine max]
Aradu.A03	110288260	110288427	110288467	Aradu.63Q7N	Eukaryotic aspartyl protease family protein LENGTH=425	IPR001461 (Aspartic peptidase), IPR021109 (Aspartic peptidase domain)	GO:0004190 (aspartic-type endopeptidase activity), GO:0006508 (proteolysis)
Aradu.A03	110862522	110863279	110863282	Aradu.CI03S	Unknown protein
Aradu.A03	110916146	110916253	110916907	Aradu.IQ373	PREDICTED: pollen-specific protein SF21-like [Glycine max]	IPR004142 (NDRG)
Aradu.A03	111052601	111052947	111052950	Aradu.6FB42	PREDICTED: uncharacterized protein LOC100305573 isoform X2 [Glycine max]
Aradu.A03	11112448	11112922	11112927	Aradu.VZS9Q	| protein disulfide isomerase-like protein | HC | chr1:39203231-39207376 | 20130731	IPR005746 (Thioredoxin), IPR011679 (Endoplasmic reticulum, protein ERp29, C-terminal), IPR012336 (Thioredoxin-like fold)	GO:0005783 (endoplasmic reticulum), GO:0006662 (glycerol ether metabolic process), GO:0015035 (protein disulfide oxidoreductase activity), GO:0016853 (isomerase activity), GO:0045454 (cell redox homeostasis)
Aradu.A03	111516904	111517035	111517039	Aradu.H6JMG	Coiled-coil domain-containing protein 18, putative isoform 1 n=1 Tax=Theobroma cacao RepID=UPI00042B89CF
Aradu.A03	112582084	112582151	112582157	Aradu.ZK18U	Unknown protein
Aradu.A03	112836058	112836788	112836798	Aradu.SG4RQ	PREDICTED: WD repeat-containing protein 5-like [Glycine max]	IPR015943 (WD40/YVTN repeat-like-containing domain)	GO:0005515 (protein binding)
Aradu.A03	11283770	11283896	11285606	Aradu.MM1X2	Subtilase family protein LENGTH=773	IPR010259 (Proteinase inhibitor I9)	GO:0004252 (serine-type endopeptidase activity), GO:0042802 (identical protein binding), GO:0043086 (negative regulation of catalytic activity)
Aradu.A03	112837986	112838222	112838232	Aradu.SG4RQ	PREDICTED: WD repeat-containing protein 5-like [Glycine max]	IPR015943 (WD40/YVTN repeat-like-containing domain)	GO:0005515 (protein binding)
Aradu.A03	113059120	113059225	113059229	Aradu.K41I0	| ethylene-responsive transcription factor 1B | HC | chr1:30672306-30671540 | 20130731	IPR016177 (DNA-binding domain)	GO:0003677 (DNA binding), GO:0003700 (sequence-specific DNA binding transcription factor activity)
Aradu.A03	114460948	114461439	114462223	Aradu.K1ND2	PREDICTED: uncharacterized protein LOC100793430 isoform X1 [Glycine max]
Aradu.A03	114799900	114800015	114800024	Aradu.N7LFY	PREDICTED: apoptotic chromatin condensation inducer in the nucleus-like isoform X2 [Glycine max]	IPR003034 (SAP domain)	GO:0003676 (nucleic acid binding)
Aradu.A03	114807918	114808647	114808650	Aradu.5WF8N	PREDICTED: formation of crista junctions protein 1-like isoform X1 [Glycine max]	IPR019133 (Mitochondrial inner membrane protein Mitofilin)
Aradu.A03	116682421	116682990	116683725	Aradu.31P73	Adenine nucleotide alpha hydrolases-like superfamily protein LENGTH=162	IPR006015 (Universal stress protein A)	GO:0006950 (response to stress)
Aradu.A03	117469709	117469841	117469856	Aradu.IQ5U2	| DUF3128 family protein | HC | chr4:36559217-36555071 | 20130731	IPR021475 (Protein of unknown function DUF3128)
Aradu.A03	117500709	117501100	117501106	Aradu.5CY6X	terpene synthase 14 LENGTH=569	IPR008930 (Terpenoid cyclases/protein prenyltransferase alpha-alpha toroid), IPR008949 (Terpenoid synthase)	GO:0000287 (magnesium ion binding), GO:0008152 (metabolic process), GO:0010333 (terpene synthase activity), GO:0016829 (lyase activity)
Aradu.A03	118979428	118980063	118980749	Aradu.T8NA8	Protein kinase superfamily protein LENGTH=393	IPR011009 (Protein kinase-like domain), IPR013320 (Concanavalin A-like lectin/glucanase, subgroup)	GO:0004672 (protein kinase activity), GO:0005524 (ATP binding), GO:0006468 (protein phosphorylation)
Aradu.A03	11904972	11905924	11905944	Aradu.MM9KG	PREDICTED: RNA-binding protein 24-A-like [Glycine max]	IPR012677 (Nucleotide-binding, alpha-beta plait)	GO:0000166 (nucleotide binding), GO:0003676 (nucleic acid binding)
Aradu.A03	119122662	119122783	119122848	Aradu.908DD	transcription factor-related LENGTH=482	IPR004598 (Transcription factor TFIIH subunit p52/Tfb2)	GO:0000439 (core TFIIH complex), GO:0004003 (ATP-dependent DNA helicase activity), GO:0005634 (nucleus), GO:0006289 (nucleotide-excision repair)
Aradu.A03	119133746	119133862	119133877	Aradu.24YRC	Rubber elongation factor protein (REF) LENGTH=246	IPR008802 (Rubber elongation factor)
Aradu.A03	119542256	119542485	119542488	Aradu.J6TC7	Protein binding protein n=2 Tax=Zea mays RepID=B6U5U6_MAIZE	IPR013083 (Zinc finger, RING/FYVE/PHD-type)	GO:0005515 (protein binding), GO:0008270 (zinc ion binding), GO:0046872 (metal ion binding)
Aradu.A03	119584713	119584854	119585410	Aradu.ACT9F	PREDICTED: MACPF domain-containing protein At4g24290-like isoform X3 [Glycine max]	IPR020864 (Membrane attack complex component/perforin (MACPF) domain)
Aradu.A03	119859759	119859836	119859840	Aradu.XI02L	DWNN domain, a CCHC-type zinc finger LENGTH=892	IPR001878 (Zinc finger, CCHC-type), IPR013083 (Zinc finger, RING/FYVE/PHD-type), IPR014891 (DWNN domain)	GO:0003676 (nucleic acid binding), GO:0005634 (nucleus), GO:0008270 (zinc ion binding)
Aradu.A03	120042130	120042241	120042671	Aradu.7T0LR	| transcription elongation factor-like protein | HC | chr4:34718552-34720969 | 20130731	IPR007808 (Transcription elongation factor 1)
Aradu.A03	120268909	120269053	120269057	Aradu.XLU1Q	PREDICTED: uncharacterized protein LOC100805775 isoform X3 [Glycine max]	IPR011719 (Conserved hypothetical protein CHP02058), IPR018316 (Tubulin/FtsZ, 2-layer sandwich domain)	GO:0003924 (GTPase activity), GO:0005525 (GTP binding), GO:0006184 (GTP catabolic process), GO:0043234 (protein complex), GO:0051258 (protein polymerization)
Aradu.A03	120269373	120269443	120269451	Aradu.XLU1Q	PREDICTED: uncharacterized protein LOC100805775 isoform X3 [Glycine max]	IPR011719 (Conserved hypothetical protein CHP02058), IPR018316 (Tubulin/FtsZ, 2-layer sandwich domain)	GO:0003924 (GTPase activity), GO:0005525 (GTP binding), GO:0006184 (GTP catabolic process), GO:0043234 (protein complex), GO:0051258 (protein polymerization)
Aradu.A03	121611469	121611617	121611641	Aradu.EFI11	PREDICTED: WD repeat-containing protein 5-like [Glycine max]	IPR015943 (WD40/YVTN repeat-like-containing domain)	GO:0005515 (protein binding)
Aradu.A03	122053161	122053436	122053897	Aradu.C4BD6	dehydroascorbate reductase 1 LENGTH=258	IPR010987 (Glutathione S-transferase, C-terminal-like), IPR012336 (Thioredoxin-like fold)	GO:0005515 (protein binding)
Aradu.A03	122901531	122902189	122902239
Aradu.A03	123961176	123961751	123961779	Aradu.U33B1	Nucleotide-diphospho-sugar transferase family protein LENGTH=537	IPR003388 (Reticulon), IPR005069 (Nucleotide-diphospho-sugar transferase)
Aradu.A03	123988508	123988655	123991357	Aradu.PFF8K	MATE efflux family protein LENGTH=500	IPR002528 (Multi antimicrobial extrusion protein)	GO:0006855 (drug transmembrane transport), GO:0015238 (drug transmembrane transporter activity), GO:0015297 (antiporter activity), GO:0016020 (membrane), GO:0055085 (transmembrane transport)
Aradu.A03	124382583	124383129	124383148	Aradu.LFN02	PREDICTED: E3 ubiquitin-protein ligase BOI-like isoform X2 [Glycine max]	IPR004367 (Cyclin, C-terminal domain), IPR017066 (S-ribonuclease binding protein, SBP1, pollen)	GO:0005634 (nucleus)
Aradu.A03	124628163	124628236	124628242	Aradu.96DV9	Dual-specificity RNA methyltransferase RlmN n=2 Tax=Geobacter RepID=B5E9D1_GEOBB	IPR004383 (Ribosomal RNA large subunit methyltransferase RlmN/Cfr), IPR013785 (Aldolase-type TIM barrel)	GO:0003824 (catalytic activity), GO:0005737 (cytoplasm), GO:0006364 (rRNA processing), GO:0008173 (RNA methyltransferase activity), GO:0051536 (iron-sulfur cluster binding)
Aradu.A03	124697903	124698014	124698478	Aradu.R63R7	PREDICTED: aldehyde dehydrogenase family 2 member C4-like [Glycine max]	IPR016161 (Aldehyde/histidinol dehydrogenase)	GO:0008152 (metabolic process), GO:0016491 (oxidoreductase activity), GO:0055114 (oxidation-reduction process)
Aradu.A03	124717314	124717697	124717709	Aradu.LAK4N	Arginine/serine-rich splicing factor, putative n=5 Tax=rosids RepID=B9T7V5_RICCO	IPR001878 (Zinc finger, CCHC-type), IPR012677 (Nucleotide-binding, alpha-beta plait)	GO:0000166 (nucleotide binding), GO:0003676 (nucleic acid binding), GO:0008270 (zinc ion binding)
Aradu.A03	124718670	124718761	124718765	Aradu.LAK4N	Arginine/serine-rich splicing factor, putative n=5 Tax=rosids RepID=B9T7V5_RICCO	IPR001878 (Zinc finger, CCHC-type), IPR012677 (Nucleotide-binding, alpha-beta plait)	GO:0000166 (nucleotide binding), GO:0003676 (nucleic acid binding), GO:0008270 (zinc ion binding)
Aradu.A03	125181689	125181782	125181907	Aradu.5D1Y3	PREDICTED: microtubule-associated protein futsch isoform X8 [Glycine max]
Aradu.A03	125342619	125342698	125342714	Aradu.ZJ042	Tetratricopeptide repeat (TPR)-like superfamily protein LENGTH=468	IPR011990 (Tetratricopeptide-like helical)	GO:0005515 (protein binding)
Aradu.A03	125623094	125623708	125623715	Aradu.T9RZI	| plant/MEB5-like protein | HC | chr5:16869496-16878422 | 20130731
Aradu.A03	125727611	125728593	125730038	Aradu.C2ISW	ubiquitin-conjugating enzyme 3 LENGTH=150	IPR016135 (Ubiquitin-conjugating enzyme/RWD-like)	GO:0016881 (acid-amino acid ligase activity)
Aradu.A03	126904965	126905569	126905665	Aradu.L5CRG	PREDICTED: photosystem II 22 kDa protein, chloroplastic-like [Glycine max]	IPR022796 (Chlorophyll A-B binding protein), IPR023329 (Chlorophyll a/b binding protein domain)
Aradu.A03	127270487	127270980	127271701	Aradu.7Y3DJ	PREDICTED: glucan endo-1,3-beta-glucosidase 3-like [Glycine max]	IPR000490 (Glycoside hydrolase, family 17), IPR012946 (X8), IPR017853 (Glycoside hydrolase, superfamily)	GO:0005975 (carbohydrate metabolic process)
Aradu.A03	127421177	127421452	127422366	Aradu.MVM9Y	Ankyrin repeat family protein LENGTH=532	IPR020683 (Ankyrin repeat-containing domain), IPR026961 (PGG domain), IPR027001 (Caskin/Ankyrin repeat-containing protein)	GO:0005515 (protein binding)
Aradu.A03	127804072	127804161	127804177	Aradu.T20FE	MATE efflux family protein LENGTH=521	IPR002528 (Multi antimicrobial extrusion protein)	GO:0006855 (drug transmembrane transport), GO:0015238 (drug transmembrane transporter activity), GO:0015297 (antiporter activity), GO:0016020 (membrane), GO:0055085 (transmembrane transport)
Aradu.A03	127804274	127804768	127804772	Aradu.T20FE	MATE efflux family protein LENGTH=521	IPR002528 (Multi antimicrobial extrusion protein)	GO:0006855 (drug transmembrane transport), GO:0015238 (drug transmembrane transporter activity), GO:0015297 (antiporter activity), GO:0016020 (membrane), GO:0055085 (transmembrane transport)
Aradu.A03	127804908	127805817	127805828	Aradu.T20FE	MATE efflux family protein LENGTH=521	IPR002528 (Multi antimicrobial extrusion protein)	GO:0006855 (drug transmembrane transport), GO:0015238 (drug transmembrane transporter activity), GO:0015297 (antiporter activity), GO:0016020 (membrane), GO:0055085 (transmembrane transport)
Aradu.A03	128032802	128033262	128033268	Aradu.SU66N	PREDICTED: uncharacterized protein LOC100780288 isoform X2 [Glycine max]	IPR010721 (Protein of unknown function DUF1295)
Aradu.A03	128822983	128823266	128823270	Aradu.P0CUQ	chloroplast sensor kinase LENGTH=611	IPR003594 (Histidine kinase-like ATPase, ATP-binding domain)	GO:0005524 (ATP binding)
Aradu.A03	128903854	128904118	128904121	Aradu.Z2BLJ	DNA-binding protein n=1 Tax=Daucus carota RepID=Q43429_DAUCA	IPR003106 (Leucine zipper, homeobox-associated), IPR009057 (Homeodomain-like)	GO:0000976 (transcription regulatory region sequence-specific DNA binding), GO:0003677 (DNA binding), GO:0003700 (sequence-specific DNA binding transcription factor activity), GO:0005634 (nucleus), GO:0043565 (sequence-specific DNA binding)
Aradu.A03	129383456	129383989	129384050	Aradu.UED0C	Protein phosphatase 2C family protein LENGTH=282	IPR001932 (Protein phosphatase 2C (PP2C)-like domain), IPR015655 (Protein phosphatase 2C)	GO:0003824 (catalytic activity)
Aradu.A03	129412606	129412689	129415425	Aradu.D9WZF	alternative oxidase 2 LENGTH=353	IPR002680 (Alternative oxidase)	GO:0009916 (alternative oxidase activity), GO:0055114 (oxidation-reduction process)
Aradu.A03	129510586	129511856	129512620	Aradu.6Z7EV	PREDICTED: dentin sialophosphoprotein-like isoform X2 [Glycine max]
Aradu.A03	129736694	129738266	129738299	Aradu.87ANX	Unknown protein
Aradu.A03	129747537	129748315	129748452
Aradu.A03	130349075	130350301	130350311	Aradu.9A2T0	| N-acetylglucosaminyl-phosphatidylinositol de-N-acetylase | HC | chr4:38187179-38180754 | 20130731	IPR003737 (N-acetylglucosaminyl phosphatidylinositol deacetylase-related), IPR024078 (Putative deacetylase LmbE-like domain)
Aradu.A03	131053364	131055210	131056599
Aradu.A03	131432147	131432627	131432659	Aradu.JNP5J	PREDICTED: V-type proton ATPase subunit F-like [Glycine max]	IPR008218 (ATPase, V1 complex, subunit F)	GO:0015991 (ATP hydrolysis coupled proton transport), GO:0034220 (ion transmembrane transport)
Aradu.A03	132220975	132221514	132221522
Aradu.A03	132433957	132434303	132434526
Aradu.A03	132569752	132569855	132569858	Aradu.8B2M9	protein kinase family protein LENGTH=831	IPR004041 (NAF domain), IPR011009 (Protein kinase-like domain)	GO:0004672 (protein kinase activity), GO:0005524 (ATP binding), GO:0006468 (protein phosphorylation), GO:0007165 (signal transduction)
Aradu.A03	132578117	132578598	132578601	Aradu.G6ZH0	| zinc ion-binding protein | HC | chr8:34021778-34031545 | 20130731	IPR012935 (Zinc finger, C3HC-like)	GO:0005634 (nucleus), GO:0008270 (zinc ion binding)
Aradu.A03	133155482	133155552	133155561	Aradu.ZPW9M	Transcription and mRNA export factor SUS1 n=3 Tax=Oryza RepID=I1NUR1_ORYGL	IPR018783 (Transcription factor, enhancer of yellow 2)	GO:0000124 (SAGA complex), GO:0003713 (transcription coactivator activity), GO:0005643 (nuclear pore), GO:0006406 (mRNA export from nucleus)
Aradu.A03	133287553	133287995	133288625	Aradu.F3F0R	Ribosome associated membrane protein RAMP4 LENGTH=68	IPR010580 (Stress-associated endoplasmic reticulum protein)	GO:0005783 (endoplasmic reticulum)
Aradu.A03	133767839	133768356	133768952	Aradu.VRG8M	PREDICTED: magnesium transporter NIPA2-like isoform X1 [Glycine max]	IPR008521 (Magnesium transporter NIPA)	GO:0015095 (magnesium ion transmembrane transporter activity), GO:0015693 (magnesium ion transport), GO:0016020 (membrane)
Aradu.A03	134388899	134389273	134389796	Aradu.Q3TNY	Transducin/WD40 repeat-like superfamily protein LENGTH=360	IPR015943 (WD40/YVTN repeat-like-containing domain)	GO:0005515 (protein binding)
Aradu.A03	134824953	134825052	134825083	Aradu.U34RJ	| carboxy-terminal processing peptidase-like protein | HC | chr8:36503530-36498661 | 20130731	IPR004447 (C-terminal-processing peptidase S41A)	GO:0005515 (protein binding), GO:0006508 (proteolysis), GO:0008236 (serine-type peptidase activity)
Aradu.A03	134826848	134826925	134826945	Aradu.U34RJ	| carboxy-terminal processing peptidase-like protein | HC | chr8:36503530-36498661 | 20130731	IPR004447 (C-terminal-processing peptidase S41A)	GO:0005515 (protein binding), GO:0006508 (proteolysis), GO:0008236 (serine-type peptidase activity)
Aradu.A03	134847819	134847990	134847993	Aradu.BM2UV	PREDICTED: cell wall protein AWA1-like isoform X2 [Glycine max]	IPR009060 (UBA-like), IPR009719 (Protein of unknown function DUF1296, plant)	GO:0005515 (protein binding)
Aradu.A03	134881051	134881529	134881534	Aradu.17FTS	actin depolymerizing factor 3 LENGTH=139	IPR002108 (Actin-depolymerising factor homology domain), IPR017904 (ADF/Cofilin/Destrin)	GO:0003779 (actin binding), GO:0005622 (intracellular), GO:0015629 (actin cytoskeleton), GO:0030042 (actin filament depolymerization)
Aradu.A03	13533707	13533830	13534090	Aradu.U3CMB	cellulose synthase-like B4 LENGTH=755	IPR005150 (Cellulose synthase), IPR010471 (Protein of unknown function DUF1068)	GO:0016020 (membrane), GO:0016760 (cellulose synthase (UDP-forming) activity), GO:0030244 (cellulose biosynthetic process)
Aradu.A03	14061697	14061850	14061909	Aradu.9R95M	AUTOPHAGY 8E LENGTH=122	IPR004241 (Autophagy protein Atg8 ubiquitin like)
Aradu.A03	14138189	14138507	14138533	Aradu.WKA92	| 3'-5' exonuclease domain protein | HC | chr4:17080472-17072108 | 20130731	IPR002121 (HRDC domain), IPR012337 (Ribonuclease H-like domain)	GO:0000166 (nucleotide binding), GO:0003676 (nucleic acid binding), GO:0003824 (catalytic activity), GO:0005622 (intracellular), GO:0006139 (nucleobase-containing compound metabolic process), GO:0008408 (3'-5' exonuclease activity), GO:0044237 (cellular metabolic process)
Aradu.A03	1442625	1442917	1442960
Aradu.A03	164311	165516	165711	Aradu.CJP5L	sec23/sec24 transport family protein LENGTH=745	IPR002035 (von Willebrand factor, type A), IPR006895 (Zinc finger, Sec23/Sec24-type), IPR006896 (Sec23/Sec24, trunk domain), IPR006900 (Sec23/Sec24, helical domain)	GO:0006886 (intracellular protein transport), GO:0006888 (ER to Golgi vesicle-mediated transport), GO:0008270 (zinc ion binding), GO:0030127 (COPII vesicle coat)
Aradu.A03	1660882	1660976	1661513	Aradu.RH9NQ	PREDICTED: E3 SUMO-protein ligase SIZ1-like isoform X1 [Glycine max]	IPR003034 (SAP domain), IPR004181 (Zinc finger, MIZ-type), IPR013083 (Zinc finger, RING/FYVE/PHD-type)	GO:0003676 (nucleic acid binding), GO:0005515 (protein binding), GO:0008270 (zinc ion binding)
Aradu.A03	17056988	17057065	17057079	Aradu.21GXE	| phosphomevalonate kinase | HC | chr3:41453682-41448415 | 20130731
Aradu.A03	17078810	17078901	17078904	Aradu.BA2YX	beta-galactosidase 3 LENGTH=856
Aradu.A03	17376179	17376799	17376810	Aradu.8G5NQ	Unknown protein
Aradu.A03	1761360	1761458	1761558	Aradu.4Q3MP	| defects in morphology protein 1 precursor | HC | chr4:22365929-22370030 | 20130731	IPR019190 (Exonuclease V)	GO:0045145 (single-stranded DNA 5'-3' exodeoxyribonuclease activity)
Aradu.A03	1766505	1766973	1766977	Aradu.208PX	Translation elongation factor EF-1 alpha n=2 Tax=Arabidopsis RepID=D7MIL5_ARALL
Aradu.A03	17827959	17829246	17830982	Aradu.8GS01	Unknown protein
Aradu.A03	1873825	1874112	1875053	Aradu.IP5K7	Protein kinase superfamily protein LENGTH=363	IPR011009 (Protein kinase-like domain)	GO:0004672 (protein kinase activity), GO:0005524 (ATP binding), GO:0006468 (protein phosphorylation)
Aradu.A03	18829049	18829328	18830680	Aradu.IZA6Y	PREDICTED: E3 ubiquitin-protein ligase RMA1H1-like isoform X2 [Glycine max]	IPR013083 (Zinc finger, RING/FYVE/PHD-type)	GO:0005515 (protein binding), GO:0008270 (zinc ion binding)
Aradu.A03	18980880	18981002	18981006	Aradu.L30M6	LORELEI-LIKE-GPI ANCHORED PROTEIN 3 LENGTH=160
Aradu.A03	1915565	1915674	1915718	Aradu.I62QK	ascorbate peroxidase 1 LENGTH=250	IPR010255 (Haem peroxidase)	GO:0004601 (peroxidase activity), GO:0006979 (response to oxidative stress), GO:0020037 (heme binding), GO:0055114 (oxidation-reduction process)
Aradu.A03	1937179	1937449	1937452	Aradu.XD7EH	PREDICTED: uncharacterized protein YMR317W-like isoform X3 [Glycine max]	IPR012677 (Nucleotide-binding, alpha-beta plait), IPR013083 (Zinc finger, RING/FYVE/PHD-type)	GO:0000166 (nucleotide binding), GO:0003676 (nucleic acid binding)
Aradu.A03	19510206	19510440	19510581	Aradu.C342H	Structural constituent of ribosome n=1 Tax=Elaeis guineensis var. tenera RepID=B3TLS2_ELAGV	IPR001854 (Ribosomal protein L29), IPR010729 (Ribosomal protein L47, mitochondrial)	GO:0003735 (structural constituent of ribosome), GO:0005622 (intracellular), GO:0005761 (mitochondrial ribosome), GO:0005840 (ribosome), GO:0006412 (translation)
Aradu.A03	19786592	19786674	19787054	Aradu.FLL77	GRF1-interacting factor 3 LENGTH=223	IPR007726 (SS18 family)
Aradu.A03	19930905	19931404	19931974	Aradu.F9GKE	PREDICTED: uncharacterized protein LOC100777625 isoform X7 [Glycine max]
Aradu.A03	1999972	2000613	2001036	Aradu.NG7DJ	response regulator 1 LENGTH=690	IPR010402 (CCT domain), IPR011006 (CheY-like superfamily)	GO:0000156 (phosphorelay response regulator activity), GO:0000160 (phosphorelay signal transduction system), GO:0005515 (protein binding)
Aradu.A03	2002469	2002830	2002835	Aradu.NG7DJ	response regulator 1 LENGTH=690	IPR010402 (CCT domain), IPR011006 (CheY-like superfamily)	GO:0000156 (phosphorelay response regulator activity), GO:0000160 (phosphorelay signal transduction system), GO:0005515 (protein binding)
Aradu.A03	20501402	20502643	20503139	Aradu.P5H21	O-methyltransferase family protein LENGTH=382	IPR016461 (Caffeate O-methyltransferase (COMT) family)	GO:0008168 (methyltransferase activity), GO:0008171 (O-methyltransferase activity), GO:0046983 (protein dimerization activity)
Aradu.A03	22231123	22231277	22231280	Aradu.10WQW	Protein kinase superfamily protein LENGTH=836	IPR011009 (Protein kinase-like domain)	GO:0004672 (protein kinase activity), GO:0005524 (ATP binding), GO:0006468 (protein phosphorylation)
Aradu.A03	22231410	22232052	22232055	Aradu.10WQW	Protein kinase superfamily protein LENGTH=836	IPR011009 (Protein kinase-like domain)	GO:0004672 (protein kinase activity), GO:0005524 (ATP binding), GO:0006468 (protein phosphorylation)
Aradu.A03	22233561	22233639	22233642	Aradu.10WQW	Protein kinase superfamily protein LENGTH=836	IPR011009 (Protein kinase-like domain)	GO:0004672 (protein kinase activity), GO:0005524 (ATP binding), GO:0006468 (protein phosphorylation)
Aradu.A03	22440108	22440243	22440251	Aradu.CMB5T	PREDICTED: putative membrane-bound O-acyltransferase C24H6.01c-like isoform X1 [Glycine max]	IPR004299 (Membrane bound O-acyl transferase, MBOAT)
Aradu.A03	22441249	22441331	22441494	Aradu.CMB5T	PREDICTED: putative membrane-bound O-acyltransferase C24H6.01c-like isoform X1 [Glycine max]	IPR004299 (Membrane bound O-acyl transferase, MBOAT)
Aradu.A03	22461305	22461387	22461523	Aradu.I4EMU	FUNCTIONS IN: molecular_function unknown; INVOLVED IN: vesicle-mediated transport, vesicle docking involved in exocytosis; LOCATED IN: cellular_component unknown; EXPRESSED IN: 22 plant structures; EXPRESSED DURING: 14 growth stages;	IPR001619 (Sec1-like protein), IPR027482 (Sec1-like, domain 2)	GO:0006904 (vesicle docking involved in exocytosis), GO:0016192 (vesicle-mediated transport)
Aradu.A03	22907732	22908364	22908372	Aradu.ED42J	Ribosomal protein L17 component of cytosolic 80S ribosome and 60S large subunit n=1 Tax=Coccomyxa subellipsoidea C-169 RepID=I0YUE4_9CHLO	IPR001063 (Ribosomal protein L22/L17)	GO:0003735 (structural constituent of ribosome), GO:0005622 (intracellular), GO:0005840 (ribosome), GO:0006412 (translation), GO:0015934 (large ribosomal subunit)
Aradu.A03	2398380	2398470	2398480	Aradu.SPY20	| plant/mmn10-180 protein | HC | chr4:23473194-23468368 | 20130731
Aradu.A03	25772238	25772356	25772381	Aradu.DV3N6	cell division cycle protein 48 homolog [Glycine max]	IPR004201 (CDC48, domain 2), IPR009010 (Aspartate decarboxylase-like domain), IPR027417 (P-loop containing nucleoside triphosphate hydrolase)	GO:0000166 (nucleotide binding), GO:0005524 (ATP binding), GO:0017111 (nucleoside-triphosphatase activity)
Aradu.A03	25772878	25772969	25773009	Aradu.DV3N6	cell division cycle protein 48 homolog [Glycine max]	IPR004201 (CDC48, domain 2), IPR009010 (Aspartate decarboxylase-like domain), IPR027417 (P-loop containing nucleoside triphosphate hydrolase)	GO:0000166 (nucleotide binding), GO:0005524 (ATP binding), GO:0017111 (nucleoside-triphosphatase activity)
Aradu.A03	26069032	26069148	26069464	Aradu.92ILA	ferritin 4 LENGTH=259	IPR001519 (Ferritin), IPR008331 (Ferritin/DPS protein domain), IPR009078 (Ferritin-like superfamily)	GO:0006826 (iron ion transport), GO:0006879 (cellular iron ion homeostasis), GO:0008199 (ferric iron binding)
Aradu.A03	26069698	26069847	26070073	Aradu.92ILA	ferritin 4 LENGTH=259	IPR001519 (Ferritin), IPR008331 (Ferritin/DPS protein domain), IPR009078 (Ferritin-like superfamily)	GO:0006826 (iron ion transport), GO:0006879 (cellular iron ion homeostasis), GO:0008199 (ferric iron binding)
Aradu.A03	26647912	26650125	26650382	Aradu.2W73N	| nucleolar complex-associated protein | HC | chr7:25906925-25917323 | 20130731
Aradu.A03	26884352	26884557	26884573	Aradu.NL0AI	Mitochondrial substrate carrier family protein LENGTH=361	IPR002067 (Mitochondrial carrier protein), IPR023395 (Mitochondrial carrier domain)	GO:0055085 (transmembrane transport)
Aradu.A03	2690641	2690743	2694793	Aradu.8SL2K	PREDICTED: ATP-dependent zinc metalloprotease FtsH-like [Glycine max]	IPR005936 (Peptidase, FtsH), IPR011546 (Peptidase M41, FtsH extracellular), IPR027417 (P-loop containing nucleoside triphosphate hydrolase)	GO:0000166 (nucleotide binding), GO:0004222 (metalloendopeptidase activity), GO:0005524 (ATP binding), GO:0006508 (proteolysis), GO:0008270 (zinc ion binding), GO:0016020 (membrane), GO:0016021 (integral component of membrane), GO:0017111 (nucleoside-triphosphatase activity)
Aradu.A03	27512287	27512585	27513403	Aradu.YS103	PREDICTED: probable glycerophosphoryl diester phosphodiesterase 3-like [Glycine max]	IPR004129 (Glycerophosphoryl diester phosphodiesterase)	GO:0006071 (glycerol metabolic process), GO:0006629 (lipid metabolic process), GO:0008081 (phosphoric diester hydrolase activity), GO:0008889 (glycerophosphodiester phosphodiesterase activity)
Aradu.A03	2808076	2808162	2808165	Aradu.D7A0B	| SR-rich pre-mRNA splicing activator | HC | chr4:24201985-24207603 | 20130731	IPR002483 (PWI domain)	GO:0006397 (mRNA processing)
Aradu.A03	2809845	2809949	2809958	Aradu.D7A0B	| SR-rich pre-mRNA splicing activator | HC | chr4:24201985-24207603 | 20130731	IPR002483 (PWI domain)	GO:0006397 (mRNA processing)
Aradu.A03	28359384	28359512	28360128	Aradu.09I0I	Calmodulin-binding protein LENGTH=647	IPR012416 (Calmodulin binding protein-like), IPR013022 (Xylose isomerase-like, TIM barrel domain)
Aradu.A03	2864661	2864738	2864741	Aradu.65TDS	PREDICTED: uncharacterized protein LOC100796420 isoform X2 [Glycine max]
Aradu.A03	28990301	28990391	28990404	Aradu.N0YWH	PREDICTED: chloroplastic group IIA intron splicing facilitator CRS1, chloroplastic-like [Glycine max]	IPR001890 (RNA-binding, CRM domain), IPR016024 (Armadillo-type fold), IPR019538 (26S proteasome non-ATPase regulatory subunit 5)	GO:0003723 (RNA binding), GO:0005488 (binding), GO:0044183 (protein binding involved in protein folding)
Aradu.A03	29381455	29381546	29381549	Aradu.IHP24	| plasma membrane H+-ATPase | HC | chr4:48440272-48434860 | 20130731	IPR001757 (Cation-transporting P-type ATPase), IPR023214 (HAD-like domain), IPR023298 (P-type ATPase, transmembrane domain)	GO:0000166 (nucleotide binding), GO:0006200 (ATP catabolic process), GO:0006754 (ATP biosynthetic process), GO:0006812 (cation transport), GO:0016021 (integral component of membrane), GO:0016887 (ATPase activity), GO:0019829 (cation-transporting ATPase activity), GO:0046872 (metal ion binding)
Aradu.A03	29654781	29655384	29656156	Aradu.KKM6D	Protein of unknown function (DUF1068) LENGTH=172	IPR010471 (Protein of unknown function DUF1068)
Aradu.A03	29689712	29690815	29690819	Aradu.TQ27S	Synaptobrevin family protein LENGTH=199	IPR001388 (Synaptobrevin), IPR011012 (Longin-like domain)	GO:0006810 (transport), GO:0016021 (integral component of membrane), GO:0016192 (vesicle-mediated transport)
Aradu.A03	31397211	31397359	31397364	Aradu.H2I13	7SK snRNA methylphosphate capping enzyme n=8 Tax=Boreoeutheria RepID=S7MKB0_MYOBR	IPR003358 (tRNA (guanine-N-7) methyltransferase), IPR010675 (Bicoid-interacting 3), IPR024160 (Bin3-type S-adenosyl-L-methionine binding domain)	GO:0006400 (tRNA modification), GO:0008168 (methyltransferase activity), GO:0008176 (tRNA (guanine-N7-)-methyltransferase activity)
Aradu.A03	31893383	31894115	31895781	Aradu.AI891	RNA-binding protein-related LENGTH=395	IPR001876 (Zinc finger, RanBP2-type)	GO:0008270 (zinc ion binding)
Aradu.A03	32431682	32431786	32431789	Aradu.KZW97	arabinogalactan protein 16 LENGTH=73	IPR009424 (Arabinogalactan peptide, AGP)
Aradu.A03	32543282	32543385	32543509	Aradu.6NT0X	sulfate transporter 3;5 LENGTH=634	IPR002645 (STAS domain), IPR011547 (Sulphate transporter)	GO:0008272 (sulfate transport), GO:0015116 (sulfate transmembrane transporter activity), GO:0016021 (integral component of membrane)
Aradu.A03	32967624	32969172	32969177	Aradu.R93S8	PREDICTED: VIN3-like protein 1-like isoform X2 [Glycine max]	IPR013783 (Immunoglobulin-like fold)	GO:0005515 (protein binding)
Aradu.A03	33070878	33071022	33071548	Aradu.V9463	lipase 1 LENGTH=393
Aradu.A03	377066	377155	377211	Aradu.K5XM1	Cytochrome P450 superfamily protein LENGTH=520	IPR001128 (Cytochrome P450)	GO:0005506 (iron ion binding), GO:0020037 (heme binding), GO:0055114 (oxidation-reduction process)
Aradu.A03	3807109	3807193	3807202	Aradu.970KM	PREDICTED: B3 domain-containing transcription factor VRN1-like isoform X1 [Glycine max]	IPR015300 (DNA-binding pseudobarrel domain)	GO:0003677 (DNA binding)
Aradu.A03	380840	380990	381044	Aradu.P477D	DNA binding;nucleotide binding;nucleic acid binding;DNA-directed DNA polymerases;DNA-directed DNA polymerases LENGTH=1095	IPR006172 (DNA-directed DNA polymerase, family B), IPR013697 (DNA polymerase epsilon, catalytic subunit A, C-terminal)	GO:0000166 (nucleotide binding), GO:0003676 (nucleic acid binding), GO:0003677 (DNA binding), GO:0003887 (DNA-directed DNA polymerase activity), GO:0005634 (nucleus), GO:0006139 (nucleobase-containing compound metabolic process), GO:0006260 (DNA replication), GO:0008270 (zinc ion binding)
Aradu.A03	39275044	39275147	39275150	Aradu.0CM87	calmodulin-binding family protein LENGTH=488
Aradu.A03	3938449	3939545	3939589	Aradu.9IJ7G	| Non-symbiotic hemoglobin | LC | chr4:25850373-25846997 | 20130731	IPR000971 (Globin), IPR009050 (Globin-like)	GO:0005506 (iron ion binding), GO:0015671 (oxygen transport), GO:0019825 (oxygen binding), GO:0020037 (heme binding)
Aradu.A03	40024997	40025673	40025731	Aradu.LBI05	Cytochrome P450 superfamily protein LENGTH=513	IPR001128 (Cytochrome P450)	GO:0005506 (iron ion binding), GO:0020037 (heme binding), GO:0055114 (oxidation-reduction process)
Aradu.A03	40371141	40371240	40371315	Aradu.24PJW	PREDICTED: protein pelota-like [Glycine max]	IPR004405 (Translation release factor pelota)
Aradu.A03	40460463	40461037	40461500	Aradu.YX91W	Raffinose synthase family protein LENGTH=783	IPR008811 (Glycosyl hydrolases 36), IPR013785 (Aldolase-type TIM barrel)	GO:0003824 (catalytic activity)
Aradu.A03	42085618	42085690	42085710	Aradu.JTV49	lycopene cyclase LENGTH=501	IPR008671 (Lycopene cyclase-type, FAD-binding)	GO:0016117 (carotenoid biosynthetic process)
Aradu.A03	4222460	4222876	4222887
Aradu.A03	4328148	4328534	4328941	Aradu.46FZZ	Erythronate-4-phosphate dehydrogenase family protein LENGTH=303
Aradu.A03	43484802	43484922	43485072	Aradu.X3MYC	| CCAAT-binding transcription factor | HC | chr2:18006914-18003742 | 20130731	IPR001289 (CCAAT-binding transcription factor, subunit B)	GO:0003677 (DNA binding), GO:0003700 (sequence-specific DNA binding transcription factor activity), GO:0016602 (CCAAT-binding factor complex)
Aradu.A03	45776039	45776161	45776169	Aradu.UM9AF	| acyl-CoA N-acyltransferase (NAT) superfamily protein | HC | chr2:18277891-18274584 | 20130731	IPR016181 (Acyl-CoA N-acyltransferase)	GO:0008080 (N-acetyltransferase activity)
Aradu.A03	4671688	4671806	4671809	Aradu.49DKF	jasmonic acid carboxyl methyltransferase LENGTH=389	IPR005299 (SAM dependent carboxyl methyltransferase)	GO:0008168 (methyltransferase activity)
Aradu.A03	48327693	48328704	48329572	Aradu.U87F5	Small nuclear ribonucleoprotein family protein LENGTH=128	IPR010920 (Like-Sm (LSM) domain)
Aradu.A03	48736743	48737184	48737187	Aradu.C7VL7	| CHD3-type chromatin-remodeling factor pickle protein | HC | chr3:49033778-49052884 | 20130731	IPR002042 (Uricase), IPR016197 (Chromo domain-like)
Aradu.A03	50384252	50384776	50385307	Aradu.H1H36	| DEAD-box ATP-dependent RNA helicase-like protein | HC | chr2:18890321-18881902 | 20130731	IPR001650 (Helicase, C-terminal), IPR014001 (Helicase, superfamily 1/2, ATP-binding domain), IPR025313 (Domain of unknown function DUF4217), IPR027417 (P-loop containing nucleoside triphosphate hydrolase)	GO:0003676 (nucleic acid binding), GO:0004386 (helicase activity), GO:0005524 (ATP binding), GO:0008026 (ATP-dependent helicase activity)
Aradu.A03	5094503	5094689	5098921	Aradu.N8WG9	fructose-bisphosphate aldolase 2 LENGTH=398	IPR000741 (Fructose-bisphosphate aldolase, class-I), IPR013785 (Aldolase-type TIM barrel)	GO:0003824 (catalytic activity), GO:0004332 (fructose-bisphosphate aldolase activity), GO:0006096 (glycolysis)
Aradu.A03	5094959	5095294	5099774	Aradu.N8WG9	fructose-bisphosphate aldolase 2 LENGTH=398	IPR000741 (Fructose-bisphosphate aldolase, class-I), IPR013785 (Aldolase-type TIM barrel)	GO:0003824 (catalytic activity), GO:0004332 (fructose-bisphosphate aldolase activity), GO:0006096 (glycolysis)
Aradu.A03	5095581	5095679	5100270	Aradu.N8WG9	fructose-bisphosphate aldolase 2 LENGTH=398	IPR000741 (Fructose-bisphosphate aldolase, class-I), IPR013785 (Aldolase-type TIM barrel)	GO:0003824 (catalytic activity), GO:0004332 (fructose-bisphosphate aldolase activity), GO:0006096 (glycolysis)
Aradu.A03	5095949	5096028	5100619	Aradu.N8WG9	fructose-bisphosphate aldolase 2 LENGTH=398	IPR000741 (Fructose-bisphosphate aldolase, class-I), IPR013785 (Aldolase-type TIM barrel)	GO:0003824 (catalytic activity), GO:0004332 (fructose-bisphosphate aldolase activity), GO:0006096 (glycolysis)
Aradu.A03	5096052	5100369	5100643	Aradu.N8WG9	fructose-bisphosphate aldolase 2 LENGTH=398	IPR000741 (Fructose-bisphosphate aldolase, class-I), IPR013785 (Aldolase-type TIM barrel)	GO:0003824 (catalytic activity), GO:0004332 (fructose-bisphosphate aldolase activity), GO:0006096 (glycolysis)
Aradu.A03	5200259	5200352	5204037	Aradu.U8ZNV	| aldo/keto reductase family oxidoreductase | HC | chr4:27428243-27430477 | 20130731	IPR001395 (Aldo/keto reductase), IPR023210 (NADP-dependent oxidoreductase domain)	GO:0016491 (oxidoreductase activity), GO:0055114 (oxidation-reduction process)
Aradu.A03	54672791	54672966	54673228	Aradu.Q14N7	Flavin-binding monooxygenase family protein LENGTH=459	IPR020946 (Flavin monooxygenase-like)	GO:0050660 (flavin adenine dinucleotide binding), GO:0050661 (NADP binding), GO:0055114 (oxidation-reduction process)
Aradu.A03	5804227	5804325	5804357	Aradu.DN2D2	Major facilitator superfamily protein LENGTH=567	IPR010658 (Nodulin-like), IPR016196 (Major facilitator superfamily domain, general substrate transporter)
Aradu.A03	5820659	5820982	5821605	Aradu.0IR2T	Pathogenesis-related thaumatin superfamily protein LENGTH=345	IPR001938 (Thaumatin)
Aradu.A03	5836526	5837153	5837378	Aradu.UZ3UX	Pathogenesis-related thaumatin superfamily protein LENGTH=281	IPR001938 (Thaumatin)
Aradu.A03	603957	604139	604166	Aradu.EI4LZ	phospholipid:diacylglycerol acyltransferase LENGTH=671
Aradu.A03	65499578	65500026	65500326	Aradu.1RR29	sterol methyltransferase 1 LENGTH=336	IPR013216 (Methyltransferase type 11), IPR013705 (Sterol methyltransferase C-terminal)	GO:0006694 (steroid biosynthetic process), GO:0008152 (metabolic process), GO:0008168 (methyltransferase activity)
Aradu.A03	6732749	6732955	6732960	Aradu.FE7XB	PREDICTED: photosystem II stability/assembly factor HCF136, chloroplastic-like [Glycine max]	IPR016705 (Photosynthesis system II assembly factor Ycf48/Hcf136), IPR028203 (Photosynthesis system II assembly factor Ycf48/Hcf136-like domain)
Aradu.A03	6848033	6848988	6848991	Aradu.MY53P	PREDICTED: NADH dehydrogenase [ubiquinone] 1 beta subcomplex subunit 2 [Glycine max]
Aradu.A03	71352309	71352413	71352415	Aradu.B9WIG	| ribosomal RNA small subunit methyltransferase G | HC | chr4:44136526-44142797 | 20130731	IPR003682 (rRNA small subunit methyltransferase G), IPR004963 (Protein notum homologue)	GO:0005737 (cytoplasm), GO:0006364 (rRNA processing), GO:0008649 (rRNA methyltransferase activity)
Aradu.A03	71566345	71566726	71566784	Aradu.H58PW	| exosome complex exonuclease RRP46 | HC | chr7:29054956-29057134 | 20130731	IPR015847 (Exoribonuclease, phosphorolytic domain 2), IPR020568 (Ribosomal protein S5 domain 2-type fold), IPR027408 (PNPase/RNase PH domain)
Aradu.A03	75570632	75570721	75570729	Aradu.9YX2P	Unknown protein
Aradu.A03	7558012	7558075	7558108	Aradu.T2TSL	Saccharopine dehydrogenase LENGTH=428	IPR005097 (Saccharopine dehydrogenase / Homospermidine synthase)	GO:0016491 (oxidoreductase activity), GO:0055114 (oxidation-reduction process)
Aradu.A03	7558631	7558907	7558918	Aradu.T2TSL	Saccharopine dehydrogenase LENGTH=428	IPR005097 (Saccharopine dehydrogenase / Homospermidine synthase)	GO:0016491 (oxidoreductase activity), GO:0055114 (oxidation-reduction process)
Aradu.A03	759992	760240	760283
Aradu.A03	762338	765968	766846	Aradu.R5E03	| wound-responsive family protein | HC | chr2:38019034-38019814 | 20130731	IPR022251 (Protein of unknown function wound-induced)
Aradu.A03	76813751	76813931	76814591	Aradu.WC00Z	Protein kinase superfamily protein LENGTH=572	IPR011009 (Protein kinase-like domain)	GO:0004672 (protein kinase activity), GO:0005524 (ATP binding), GO:0006468 (protein phosphorylation)
Aradu.A03	77332136	77332239	77333719	Aradu.A3D3N	| glycerol-3-phosphate transporter | HC | chr2:25100132-25098052 | 20130731	IPR011701 (Major facilitator superfamily), IPR016196 (Major facilitator superfamily domain, general substrate transporter)	GO:0005215 (transporter activity), GO:0006810 (transport), GO:0016021 (integral component of membrane), GO:0055085 (transmembrane transport)
Aradu.A03	7837792	7837998	7838710	Aradu.2Q9YT	| 3-beta-hydroxy-delta5-steroid dehydrogenase | HC | chr1:8655620-8658952 | 20130731	IPR001509 (NAD-dependent epimerase/dehydratase), IPR016040 (NAD(P)-binding domain)	GO:0003824 (catalytic activity), GO:0003854 (3-beta-hydroxy-delta5-steroid dehydrogenase activity), GO:0006694 (steroid biosynthetic process), GO:0044237 (cellular metabolic process), GO:0050662 (coenzyme binding), GO:0055114 (oxidation-reduction process)
Aradu.A03	78806580	78807545	78807548	Aradu.8D8AR	xylose isomerase family protein LENGTH=477	IPR001998 (Xylose isomerase)	GO:0005975 (carbohydrate metabolic process), GO:0009045 (xylose isomerase activity)
Aradu.A03	79175682	79176139	79176172	Aradu.3077T	Unknown protein
Aradu.A03	797938	798016	801579	Aradu.PNP6E	| RING/FYVE/PHD zinc finger protein | HC | chr2:35580107-35572472 | 20130731
Aradu.A03	798169	798258	798267
Aradu.A03	80888922	80889091	80889102	Aradu.U5JFT	ROP guanine nucleotide exchange factor 5 LENGTH=611	IPR005512 (PRONE domain), IPR016095 (Ribosomal protein L1, 3-layer alpha/beta-sandwich), IPR023674 (Ribosomal protein L1-like)	GO:0005089 (Rho guanyl-nucleotide exchange factor activity)
Aradu.A03	80889192	80889302	80889304	Aradu.U5JFT	ROP guanine nucleotide exchange factor 5 LENGTH=611	IPR005512 (PRONE domain), IPR016095 (Ribosomal protein L1, 3-layer alpha/beta-sandwich), IPR023674 (Ribosomal protein L1-like)	GO:0005089 (Rho guanyl-nucleotide exchange factor activity)
Aradu.A03	82829375	82829509	82829725	Aradu.07134	PREDICTED: uncharacterized protein LOC100791130 isoform X1 [Glycine max]
Aradu.A03	8462253	8462426	8462428	Aradu.65Y8V	Exostosin family protein LENGTH=511	IPR004263 (Exostosin-like)
Aradu.A03	85056071	85056458	85056673	Aradu.RK3SX	Galacturonic acid kinase isoform 1 n=4 Tax=Theobroma cacao RepID=UPI00042B0A70	IPR006206 (Mevalonate/galactokinase)	GO:0004335 (galactokinase activity), GO:0005524 (ATP binding), GO:0005737 (cytoplasm), GO:0006012 (galactose metabolic process), GO:0008152 (metabolic process), GO:0016301 (kinase activity), GO:0046835 (carbohydrate phosphorylation)
Aradu.A03	86281815	86282186	86282190	Aradu.NG02T	debranching enzyme 1 LENGTH=882	IPR013780 (Glycosyl hydrolase, family 13, all-beta), IPR013783 (Immunoglobulin-like fold), IPR014756 (Immunoglobulin E-set), IPR015902 (Glycoside hydrolase, family 13), IPR017853 (Glycoside hydrolase, superfamily)	GO:0003824 (catalytic activity), GO:0005975 (carbohydrate metabolic process), GO:0043169 (cation binding)
Aradu.A03	86283575	86283920	86284558	Aradu.NG02T	debranching enzyme 1 LENGTH=882	IPR013780 (Glycosyl hydrolase, family 13, all-beta), IPR013783 (Immunoglobulin-like fold), IPR014756 (Immunoglobulin E-set), IPR015902 (Glycoside hydrolase, family 13), IPR017853 (Glycoside hydrolase, superfamily)	GO:0003824 (catalytic activity), GO:0005975 (carbohydrate metabolic process), GO:0043169 (cation binding)
Aradu.A03	8794156	8794534	8794638	Aradu.2R5AF	alcohol dehydrogenase 1 LENGTH=379	IPR002085 (Alcohol dehydrogenase superfamily, zinc-type), IPR011032 (GroES (chaperonin 10)-like), IPR013149 (Alcohol dehydrogenase, C-terminal), IPR016040 (NAD(P)-binding domain)	GO:0008270 (zinc ion binding), GO:0016491 (oxidoreductase activity), GO:0055114 (oxidation-reduction process)
Aradu.A03	895750	897212	899908	Aradu.ZMA0D	PREDICTED: uncharacterized protein LOC100800997 isoform X4 [Glycine max]
Aradu.A03	8998375	8998523	8998526	Aradu.XVU7P	heat shock protein 21 LENGTH=227	IPR008978 (HSP20-like chaperone)
Aradu.A03	9045321	9045495	9045931	Aradu.068JX	PREDICTED: cell number regulator 6 [Glycine max]	IPR006461 (Uncharacterised protein family Cys-rich)
Aradu.A03	9073691	9074260	9074286	Aradu.2SV86	GTP-binding protein n=8 Tax=Bacillus RepID=A8FFF3_BACP2	IPR006073 (GTP binding domain), IPR027417 (P-loop containing nucleoside triphosphate hydrolase)	GO:0005525 (GTP binding)
Aradu.A03	91570553	91570819	91570841	Aradu.TDN07	Pentatricopeptide repeat (PPR) superfamily protein LENGTH=559
Aradu.A03	9318122	9318202	9318225
Aradu.A03	961061	961149	961351	Aradu.5SZ1Z	lactoylglutathione lyase family protein / glyoxalase I family protein LENGTH=235	IPR004360 (Glyoxalase/fosfomycin resistance/dioxygenase domain), IPR004361 (Glyoxalase I)	GO:0004462 (lactoylglutathione lyase activity), GO:0046872 (metal ion binding)
Aradu.A03	9670556	9670767	9670772	Aradu.0W76I	| alpha/beta fold hydrolase | HC | chr3:11254961-11251349 | 20130731
Aradu.A03	98428358	98428438	98430620	Aradu.IG7P4	Unknown protein
Aradu.A03	98428500	98428613	98430795	Aradu.IG7P4	Unknown protein
Aradu.A03	9965041	9965181	9965261	Aradu.DK86D	Plastid ribosomal protein L1 large ribosomal subunit n=1 Tax=Ostreococcus lucimarinus (strain CCE9901) RepID=A4S1C5_OSTLU	IPR016095 (Ribosomal protein L1, 3-layer alpha/beta-sandwich), IPR023674 (Ribosomal protein L1-like), IPR028364 (Ribosomal protein L1/ribosomal biogenesis protein)	GO:0003723 (RNA binding), GO:0003735 (structural constituent of ribosome), GO:0006412 (translation), GO:0015934 (large ribosomal subunit)
Aradu.A04	100324710	100324798	100324812	Aradu.DYG3H	| sterol C-14 reductase | HC | chr1:26778541-26772409 | 20130731	IPR001171 (Ergosterol biosynthesis ERG4/ERG24)	GO:0016020 (membrane)
Aradu.A04	10119828	10121311	10121375	Aradu.6E59T	Ribosomal protein L12 family protein LENGTH=179	IPR000206 (Ribosomal protein L7/L12)	GO:0003735 (structural constituent of ribosome), GO:0005622 (intracellular), GO:0005840 (ribosome), GO:0006412 (translation)
Aradu.A04	10136472	10137311	10138131	Aradu.6K5DV	PREDICTED: telomere repeat-binding factor 1-like isoform X2 [Glycine max]	IPR009057 (Homeodomain-like), IPR011991 (Winged helix-turn-helix DNA-binding domain)	GO:0000786 (nucleosome), GO:0003677 (DNA binding), GO:0003682 (chromatin binding), GO:0005634 (nucleus), GO:0006334 (nucleosome assembly)
Aradu.A04	104076534	104078173	104080378	Aradu.AAH1R	Unknown protein
Aradu.A04	104150674	104151082	104151090	Aradu.QEJ6H	PREDICTED: WEB family protein At4g27595, chloroplastic-like isoform X4 [Glycine max]
Aradu.A04	104369633	104369918	104369979	Aradu.3GM45	ZIP metal ion transporter family LENGTH=595	IPR003689 (Zinc/iron permease)	GO:0016020 (membrane), GO:0030001 (metal ion transport), GO:0046873 (metal ion transmembrane transporter activity), GO:0055085 (transmembrane transport)
Aradu.A04	105400646	105401926	105401946	Aradu.5V446	PREDICTED: probable galacturonosyltransferase 7-like [Glycine max]	IPR002495 (Glycosyl transferase, family 8)
Aradu.A04	108361433	108362940	108363081	Aradu.VK4DU	| peroxisomal biogenesis factor 11 family protein | HC | chr7:28661672-28657111 | 20130731	IPR008733 (Peroxisomal biogenesis factor 11)	GO:0005779 (integral component of peroxisomal membrane), GO:0016559 (peroxisome fission)
Aradu.A04	108540156	108540755	108540759	Aradu.QS9PE	RING/U-box superfamily protein LENGTH=225	IPR013083 (Zinc finger, RING/FYVE/PHD-type)	GO:0005515 (protein binding), GO:0008270 (zinc ion binding)
Aradu.A04	108607534	108608144	108608147	Aradu.L9TS4	vacuolar iron transporter 1 LENGTH=250	IPR008217 (Domain of unknown function DUF125, transmembrane)
Aradu.A04	109416992	109417558	109417564	Aradu.EN7BC	Remorin family protein LENGTH=212	IPR005516 (Remorin, C-terminal), IPR005518 (Remorin, N-terminal)
Aradu.A04	109458178	109458274	109458289	Aradu.KE0W0	Unknown protein
Aradu.A04	109780228	109780376	109780390	Aradu.71QRQ	| pyruvate dehydrogenase E1 component subunit beta | HC | chr7:1979798-1980901 | 20130731	IPR005475 (Transketolase-like, pyrimidine-binding domain), IPR005476 (Transketolase, C-terminal), IPR009014 (Transketolase, C-terminal/Pyruvate-ferredoxin oxidoreductase, domain II), IPR027110 (Pyruvate dehydrogenase E1 component subunit beta)	GO:0003824 (catalytic activity), GO:0004739 (pyruvate dehydrogenase (acetyl-transferring) activity), GO:0006086 (acetyl-CoA biosynthetic process from pyruvate), GO:0008152 (metabolic process)
Aradu.A04	109781398	109781534	109781685	Aradu.71QRQ	| pyruvate dehydrogenase E1 component subunit beta | HC | chr7:1979798-1980901 | 20130731	IPR005475 (Transketolase-like, pyrimidine-binding domain), IPR005476 (Transketolase, C-terminal), IPR009014 (Transketolase, C-terminal/Pyruvate-ferredoxin oxidoreductase, domain II), IPR027110 (Pyruvate dehydrogenase E1 component subunit beta)	GO:0003824 (catalytic activity), GO:0004739 (pyruvate dehydrogenase (acetyl-transferring) activity), GO:0006086 (acetyl-CoA biosynthetic process from pyruvate), GO:0008152 (metabolic process)
Aradu.A04	109782682	109782822	109782833	Aradu.71QRQ	| pyruvate dehydrogenase E1 component subunit beta | HC | chr7:1979798-1980901 | 20130731	IPR005475 (Transketolase-like, pyrimidine-binding domain), IPR005476 (Transketolase, C-terminal), IPR009014 (Transketolase, C-terminal/Pyruvate-ferredoxin oxidoreductase, domain II), IPR027110 (Pyruvate dehydrogenase E1 component subunit beta)	GO:0003824 (catalytic activity), GO:0004739 (pyruvate dehydrogenase (acetyl-transferring) activity), GO:0006086 (acetyl-CoA biosynthetic process from pyruvate), GO:0008152 (metabolic process)
Aradu.A04	110047576	110048028	110048887	Aradu.ER9P5	| transferring glycosyl group transferase | HC | chr8:40086375-40087668 | 20130731	IPR005631 (Flavinator of succinate dehydrogenase)
Aradu.A04	110746650	110746824	110746827	Aradu.IMB5P	Ubiquitin-protein ligase, PUB52 n=1 Tax=Selaginella moellendorffii RepID=D8T750_SELML	IPR011009 (Protein kinase-like domain), IPR013083 (Zinc finger, RING/FYVE/PHD-type), IPR013320 (Concanavalin A-like lectin/glucanase, subgroup), IPR014729 (Rossmann-like alpha/beta/alpha sandwich fold)	GO:0000151 (ubiquitin ligase complex), GO:0004672 (protein kinase activity), GO:0004842 (ubiquitin-protein ligase activity), GO:0005524 (ATP binding), GO:0006468 (protein phosphorylation), GO:0006950 (response to stress), GO:0016567 (protein ubiquitination)
Aradu.A04	110792864	110793487	110793569	Aradu.4A3GU	Haloacid dehalogenase-like hydrolase, putative n=1 Tax=Synechococcus sp. PCC 7335 RepID=B4WLE0_9SYNE	IPR023214 (HAD-like domain)
Aradu.A04	110967433	110968532	110969699
Aradu.A04	111798177	111798319	111798329	Aradu.U70TW	PREDICTED: protein RIC1 homolog isoform 1 [Glycine max]	IPR009771 (Ribosome control protein 1), IPR015943 (WD40/YVTN repeat-like-containing domain)	GO:0005515 (protein binding)
Aradu.A04	114361976	114362072	114362089	Aradu.13Y5Y	RNA-binding KH domain-containing protein LENGTH=548	IPR004087 (K Homology domain)	GO:0003723 (RNA binding)
Aradu.A04	114531288	114532169	114532173	Aradu.TZS3T	PREDICTED: rhodanese-like domain-containing protein 4A, chloroplastic-like [Glycine max]	IPR001763 (Rhodanese-like domain)
Aradu.A04	115158124	115158602	115158607	Aradu.K4EHS	| Smr (small MutS-related) domain protein | HC | chr7:31002174-31007616 | 20130731	IPR013899 (Domain of unknown function DUF1771)
Aradu.A04	115748541	115748725	115749393	Aradu.MW3I2	| Nup85 nucleoporin protein | HC | chr1:108027-98846 | 20130731	IPR011502 (Nucleoporin Nup85-like)
Aradu.A04	116175287	116177019	116178628	Aradu.QCG9U	| succinate dehydrogenase [ubiquinone] iron-sulfur subunit | HC | scaffold0018:155379-159912 | 20130731	IPR004489 (Succinate dehydrogenase/fumarate reductase iron-sulphur protein), IPR009051 (Alpha-helical ferredoxin), IPR012675 (Beta-grasp domain)	GO:0006099 (tricarboxylic acid cycle), GO:0009055 (electron carrier activity), GO:0016491 (oxidoreductase activity), GO:0051536 (iron-sulfur cluster binding), GO:0055114 (oxidation-reduction process)
Aradu.A04	116227431	116228435	116228455	Aradu.A4DEK	| COP9 signalosome complex subunit-like protein | HC | chr7:31376420-31384349 | 20130731	IPR000717 (Proteasome component (PCI) domain), IPR027530 (COP9 signalosome complex subunit 7b)	GO:0005515 (protein binding), GO:0005737 (cytoplasm), GO:0008180 (COP9 signalosome)
Aradu.A04	116849794	116850005	116850008	Aradu.6X5UZ	Protein kinase superfamily protein LENGTH=493	IPR011009 (Protein kinase-like domain)	GO:0004672 (protein kinase activity), GO:0005524 (ATP binding), GO:0006468 (protein phosphorylation)
Aradu.A04	117956255	117956425	117956851	Aradu.ZB530	Unknown protein
Aradu.A04	118831829	118832098	118832101	Aradu.6MH23	PREDICTED: protein RIK-like isoform X1 [Glycine max]
Aradu.A04	118833015	118833689	118833723	Aradu.6MH23	PREDICTED: protein RIK-like isoform X1 [Glycine max]
Aradu.A04	119154364	119154556	119154643
Aradu.A04	120177278	120177385	120178069	Aradu.35Z4P	| proline dehydrogenase | HC | chr6:6329105-6324968 | 20130731	IPR015659 (Proline oxidase)	GO:0004657 (proline dehydrogenase activity), GO:0006537 (glutamate biosynthetic process), GO:0006562 (proline catabolic process), GO:0055114 (oxidation-reduction process)
Aradu.A04	120241700	120242055	120242063
Aradu.A04	120484156	120484936	120484948
Aradu.A04	120555728	120555809	120557226	Aradu.IW0ES	| translation initiation factor eIF-2B delta subunit | HC | chr2:23915070-23918977 | 20130731
Aradu.A04	13204633	13205236	13205254	Aradu.X37CM	nudix hydrolase homolog 25 LENGTH=175	IPR015797 (NUDIX hydrolase domain-like)	GO:0016787 (hydrolase activity)
Aradu.A04	14048356	14048720	14048761	Aradu.Q1F6L	Mitochondrial import inner membrane translocase subunit Tim17/Tim22/Tim23 family protein LENGTH=178	IPR003397 (Mitochondrial inner membrane translocase subunit Tim17/Tim22/Tim23/peroxisomal protein PMP24)
Aradu.A04	14441724	14443377	14443380	Aradu.04B0F	| 30S ribosomal protein S13 | HC | chr3:32955385-32954404 | 20130731	IPR001892 (Ribosomal protein S13), IPR010979 (Ribosomal protein S13-like, H2TH), IPR027437 (30s ribosomal protein S13, C-terminal)	GO:0003676 (nucleic acid binding), GO:0003723 (RNA binding), GO:0003735 (structural constituent of ribosome), GO:0005622 (intracellular), GO:0005840 (ribosome), GO:0006412 (translation)
Aradu.A04	15262996	15263089	15263103	Aradu.R0QFU	peptide deformylase 1B LENGTH=273	IPR000181 (Formylmethionine deformylase), IPR023635 (Peptide deformylase)	GO:0005506 (iron ion binding), GO:0042586 (peptide deformylase activity)
Aradu.A04	15268594	15269621	15269701	Aradu.R0QFU	peptide deformylase 1B LENGTH=273	IPR000181 (Formylmethionine deformylase), IPR023635 (Peptide deformylase)	GO:0005506 (iron ion binding), GO:0042586 (peptide deformylase activity)
Aradu.A04	15338945	15340081	15340168	Aradu.9T1SG	| disease-resistance response protein | HC | chr2:13483915-13486217 | 20130731	IPR000916 (Bet v I domain), IPR023393 (START-like domain), IPR024949 (Bet v I type allergen)	GO:0006952 (defense response), GO:0009607 (response to biotic stimulus)
Aradu.A04	18931856	18931955	18931960	Aradu.BE0T8	| transcription initiation factor TFIID subunit | HC | chr1:39158760-39162321 | 20130731	IPR003195 (Transcription initiation factor IID, 18kDa subunit)	GO:0006366 (transcription from RNA polymerase II promoter), GO:0046982 (protein heterodimerization activity)
Aradu.A04	20802135	20803833	20803855	Aradu.49PAS	Cytochrome P450 superfamily protein LENGTH=509	IPR001128 (Cytochrome P450)	GO:0005506 (iron ion binding), GO:0020037 (heme binding), GO:0055114 (oxidation-reduction process)
Aradu.A04	20925445	20925562	20929671	Aradu.VPD8U	Molybdenum cofactor sulfurase family protein LENGTH=318	IPR005302 (Molybdenum cofactor sulfurase, C-terminal), IPR011037 (Pyruvate kinase-like, insert domain)	GO:0003824 (catalytic activity), GO:0030151 (molybdenum ion binding), GO:0030170 (pyridoxal phosphate binding)
Aradu.A04	22207420	22207860	22208475	Aradu.Y3FGT	Unknown protein
Aradu.A04	22721054	22722121	22722126	Aradu.PTN71	Transducin/WD40 repeat-like superfamily protein LENGTH=892	IPR015943 (WD40/YVTN repeat-like-containing domain), IPR024761 (Transcription factor IIIC, 90kDa subunit, N-terminal)	GO:0005515 (protein binding)
Aradu.A04	22722195	22722284	22725266	Aradu.PTN71	Transducin/WD40 repeat-like superfamily protein LENGTH=892	IPR015943 (WD40/YVTN repeat-like-containing domain), IPR024761 (Transcription factor IIIC, 90kDa subunit, N-terminal)	GO:0005515 (protein binding)
Aradu.A04	22722371	22725266	22726964	Aradu.PTN71	Transducin/WD40 repeat-like superfamily protein LENGTH=892	IPR015943 (WD40/YVTN repeat-like-containing domain), IPR024761 (Transcription factor IIIC, 90kDa subunit, N-terminal)	GO:0005515 (protein binding)
Aradu.A04	26159181	26159791	26159844	Aradu.UAF5X	| Ulp1 protease family, carboxy-terminal domain protein | LC | chr4:1284264-1280077 | 20130731
Aradu.A04	2646468	2646554	2646559	Aradu.QE1YJ	scramblase-related LENGTH=392	IPR005552 (Scramblase), IPR025659 (Tubby C-terminal-like domain)
Aradu.A04	2930125	2930338	2930341	Aradu.VP2SQ	evolutionarily conserved C-terminal region 11 LENGTH=470	IPR007275 (YTH domain)
Aradu.A04	3080335	3080405	3080423	Aradu.TH8U7	auxin response factor 1 LENGTH=660	IPR003311 (AUX/IAA protein), IPR015300 (DNA-binding pseudobarrel domain)	GO:0005634 (nucleus)
Aradu.A04	3100576	3100748	3100759
Aradu.A04	3575877	3576777	3576789	Aradu.R2YUU	| Pre-mRNA-splicing factor ini1 | HC | chr3:25923421-25923089 | 20130731	IPR005345 (PHF5-like)
Aradu.A04	36625582	36625665	36625689
Aradu.A04	38104087	38105883	38106901	Aradu.L3CCE	ZPR1 zinc-finger domain protein LENGTH=493	IPR004457 (Zinc finger, ZPR1-type)	GO:0008270 (zinc ion binding)
Aradu.A04	39316639	39316977	39317126	Aradu.Z1ELU	Glutathione S-transferase family protein LENGTH=356	IPR010987 (Glutathione S-transferase, C-terminal-like), IPR016639 (Glutathione S-transferase (GST))	GO:0005515 (protein binding)
Aradu.A04	39864584	39865109	39866199	Aradu.4R4QZ	| glycine cleavage system H protein | HC | chr5:4761875-4760173 | 20130731	IPR002930 (Glycine cleavage H-protein)	GO:0005960 (glycine cleavage complex), GO:0006546 (glycine catabolic process), GO:0019464 (glycine decarboxylation via glycine cleavage system)
Aradu.A04	4169767	4172580	4173007	Aradu.I2RY9	Aluminium induced protein with YGL and LRDR motifs LENGTH=234	IPR024286 (Domain of unknown function DUF3700)
Aradu.A04	4271591	4271691	4271772	Aradu.NM1FS	beta glucosidase 46 LENGTH=516	IPR001360 (Glycoside hydrolase, family 1), IPR017853 (Glycoside hydrolase, superfamily)	GO:0005975 (carbohydrate metabolic process)
Aradu.A04	4326257	4326460	4326465	Aradu.IJ0H9	PREDICTED: probable LRR receptor-like serine/threonine-protein kinase At1g06840-like isoform X3 [Glycine max]	IPR003591 (Leucine-rich repeat, typical subtype), IPR016024 (Armadillo-type fold), IPR016035 (Acyl transferase/acyl hydrolase/lysophospholipase)	GO:0005488 (binding), GO:0005515 (protein binding), GO:0006629 (lipid metabolic process), GO:0008152 (metabolic process)
Aradu.A04	4353424	4353711	4354948	Aradu.06C7F	RNA-binding protein 1 LENGTH=360	IPR012677 (Nucleotide-binding, alpha-beta plait)	GO:0000166 (nucleotide binding), GO:0003676 (nucleic acid binding)
Aradu.A04	4695862	4695962	4696089	Aradu.8V76K	PREDICTED: putative lactoylglutathione lyase-like isoform X3 [Glycine max]	IPR004360 (Glyoxalase/fosfomycin resistance/dioxygenase domain), IPR004361 (Glyoxalase I)	GO:0004462 (lactoylglutathione lyase activity), GO:0046872 (metal ion binding)
Aradu.A04	48080843	48081417	48081436	Aradu.H4H6B	PREDICTED: histone-lysine N-methyltransferase SETD1B isoform X1 [Glycine max]
Aradu.A04	49935185	49935302	49935304	Aradu.R6E7X	Unknown protein
Aradu.A04	52878182	52878573	52878595	Aradu.LBR45	PREDICTED: B3 domain-containing transcription factor ABI3-like isoform X1 [Glycine max]	IPR015300 (DNA-binding pseudobarrel domain)	GO:0003677 (DNA binding)
Aradu.A04	52879434	52879572	52879578	Aradu.LBR45	PREDICTED: B3 domain-containing transcription factor ABI3-like isoform X1 [Glycine max]	IPR015300 (DNA-binding pseudobarrel domain)	GO:0003677 (DNA binding)
Aradu.A04	5304356	5304556	5304558	Aradu.K7VBW	| 1-aminocyclopropane-1-carboxylate oxidase | HC | chr2:8925945-8928216 | 20130731	IPR005123 (Oxoglutarate/iron-dependent dioxygenase), IPR027443 (Isopenicillin N synthase-like)	GO:0016491 (oxidoreductase activity), GO:0055114 (oxidation-reduction process)
Aradu.A04	5321968	5323093	5323098	Aradu.9L9TA	Tyrosine phosphatase family protein LENGTH=203	IPR004861 (Protein-tyrosine phosphatase, SIW14-like)	GO:0004725 (protein tyrosine phosphatase activity)
Aradu.A04	5726051	5726155	5726181	Aradu.H642L	PREDICTED: tonoplast dicarboxylate transporter-like [Glycine max]	IPR001898 (Sodium/sulphate symporter)	GO:0005215 (transporter activity), GO:0006814 (sodium ion transport), GO:0016020 (membrane), GO:0055085 (transmembrane transport)
Aradu.A04	580012	580443	580550	Aradu.VK1JK	protein kinase 2A LENGTH=426	IPR011009 (Protein kinase-like domain), IPR013320 (Concanavalin A-like lectin/glucanase, subgroup)	GO:0004672 (protein kinase activity), GO:0005524 (ATP binding), GO:0006468 (protein phosphorylation)
Aradu.A04	587863	588494	589216	Aradu.4F030	serine carboxypeptidase-like 17 LENGTH=437	IPR001563 (Peptidase S10, serine carboxypeptidase)	GO:0004185 (serine-type carboxypeptidase activity), GO:0006508 (proteolysis)
Aradu.A04	6344161	6344248	6344263	Aradu.6Y1H7	microtubule-associated proteins 70-5 LENGTH=513	IPR009768 (Microtubule-associated protein 70)	GO:0007010 (cytoskeleton organization), GO:0008017 (microtubule binding)
Aradu.A04	6724847	6725000	6725894	Aradu.S738B	farnesyl diphosphate synthase 1 LENGTH=384	IPR000092 (Polyprenyl synthetase)	GO:0008299 (isoprenoid biosynthetic process)
Aradu.A04	6795423	6796379	6800412	Aradu.8PS80	Pentatricopeptide repeat (PPR) superfamily protein LENGTH=780	IPR002885 (Pentatricopeptide repeat), IPR011990 (Tetratricopeptide-like helical)	GO:0005515 (protein binding)
Aradu.A04	6875280	6876190	6876396	Aradu.S0451	Calcium-dependent lipid-binding (CaLB domain) family protein LENGTH=166	IPR000008 (C2 domain)	GO:0005515 (protein binding)
Aradu.A04	70401404	70401999	70402020	Aradu.L8DIR	PREDICTED: glucose-induced degradation protein 4 homolog [Glycine max]	IPR018618 (Vacuolar import/degradation protein Vid24)
Aradu.A04	72189725	72189795	72189825	Aradu.UYR4V	Regulator of chromosome condensation (RCC1) family protein LENGTH=472	IPR009091 (Regulator of chromosome condensation 1/beta-lactamase-inhibitor protein II)
Aradu.A04	72190748	72192296	72192585	Aradu.UYR4V	Regulator of chromosome condensation (RCC1) family protein LENGTH=472	IPR009091 (Regulator of chromosome condensation 1/beta-lactamase-inhibitor protein II)
Aradu.A04	73888842	73889256	73889284	Aradu.4TR4G	General vesicular transport factor p115 n=101 Tax=Eutheria RepID=USO1_HUMAN	IPR024095 (Vesicle tethering protein p115-like)	GO:0048193 (Golgi vesicle transport)
Aradu.A04	74140047	74140167	74140189	Aradu.JW0RL	U2 small nuclear ribonucleoprotein A LENGTH=249	IPR003603 (U2A'/phosphoprotein 32 family A, C-terminal)
Aradu.A04	76559373	76560477	76560484	Aradu.C0BWS	Regulator of chromosome condensation (RCC1) family protein LENGTH=445	IPR009091 (Regulator of chromosome condensation 1/beta-lactamase-inhibitor protein II)
Aradu.A04	79631772	79632551	79632683	Aradu.8E68T	| alpha/beta fold hydrolase | HC | chr5:23159941-23166405 | 20130731	IPR000073 (Alpha/beta hydrolase fold-1)
Aradu.A04	81279736	81280186	81281404	Aradu.VZ2JE	PREDICTED: protein notum homolog isoform X1 [Glycine max]	IPR004963 (Protein notum homologue)
Aradu.A04	823833	823930	823937	Aradu.EMG1Y	methionine aminopeptidase 2B LENGTH=439	IPR000994 (Peptidase M24, structural domain), IPR001714 (Peptidase M24, methionine aminopeptidase), IPR011991 (Winged helix-turn-helix DNA-binding domain)	GO:0004177 (aminopeptidase activity), GO:0006508 (proteolysis), GO:0008235 (metalloexopeptidase activity)
Aradu.A04	839441	841412	841426	Aradu.FN25A	PREDICTED: beta-carotene isomerase D27, chloroplastic-like isoform X1 [Glycine max]	IPR025114 (Domain of unknown function DUF4033)
Aradu.A04	845038	845292	845555	Aradu.6KM94	Ribosomal protein L11 family protein LENGTH=182	IPR000911 (Ribosomal protein L11/L12)	GO:0003735 (structural constituent of ribosome), GO:0005840 (ribosome), GO:0006412 (translation)
Aradu.A04	87675371	87675684	87675719	Aradu.14CMN	| acetyl-CoA carboxylase, carboxyl transferase, alpha subunit | HC | chr7:24405339-24399341 | 20130731	IPR001095 (Acetyl-CoA carboxylase, alpha subunit)	GO:0003989 (acetyl-CoA carboxylase activity), GO:0006633 (fatty acid biosynthetic process), GO:0009317 (acetyl-CoA carboxylase complex)
Aradu.A04	89298533	89298703	89299150	Aradu.GC9C4	PREDICTED: uncharacterized protein LOC100810992 isoform X6 [Glycine max]
Aradu.A04	91345201	91345283	91345295	Aradu.JM3PB	| GDSL-like lipase/acylhydrolase | HC | chr7:25097775-25094003 | 20130731	IPR001087 (Lipase, GDSL)	GO:0006629 (lipid metabolic process), GO:0016787 (hydrolase activity)
Aradu.A04	91647208	91650910	91650927	Aradu.1C9UI	2-oxoglutarate (2OG) and Fe(II)-dependent oxygenase superfamily protein LENGTH=371	IPR002283 (Isopenicillin N synthase), IPR026992 (Non-haem dioxygenase N-terminal domain), IPR027443 (Isopenicillin N synthase-like)	GO:0005506 (iron ion binding), GO:0016491 (oxidoreductase activity), GO:0055114 (oxidation-reduction process)
Aradu.A04	9174375	9175916	9178283	Aradu.N40DL	| trafficking protein particle complex subunit-like protein | HC | chr5:32007507-32004338 | 20130731	IPR007233 (Sybindin-like protein)	GO:0005801 (cis-Golgi network), GO:0006810 (transport), GO:0006888 (ER to Golgi vesicle-mediated transport)
Aradu.A04	9205935	9206068	9206101	Aradu.11RIW	Unknown protein
Aradu.A04	93088800	93089352	93089927	Aradu.9D1QN	Phosphoinositide phosphatase family protein LENGTH=597	IPR002013 (Synaptojanin, N-terminal)	GO:0042578 (phosphoric ester hydrolase activity)
Aradu.A04	93542296	93543013	93543016	Aradu.235VA	PREDICTED: protein YLS7-like [Glycine max]	IPR025846 (PMR5 N-terminal domain), IPR026057 (PC-Esterase)
Aradu.A04	94264687	94266038	94266680	Aradu.4X60D	ammonium transporter 2 LENGTH=475	IPR001905 (Ammonium transporter), IPR002229 (Blood group Rhesus C/E/D polypeptide), IPR024041 (Ammonium transporter AmtB-like domain)	GO:0008519 (ammonium transmembrane transporter activity), GO:0015696 (ammonium transport), GO:0016020 (membrane), GO:0072488 (ammonium transmembrane transport)
Aradu.A04	94619804	94619888	94619933	Aradu.C1Q4D	| RNA 2'-phosphotransferase, Tpt1/KptA family protein | HC | chr4:7946430-7952031 | 20130731	IPR002745 (Phosphotransferase KptA/Tpt1)
Aradu.A04	94621106	94621407	94621417	Aradu.C1Q4D	| RNA 2'-phosphotransferase, Tpt1/KptA family protein | HC | chr4:7946430-7952031 | 20130731	IPR002745 (Phosphotransferase KptA/Tpt1)
Aradu.A04	94621530	94621789	94624898	Aradu.C1Q4D	| RNA 2'-phosphotransferase, Tpt1/KptA family protein | HC | chr4:7946430-7952031 | 20130731	IPR002745 (Phosphotransferase KptA/Tpt1)
Aradu.A04	95277918	95278080	95278108	Aradu.W4RCV	ferritin 4 LENGTH=259	IPR001519 (Ferritin), IPR008331 (Ferritin/DPS protein domain), IPR009078 (Ferritin-like superfamily)	GO:0006826 (iron ion transport), GO:0006879 (cellular iron ion homeostasis), GO:0008199 (ferric iron binding)
Aradu.A04	95278174	95278298	95278300	Aradu.W4RCV	ferritin 4 LENGTH=259	IPR001519 (Ferritin), IPR008331 (Ferritin/DPS protein domain), IPR009078 (Ferritin-like superfamily)	GO:0006826 (iron ion transport), GO:0006879 (cellular iron ion homeostasis), GO:0008199 (ferric iron binding)
Aradu.A04	958766	958959	959003	Aradu.54P9U	| cytochrome b5-like heme/steroid-binding domain protein | HC | chr3:36822514-36819099 | 20130731	IPR001199 (Cytochrome b5-like heme/steroid binding domain)	GO:0020037 (heme binding)
Aradu.A04	96527	97244	97385	Aradu.C4Y83	evolutionarily conserved C-terminal region 5 LENGTH=634	IPR007275 (YTH domain)
Aradu.A04	98514559	98514851	98514860	Aradu.A0IMZ	PREDICTED: 2-aminoethanethiol dioxygenase-like [Glycine max]	IPR011051 (RmlC-like cupin domain), IPR012864 (Cysteamine dioxygenase)	GO:0047800 (cysteamine dioxygenase activity), GO:0055114 (oxidation-reduction process)
Aradu.A04	99457548	99457866	99458321	Aradu.GW45K	PREDICTED: regulatory-associated protein of TOR 1-like isoform X1 [Glycine max]	IPR004083 (Regulatory associated protein of TOR)	GO:0005488 (binding), GO:0005515 (protein binding), GO:0031929 (TOR signaling), GO:0031931 (TORC1 complex)
Aradu.A04	99463089	99463641	99466408	Aradu.GW45K	PREDICTED: regulatory-associated protein of TOR 1-like isoform X1 [Glycine max]	IPR004083 (Regulatory associated protein of TOR)	GO:0005488 (binding), GO:0005515 (protein binding), GO:0031929 (TOR signaling), GO:0031931 (TORC1 complex)
Aradu.A05	100236683	100240037	100240471	Aradu.G6GR7	nodulin MtN21 /EamA-like transporter family protein LENGTH=367	IPR000620 (Drug/metabolite transporter)	GO:0016020 (membrane)
Aradu.A05	100297882	100298176	100298182	Aradu.96GLA	| transmembrane protein, putative | LC | chr6:9332866-9335238 | 20130731
Aradu.A05	100606640	100608663	100609657	Aradu.GV5P6	PREDICTED: uncharacterized protein LOC100790097 isoform X2 [Glycine max]
Aradu.A05	100743440	100743738	100744571	Aradu.ZI9JN	Pectate lyase family protein LENGTH=459	IPR007524 (Pectate lyase, N-terminal), IPR011050 (Pectin lyase fold/virulence factor), IPR018082 (AmbAllergen)	GO:0030570 (pectate lyase activity)
Aradu.A05	101504806	101505116	101505153	Aradu.T3MSJ	Protein kinase superfamily protein LENGTH=385	IPR011009 (Protein kinase-like domain)	GO:0004672 (protein kinase activity), GO:0005524 (ATP binding), GO:0006468 (protein phosphorylation)
Aradu.A05	101782970	101783431	101784273	Aradu.C4IJ9	UDP-Glycosyltransferase superfamily protein LENGTH=453	IPR002213 (UDP-glucuronosyl/UDP-glucosyltransferase)	GO:0008152 (metabolic process)
Aradu.A05	101812463	101812682	101812939	Aradu.4U7AL	Transducin/WD40 repeat-like superfamily protein LENGTH=388	IPR015943 (WD40/YVTN repeat-like-containing domain), IPR020472 (G-protein beta WD-40 repeat)	GO:0005515 (protein binding)
Aradu.A05	101887173	101887568	101887574	Aradu.83BR6	| ubiquitin-protein ligase, cullin 4 | HC | chr2:6254001-6239383 | 20130731	IPR001373 (Cullin, N-terminal), IPR011991 (Winged helix-turn-helix DNA-binding domain)	GO:0006511 (ubiquitin-dependent protein catabolic process), GO:0031461 (cullin-RING ubiquitin ligase complex), GO:0031625 (ubiquitin protein ligase binding)
Aradu.A05	102063447	102064213	102064504	Aradu.TNP6E	| enhanced disease susceptibility protein | HC | chr3:35683301-35679861 | 20130731	IPR002921 (Lipase, class 3)	GO:0004806 (triglyceride lipase activity), GO:0006629 (lipid metabolic process)
Aradu.A05	102897611	102898312	102898326	Aradu.J9JYS	RNA methyl transferase-related protein n=1 Tax=Chlamydomonas reinhardtii RepID=A8J9K0_CHLRE	IPR015947 (PUA-like domain), IPR019614 (S-adenosylmethionine-dependent methyltransferase)	GO:0003723 (RNA binding), GO:0008168 (methyltransferase activity)
Aradu.A05	102907882	102907981	102908020	Aradu.J9JYS	RNA methyl transferase-related protein n=1 Tax=Chlamydomonas reinhardtii RepID=A8J9K0_CHLRE	IPR015947 (PUA-like domain), IPR019614 (S-adenosylmethionine-dependent methyltransferase)	GO:0003723 (RNA binding), GO:0008168 (methyltransferase activity)
Aradu.A05	103407712	103409224	103409247	Aradu.63K76	peptide transporter 1 LENGTH=570	IPR000109 (Proton-dependent oligopeptide transporter family), IPR016196 (Major facilitator superfamily domain, general substrate transporter)	GO:0005215 (transporter activity), GO:0006810 (transport), GO:0016020 (membrane)
Aradu.A05	103656378	103656479	103656482	Aradu.YV9QI	| Zn-dependent hydrolase of the beta-lactamase fold protein | HC | chr5:22424679-22417994 | 20130731	IPR001279 (Beta-lactamase-like)	GO:0016787 (hydrolase activity)
Aradu.A05	10384668	10384742	10384751	Aradu.DQV0J	PREDICTED: auxilin-like protein 1-like [Glycine max]	IPR001623 (DnaJ domain)
Aradu.A05	103977269	103978388	103979657	Aradu.WKT9T	general transcription factor group E6 LENGTH=369	IPR001487 (Bromodomain)	GO:0005515 (protein binding)
Aradu.A05	104796508	104796757	104797325	Aradu.4D050	Phosphoribulokinase / Uridine kinase family LENGTH=674	IPR026008 (Uridine kinase), IPR027417 (P-loop containing nucleoside triphosphate hydrolase)
Aradu.A05	104798170	104798291	104798295	Aradu.4D050	Phosphoribulokinase / Uridine kinase family LENGTH=674	IPR026008 (Uridine kinase), IPR027417 (P-loop containing nucleoside triphosphate hydrolase)
Aradu.A05	104947092	104948382	104948385	Aradu.PQ90F	Unknown protein
Aradu.A05	105214067	105215225	105215229	Aradu.G07IW	PREDICTED: WPP domain-interacting tail-anchored protein 2-like isoform X2 [Glycine max]
Aradu.A05	105869403	105869557	105869575	Aradu.J9U19	PREDICTED: uncharacterized protein LOC100527109 [Glycine max]
Aradu.A05	106254692	106254833	106254838	Aradu.2U0G8	PREDICTED: lysosomal Pro-X carboxypeptidase-like [Glycine max]	IPR008758 (Peptidase S28)	GO:0006508 (proteolysis), GO:0008236 (serine-type peptidase activity)
Aradu.A05	106258312	106258591	106258645	Aradu.2U0G8	PREDICTED: lysosomal Pro-X carboxypeptidase-like [Glycine max]	IPR008758 (Peptidase S28)	GO:0006508 (proteolysis), GO:0008236 (serine-type peptidase activity)
Aradu.A05	106454570	106454912	106454916	Aradu.TBV51	RING-H2 finger protein 2B LENGTH=147	IPR013083 (Zinc finger, RING/FYVE/PHD-type)	GO:0005515 (protein binding), GO:0008270 (zinc ion binding)
Aradu.A05	106499894	106500726	106501704	Aradu.50RNX	PREDICTED: methyl-CpG-binding domain-containing protein 13-like isoform X2 [Glycine max]	IPR016177 (DNA-binding domain)	GO:0003677 (DNA binding), GO:0005634 (nucleus)
Aradu.A05	106582375	106582476	106582491	Aradu.D5AUT	PREDICTED: low-temperature-induced 65 kDa protein-like [Glycine max]	IPR012418 (CAP160)
Aradu.A05	10696656	10696832	10697252	Aradu.3B9N0	Sec14p-like phosphatidylinositol transfer family protein LENGTH=558	IPR001071 (Cellular retinaldehyde binding/alpha-tocopherol transport), IPR011074 (CRAL/TRIO, N-terminal domain)	GO:0005215 (transporter activity), GO:0005622 (intracellular), GO:0006810 (transport)
Aradu.A05	108244171	108244803	108244814	Aradu.U3Z1S	| transferring glycosyl group transferase, putative | HC | chr8:8223250-8218943 | 20130731
Aradu.A05	108423171	108423283	108423292	Aradu.I7V1B	polypyrimidine tract-binding protein 3 LENGTH=432	IPR006536 (HnRNP-L/PTB/hephaestus splicing factor), IPR012677 (Nucleotide-binding, alpha-beta plait)	GO:0000166 (nucleotide binding), GO:0003676 (nucleic acid binding), GO:0003723 (RNA binding), GO:0005634 (nucleus), GO:0006397 (mRNA processing)
Aradu.A05	108437037	108437133	108437158	Aradu.S9HVX	PREDICTED: SPX domain-containing membrane protein At4g22990-like isoform X5 [Glycine max]	IPR016196 (Major facilitator superfamily domain, general substrate transporter)
Aradu.A05	108438765	108439057	108439077	Aradu.S9HVX	PREDICTED: SPX domain-containing membrane protein At4g22990-like isoform X5 [Glycine max]	IPR016196 (Major facilitator superfamily domain, general substrate transporter)
Aradu.A05	108510627	108511083	108511844	Aradu.Y32US	tryptophan aminotransferase related 2 LENGTH=440	IPR015424 (Pyridoxal phosphate-dependent transferase)	GO:0003824 (catalytic activity), GO:0016846 (carbon-sulfur lyase activity), GO:0030170 (pyridoxal phosphate binding)
Aradu.A05	1086247	1086322	1086325	Aradu.I4E8B	PREDICTED: RNA-binding protein 42-like [Glycine max]	IPR012677 (Nucleotide-binding, alpha-beta plait)	GO:0000166 (nucleotide binding), GO:0003676 (nucleic acid binding)
Aradu.A05	108784300	108784375	108784410	Aradu.7BB6U	light-harvesting chlorophyll B-binding protein 3 LENGTH=265	IPR022796 (Chlorophyll A-B binding protein), IPR023329 (Chlorophyll a/b binding protein domain)	GO:0016020 (membrane)
Aradu.A05	108805135	108805225	108805246	Aradu.1J5SQ	Tryptophan/tyrosine permease LENGTH=505	IPR018227 (Tryptophan/tyrosine permease)	GO:0003333 (amino acid transmembrane transport)
Aradu.A05	109032487	109033217	109033322	Aradu.H83MI	ankyrin repeat-containing 2B LENGTH=344	IPR020683 (Ankyrin repeat-containing domain)	GO:0005515 (protein binding)
Aradu.A05	109035077	109035208	109035218	Aradu.H83MI	ankyrin repeat-containing 2B LENGTH=344	IPR020683 (Ankyrin repeat-containing domain)	GO:0005515 (protein binding)
Aradu.A05	109140290	109141013	109143599	Aradu.P2ENM	RNA-binding KH domain-containing protein LENGTH=315	IPR004087 (K Homology domain)	GO:0003723 (RNA binding)
Aradu.A05	109249282	109249360	109249364	Aradu.B4EL8	Glycerophosphoryl diester phosphodiesterase family protein n=17 Tax=Clostridium RepID=C1FKR6_CLOBJ	IPR004129 (Glycerophosphoryl diester phosphodiesterase)	GO:0006071 (glycerol metabolic process), GO:0006629 (lipid metabolic process), GO:0008081 (phosphoric diester hydrolase activity), GO:0008889 (glycerophosphodiester phosphodiesterase activity)
Aradu.A05	109330164	109330250	109330407	Aradu.AS2MG	nucleotide binding;nucleic acid binding;RNA binding LENGTH=816	IPR006529 (U2 snRNP auxilliary factor, large subunit, splicing factor), IPR012677 (Nucleotide-binding, alpha-beta plait)	GO:0000166 (nucleotide binding), GO:0003676 (nucleic acid binding), GO:0003723 (RNA binding), GO:0005634 (nucleus), GO:0006397 (mRNA processing)
Aradu.A05	1115172	1115988	1116957	Aradu.GAW9B	cinnamoyl coa reductase LENGTH=332	IPR001509 (NAD-dependent epimerase/dehydratase), IPR016040 (NAD(P)-binding domain)	GO:0003824 (catalytic activity), GO:0044237 (cellular metabolic process), GO:0050662 (coenzyme binding)
Aradu.A05	11225476	11225677	11225679	Aradu.747H9	PREDICTED: transmembrane and coiled-coil domain-containing protein 4-like [Glycine max]	IPR007941 (Protein of unknown function DUF726)
Aradu.A05	1138551	1138797	1140663	Aradu.Z0DJ4	SNARE associated Golgi protein family LENGTH=264	IPR015414 (SNARE associated Golgi protein)
Aradu.A05	11948378	11948471	11948480
Aradu.A05	12026269	12026373	12029890	Aradu.QT7U9	Unknown protein
Aradu.A05	12425818	12425941	12426207	Aradu.E3I48	| RanBP1 domain protein | HC | chr5:3042243-3049094 | 20130731	IPR011993 (Pleckstrin homology-like domain)
Aradu.A05	1338628	1339053	1340394	Aradu.G1NHG	heat shock transcription factor A2 LENGTH=345	IPR011991 (Winged helix-turn-helix DNA-binding domain), IPR027725 (Heat shock transcription factor family)	GO:0003700 (sequence-specific DNA binding transcription factor activity), GO:0005634 (nucleus), GO:0009408 (response to heat), GO:0043565 (sequence-specific DNA binding)
Aradu.A05	1362647	1363989	1365058	Aradu.1BJ1T	syntaxin, putative LENGTH=416	IPR010989 (t-SNARE)	GO:0005515 (protein binding), GO:0016020 (membrane), GO:0016192 (vesicle-mediated transport)
Aradu.A05	13738329	13738474	13738632	Aradu.33T2E	AUTOPHAGY 8E LENGTH=122	IPR004241 (Autophagy protein Atg8 ubiquitin like)
Aradu.A05	15251291	15251444	15251455	Aradu.95872	Uncharacterized protein family (UPF0016) LENGTH=370	IPR001727 (Uncharacterised protein family UPF0016)	GO:0016020 (membrane)
Aradu.A05	16471053	16471320	16471341	Aradu.F1JZ5	hydroxysteroid dehydrogenase 5 LENGTH=389	IPR002347 (Glucose/ribitol dehydrogenase)	GO:0008152 (metabolic process), GO:0016491 (oxidoreductase activity)
Aradu.A05	16471890	16472025	16472038	Aradu.F1JZ5	hydroxysteroid dehydrogenase 5 LENGTH=389	IPR002347 (Glucose/ribitol dehydrogenase)	GO:0008152 (metabolic process), GO:0016491 (oxidoreductase activity)
Aradu.A05	17274379	17274482	17278028	Aradu.5W98N	Unknown protein	IPR009606 (Protein of unknown function DUF1218)
Aradu.A05	17440599	17440938	17440985	Aradu.A49KD	RELA/SPOT homolog 3 LENGTH=715	IPR003607 (HD/PDEase domain), IPR007685 (RelA/SpoT), IPR012675 (Beta-grasp domain)	GO:0003824 (catalytic activity), GO:0015969 (guanosine tetraphosphate metabolic process)
Aradu.A05	17629481	17629563	17629804	Aradu.W367S	NADH:ubiquinone oxidoreductase, 17.2kDa subunit LENGTH=159	IPR007763 (NADH dehydrogenase [ubiquinone] 1 alpha subcomplex subunit 12)	GO:0008137 (NADH dehydrogenase (ubiquinone) activity), GO:0009055 (electron carrier activity), GO:0016020 (membrane)
Aradu.A05	17932480	17932575	17932586	Aradu.RGQ53	Protein kinase superfamily protein LENGTH=418	IPR011009 (Protein kinase-like domain)
Aradu.A05	17955294	17955374	17955383	Aradu.Z4M7S	Insulinase (Peptidase family M16) family protein LENGTH=1265	IPR011249 (Metalloenzyme, LuxS/M16 peptidase-like)	GO:0003824 (catalytic activity), GO:0046872 (metal ion binding)
Aradu.A05	1798780	1799557	1800265	Aradu.K8VCN	PREDICTED: uncharacterized protein LOC100777314 isoform X4 [Glycine max]	IPR008479 (Protein of unknown function DUF760)
Aradu.A05	18803414	18804601	18804619	Aradu.0W5FV	PREDICTED: uncharacterized protein LOC100806576 isoform X1 [Glycine max]
Aradu.A05	18805033	18805274	18805308	Aradu.0W5FV	PREDICTED: uncharacterized protein LOC100806576 isoform X1 [Glycine max]
Aradu.A05	1929016	1929162	1930220	Aradu.HL46P	ERD (early-responsive to dehydration stress) family protein LENGTH=756	IPR003864 (Domain of unknown function DUF221), IPR027815 (Domain of unknown function DUF4463)	GO:0016020 (membrane)
Aradu.A05	2059459	2061183	2061206	Aradu.Q77AH	growth-regulating factor 5 LENGTH=397	IPR014977 (WRC)
Aradu.A05	20684953	20685045	20685061	Aradu.X1LTA	Pyruvate kinase family protein LENGTH=596	IPR001697 (Pyruvate kinase)	GO:0000287 (magnesium ion binding), GO:0003824 (catalytic activity), GO:0004743 (pyruvate kinase activity), GO:0006096 (glycolysis), GO:0030955 (potassium ion binding)
Aradu.A05	20994700	20994790	20994796	Aradu.QCF5U	| histone deacetylase | HC | chr5:261031-257337 | 20130731	IPR000286 (Histone deacetylase superfamily), IPR001607 (Zinc finger, UBP-type), IPR013083 (Zinc finger, RING/FYVE/PHD-type)	GO:0008270 (zinc ion binding)
Aradu.A05	21107748	21107916	21107934	Aradu.8YR6B	PREDICTED: pathogenesis-related homeodomain protein isoform X1 [Glycine max]	IPR013083 (Zinc finger, RING/FYVE/PHD-type)	GO:0005515 (protein binding), GO:0008270 (zinc ion binding)
Aradu.A05	21665492	21665567	21665675	Aradu.G7TYI	| ABC transporter family protein (ATP-binding component) | HC | chr7:9784282-9778941 | 20130731	IPR011527 (ABC transporter type 1, transmembrane domain), IPR027417 (P-loop containing nucleoside triphosphate hydrolase)	GO:0000166 (nucleotide binding), GO:0005524 (ATP binding), GO:0006810 (transport), GO:0016021 (integral component of membrane), GO:0016887 (ATPase activity), GO:0017111 (nucleoside-triphosphatase activity), GO:0055085 (transmembrane transport)
Aradu.A05	21668741	21669105	21669116	Aradu.G7TYI	| ABC transporter family protein (ATP-binding component) | HC | chr7:9784282-9778941 | 20130731	IPR011527 (ABC transporter type 1, transmembrane domain), IPR027417 (P-loop containing nucleoside triphosphate hydrolase)	GO:0000166 (nucleotide binding), GO:0005524 (ATP binding), GO:0006810 (transport), GO:0016021 (integral component of membrane), GO:0016887 (ATPase activity), GO:0017111 (nucleoside-triphosphatase activity), GO:0055085 (transmembrane transport)
Aradu.A05	21735586	21735711	21735759	Aradu.V63FE	60S acidic ribosomal protein family LENGTH=115	IPR001813 (Ribosomal protein L10/L12)	GO:0003735 (structural constituent of ribosome), GO:0005622 (intracellular), GO:0005840 (ribosome), GO:0006412 (translation), GO:0006414 (translational elongation)
Aradu.A05	22006418	22006611	22007101	Aradu.0GK1P	| Sel1 repeat protein | HC | chr8:45393423-45386715 | 20130731	IPR011990 (Tetratricopeptide-like helical)	GO:0005515 (protein binding)
Aradu.A05	2239305	2239743	2243493	Aradu.CGH4K	Amino acid permease family protein LENGTH=495	IPR002293 (Amino acid/polyamine transporter I)	GO:0003333 (amino acid transmembrane transport), GO:0015171 (amino acid transmembrane transporter activity), GO:0016020 (membrane)
Aradu.A05	2315131	2315214	2315655	Aradu.J57MM	| transcription initiation factor TFIID protein, putative | HC | chr5:11016376-10995785 | 20130731	IPR000626 (Ubiquitin-like), IPR001487 (Bromodomain), IPR009067 (TAFII-230 TBP-binding), IPR022591 (Transcription initiation factor TFIID subunit 1, domain of unknown function)	GO:0005515 (protein binding)
Aradu.A05	23385340	23385582	23385833	Aradu.48LC5	ATP-citrate lyase A-1 LENGTH=423	IPR013650 (ATP-grasp fold, succinyl-CoA synthetase-type), IPR016102 (Succinyl-CoA synthetase-like)	GO:0005524 (ATP binding)
Aradu.A05	23991155	23991266	23991492	Aradu.S50GT	ADP-ribosylation factor 1 LENGTH=181	IPR005225 (Small GTP-binding protein domain), IPR006689 (Small GTPase superfamily, ARF/SAR type), IPR027417 (P-loop containing nucleoside triphosphate hydrolase)	GO:0005525 (GTP binding), GO:0005622 (intracellular), GO:0006886 (intracellular protein transport), GO:0007264 (small GTPase mediated signal transduction)
Aradu.A05	2411344	2411467	2411480	Aradu.PA4MY	FKBP-like peptidyl-prolyl cis-trans isomerase family protein LENGTH=232	IPR001179 (Peptidyl-prolyl cis-trans isomerase, FKBP-type, domain), IPR023566 (Peptidyl-prolyl cis-trans isomerase, FKBP-type)	GO:0006457 (protein folding)
Aradu.A05	246645	246711	246963	Aradu.108ZP	| inactive poly [ADP-ribose] polymerase RCD1 | HC | chr1:50855008-50849518 | 20130731	IPR022003 (RST domain of plant C-terminal)
Aradu.A05	248604	249115	250521	Aradu.108ZP	| inactive poly [ADP-ribose] polymerase RCD1 | HC | chr1:50855008-50849518 | 20130731	IPR022003 (RST domain of plant C-terminal)
Aradu.A05	24893268	24893949	24893984	Aradu.3HY3W	Fe superoxide dismutase 3 LENGTH=263	IPR001189 (Manganese/iron superoxide dismutase)	GO:0004784 (superoxide dismutase activity), GO:0006801 (superoxide metabolic process), GO:0046872 (metal ion binding), GO:0055114 (oxidation-reduction process)
Aradu.A05	26018642	26019113	26021274	Aradu.0Q3CR	nodulin MtN21 /EamA-like transporter family protein LENGTH=368	IPR000620 (Drug/metabolite transporter)	GO:0016020 (membrane)
Aradu.A05	26024620	26024794	26028253	Aradu.0Q3CR	nodulin MtN21 /EamA-like transporter family protein LENGTH=368	IPR000620 (Drug/metabolite transporter)	GO:0016020 (membrane)
Aradu.A05	26499617	26499693	26499712	Aradu.YVQ0T	| phenylalanyl-tRNA synthetase | HC | chr7:31871926-31864463 | 20130731	IPR005121 (Phenylalanine-tRNA ligase, beta subunit, ferrodoxin-fold anticodon-binding)	GO:0000049 (tRNA binding), GO:0000287 (magnesium ion binding), GO:0004826 (phenylalanine-tRNA ligase activity), GO:0005524 (ATP binding), GO:0006432 (phenylalanyl-tRNA aminoacylation), GO:0008033 (tRNA processing)
Aradu.A05	27546267	27547321	27547682	Aradu.38ZXG	| DNA polymerase lambda-like protein | HC | chr5:17674798-17682254 | 20130731	IPR022312 (DNA polymerase family X), IPR028207 (DNA polymerase beta, palm domain)	GO:0003677 (DNA binding), GO:0003824 (catalytic activity), GO:0003887 (DNA-directed DNA polymerase activity), GO:0006281 (DNA repair), GO:0016779 (nucleotidyltransferase activity)
Aradu.A05	2883744	2883867	2883871	Aradu.EZ7WI	PREDICTED: F-box protein SKIP31-like [Glycine max]	IPR001810 (F-box domain), IPR004289 (Herpesvirus UL92)	GO:0005515 (protein binding)
Aradu.A05	29549467	29549605	29549632	Aradu.2W3KP	| peptidyl-prolyl cis-trans isomerase D | HC | chr4:34013626-34009945 | 20130731	IPR000569 (HECT), IPR002130 (Cyclophilin-type peptidyl-prolyl cis-trans isomerase domain), IPR019144 (Membralin), IPR023114 (Elongated TPR repeat-containing domain)	GO:0003755 (peptidyl-prolyl cis-trans isomerase activity), GO:0004842 (ubiquitin-protein ligase activity), GO:0006457 (protein folding)
Aradu.A05	298256	298367	298370	Aradu.BJE69	PREDICTED: uncharacterized protein At1g04910-like isoform X2 [Glycine max]	IPR019378 (GDP-fucose protein O-fucosyltransferase)
Aradu.A05	30456370	30456974	30457237	Aradu.X6MU8	PREDICTED: beta-1,3-galactosyltransferase 15-like [Glycine max]	IPR002659 (Glycosyl transferase, family 31), IPR008985 (Concanavalin A-like lectin/glucanases superfamily), IPR013320 (Concanavalin A-like lectin/glucanase, subgroup)	GO:0006486 (protein glycosylation), GO:0008378 (galactosyltransferase activity), GO:0016020 (membrane), GO:0030246 (carbohydrate binding)
Aradu.A05	308866	309961	310499	Aradu.D8TXM	| magnesium-dependent phosphatase-like protein | HC | chr2:1975936-1977880 | 20130731	IPR010036 (Magnesium-dependent phosphatase-1, eukaryotic/arcaheal type), IPR023214 (HAD-like domain)	GO:0016791 (phosphatase activity)
Aradu.A05	3225188	3225529	3225542	Aradu.7U7TU	Unknown protein
Aradu.A05	3229667	3229768	3229773	Aradu.7U7TU	Unknown protein
Aradu.A05	3337303	3337590	3337617	Aradu.SUN9W	PREDICTED: probable leucine-rich repeat receptor-like protein kinase At1g35710-like [Glycine max]	IPR001611 (Leucine-rich repeat), IPR003591 (Leucine-rich repeat, typical subtype)	GO:0005515 (protein binding)
Aradu.A05	33389200	33389736	33391108	Aradu.V39AV	serine/threonine protein phosphatase 2A LENGTH=307	IPR004843 (Calcineurin-like phosphoesterase domain, apaH type)	GO:0016787 (hydrolase activity)
Aradu.A05	33889571	33890373	33891580	Aradu.6516S	PREDICTED: uncharacterized protein At1g04910-like [Glycine max]
Aradu.A05	34028297	34028451	34029876	Aradu.UR75M	Pentatricopeptide repeat (PPR) superfamily protein LENGTH=415	IPR002885 (Pentatricopeptide repeat)
Aradu.A05	3416726	3420329	3420337	Aradu.34QFB	Auxin efflux carrier family protein LENGTH=395	IPR004776 (Auxin efflux carrier)	GO:0016021 (integral component of membrane), GO:0055085 (transmembrane transport)
Aradu.A05	34717103	34717218	34717228	Aradu.8D75I	phosphofructokinase 3 LENGTH=489	IPR000023 (Phosphofructokinase domain)	GO:0003872 (6-phosphofructokinase activity), GO:0005945 (6-phosphofructokinase complex), GO:0006096 (glycolysis)
Aradu.A05	3491577	3491665	3491681	Aradu.QM4PI	DNA mismatch repair protein, putative LENGTH=923	IPR002099 (DNA mismatch repair protein family)	GO:0005524 (ATP binding), GO:0006298 (mismatch repair), GO:0007131 (reciprocal meiotic recombination), GO:0030983 (mismatched DNA binding), GO:0032390 (MutLbeta complex)
Aradu.A05	3556862	3557166	3557173	Aradu.EX20N	PREDICTED: uncharacterized protein LOC100793138 isoform X1 [Glycine max]	IPR013905 (Lethal giant larvae (Lgl)-like, C-terminal domain), IPR015943 (WD40/YVTN repeat-like-containing domain)	GO:0005515 (protein binding)
Aradu.A05	3757285	3757558	3757581	Aradu.2CJ0B	MATE efflux family protein LENGTH=560	IPR002528 (Multi antimicrobial extrusion protein)	GO:0006855 (drug transmembrane transport), GO:0015238 (drug transmembrane transporter activity), GO:0015297 (antiporter activity), GO:0016020 (membrane), GO:0055085 (transmembrane transport)
Aradu.A05	3860969	3861994	3862194	Aradu.K3426	| DHHC-type zinc finger protein | HC | chr5:9229257-9236707 | 20130731
Aradu.A05	3863993	3864175	3865025	Aradu.K3426	| DHHC-type zinc finger protein | HC | chr5:9229257-9236707 | 20130731
Aradu.A05	3877188	3877645	3877689	Aradu.KY6HN	| general transcription factor 3C-like protein | HC | chr7:21357725-21347683 | 20130731	IPR019136 (Transcription factor IIIC, subunit 5)
Aradu.A05	40414797	40418403	40418934	Aradu.NS7T4	nitrate transporter 1:2 LENGTH=585	IPR000109 (Proton-dependent oligopeptide transporter family), IPR016196 (Major facilitator superfamily domain, general substrate transporter)	GO:0005215 (transporter activity), GO:0006810 (transport), GO:0016020 (membrane)
Aradu.A05	40622398	40622694	40623200	Aradu.ZYM67	cysteine synthase D1 LENGTH=324	IPR005856 (Cysteine synthase K/M)	GO:0004124 (cysteine synthase activity), GO:0006535 (cysteine biosynthetic process from serine)
Aradu.A05	40624645	40624955	40625310	Aradu.ZYM67	cysteine synthase D1 LENGTH=324	IPR005856 (Cysteine synthase K/M)	GO:0004124 (cysteine synthase activity), GO:0006535 (cysteine biosynthetic process from serine)
Aradu.A05	4113863	4114094	4114183	Aradu.Y3NX2	Putative methyltransferase family protein LENGTH=196	IPR019410 (Nicotinamide N-methyltransferase-like)
Aradu.A05	4170774	4170863	4170918	Aradu.QBR23	PREDICTED: protein preY, mitochondrial-like [Glycine max]	IPR005651 (Uncharacterised protein family UPF0434/Trm112)
Aradu.A05	4214139	4214493	4214541
Aradu.A05	4214633	4214747	4214758
Aradu.A05	4214828	4216917	4219261	Aradu.TLR10	Unknown protein
Aradu.A05	4229063	4229312	4229436	Aradu.F6CIR	Transmembrane amino acid transporter family protein LENGTH=453	IPR013057 (Amino acid transporter, transmembrane)
Aradu.A05	4527645	4528175	4528207	Aradu.90MNJ	MYB transcription factor MYB93 [Glycine max]	IPR009057 (Homeodomain-like)	GO:0003677 (DNA binding), GO:0003682 (chromatin binding)
Aradu.A05	45817714	45817832	45818110	Aradu.V98ND	Peptide chain release factor 1 LENGTH=413	IPR000352 (Peptide chain release factor class I/class II), IPR005139 (Peptide chain release factor), IPR014720 (Double-stranded RNA-binding domain), IPR025757 (Ternary complex factor MIP1, leucine-zipper)	GO:0003747 (translation release factor activity), GO:0005737 (cytoplasm), GO:0006415 (translational termination)
Aradu.A05	48441509	48441752	48441755	Aradu.ZT9FV	PREDICTED: uncharacterized protein LOC100798811 isoform X2 [Glycine max]	IPR009769 (Domain of unknown function DUF1336)
Aradu.A05	48442842	48445943	48447280	Aradu.ZT9FV	PREDICTED: uncharacterized protein LOC100798811 isoform X2 [Glycine max]	IPR009769 (Domain of unknown function DUF1336)
Aradu.A05	48797718	48798862	48798879	Aradu.QH1EK	Protein of unknown function (DUF155) LENGTH=373	IPR003734 (Protein of unknown function DUF155)
Aradu.A05	4921137	4921222	4921237	Aradu.0J8PV	casein kinase II beta subunit 4 LENGTH=283	IPR000704 (Casein kinase II, regulatory subunit)	GO:0005956 (protein kinase CK2 complex), GO:0019887 (protein kinase regulator activity)
Aradu.A05	503353	503837	503896	Aradu.F7I13	RNA-binding KH domain-containing protein LENGTH=632	IPR004087 (K Homology domain)	GO:0003723 (RNA binding)
Aradu.A05	50647130	50647247	50647269	Aradu.WS4W4	PREDICTED: transcription factor PIF3-like [Glycine max]	IPR011598 (Myc-type, basic helix-loop-helix (bHLH) domain)	GO:0046983 (protein dimerization activity)
Aradu.A05	5099381	5099463	5099501	Aradu.Z561G	pleckstrin homology (PH) domain-containing protein LENGTH=4219	IPR009291 (Vacuolar protein sorting-associated protein 62), IPR009543 (Vacuolar protein sorting-associated protein 13 domain), IPR010482 (Peroxin/Dysferlin domain), IPR011993 (Pleckstrin homology-like domain), IPR026847 (Vacuolar protein sorting-associated protein 13), IPR026854 (Vacuolar protein sorting-associated protein 13A N-terminal domain)
Aradu.A05	5137693	5138320	5139113	Aradu.PJG3K	Unknown protein
Aradu.A05	52386439	52386558	52386779	Aradu.EK9Y0	Unknown protein
Aradu.A05	52386925	52387182	52387206	Aradu.EK9Y0	Unknown protein
Aradu.A05	544856	545035	545081	Aradu.LV8M3	cinnamyl alcohol dehydrogenase 6 LENGTH=363	IPR002085 (Alcohol dehydrogenase superfamily, zinc-type), IPR016040 (NAD(P)-binding domain), IPR020843 (Polyketide synthase, enoylreductase)	GO:0008270 (zinc ion binding), GO:0016491 (oxidoreductase activity), GO:0055114 (oxidation-reduction process)
Aradu.A05	5466285	5466453	5466487	Aradu.M5IDE	LSD1 zinc finger family protein LENGTH=189	IPR005735 (Zinc finger, LSD1-type)
Aradu.A05	56706526	56707025	56707128	Aradu.AIJ8I	Unknown protein
Aradu.A05	5677212	5677292	5677298	Aradu.S0KU9	basic helix-loop-helix (bHLH) DNA-binding superfamily protein LENGTH=328	IPR011598 (Myc-type, basic helix-loop-helix (bHLH) domain)	GO:0046983 (protein dimerization activity)
Aradu.A05	3757285	3757558	3757581	Aradu.2CJ0B	MATE efflux family protein LENGTH=560	IPR002528 (Multi antimicrobial extrusion protein)	GO:0006855 (drug transmembrane transport), GO:0015238 (drug transmembrane transporter activity), GO:0015297 (antiporter activity), GO:0016020 (membrane), GO:0055085 (transmembrane transport)
Aradu.A05	57285	60015	60916	Aradu.0JC72	MATE efflux family protein LENGTH=486	IPR002528 (Multi antimicrobial extrusion protein)	GO:0006855 (drug transmembrane transport), GO:0015238 (drug transmembrane transporter activity), GO:0015297 (antiporter activity), GO:0016020 (membrane), GO:0055085 (transmembrane transport)
Aradu.A05	5872421	5873099	5875579	Aradu.48NPB	branched-chain amino acid transaminase 2 LENGTH=388	IPR001544 (Aminotransferase, class IV)	GO:0003824 (catalytic activity), GO:0004084 (branched-chain-amino-acid transaminase activity), GO:0008152 (metabolic process), GO:0009081 (branched-chain amino acid metabolic process)
Aradu.A05	59860095	59860770	59860827	Aradu.G0V23	PREDICTED: uncharacterized protein LOC100305520 isoform X2 [Glycine max]
Aradu.A05	6078994	6079073	6079903	Aradu.WKT9D	Transducin/WD40 repeat-like superfamily protein LENGTH=1614
Aradu.A05	62855284	62855396	62856724	Aradu.356M1	ribonuclease 3 LENGTH=222	IPR001568 (Ribonuclease T2-like)	GO:0003723 (RNA binding), GO:0033897 (ribonuclease T2 activity)
Aradu.A05	62856923	62857533	62857539	Aradu.356M1	ribonuclease 3 LENGTH=222	IPR001568 (Ribonuclease T2-like)	GO:0003723 (RNA binding), GO:0033897 (ribonuclease T2 activity)
Aradu.A05	6326220	6326789	6326885	Aradu.P637A	PREDICTED: probable amino-acid acetyltransferase NAGS2, chloroplastic-like isoform X2 [Glycine max]	IPR010167 (Amino-acid N-acetyltransferase (ArgA)), IPR016181 (Acyl-CoA N-acyltransferase)	GO:0004042 (acetyl-CoA:L-glutamate N-acetyltransferase activity), GO:0005737 (cytoplasm), GO:0006526 (arginine biosynthetic process), GO:0008080 (N-acetyltransferase activity)
Aradu.A05	6329018	6329474	6329481
Aradu.A05	6333832	6334312	6334330	Aradu.Z5EFE	PREDICTED: telomere repeat-binding factor 2-like isoform X2 [Glycine max]	IPR009057 (Homeodomain-like), IPR011991 (Winged helix-turn-helix DNA-binding domain)	GO:0000786 (nucleosome), GO:0003677 (DNA binding), GO:0003682 (chromatin binding), GO:0005634 (nucleus), GO:0006334 (nucleosome assembly)
Aradu.A05	6673176	6673291	6673302	Aradu.F19SY	LOB domain-containing protein 39 LENGTH=240	IPR004883 (Lateral organ boundaries, LOB)
Aradu.A05	667613	667699	667719	Aradu.5M73P	Oligopeptidase A. Metallo peptidase. MEROPS family M03A n=3 Tax=Synechococcus RepID=Q3AYD1_SYNS9	IPR001567 (Peptidase M3A/M3B), IPR024077 (Neurolysin/Thimet oligopeptidase, domain 2), IPR024079 (Metallopeptidase, catalytic domain), IPR024080 (Neurolysin/Thimet oligopeptidase, N-terminal)	GO:0004222 (metalloendopeptidase activity), GO:0006508 (proteolysis), GO:0008237 (metallopeptidase activity)
Aradu.A05	668564	668778	668978	Aradu.5M73P	Oligopeptidase A. Metallo peptidase. MEROPS family M03A n=3 Tax=Synechococcus RepID=Q3AYD1_SYNS9	IPR001567 (Peptidase M3A/M3B), IPR024077 (Neurolysin/Thimet oligopeptidase, domain 2), IPR024079 (Metallopeptidase, catalytic domain), IPR024080 (Neurolysin/Thimet oligopeptidase, N-terminal)	GO:0004222 (metalloendopeptidase activity), GO:0006508 (proteolysis), GO:0008237 (metallopeptidase activity)
Aradu.A05	6787816	6788075	6788081	Aradu.YLM4Q	PREDICTED: BTB/POZ domain-containing protein [Glycine max]	IPR011333 (BTB/POZ fold), IPR027356 (NPH3 domain)	GO:0005515 (protein binding)
Aradu.A05	69853088	69855295	69855692	Aradu.J6GHV	| ninja-family protein mc410 | HC | chr6:33504851-33508559 | 20130731	IPR012463 (Ninja)
Aradu.A05	72047018	72047392	72051819	Aradu.QSR66	Unknown protein
Aradu.A05	7948621	7948838	7948842	Aradu.RUD50	FUNCTIONS IN: molecular_function unknown; INVOLVED IN: biological_process unknown; EXPRESSED IN: 23 plant structures; EXPRESSED DURING: 13 growth stages;
Aradu.A05	8107816	8107900	8107952	Aradu.FL84V	P-loop containing nucleoside triphosphate hydrolases superfamily protein LENGTH=340	IPR000863 (Sulfotransferase domain), IPR027417 (P-loop containing nucleoside triphosphate hydrolase)	GO:0008146 (sulfotransferase activity)
Aradu.A05	81924899	81925818	81925908	Aradu.5HP19	PREDICTED: ATP-dependent Clp protease ATP-binding subunit clpX-like, mitochondrial-like [Glycine max]	IPR004487 (Clp protease, ATP-binding subunit ClpX), IPR027417 (P-loop containing nucleoside triphosphate hydrolase)	GO:0005524 (ATP binding), GO:0006457 (protein folding), GO:0051082 (unfolded protein binding)
Aradu.A05	82486272	82486379	82486414	Aradu.B3U8E	PREDICTED: T-complex protein 1 subunit gamma-like [Glycine max]	IPR002423 (Chaperonin Cpn60/TCP-1), IPR027409 (GroEL-like apical domain), IPR027410 (TCP-1-like chaperonin intermediate domain), IPR027413 (GroEL-like equatorial domain)	GO:0005524 (ATP binding), GO:0006457 (protein folding), GO:0044267 (cellular protein metabolic process), GO:0051082 (unfolded protein binding)
Aradu.A05	82901203	82901281	82901290	Aradu.798LQ	Unknown protein
Aradu.A05	84150681	84151254	84151293	Aradu.H82UT	PREDICTED: uncharacterized protein LOC100818516 isoform X1 [Glycine max]
Aradu.A05	84507992	84508076	84508096	Aradu.NL1YQ	disease resistance protein (TIR-NBS-LRR class), putative LENGTH=1556	IPR000157 (Toll/interleukin-1 receptor homology (TIR) domain), IPR000767 (Disease resistance protein), IPR027417 (P-loop containing nucleoside triphosphate hydrolase)	GO:0000166 (nucleotide binding), GO:0005515 (protein binding), GO:0006952 (defense response), GO:0007165 (signal transduction), GO:0017111 (nucleoside-triphosphatase activity), GO:0043531 (ADP binding)
Aradu.A05	847552	847637	847657	Aradu.D0L18	PREDICTED: protein SPT2 homolog isoform X5 [Glycine max]	IPR013256 (Chromatin SPT2)
Aradu.A05	85206006	85206264	85206282	Aradu.Q4YIY	PREDICTED: lysM and putative peptidoglycan-binding domain-containing protein 1-like isoform X1 [Glycine max]
Aradu.A05	86353763	86353871	86353882	Aradu.LUU3U	Protein kinase superfamily protein LENGTH=1296	IPR011009 (Protein kinase-like domain)
Aradu.A05	8842340	8842404	8842421	Aradu.7M1P4	PREDICTED: protein DA1-related 1-like isoform X4 [Glycine max]	IPR001781 (Zinc finger, LIM-type), IPR003903 (Ubiquitin interacting motif), IPR022087 (Protein DA1 like)	GO:0008270 (zinc ion binding)
Aradu.A05	88684388	88684507	88684567	Aradu.ES511	protein kinase family protein LENGTH=837	IPR011009 (Protein kinase-like domain), IPR013320 (Concanavalin A-like lectin/glucanase, subgroup)	GO:0004672 (protein kinase activity), GO:0005524 (ATP binding), GO:0006468 (protein phosphorylation)
Aradu.A05	89039312	89039386	89039418	Aradu.S2KMX	| tyrosine phosphatase | HC | chr5:36550392-36554548 | 20130731	IPR000340 (Dual specificity phosphatase, catalytic domain), IPR020422 (Dual specificity phosphatase, subgroup, catalytic domain), IPR024950 (Dual specificity phosphatase)	GO:0006470 (protein dephosphorylation), GO:0008138 (protein tyrosine/serine/threonine phosphatase activity)
Aradu.A05	90446693	90446805	90446820	Aradu.P49PE	protein serine/threonine phosphatases;protein kinases;catalytics;cAMP-dependent protein kinase regulators;ATP binding;protein serine/threonine phosphatases LENGTH=1094	IPR001932 (Protein phosphatase 2C (PP2C)-like domain), IPR002373 (cAMP/cGMP-dependent protein kinase), IPR011009 (Protein kinase-like domain), IPR015655 (Protein phosphatase 2C)	GO:0001932 (regulation of protein phosphorylation), GO:0003824 (catalytic activity), GO:0004672 (protein kinase activity), GO:0005524 (ATP binding), GO:0005952 (cAMP-dependent protein kinase complex), GO:0006468 (protein phosphorylation), GO:0008603 (cAMP-dependent protein kinase regulator activity)
Aradu.A05	90675953	90676381	90676458	Aradu.J1YHP	| translation elongation factor Ts protein | HC | chr6:33294847-33292785 | 20130731	IPR001816 (Translation elongation factor EFTs/EF1B), IPR012340 (Nucleic acid-binding, OB-fold)	GO:0003723 (RNA binding), GO:0003746 (translation elongation factor activity), GO:0005515 (protein binding), GO:0005622 (intracellular), GO:0006414 (translational elongation)
Aradu.A05	92206375	92206995	92207000	Aradu.F46YV	Serinc-domain containing serine and sphingolipid biosynthesis protein LENGTH=409	IPR005016 (TMS membrane protein/tumour differentially expressed protein)	GO:0016020 (membrane)
Aradu.A05	92262714	92263002	92263756	Aradu.2I1UD	Heavy metal transport/detoxification superfamily protein LENGTH=140	IPR006121 (Heavy metal-associated domain, HMA)	GO:0030001 (metal ion transport), GO:0046872 (metal ion binding)
Aradu.A05	92345627	92346248	92346251	Aradu.L50NE	ATPase-like, ParA/MinD n=2 Tax=Chroococcales RepID=K9YEQ3_HALP7	IPR002744 (Domain of unknown function DUF59), IPR010376 (Domain of unknown function, DUF971), IPR019591 (ATPase-like, ParA/MinD), IPR025669 (AAA domain), IPR027417 (P-loop containing nucleoside triphosphate hydrolase)
Aradu.A05	923860	925723	925726	Aradu.T8QK7	PREDICTED: uncharacterized protein LOC100817619 isoform X2 [Glycine max]
Aradu.A05	9388532	9388667	9389559	Aradu.Z3DCJ	DNA binding protein n=4 Tax=Andropogoneae RepID=B6SLL1_MAIZE	IPR009057 (Homeodomain-like)	GO:0000976 (transcription regulatory region sequence-specific DNA binding), GO:0003677 (DNA binding), GO:0003700 (sequence-specific DNA binding transcription factor activity), GO:0043565 (sequence-specific DNA binding)
Aradu.A05	94923627	94924416	94924424	Aradu.1E1V6	nodulin MtN21 /EamA-like transporter family protein LENGTH=360	IPR000620 (Drug/metabolite transporter), IPR001932 (Protein phosphatase 2C (PP2C)-like domain), IPR015655 (Protein phosphatase 2C)	GO:0003824 (catalytic activity), GO:0016020 (membrane)
Aradu.A05	96125409	96125894	96125909	Aradu.S9TH6	Pentatricopeptide repeat (PPR) superfamily protein LENGTH=621	IPR002885 (Pentatricopeptide repeat), IPR011009 (Protein kinase-like domain), IPR011990 (Tetratricopeptide-like helical)	GO:0004672 (protein kinase activity), GO:0005515 (protein binding), GO:0005524 (ATP binding), GO:0006468 (protein phosphorylation)
Aradu.A05	96158007	96158785	96159875	Aradu.7MV2V	Pentatricopeptide repeat (PPR) superfamily protein LENGTH=632	IPR002885 (Pentatricopeptide repeat)
Aradu.A05	96168766	96168872	96171214	Aradu.61JFB	PREDICTED: protein TIFY 6B-like isoform X1 [Glycine max]	IPR010399 (Tify), IPR018467 (CO/COL/TOC1, conserved site)
Aradu.A05	9644093	9644204	9644217	Aradu.LCP0L	PREDICTED: chromodomain-helicase-DNA-binding protein 1-like isoform X2 [Glycine max]	IPR000330 (SNF2-related), IPR001650 (Helicase, C-terminal), IPR027417 (P-loop containing nucleoside triphosphate hydrolase)	GO:0003676 (nucleic acid binding), GO:0003677 (DNA binding), GO:0004386 (helicase activity), GO:0005524 (ATP binding)
Aradu.A05	97421430	97421537	97421884
Aradu.A05	9775304	9775765	9775811
Aradu.A05	97913928	97914882	97914895
Aradu.A05	98232498	98233049	98233063	Aradu.98K4P	PREDICTED: nuclear pore complex protein Nup98-Nup96-like [Glycine max]	IPR007230 (Peptidase S59, nucleoporin)	GO:0005643 (nuclear pore), GO:0006810 (transport)
Aradu.A05	98521787	98521897	98521900	Aradu.BVL00	PREDICTED: MYB transcription factor MYB114 isoform X2 [Glycine max]	IPR009057 (Homeodomain-like)	GO:0003677 (DNA binding), GO:0003682 (chromatin binding)
Aradu.A05	99356476	99357515	99357534	Aradu.5I8JV	PREDICTED: probable ADP-ribosylation factor GTPase-activating protein AGD15-like [Glycine max]	IPR001164 (Arf GTPase activating protein)	GO:0008060 (ARF GTPase activator activity), GO:0008270 (zinc ion binding), GO:0032312 (regulation of ARF GTPase activity)
Aradu.A05	99401544	99403140	99403149	Aradu.EG8SC	carbonic anhydrase 1 LENGTH=347	IPR001765 (Carbonic anhydrase)	GO:0004089 (carbonate dehydratase activity), GO:0008270 (zinc ion binding)
Aradu.A06	100192062	100194289	100194306	Aradu.RJA7P	| phosphoglucan phosphatase LSF1 | HC | chr7:12965215-12973587 | 20130731	IPR000340 (Dual specificity phosphatase, catalytic domain), IPR001478 (PDZ domain), IPR014756 (Immunoglobulin E-set)	GO:0005515 (protein binding), GO:0006470 (protein dephosphorylation), GO:0008138 (protein tyrosine/serine/threonine phosphatase activity)
Aradu.A06	10048965	10049112	10049289	Aradu.JQ7JG	cystathionine beta-lyase LENGTH=464	IPR000277 (Cys/Met metabolism, pyridoxal phosphate-dependent enzyme), IPR015424 (Pyridoxal phosphate-dependent transferase)	GO:0003824 (catalytic activity), GO:0004121 (cystathionine beta-lyase activity), GO:0030170 (pyridoxal phosphate binding), GO:0071266 ('de novo' L-methionine biosynthetic process)
Aradu.A06	10071269	10071611	10072510	Aradu.YA7RF	unknown protein; FUNCTIONS IN: molecular_function unknown; INVOLVED IN: biological_process unknown; LOCATED IN: endomembrane system. LENGTH=48
Aradu.A06	100788858	100790463	100790748	Aradu.9JI15	nodulin MtN21 /EamA-like transporter family protein LENGTH=368
Aradu.A06	100883419	100884230	100884243	Aradu.3V07T	Phosphoglycerate mutase family protein LENGTH=274	IPR013078 (Histidine phosphatase superfamily, clade-1)
Aradu.A06	101641334	101642734	101644195	Aradu.TSF3S	PREDICTED: uncharacterized protein LOC100807790 [Glycine max]
Aradu.A06	101881462	101882925	101883729	Aradu.B34AL	PREDICTED: myosin IB heavy chain-like [Glycine max]	IPR010926 (Myosin tail 2)	GO:0003774 (motor activity), GO:0016459 (myosin complex)
Aradu.A06	101930955	101932060	101932073	Aradu.LXV3E	Exostosin family protein LENGTH=462	IPR004263 (Exostosin-like)
Aradu.A06	102119934	102120486	102121692	Aradu.SA2NE	PREDICTED: zinc finger protein CONSTANS-LIKE 1-like [Glycine max]	IPR010402 (CCT domain)	GO:0005515 (protein binding)
Aradu.A06	102602844	102602925	102602928	Aradu.JGB92	PREDICTED: uncharacterized protein LOC100305736 isoform X2 [Glycine max]
Aradu.A06	102673803	102674341	102676014	Aradu.PU6SR	| abscisic acid receptor | HC | chr5:35949871-35948195 | 20130731	IPR019587 (Polyketide cyclase/dehydrase), IPR023393 (START-like domain)
Aradu.A06	102694419	102694651	102694709	Aradu.ZS8UE	endoplasmic reticulum oxidoreductins 2 LENGTH=479	IPR007266 (Endoplasmic reticulum oxidoreductin 1)	GO:0003756 (protein disulfide isomerase activity), GO:0005783 (endoplasmic reticulum), GO:0055114 (oxidation-reduction process)
Aradu.A06	103045691	103046131	103047288	Aradu.1A3FB	alpha/beta-Hydrolases superfamily protein LENGTH=396	IPR000639 (Epoxide hydrolase-like)	GO:0003824 (catalytic activity)
Aradu.A06	103275574	103277705	103277857	Aradu.TJJ5E	PREDICTED: polyadenylate-binding protein 7-like isoform X1 [Glycine max]	IPR009818 (Ataxin-2, C-terminal), IPR012677 (Nucleotide-binding, alpha-beta plait)	GO:0000166 (nucleotide binding), GO:0003676 (nucleic acid binding)
Aradu.A06	103550932	103551217	103551235	Aradu.M3ASF	casein kinase I-like 4 LENGTH=414	IPR011009 (Protein kinase-like domain)	GO:0004672 (protein kinase activity), GO:0005524 (ATP binding), GO:0006468 (protein phosphorylation)
Aradu.A06	103943177	103943670	103944686	Aradu.NEL01	signal peptide peptidase LENGTH=344	IPR006639 (Presenilin/signal peptide peptidase)	GO:0004190 (aspartic-type endopeptidase activity), GO:0016021 (integral component of membrane)
Aradu.A06	104344703	104344898	104345045	Aradu.E085S	arginine/serine-rich splicing factor 35 LENGTH=350	IPR001878 (Zinc finger, CCHC-type), IPR012677 (Nucleotide-binding, alpha-beta plait)	GO:0000166 (nucleotide binding), GO:0003676 (nucleic acid binding), GO:0008270 (zinc ion binding)
Aradu.A06	104946611	104947224	104947237	Aradu.X3U5Y	Plastid-lipid associated protein PAP / fibrillin family protein LENGTH=239	IPR006843 (Plastid lipid-associated protein/fibrillin conserved domain)	GO:0005198 (structural molecule activity), GO:0009507 (chloroplast)
Aradu.A06	104959125	104959456	104959469	Aradu.L1FHQ	PREDICTED: uncharacterized protein At2g24330-like isoform X1 [Glycine max]	IPR019273 (Domain of unknown function DUF2296)
Aradu.A06	105050486	105051022	105052193	Aradu.J0B72	PREDICTED: uncharacterized protein LOC100789230 isoform X1 [Glycine max]	IPR007650 (Protein of unknown function DUF581)
Aradu.A06	105099161	105099265	105100973	Aradu.06LP9	sulfite oxidase LENGTH=393	IPR008335 (Eukaryotic molybdopterin oxidoreductase), IPR014756 (Immunoglobulin E-set)	GO:0009055 (electron carrier activity), GO:0016491 (oxidoreductase activity), GO:0030151 (molybdenum ion binding), GO:0046872 (metal ion binding), GO:0055114 (oxidation-reduction process)
Aradu.A06	105160269	105161261	105161286	Aradu.9Q2ZB	2Fe-2S ferredoxin-like superfamily protein LENGTH=173
Aradu.A06	105441945	105443118	105443912	Aradu.M1IAT	histone H2A protein 9 LENGTH=134	IPR009072 (Histone-fold)	GO:0000786 (nucleosome), GO:0003677 (DNA binding), GO:0005634 (nucleus), GO:0006334 (nucleosome assembly), GO:0046982 (protein heterodimerization activity)
Aradu.A06	105875420	105875549	105875621	Aradu.07K0G	| polynucleotide phosphatase/kinase | HC | chr6:23885829-23895496 | 20130731	IPR013954 (Polynucleotide kinase 3 phosphatase), IPR023214 (HAD-like domain)
Aradu.A06	105896112	105896231	105896249
Aradu.A06	106375310	106379253	106379701	Aradu.VF1ZP	| FAD-linked sulfhydryl oxidase Erv1-like protein | HC | chr8:17767273-17774662 | 20130731	IPR017905 (ERV/ALR sulfhydryl oxidase domain)	GO:0016972 (thiol oxidase activity), GO:0055114 (oxidation-reduction process)
Aradu.A06	106692048	106692474	106694291
Aradu.A06	107012700	107012806	107012843	Aradu.78JKA	trehalose-6-phosphate phosphatase LENGTH=374	IPR003337 (Trehalose-phosphatase), IPR023214 (HAD-like domain)	GO:0003824 (catalytic activity), GO:0005992 (trehalose biosynthetic process)
Aradu.A06	107015175	107015267	107017719
Aradu.A06	107529794	107529877	107529885	Aradu.52DEQ	chorismate mutase 2 LENGTH=265	IPR008238 (Chorismate mutase, AroQ class, eukaryotic type)	GO:0004106 (chorismate mutase activity), GO:0009073 (aromatic amino acid family biosynthetic process), GO:0046417 (chorismate metabolic process)
Aradu.A06	10809031	10809683	10810429	Aradu.D8IBM	transcription factor IIB LENGTH=312	IPR000812 (Transcription factor TFIIB)	GO:0008270 (zinc ion binding), GO:0017025 (TBP-class protein binding)
Aradu.A06	108424245	108424729	108424733	Aradu.35B90	protein kinase family protein LENGTH=703	IPR011009 (Protein kinase-like domain), IPR013320 (Concanavalin A-like lectin/glucanase, subgroup), IPR014729 (Rossmann-like alpha/beta/alpha sandwich fold)	GO:0004672 (protein kinase activity), GO:0005524 (ATP binding), GO:0006468 (protein phosphorylation), GO:0006950 (response to stress)
Aradu.A06	108463113	108465233	108465547	Aradu.178XP	Protein kinase family protein LENGTH=569	IPR000961 (AGC-kinase, C-terminal), IPR011009 (Protein kinase-like domain)	GO:0004672 (protein kinase activity), GO:0004674 (protein serine/threonine kinase activity), GO:0005524 (ATP binding), GO:0006468 (protein phosphorylation)
Aradu.A06	108819839	108819927	108819931
Aradu.A06	108988340	108988690	108991502	Aradu.RB83Y	Glycine dehydrogenase decarboxylating protein n=3 Tax=Rosaceae RepID=W8SQT8_9ROSA	IPR020581 (Glycine cleavage system P protein)	GO:0003824 (catalytic activity), GO:0004375 (glycine dehydrogenase (decarboxylating) activity), GO:0006544 (glycine metabolic process), GO:0006546 (glycine catabolic process), GO:0030170 (pyridoxal phosphate binding), GO:0055114 (oxidation-reduction process)
Aradu.A06	109077346	109077434	109077437	Aradu.3H35A	histone deacetylase 2 LENGTH=387	IPR000286 (Histone deacetylase superfamily)
Aradu.A06	109226172	109226903	109226932	Aradu.25BJJ	DNAJ homologue 2 LENGTH=419	IPR001623 (DnaJ domain), IPR026894 (DNAJ-containing protein, X-domain)
Aradu.A06	110304116	110304363	110304366	Aradu.FA7CN	Unknown protein
Aradu.A06	110463867	110464621	110465016	Aradu.H447Q	N-terminal nucleophile aminohydrolases (Ntn hydrolases) superfamily protein LENGTH=325	IPR000246 (Peptidase T2, asparaginase 2)	GO:0016787 (hydrolase activity)
Aradu.A06	111069653	111069872	111069877	Aradu.H0BW9	PREDICTED: UDP-glucuronate:xylan alpha-glucuronosyltransferase 2-like [Glycine max]	IPR002495 (Glycosyl transferase, family 8)
Aradu.A06	111239981	111240903	111240906	Aradu.DA9QJ	PREDICTED: uncharacterized protein LOC100775692 isoform X1 [Glycine max]	IPR012908 (GPI inositol-deacylase PGAP1-like), IPR016024 (Armadillo-type fold)	GO:0005488 (binding), GO:0006505 (GPI anchor metabolic process), GO:0006886 (intracellular protein transport)
Aradu.A06	111248367	111248907	111248910	Aradu.1E0KB	heme oxygenase 2 LENGTH=299	IPR016053 (Haem oxygenase-like), IPR016084 (Haem oxygenase-like, multi-helical)	GO:0004392 (heme oxygenase (decyclizing) activity), GO:0006788 (heme oxidation), GO:0055114 (oxidation-reduction process)
[truncated: 2,923 more rows]

## Sheet: Alternative 5' Donor
Chromosome	Distal Donor Junction	Proximal Donor Junction	Common Acceptor Site	Diploid gene model	Annotation	Interpro	GO
[truncated: 4,293 more rows]
