# Supplementary material for: A Developmental Transcriptome Map for Allotetraploid Arachis hypogaea
Source: Front Plant Sci. 2016 Sep 30;7:1446. doi: 10.3389/fpls.2016.01446 (PMC5043296; doi:10.3389/fpls.2016.01446)
Supplement: Supplementary file 4 [file Table4.XLSX]

## Sheet: Sheet1
Table S4. Blast results for putative pri-miRNAs.
Arachis ncRNA transcript	miRNA id	% identity	hit length	mismatch	evalue	bitscore	hit ID	genus	species	mir family
Aipa22207_comp0_c0_seq5	ahy-MIR156c	94.7	132	7	2e-53	206	MI0015334	Arachis	hypogaea	miR156c
Aipa38241_comp0_c0_seq2	mtr-MIR156c	89.58	96	10	3e-28	122	MI0005584	Medicago	truncatula	miR156c
Adur45812_comp0_c0_seq1	ahy-MIR156c	100	139	0	4e-69	257	MI0015334	Arachis	hypogaea	miR156c
Aipa22207_comp0_c0_seq3	ahy-MIR156c	94.7	132	7	2e-53	206	MI0015334	Arachis	hypogaea	miR156c
Aipa38241_comp0_c0_seq1	mtr-MIR156c	89.58	96	10	2e-28	122	MI0005584	Medicago	truncatula	miR156c
Aipa4896_comp2_c0_seq1	tcc-MIR156g	92.11	114	8	4e-39	159	MI0017459	Theobroma	cacao	miR156g
Adur50097_comp0_c0_seq2	tcc-MIR156g	92.11	114	8	3e-39	159	MI0017459	Theobroma	cacao	miR156g
Adur50097_comp0_c0_seq1	tcc-MIR156g	92.11	114	8	3e-39	159	MI0017459	Theobroma	cacao	miR156g
Aipa44035_comp0_c0_seq1	ahy-MIR159	99.49	196	1	6e-99	357	MI0015335	Arachis	hypogaea	miR159
Adur32614_comp21_c0_seq1	ahy-MIR159	99.49	197	1	2e-99	359	MI0015335	Arachis	hypogaea	miR159
Adur29539_comp0_c0_seq1	gma-MIR160a	93.28	119	8	2e-44	176	MI0001774	Glycine	max	miR160
Adur7071_comp1_c0_seq1	ahy-MIR160	94.49	127	5	3e-50	195	MI0015336	Arachis	hypogaea	miR160
Aipa34031_comp0_c0_seq6	ahy-MIR160	100	126	0	7e-62	233	MI0015336	Arachis	hypogaea	miR160
Aipa34031_comp0_c0_seq3	ahy-MIR160	100	126	0	7e-62	233	MI0015336	Arachis	hypogaea	miR160
Adur35799_comp0_c0_seq1	vun-MIR162	97.41	116	1	4e-50	196	MI0019569	Vigna	unguiculata	miR162
Aipa22451_comp0_c0_seq1	vun-MIR162	97.41	116	1	3e-50	196	MI0019569	Vigna	unguiculata	miR162
Adur431_comp0_c0_seq1	mtr-MIR166e	82.76	116	4	7e-19	89.8	MI0005594	Medicago	truncatula	miR166e
Aipa23247_comp2_c0_seq5	cme-MIR166f	83.17	101	13	2e-18	89.8	MI0023213	Cucumis	melo	miR166f
Aipa23247_comp2_c0_seq8	cme-MIR166f	83.17	101	13	3e-18	89.8	MI0023213	Cucumis	melo	miR166f
Aipa23247_comp2_c0_seq7	cme-MIR166f	83.17	101	13	2e-18	89.8	MI0023213	Cucumis	melo	miR166f
Aipa23247_comp2_c0_seq14	cme-MIR166f	83.17	101	13	1e-18	89.8	MI0023213	Cucumis	melo	miR166f
Aipa23247_comp2_c0_seq13	cme-MIR166f	83.17	101	13	3e-18	89.8	MI0023213	Cucumis	melo	miR166f
Aipa41449_comp0_c0_seq1	ahy-MIR167	100	118	0	5e-57	219	MI0015337	Arachis	hypogaea	miR167
Adur45314_comp1_c0_seq1	ahy-MIR167	100	118	0	1e-57	219	MI0015337	Arachis	hypogaea	miR167
Aipa10516_comp2_c0_seq1	ppe-MIR167a	82.73	139	16	5e-27	117	MI0026078	Prunus	persica	miR167a
Adur41009_comp1_c0_seq3	gma-MIR168a	88.19	127	10	1e-35	147	MI0001779	Glycine	max	miR168
Adur41009_comp1_c0_seq2	gma-MIR168a	88.19	127	10	5e-36	147	MI0001779	Glycine	max	miR168
Adur24776_comp1_c0_seq1	ppe-MIR171a	86.24	109	14	7e-27	117	MI0021623	Prunus	persica	miR171a
Aipa5192_comp0_c0_seq1	ppe-MIR171a	86.24	109	14	8e-27	117	MI0021623	Prunus	persica	miR171a
Aipa5192_comp0_c0_seq2	ppe-MIR171a	86.24	109	14	7e-27	117	MI0021623	Prunus	persica	miR171a
Aipa28433_comp1_c0_seq3	lja-MIR172b	81.51	119	18	3e-20	95.3	MI0024382	Lotus	japonicus	miR172b
Aipa41750_comp2_c0_seq1	mtr-MIR2118	80.81	172	15	3e-27	119	MI0010858	Medicago	truncatula	miR2118
Adur8630_comp0_c0_seq1	mtr-MIR2118	81.98	172	13	1e-30	130	MI0010858	Medicago	truncatula	miR2118
Adur8630_comp0_c0_seq2	mtr-MIR2118	81.98	172	13	9e-31	130	MI0010858	Medicago	truncatula	miR2118
Aipa17214_comp2_c0_seq1	peu-MIR2916	92.22	90	7	3e-30	128	MI0012640	Populus	euphratica	miR2916
Adur36377_comp0_c0_seq1	peu-MIR2916	92.22	90	7	1e-30	128	MI0012640	Populus	euphratica	miR2916
Adur8994_comp0_c0_seq1	peu-MIR2916	92.22	90	7	2e-30	128	MI0012640	Populus	euphratica	miR2916
Adur4212_comp0_c1_seq1	peu-MIR2916	92.22	90	7	1e-30	128	MI0012640	Populus	euphratica	miR2916
Aipa5519_comp1_c0_seq1	peu-MIR2916	92.22	90	7	1e-30	128	MI0012640	Populus	euphratica	miR2916
Adur4209_comp6_c0_seq1	peu-MIR2916	92.22	90	7	1e-30	128	MI0012640	Populus	euphratica	miR2916
Aipa17198_comp0_c0_seq1	peu-MIR2916	92.22	90	7	1e-30	128	MI0012640	Populus	euphratica	miR2916
Adur47964_comp0_c0_seq1	mtr-MIR319b	92.22	180	10	4e-67	252	MI0005596	Medicago	truncatula	miR319b
Aipa16068_comp0_c0_seq1	mtr-MIR319b	92.22	180	10	4e-67	252	MI0005596	Medicago	truncatula	miR319b
Adur47482_comp0_c0_seq1	gma-MIR319o	83.41	205	20	8e-45	178	MI0031039	Glycine	max	miR319o
Adur47482_comp0_c0_seq2	gma-MIR319o	83.41	205	20	8e-45	178	MI0031039	Glycine	max	miR319o
Aipa25709_comp0_c0_seq1	gma-MIR319o	83.41	205	20	9e-45	178	MI0031039	Glycine	max	miR319o
Aipa32496_comp4_c0_seq1	ahy-MIR3509	89.86	138	9	5e-44	172	MI0015342	Arachis	hypogaea	miR3509
Adur1137_comp3_c0_seq1	ahy-MIR3509	84.09	132	16	1e-28	122	MI0015342	Arachis	hypogaea	miR3509
Adur35629_comp1_c0_seq1	ahy-MIR3512	99.3	142	0	2e-68	255	MI0015345	Arachis	hypogaea	miR3512
Adur19328_comp0_c0_seq4	ahy-MIR3513	98.47	131	1	5e-61	230	MI0015346	Arachis	hypogaea	miR3513
Adur19324_comp1_c0_seq2	ahy-MIR3513	95.97	124	4	2e-51	200	MI0015346	Arachis	hypogaea	miR3513
Adur19328_comp0_c0_seq1	ahy-MIR3513	98.47	131	1	1e-60	230	MI0015346	Arachis	hypogaea	miR3513
Adur19324_comp1_c0_seq1	ahy-MIR3513	95.97	124	4	2e-51	200	MI0015346	Arachis	hypogaea	miR3513
Adur27936_comp0_c0_seq1	ahy-MIR3514	93.75	192	10	5e-78	287	MI0015347	Arachis	hypogaea	miR3514
Aipa27047_comp0_c0_seq1	ahy-MIR3514	98.45	193	1	2e-93	339	MI0015347	Arachis	hypogaea	miR3514
Aipa8560_comp2_c0_seq2	ahy-MIR3515	100	174	0	2e-88	322	MI0015348	Arachis	hypogaea	miR3515
Adur27564_comp1_c0_seq1	ahy-MIR3521	96.51	86	2	6e-34	141	MI0015354	Arachis	hypogaea	miR3521
Adur25649_comp1_c1_seq1	ahy-MIR3521	96.51	86	2	2e-34	141	MI0015354	Arachis	hypogaea	miR3521
Aipa36944_comp2_c0_seq1	ahy-MIR3521	96.51	86	2	1e-34	141	MI0015354	Arachis	hypogaea	miR3521
Adur33046_comp1_c0_seq1	ahy-MIR3521	96.51	86	2	6e-34	141	MI0015354	Arachis	hypogaea	miR3521
Aipa20566_comp1_c0_seq1	gma-MIR390f	82.18	101	10	5e-16	80.5	MI0021702	Glycine	max	miR390f
Adur8408_comp0_c0_seq1	gma-MIR390f	82.18	101	10	5e-16	80.5	MI0021702	Glycine	max	miR390f
Adur28357_comp0_c0_seq1	gma-MIR393d	82.35	119	9	2e-19	93.5	MI0021705	Glycine	max	miR393d
Aipa43949_comp0_c0_seq1	ahy-MIR394	86.49	111	0	1e-23	108	MI0015338	Arachis	hypogaea	miR394
Adur38484_comp0_c1_seq1	gma-MIR396a	86.86	137	5	8e-34	141	MI0001785	Glycine	max	miR396a
Aipa49390_comp0_c0_seq2	gma-MIR396a	86.96	138	5	6e-34	143	MI0001785	Glycine	max	miR396a
Aipa49390_comp0_c0_seq1	gma-MIR396a	86.96	138	5	6e-34	143	MI0001785	Glycine	max	miR396a
Aipa18487_comp0_c0_seq1	ahy-MIR398	99.35	153	1	1e-75	278	MI0015339	Arachis	hypogaea	miR398
Adur25162_comp1_c0_seq1	gma-MIR5368	91.82	159	12	2e-58	220	MI0018621	Glycine	max	miR5368
Adur9781_comp0_c0_seq1	gma-MIR5368	91.82	159	12	2e-58	220	MI0018621	Glycine	max	miR5368
Adur16524_comp1_c0_seq1	gma-MIR5368	91.12	169	14	1e-60	228	MI0018621	Glycine	max	miR5368
