# Supplementary material for: A Developmental Transcriptome Map for Allotetraploid Arachis hypogaea
Source: Front Plant Sci. 2016 Sep 30;7:1446. doi: 10.3389/fpls.2016.01446 (PMC5043296; doi:10.3389/fpls.2016.01446)
Supplement: Supplementary file 5 [file Table5.XLSX]

## Sheet: Sheet1
Table S5. Positions of intergenic non-coding RNAs (ncRNAs) based on diploid progenitor genome sequence. Positions of Arachis duranensis (Aradu) and Arachis ipaensis (Araip) ncRNAs. Positions are based on pseudomolecules v1.0 (peanutbase.org).
chromosome	start	end	id
Aradu.A01	99974751	99975869	Adur2855_comp0_c0_seq1
Aradu.A01	99974751	99975869	Adur2855_comp0_c0_seq2
Aradu.A01	98829029	98829458	Adur2965_comp0_c0_seq1
Aradu.A01	94391270	94391569	Adur8172_comp0_c0_seq1
Aradu.A01	90467708	90467926	Adur8238_comp0_c0_seq1
Aradu.A01	90059883	90060347	Adur8275_comp2_c0_seq1
Aradu.A01	89829702	89830186	Adur8291_comp0_c0_seq1
Aradu.A01	89795120	89795326	Adur8293_comp2_c0_seq1
Aradu.A01	89774859	89775657	Adur8297_comp0_c0_seq1
Aradu.A01	32073292	32073979	Adur13379_comp0_c0_seq2
Aradu.A01	31995583	31999705	Adur13402_comp1_c0_seq2
Aradu.A01	93061013	93061272	Adur13699_comp0_c0_seq1
Aradu.A01	64542981	64543822	Adur17684_comp0_c0_seq1
Aradu.A01	8597855	8598149	Adur19540_comp0_c1_seq1
Aradu.A01	9073279	9073902	Adur19587_comp1_c2_seq1
Aradu.A01	10258942	10260157	Adur19706_comp2_c0_seq1
Aradu.A01	10279193	10279758	Adur19709_comp0_c0_seq1
Aradu.A01	11026655	11028935	Adur19781_comp0_c0_seq5
Aradu.A01	11028925	11029448	Adur19781_comp1_c0_seq1
Aradu.A01	11443023	11443254	Adur19806_comp0_c0_seq1
Aradu.A01	11939593	11940145	Adur19827_comp0_c0_seq1
Aradu.A01	11509971	11510532	Adur19836_comp0_c0_seq1
Aradu.A01	11757488	11758314	Adur19857_comp0_c0_seq1
Aradu.A01	35504793	35505184	Adur21246_comp0_c0_seq1
Aradu.A01	40571487	40572385	Adur22150_comp0_c0_seq2
Aradu.A01	33060645	33060943	Adur25261_comp1_c0_seq1
Aradu.A01	23687233	23687654	Adur26335_comp0_c0_seq1
Aradu.A01	95641222	95641456	Adur27408_comp0_c0_seq1
Aradu.A01	4211496	4212034	Adur28649_comp0_c0_seq1
Aradu.A01	3592939	3593460	Adur28737_comp1_c0_seq1
Aradu.A01	85130193	85130689	Adur33783_comp1_c0_seq1
Aradu.A01	96570012	96575041	Adur35010_comp2_c0_seq1
Aradu.A01	96706927	96707162	Adur35021_comp0_c0_seq1
Aradu.A01	104328434	104328740	Adur35729_comp1_c0_seq1
Aradu.A01	104662871	104663588	Adur35732_comp2_c0_seq1
Aradu.A01	103985935	103986525	Adur35745_comp0_c0_seq1
Aradu.A01	103864033	103865200	Adur35755_comp0_c0_seq1
Aradu.A01	103969532	103970217	Adur35770_comp4_c0_seq1
Aradu.A01	102814042	102814851	Adur35823_comp2_c0_seq1
Aradu.A01	102502305	102502863	Adur35888_comp0_c0_seq1
Aradu.A01	102498394	102499048	Adur35889_comp0_c0_seq1
Aradu.A01	101723025	101726866	Adur35949_comp0_c0_seq14
Aradu.A01	101147474	101153541	Adur36002_comp3_c0_seq1
Aradu.A01	38442779	38444055	Adur36464_comp0_c0_seq1
Aradu.A01	38358185	38358686	Adur36472_comp1_c0_seq1
Aradu.A01	36606414	36608101	Adur36533_comp1_c0_seq2
Aradu.A01	36398048	36401416	Adur36546_comp2_c0_seq2
Aradu.A01	61438255	61438699	Adur36624_comp0_c0_seq1
Aradu.A01	98066290	98066737	Adur37280_comp1_c0_seq1
Aradu.A01	98159262	98159693	Adur37300_comp0_c0_seq1
Aradu.A01	94351248	94351525	Adur38454_comp9_c0_seq1
Aradu.A01	87103476	87103814	Adur38511_comp0_c0_seq1
Aradu.A01	19581760	19582768	Adur39042_comp0_c0_seq1
Aradu.A01	97356554	97357462	Adur39154_comp0_c0_seq1
Aradu.A01	97354982	97355764	Adur39165_comp0_c0_seq1
Aradu.A01	21396242	21396904	Adur39390_comp0_c0_seq1
Aradu.A01	73006428	73007311	Adur41395_comp0_c0_seq1
Aradu.A01	97939347	97940137	Adur41792_comp1_c0_seq1
Aradu.A01	62053219	62055211	Adur41868_comp1_c0_seq3
Aradu.A01	63306665	63310186	Adur41899_comp0_c0_seq1
Aradu.A01	94361343	94361581	Adur43199_comp0_c0_seq1
Aradu.A01	40658858	40659379	Adur43320_comp0_c0_seq1
Aradu.A01	12300824	12301299	Adur43383_comp0_c0_seq1
Aradu.A01	88292366	88293435	Adur43435_comp0_c0_seq1
Aradu.A01	93540953	93541626	Adur44150_comp1_c0_seq1
Aradu.A01	93539775	93540287	Adur44167_comp0_c0_seq1
Aradu.A01	93422510	93422942	Adur44177_comp0_c0_seq2
Aradu.A01	93003053	93004114	Adur44222_comp0_c0_seq1
Aradu.A01	92852718	92853130	Adur44236_comp3_c0_seq1
Aradu.A01	92330135	92330970	Adur44283_comp0_c0_seq1
Aradu.A01	92328073	92328588	Adur44284_comp0_c0_seq1
Aradu.A01	92400272	92401021	Adur44294_comp0_c0_seq1
Aradu.A01	92254186	92254446	Adur44310_comp0_c0_seq1
Aradu.A01	91746743	91747257	Adur44361_comp1_c0_seq2
Aradu.A01	891069	894206	Adur44600_comp2_c0_seq1
Aradu.A01	1220147	1220550	Adur44626_comp0_c0_seq1
Aradu.A01	2281233	2281588	Adur44710_comp1_c0_seq1
Aradu.A01	19581786	19582873	Adur46417_comp1_c0_seq1
Aradu.A01	19582254	19582575	Adur46417_comp1_c1_seq1
Aradu.A01	30350426	30351244	Adur47532_comp1_c0_seq1
Aradu.A01	29260349	29260681	Adur47557_comp0_c0_seq1
Aradu.A01	29258066	29261787	Adur47558_comp1_c0_seq1
Aradu.A01	29154259	29155056	Adur47560_comp0_c0_seq1
Aradu.A01	94585498	94585725	Adur47934_comp1_c0_seq1
Aradu.A01	84362281	84362488	Adur48256_comp0_c0_seq1
Aradu.A01	94351297	94351547	Adur48257_comp0_c0_seq1
Aradu.A01	55435149	55435585	Adur48688_comp0_c0_seq1
Aradu.A01	55577599	55577915	Adur48698_comp0_c0_seq1
Aradu.A01	6364512	6366640	Adur50182_comp2_c0_seq1
Aradu.A01	7242382	7242738	Adur50292_comp1_c0_seq1
Aradu.A01	7443259	7443575	Adur50303_comp0_c0_seq1
Aradu.A01	7619540	7620904	Adur50324_comp0_c0_seq1
Aradu.A01	7732525	7732897	Adur50330_comp2_c0_seq1
Aradu.A01	93629953	93630384	Adur50412_comp1_c0_seq1
Aradu.A01	84362232	84362503	Aipa51889_comp0_c0_seq1
Aradu.A02	6968686	6969133	Adur576_comp0_c1_seq1
Aradu.A02	6077638	6079172	Adur655_comp0_c0_seq4
Aradu.A02	81977076	81978471	Adur4023_comp3_c0_seq1
Aradu.A02	81976427	81977076	Adur4023_comp3_c0_seq2
Aradu.A02	81975098	81977078	Adur4023_comp3_c0_seq4
Aradu.A02	35943346	35943556	Adur4224_comp3_c0_seq1
Aradu.A02	35920795	35921376	Adur4227_comp2_c0_seq1
Aradu.A02	10380687	10381023	Adur4567_comp0_c0_seq1
Aradu.A02	73479460	73479853	Adur5571_comp0_c0_seq1
Aradu.A02	70857179	70857592	Adur7220_comp0_c0_seq1
Aradu.A02	71651151	71651436	Adur7232_comp4_c0_seq1
Aradu.A02	21852418	21852662	Adur7605_comp0_c0_seq1
Aradu.A02	88187351	88187616	Adur11262_comp0_c0_seq1
Aradu.A02	88300628	88301327	Adur11273_comp0_c0_seq1
Aradu.A02	56681929	56683381	Adur11338_comp0_c0_seq1
Aradu.A02	88808056	88808844	Adur11339_comp0_c0_seq1
Aradu.A02	88858188	88858507	Adur11346_comp0_c0_seq1
Aradu.A02	88857864	88858340	Adur11346_comp0_c0_seq2
Aradu.A02	88888435	88888959	Adur11357_comp0_c0_seq2
Aradu.A02	89287668	89288545	Adur11404_comp1_c0_seq1
Aradu.A02	89285464	89286326	Adur11405_comp0_c0_seq1
Aradu.A02	16018564	16019107	Adur13676_comp1_c0_seq1
Aradu.A02	68357422	68361715	Adur18651_comp0_c0_seq1
Aradu.A02	68357422	68361715	Adur18651_comp0_c0_seq2
Aradu.A02	68357347	68361715	Adur18651_comp0_c0_seq4
Aradu.A02	78496431	78497275	Adur22152_comp0_c0_seq1
Aradu.A02	78407802	78408365	Adur22163_comp0_c1_seq2
Aradu.A02	81975122	81975527	Adur23654_comp0_c0_seq1
Aradu.A02	64736569	64736840	Adur23987_comp0_c1_seq1
Aradu.A02	65375538	65376062	Adur24003_comp2_c0_seq1
Aradu.A02	69845357	69845575	Adur25238_comp0_c0_seq1
Aradu.A02	52462643	52463354	Adur25513_comp0_c0_seq1
Aradu.A02	13475508	13475795	Adur25618_comp1_c0_seq1
Aradu.A02	69415689	69416016	Adur26432_comp1_c0_seq1
Aradu.A02	16454787	16455424	Adur26752_comp1_c0_seq1
Aradu.A02	16688871	16689371	Adur26774_comp5_c0_seq1
Aradu.A02	24876478	24877746	Adur26909_comp2_c0_seq1
Aradu.A02	8025654	8026091	Adur29216_comp8_c0_seq1
Aradu.A02	3897099	3903039	Adur29407_comp0_c0_seq1
Aradu.A02	3903159	3907273	Adur29407_comp1_c0_seq1
Aradu.A02	3520047	3521952	Adur29413_comp0_c0_seq1
Aradu.A02	3499189	3499478	Adur29417_comp1_c0_seq1
Aradu.A02	3199152	3199681	Adur29435_comp0_c0_seq1
Aradu.A02	3192488	3193534	Adur29472_comp0_c0_seq1
Aradu.A02	89861587	89862797	Adur29972_comp3_c0_seq1
Aradu.A02	89832202	89832937	Adur29980_comp0_c0_seq1
Aradu.A02	91047015	91047459	Adur30101_comp0_c0_seq2
Aradu.A02	91743282	91743595	Adur30180_comp5_c0_seq1
Aradu.A02	91603006	91603247	Adur30201_comp1_c0_seq1
Aradu.A02	5106701	5106906	Adur34587_comp0_c0_seq1
Aradu.A02	81718375	81718608	Adur36141_comp2_c0_seq1
Aradu.A02	80632819	80634475	Adur36187_comp0_c0_seq3
Aradu.A02	80632133	80632491	Adur36187_comp0_c1_seq1
Aradu.A02	80789635	80790153	Adur36191_comp0_c0_seq1
Aradu.A02	80279998	80283510	Adur36210_comp1_c0_seq1
Aradu.A02	79680069	79680522	Adur36256_comp0_c0_seq1
Aradu.A02	79214036	79214325	Adur36292_comp0_c0_seq1
Aradu.A02	36697780	36701431	Adur38166_comp0_c0_seq1
Aradu.A02	14067670	14068044	Adur38759_comp0_c1_seq1
Aradu.A02	14244289	14246291	Adur38800_comp0_c1_seq1
Aradu.A02	14241995	14243100	Adur38800_comp0_c1_seq3
Aradu.A02	14760482	14761004	Adur39323_comp1_c0_seq1
Aradu.A02	60288	61583	Adur41427_comp2_c0_seq1
Aradu.A02	1233890	1234273	Adur41584_comp0_c0_seq1
Aradu.A02	2043365	2043965	Adur41675_comp0_c0_seq1
Aradu.A02	12225386	12225705	Adur41699_comp0_c0_seq1
Aradu.A02	50238589	50241742	Adur42398_comp1_c0_seq1
Aradu.A02	17908182	17909125	Adur42413_comp0_c0_seq6
Aradu.A02	19954229	19954471	Adur44355_comp0_c0_seq1
Aradu.A02	43070531	43070942	Adur44782_comp0_c0_seq1
Aradu.A02	47289310	47289954	Adur44800_comp0_c0_seq1
Aradu.A02	59165459	59168033	Adur45110_comp1_c0_seq1
Aradu.A02	51766037	51766583	Adur46080_comp0_c0_seq2
Aradu.A02	20220693	20220941	Adur46332_comp0_c0_seq1
Aradu.A02	83516796	83517558	Adur46808_comp1_c0_seq1
Aradu.A02	84329166	84329612	Adur46856_comp0_c0_seq1
Aradu.A02	84208535	84209520	Adur46857_comp0_c0_seq1
Aradu.A02	85084523	85085501	Adur46930_comp0_c0_seq1
Aradu.A02	85786789	85787365	Adur46965_comp0_c0_seq1
Aradu.A02	85776954	85777622	Adur46966_comp1_c0_seq1
Aradu.A02	86173391	86174736	Adur46967_comp0_c0_seq1
Aradu.A02	86509076	86509316	Adur47012_comp0_c1_seq1
Aradu.A02	86361335	86362101	Adur47014_comp0_c1_seq1
Aradu.A02	87072039	87072306	Adur47056_comp0_c0_seq1
Aradu.A02	87037859	87038823	Adur47057_comp0_c0_seq1
Aradu.A02	87212874	87215761	Adur47095_comp3_c0_seq1
Aradu.A02	68678274	68679395	Adur48318_comp0_c0_seq1
Aradu.A02	89753198	89753407	Adur49207_comp2_c0_seq1
Aradu.A02	48166784	48167569	Adur49805_comp0_c0_seq1
Aradu.A02	25545392	25545607	Adur50006_comp1_c0_seq1
Aradu.A02	92414935	92415242	Adur50544_comp0_c0_seq1
Aradu.A02	92414354	92415301	Adur50544_comp1_c0_seq1
Aradu.A02	92710818	92711617	Adur50593_comp1_c0_seq1
Aradu.A02	93533529	93536189	Adur50711_comp0_c0_seq2
Aradu.A02	13836737	13838037	Aipa5943_comp3_c0_seq1
Aradu.A02	81979862	81980192	Aipa8298_comp0_c0_seq1
Aradu.A02	3869729	3870050	Aipa17689_comp2_c0_seq1
Aradu.A02	61642	61994	Aipa37926_comp0_c0_seq1
Aradu.A02	60931268	60931481	Aipa40194_comp2_c0_seq1
Aradu.A03	39869209	39869525	Adur85_comp1_c0_seq1
Aradu.A03	40036570	40036966	Adur124_comp1_c0_seq1
Aradu.A03	40242444	40242923	Adur153_comp0_c0_seq1
Aradu.A03	40285153	40285905	Adur156_comp0_c0_seq1
Aradu.A03	41468791	41469409	Adur210_comp1_c0_seq1
Aradu.A03	13863153	13863584	Adur785_comp0_c0_seq1
Aradu.A03	14472042	14472458	Adur835_comp0_c0_seq1
Aradu.A03	18490613	18491438	Adur1536_comp0_c0_seq1
Aradu.A03	116591103	116591624	Adur1753_comp1_c0_seq1
Aradu.A03	116610950	116611587	Adur1765_comp0_c0_seq5
Aradu.A03	116349373	116349672	Adur1778_comp0_c0_seq1
Aradu.A03	116148531	116149022	Adur1783_comp0_c0_seq1
Aradu.A03	116141214	116144868	Adur1783_comp0_c1_seq2
Aradu.A03	115935161	115935521	Adur1803_comp0_c0_seq1
Aradu.A03	3905276	3906978	Adur2241_comp0_c0_seq1
Aradu.A03	3845098	3845398	Adur2250_comp0_c0_seq1
Aradu.A03	3850078	3850493	Adur2251_comp1_c0_seq1
Aradu.A03	3594749	3595136	Adur2295_comp0_c0_seq1
Aradu.A03	2443273	2443585	Adur2437_comp0_c0_seq1
Aradu.A03	2345543	2345929	Adur2476_comp0_c0_seq1
Aradu.A03	1712174	1713504	Adur2567_comp1_c0_seq1
Aradu.A03	1521421	1521935	Adur2584_comp0_c1_seq1
Aradu.A03	1532734	1533533	Adur2586_comp1_c0_seq1
Aradu.A03	1441736	1442454	Adur2614_comp1_c0_seq2
Aradu.A03	11923345	11923566	Adur4073_comp2_c0_seq1
Aradu.A03	103546903	103551256	Adur7478_comp0_c0_seq3
Aradu.A03	17604497	17605804	Adur9668_comp0_c0_seq1
Aradu.A03	17565107	17565585	Adur9675_comp4_c0_seq1
Aradu.A03	17626516	17627019	Adur9678_comp0_c0_seq1
Aradu.A03	6277282	6277539	Adur10829_comp0_c0_seq1
Aradu.A03	24491836	24492212	Adur12843_comp1_c0_seq1
Aradu.A03	117434095	117434430	Adur13257_comp0_c0_seq1
Aradu.A03	117987546	117988192	Adur13304_comp0_c0_seq1
Aradu.A03	118232404	118232743	Adur13315_comp0_c0_seq1
Aradu.A03	111930709	111931237	Adur13828_comp0_c0_seq2
Aradu.A03	112019964	112020536	Adur13834_comp1_c0_seq1
Aradu.A03	33605863	33607118	Adur15065_comp0_c0_seq1
Aradu.A03	34137557	34137947	Adur15084_comp1_c0_seq1
Aradu.A03	52409991	52410553	Adur15778_comp2_c0_seq1
Aradu.A03	6622897	6624094	Adur16944_comp4_c0_seq1
Aradu.A03	6865151	6865516	Adur17003_comp1_c0_seq1
Aradu.A03	103360140	103360345	Adur17074_comp0_c0_seq1
Aradu.A03	110782115	110782936	Adur17772_comp0_c0_seq1
Aradu.A03	111131678	111132296	Adur17775_comp0_c0_seq1
Aradu.A03	119624707	119624978	Adur17822_comp1_c0_seq1
Aradu.A03	69843374	69844081	Adur17869_comp0_c0_seq1
Aradu.A03	74201276	74202297	Adur19271_comp0_c0_seq1
Aradu.A03	35468599	35469287	Adur19434_comp0_c0_seq1
Aradu.A03	35195031	35195452	Adur19447_comp0_c0_seq1
Aradu.A03	27250101	27250785	Adur21141_comp0_c0_seq1
Aradu.A03	90515879	90516794	Adur21297_comp0_c0_seq1
Aradu.A03	95324382	95324749	Adur21446_comp0_c0_seq1
Aradu.A03	408307	409812	Adur23541_comp0_c0_seq3
Aradu.A03	464224	465528	Adur23562_comp0_c0_seq1
Aradu.A03	9922422	9922660	Adur25677_comp4_c0_seq1
Aradu.A03	120207902	120210312	Adur25778_comp1_c0_seq1
Aradu.A03	119477213	119477900	Adur25848_comp1_c0_seq1
Aradu.A03	119260292	119260528	Adur25860_comp0_c1_seq1
Aradu.A03	96926349	96927449	Adur27221_comp0_c0_seq1
Aradu.A03	55767392	55767913	Adur29276_comp0_c0_seq1
Aradu.A03	17062700	17063265	Adur29286_comp0_c0_seq1
Aradu.A03	17063995	17064221	Adur29315_comp0_c0_seq1
Aradu.A03	127065823	127066452	Adur30362_comp0_c0_seq1
Aradu.A03	127118243	127119028	Adur30368_comp4_c0_seq5
Aradu.A03	127324750	127325256	Adur30383_comp1_c0_seq1
Aradu.A03	114925546	114925760	Adur30595_comp0_c0_seq1
Aradu.A03	114704961	114705666	Adur30617_comp0_c0_seq1
Aradu.A03	22653947	22654880	Adur30969_comp0_c0_seq1
Aradu.A03	20527675	20527903	Adur31096_comp1_c0_seq1
Aradu.A03	20006508	20006734	Adur31142_comp0_c0_seq1
Aradu.A03	19808346	19809148	Adur31158_comp0_c0_seq1
Aradu.A03	19148937	19150909	Adur31198_comp0_c0_seq1
Aradu.A03	130379204	130379609	Adur32267_comp0_c2_seq1
Aradu.A03	129988138	129988539	Adur32298_comp0_c0_seq1
Aradu.A03	129504582	129505088	Adur32370_comp0_c0_seq2
Aradu.A03	129186624	129186908	Adur32403_comp0_c1_seq1
Aradu.A03	129090519	129091121	Adur32405_comp4_c0_seq1
Aradu.A03	128114706	128115155	Adur32584_comp0_c0_seq1
Aradu.A03	67074360	67074685	Adur33946_comp0_c0_seq1
Aradu.A03	126735210	126736369	Adur34034_comp0_c0_seq1
Aradu.A03	126735975	126736199	Adur34034_comp1_c0_seq1
Aradu.A03	125796587	125796904	Adur34108_comp2_c0_seq4
Aradu.A03	125508570	125509141	Adur34149_comp1_c0_seq1
Aradu.A03	125402979	125403556	Adur34165_comp0_c0_seq1
Aradu.A03	125047129	125047897	Adur34218_comp0_c1_seq1
Aradu.A03	124861393	124862214	Adur34229_comp0_c0_seq1
Aradu.A03	124877968	124878601	Adur34231_comp0_c0_seq1
Aradu.A03	124858048	124859185	Adur34235_comp0_c0_seq1
Aradu.A03	124252276	124253056	Adur34268_comp0_c0_seq1
Aradu.A03	123850300	123850726	Adur34335_comp0_c0_seq3
Aradu.A03	76425084	76425938	Adur34492_comp0_c0_seq1
Aradu.A03	100730835	100731406	Adur34832_comp1_c0_seq1
Aradu.A03	11665663	11666209	Adur35384_comp2_c0_seq1
Aradu.A03	11906614	11907555	Adur35391_comp2_c0_seq1
Aradu.A03	89330554	89332388	Adur35475_comp1_c0_seq21
Aradu.A03	7247290	7247661	Adur36055_comp0_c0_seq1
Aradu.A03	13157346	13157930	Adur36885_comp0_c0_seq1
Aradu.A03	75383331	75383605	Adur37690_comp0_c0_seq1
Aradu.A03	43741012	43744658	Adur39029_comp0_c0_seq1
Aradu.A03	71965275	71967883	Adur39446_comp0_c0_seq1
Aradu.A03	72009612	72009983	Adur39450_comp0_c0_seq1
Aradu.A03	134835879	134836995	Adur41923_comp0_c0_seq1
Aradu.A03	134839889	134840513	Adur41930_comp1_c0_seq1
Aradu.A03	134547837	134548575	Adur41992_comp2_c0_seq1
Aradu.A03	134096174	134096977	Adur42035_comp1_c0_seq1
Aradu.A03	134013478	134013905	Adur42072_comp0_c0_seq1
Aradu.A03	61350405	61351517	Adur42705_comp0_c0_seq1
Aradu.A03	70288820	70298556	Adur43206_comp3_c0_seq1
Aradu.A03	47630993	47635447	Adur43231_comp1_c0_seq1
Aradu.A03	107867687	107867954	Adur43789_comp0_c0_seq1
Aradu.A03	107942973	107943859	Adur43817_comp1_c1_seq1
Aradu.A03	85905742	85906023	Adur44091_comp0_c0_seq1
Aradu.A03	132885753	132886502	Adur44842_comp0_c0_seq1
Aradu.A03	132074975	132075373	Adur44941_comp0_c0_seq1
Aradu.A03	133026396	133026949	Adur45131_comp2_c0_seq3
Aradu.A03	114227524	114227740	Adur45489_comp0_c0_seq1
Aradu.A03	114225572	114228136	Adur45492_comp0_c0_seq2
Aradu.A03	48048060	48052922	Adur46015_comp0_c0_seq2
Aradu.A03	42146185	42146665	Adur47242_comp0_c0_seq1
Aradu.A03	35560183	35560514	Adur47495_comp0_c0_seq1
Aradu.A03	35195031	35195234	Aipa209_comp0_c1_seq1
Aradu.A03	35144881	35145113	Aipa221_comp0_c0_seq1
Aradu.A03	113222045	113222325	Aipa5496_comp0_c0_seq1
Aradu.A03	30792621	30792916	Aipa7750_comp0_c0_seq1
Aradu.A03	32348690	32349117	Aipa13934_comp0_c0_seq1
Aradu.A03	11286196	11286742	Aipa17516_comp0_c0_seq1
Aradu.A03	125508989	125509300	Aipa36285_comp0_c0_seq1
Aradu.A03	23929485	23929960	Aipa43331_comp0_c0_seq1
Aradu.A03	126383382	126383625	Aipa44195_comp0_c1_seq1
Aradu.A04	109032860	109033213	Adur3150_comp0_c0_seq1
Aradu.A04	106551921	106552442	Adur3623_comp0_c0_seq1
Aradu.A04	106749927	106750251	Adur3625_comp0_c0_seq1
Aradu.A04	106745625	106748100	Adur3633_comp1_c0_seq1
Aradu.A04	107093007	107093570	Adur3658_comp0_c0_seq1
Aradu.A04	106962673	106963210	Adur3662_comp0_c0_seq1
Aradu.A04	107754002	107759296	Adur3715_comp8_c0_seq2
Aradu.A04	93077545	93079338	Adur4054_comp0_c0_seq1
Aradu.A04	93077545	93079338	Adur4054_comp0_c0_seq2
Aradu.A04	93668693	93669182	Adur4075_comp0_c0_seq1
Aradu.A04	7050737	7051015	Adur7104_comp0_c0_seq1
Aradu.A04	6940490	6941014	Adur7106_comp0_c0_seq1
Aradu.A04	9119724	9119999	Adur7543_comp0_c0_seq1
Aradu.A04	87741193	87741496	Adur8966_comp0_c0_seq1
Aradu.A04	115435610	115436138	Adur9235_comp0_c0_seq1
Aradu.A04	114307479	114307980	Adur9303_comp0_c0_seq1
Aradu.A04	18840672	18841042	Adur10891_comp0_c0_seq1
Aradu.A04	18164347	18164793	Adur10916_comp0_c0_seq3
Aradu.A04	18163638	18164793	Adur10916_comp0_c0_seq4
Aradu.A04	96052740	96054371	Adur13630_comp1_c0_seq3
Aradu.A04	96052740	96054371	Adur13630_comp1_c0_seq4
Aradu.A04	95857632	95858130	Adur13631_comp0_c0_seq1
Aradu.A04	104376008	104376823	Adur15102_comp1_c0_seq1
Aradu.A04	104514441	104514700	Adur15108_comp0_c0_seq1
Aradu.A04	104831633	104832067	Adur15118_comp0_c0_seq1
Aradu.A04	19865669	19867514	Adur17064_comp1_c0_seq2
Aradu.A04	22741775	22742363	Adur17673_comp0_c0_seq1
Aradu.A04	15899763	15900031	Adur17860_comp0_c0_seq1
Aradu.A04	4464091	4464454	Adur17911_comp0_c0_seq1
Aradu.A04	4046292	4046737	Adur17979_comp2_c0_seq1
Aradu.A04	4046748	4047479	Adur17979_comp2_c0_seq4
Aradu.A04	3957888	3958848	Adur17997_comp0_c0_seq1
Aradu.A04	3368661	3369247	Adur18028_comp0_c1_seq1
Aradu.A04	3437289	3437532	Adur18056_comp1_c0_seq1
Aradu.A04	3165690	3166389	Adur18085_comp0_c0_seq1
Aradu.A04	2787267	2787928	Adur18144_comp0_c0_seq1
Aradu.A04	2392554	2393597	Adur18180_comp0_c0_seq4
Aradu.A04	88139664	88139943	Adur18495_comp0_c0_seq1
Aradu.A04	115436085	115436292	Adur18729_comp3_c0_seq1
Aradu.A04	120391571	120393122	Adur20030_comp2_c0_seq2
Aradu.A04	120392513	120392829	Adur20030_comp2_c0_seq4
Aradu.A04	120391571	120393122	Adur20030_comp2_c0_seq6
Aradu.A04	120100351	120101166	Adur20089_comp1_c0_seq1
Aradu.A04	119545134	119545395	Adur20175_comp0_c0_seq1
Aradu.A04	118889668	118890013	Adur20250_comp1_c0_seq1
Aradu.A04	118530596	118531012	Adur20296_comp1_c0_seq1
Aradu.A04	118452484	118452873	Adur20305_comp3_c0_seq1
Aradu.A04	117805031	117810742	Adur20381_comp1_c0_seq3
Aradu.A04	10636413	10636790	Adur20511_comp0_c0_seq1
Aradu.A04	11398006	11398725	Adur20525_comp0_c0_seq2
Aradu.A04	32765863	32766863	Adur21524_comp0_c0_seq2
Aradu.A04	1447998	1448238	Adur23130_comp1_c0_seq1
Aradu.A04	384880	385160	Adur23260_comp0_c0_seq1
Aradu.A04	113443597	113444519	Adur23381_comp0_c0_seq1
Aradu.A04	43920368	43920620	Adur23966_comp6_c0_seq1
Aradu.A04	28803444	28813785	Adur25178_comp3_c0_seq1
Aradu.A04	57604300	57604607	Adur25338_comp2_c0_seq1
Aradu.A04	57574476	57575806	Adur25339_comp0_c0_seq3
Aradu.A04	74224681	74225212	Adur26206_comp0_c0_seq1
Aradu.A04	106547241	106547595	Adur27395_comp0_c0_seq1
Aradu.A04	108677457	108679354	Adur27873_comp0_c0_seq1
Aradu.A04	121940694	121940912	Adur29189_comp0_c0_seq1
Aradu.A04	33281698	33282923	Adur29654_comp0_c0_seq1
Aradu.A04	103277234	103277706	Adur30819_comp0_c0_seq1
Aradu.A04	61154887	61155855	Adur31252_comp0_c0_seq1
Aradu.A04	17314067	17314367	Adur32052_comp3_c0_seq1
Aradu.A04	87741028	87741419	Adur32639_comp0_c0_seq1
Aradu.A04	87834892	87835842	Adur32643_comp0_c0_seq1
Aradu.A04	87846363	87847623	Adur32647_comp1_c0_seq1
Aradu.A04	7735366	7736620	Adur32709_comp3_c0_seq1
Aradu.A04	7825482	7825867	Adur32714_comp5_c0_seq1
Aradu.A04	7823782	7824435	Adur32714_comp6_c0_seq1
Aradu.A04	16829839	16830523	Adur33867_comp0_c0_seq1
Aradu.A04	16980059	16980590	Adur33871_comp0_c0_seq1
Aradu.A04	107278048	107278285	Adur33889_comp3_c0_seq1
Aradu.A04	97761024	97761589	Adur34011_comp0_c0_seq1
Aradu.A04	97356051	97356911	Adur34029_comp1_c2_seq1
Aradu.A04	97355188	97356911	Adur34029_comp1_c2_seq3
Aradu.A04	97356051	97356911	Adur34029_comp1_c2_seq4
Aradu.A04	23898519	23899213	Adur34396_comp0_c0_seq1
Aradu.A04	22741545	22742790	Adur34748_comp1_c0_seq11
Aradu.A04	5942539	5943435	Adur36961_comp0_c0_seq1
Aradu.A04	6041960	6042254	Adur36975_comp0_c0_seq1
Aradu.A04	5856404	5856950	Adur36997_comp0_c0_seq1
Aradu.A04	5685493	5686231	Adur37009_comp1_c0_seq1
Aradu.A04	4829878	4830260	Adur37071_comp1_c1_seq1
Aradu.A04	4751420	4751748	Adur37108_comp0_c0_seq1
Aradu.A04	49007688	49009021	Adur37268_comp0_c0_seq1
Aradu.A04	112606223	112608695	Adur37538_comp0_c0_seq1
Aradu.A04	111747390	111754793	Adur37582_comp1_c0_seq1
Aradu.A04	111685010	111685644	Adur37604_comp0_c0_seq1
Aradu.A04	14245256	14245632	Adur37734_comp3_c0_seq1
Aradu.A04	32758860	32759154	Adur37735_comp0_c0_seq1
Aradu.A04	110835856	110836214	Adur38119_comp0_c0_seq1
Aradu.A04	107754104	107754378	Adur38852_comp0_c0_seq1
Aradu.A04	82249374	82250271	Adur38982_comp0_c0_seq2
Aradu.A04	73886888	73887751	Adur39473_comp0_c0_seq1
Aradu.A04	58794849	58795721	Adur40974_comp0_c0_seq1
Aradu.A04	39029450	39029956	Adur41848_comp0_c0_seq1
Aradu.A04	39313655	39313949	Adur41855_comp0_c0_seq1
Aradu.A04	27200922	27201195	Adur41880_comp0_c0_seq1
Aradu.A04	86344746	86345327	Adur42285_comp0_c0_seq1
Aradu.A04	109339985	109340808	Adur42422_comp0_c0_seq1
Aradu.A04	109465100	109466374	Adur42426_comp0_c0_seq1
Aradu.A04	109324261	109325142	Adur42443_comp0_c0_seq1
Aradu.A04	109306662	109307597	Adur42444_comp0_c0_seq1
Aradu.A04	115435853	115436128	Adur44660_comp0_c0_seq1
Aradu.A04	98412359	98412621	Adur45538_comp0_c0_seq1
Aradu.A04	98245145	98245550	Adur45545_comp1_c0_seq1
Aradu.A04	98246838	98247104	Adur45545_comp2_c0_seq1
Aradu.A04	98275995	98277510	Adur45553_comp1_c0_seq2
Aradu.A04	98321967	98322303	Adur45554_comp0_c0_seq1
Aradu.A04	98490316	98490647	Adur45580_comp0_c0_seq1
Aradu.A04	100959126	100959412	Adur45689_comp0_c0_seq1
Aradu.A04	91799441	91801302	Adur46062_comp0_c0_seq1
Aradu.A04	19864035	19865678	Adur47305_comp1_c0_seq1
Aradu.A04	74768988	74769231	Adur50790_comp0_c0_seq1
Aradu.A04	87222199	87222431	Adur50976_comp0_c0_seq1
Aradu.A04	39028806	39029227	Aipa8235_comp9_c0_seq1
Aradu.A04	29174454	29174776	Aipa12814_comp0_c0_seq1
Aradu.A04	111746925	111747322	Aipa32493_comp0_c0_seq1
Aradu.A04	22742163	22742550	Aipa34908_comp0_c0_seq1
Aradu.A05	109770446	109770778	Adur3780_comp0_c0_seq1
Aradu.A05	109373958	109374191	Adur3807_comp1_c0_seq1
Aradu.A05	108203972	108204376	Adur3984_comp0_c0_seq1
Aradu.A05	83767716	83768030	Adur4473_comp3_c0_seq1
Aradu.A05	93592343	93592635	Adur4703_comp0_c0_seq1
Aradu.A05	92542059	92542334	Adur4801_comp0_c0_seq1
Aradu.A05	92170476	92171458	Adur4819_comp0_c0_seq1
Aradu.A05	13777530	13778007	Adur5358_comp1_c0_seq1
Aradu.A05	13838070	13838364	Adur5376_comp0_c0_seq1
Aradu.A05	13837906	13838394	Adur5376_comp0_c0_seq2
Aradu.A05	14862751	14862960	Adur5458_comp4_c0_seq1
Aradu.A05	10009213	10009604	Adur5900_comp0_c0_seq1
Aradu.A05	107971218	107972473	Adur6253_comp0_c0_seq1
Aradu.A05	107086937	107087833	Adur6365_comp1_c0_seq1
Aradu.A05	106431387	106431960	Adur6452_comp0_c0_seq1
Aradu.A05	103128304	103131200	Adur6754_comp0_c0_seq1
Aradu.A05	102672697	102674691	Adur6794_comp1_c0_seq1
Aradu.A05	101095700	101096067	Adur6922_comp0_c0_seq1
Aradu.A05	100998300	100998791	Adur6945_comp0_c0_seq1
Aradu.A05	100516774	100517212	Adur6972_comp5_c0_seq1
Aradu.A05	13326666	13329304	Adur8214_comp0_c0_seq1
Aradu.A05	88317704	88318036	Adur9112_comp0_c0_seq1
Aradu.A05	34539123	34539837	Adur9534_comp1_c0_seq1
Aradu.A05	27925280	27927740	Adur10271_comp0_c0_seq1
Aradu.A05	8516650	8517662	Adur10792_comp0_c0_seq1
Aradu.A05	30645456	30645846	Adur11058_comp0_c0_seq17
Aradu.A05	99873664	99873994	Adur11704_comp1_c0_seq1
Aradu.A05	84926678	84927089	Adur12943_comp0_c0_seq1
Aradu.A05	85081046	85081488	Adur12949_comp0_c0_seq1
Aradu.A05	85081509	85081917	Adur12950_comp0_c0_seq1
Aradu.A05	85099558	85099970	Adur12953_comp0_c0_seq1
Aradu.A05	85177821	85178370	Adur12973_comp0_c0_seq1
Aradu.A05	85207230	85207847	Adur12976_comp0_c0_seq1
Aradu.A05	85578434	85578774	Adur13023_comp0_c0_seq1
Aradu.A05	33061045	33061530	Adur13704_comp0_c0_seq1
Aradu.A05	32835385	32835697	Adur13712_comp0_c0_seq1
Aradu.A05	31750605	31751282	Adur13733_comp0_c0_seq1
Aradu.A05	25667700	25667919	Adur14376_comp2_c0_seq1
Aradu.A05	5237426	5237674	Adur14382_comp0_c0_seq1
Aradu.A05	96525967	96526762	Adur16083_comp0_c0_seq1
Aradu.A05	95192501	95194357	Adur16186_comp0_c0_seq1
Aradu.A05	95193376	95194382	Adur16186_comp0_c0_seq2
Aradu.A05	94625364	94625591	Adur16200_comp0_c0_seq1
Aradu.A05	94832184	94833389	Adur16214_comp0_c0_seq1
Aradu.A05	94212849	94218036	Adur16226_comp0_c0_seq1
Aradu.A05	94212849	94218036	Adur16226_comp0_c0_seq2
Aradu.A05	16201639	16203077	Adur16381_comp0_c0_seq1
Aradu.A05	18262719	18263028	Adur17187_comp1_c0_seq1
Aradu.A05	82942943	82943207	Adur17478_comp0_c0_seq1
Aradu.A05	12067174	12067559	Adur17816_comp1_c0_seq1
Aradu.A05	12056886	12057101	Adur17818_comp2_c0_seq1
Aradu.A05	86966534	86967091	Adur18917_comp0_c0_seq1
Aradu.A05	87227500	87227760	Adur18940_comp1_c0_seq1
Aradu.A05	5174767	5175039	Adur20557_comp0_c0_seq1
Aradu.A05	20960142	20961293	Adur21944_comp0_c0_seq1
Aradu.A05	46661693	46662478	Adur23027_comp0_c0_seq1
Aradu.A05	24630100	24630547	Adur23673_comp0_c0_seq1
Aradu.A05	23828276	23829074	Adur23708_comp1_c0_seq1
Aradu.A05	22848197	22848925	Adur23761_comp2_c0_seq1
Aradu.A05	22068054	22068270	Adur23809_comp0_c0_seq2
Aradu.A05	42055650	42055874	Adur26556_comp0_c0_seq1
Aradu.A05	58665651	58665863	Adur29175_comp0_c1_seq1
Aradu.A05	45833154	45836257	Adur30494_comp0_c0_seq1
Aradu.A05	53547009	53547460	Adur31609_comp0_c0_seq1
Aradu.A05	19049289	19049648	Adur32820_comp2_c0_seq1
Aradu.A05	54816245	54816868	Adur33939_comp0_c0_seq1
Aradu.A05	75979108	75979419	Adur34769_comp0_c0_seq1
Aradu.A05	30622683	30622955	Adur38133_comp0_c0_seq1
Aradu.A05	91681571	91682287	Adur39570_comp0_c0_seq1
Aradu.A05	90172287	90173358	Adur39651_comp0_c0_seq2
Aradu.A05	89937590	89937900	Adur39657_comp0_c0_seq1
Aradu.A05	89665468	89665952	Adur39729_comp2_c0_seq2
Aradu.A05	89665750	89666088	Adur39732_comp1_c0_seq1
Aradu.A05	89200787	89201416	Adur39760_comp0_c0_seq1
Aradu.A05	3132180	3132686	Adur40429_comp0_c0_seq3
Aradu.A05	2608996	2610343	Adur41009_comp0_c0_seq1
Aradu.A05	2609613	2610332	Adur41009_comp1_c0_seq1
Aradu.A05	2610614	2611053	Adur41009_comp1_c0_seq2
Aradu.A05	2609172	2610332	Adur41009_comp1_c0_seq3
Aradu.A05	2606916	2607947	Adur41009_comp2_c0_seq1
Aradu.A05	1640097	1640405	Adur41156_comp0_c0_seq1
Aradu.A05	1396417	1397943	Adur41171_comp0_c0_seq1
Aradu.A05	1030046	1031096	Adur41215_comp0_c0_seq1
Aradu.A05	1000532	1000786	Adur41219_comp0_c0_seq1
Aradu.A05	986840	987210	Adur41223_comp0_c0_seq1
Aradu.A05	803739	804305	Adur41235_comp0_c0_seq1
Aradu.A05	76082291	76083032	Adur46375_comp0_c0_seq1
Aradu.A05	5528016	5529292	Adur48058_comp3_c0_seq1
Aradu.A05	45835276	45835682	Adur48510_comp0_c0_seq1
Aradu.A05	27209422	27210046	Adur50896_comp2_c0_seq1
Aradu.A05	92914455	92915631	Aipa481_comp0_c0_seq1
Aradu.A05	3130410	3130642	Aipa4907_comp0_c0_seq1
Aradu.A05	92936046	92936354	Aipa16118_comp2_c0_seq1
Aradu.A05	19324664	19325173	Aipa17945_comp0_c0_seq1
Aradu.A05	4742958	4743356	Aipa31673_comp0_c0_seq1
Aradu.A05	33061114	33061540	Aipa33277_comp1_c0_seq1
Aradu.A06	104650286	104650805	Adur1128_comp0_c0_seq1
Aradu.A06	104986808	104987085	Adur1133_comp0_c0_seq1
Aradu.A06	104988136	104988869	Adur1134_comp0_c0_seq1
Aradu.A06	105058970	105059477	Adur1137_comp3_c0_seq1
Aradu.A06	105537198	105538456	Adur1175_comp0_c0_seq1
Aradu.A06	105537198	105538456	Adur1175_comp0_c0_seq2
Aradu.A06	105965807	105966108	Adur1250_comp1_c0_seq1
Aradu.A06	15897368	15898079	Adur3450_comp0_c0_seq1
Aradu.A06	16157944	16158878	Adur3454_comp0_c0_seq1
Aradu.A06	15811167	15813011	Adur3469_comp0_c0_seq2
Aradu.A06	15298415	15298771	Adur3512_comp1_c0_seq1
Aradu.A06	21255227	21257223	Adur4119_comp1_c0_seq1
Aradu.A06	111820357	111820611	Adur5519_comp2_c0_seq4
Aradu.A06	111805394	111814278	Adur5519_comp2_c0_seq7
Aradu.A06	111820736	111822146	Adur5519_comp2_c0_seq9
Aradu.A06	111821639	111822125	Adur5519_comp2_c0_seq10
Aradu.A06	111812120	111812527	Adur5519_comp2_c0_seq11
Aradu.A06	111817529	111820158	Adur5519_comp2_c0_seq12
Aradu.A06	111804838	111815299	Adur5519_comp2_c0_seq13
Aradu.A06	111817773	111818409	Adur5519_comp2_c0_seq17
Aradu.A06	111820736	111822146	Adur5519_comp2_c0_seq18
Aradu.A06	111817529	111820151	Adur5519_comp2_c0_seq19
Aradu.A06	112125388	112125680	Adur5559_comp1_c0_seq1
Aradu.A06	112368704	112368930	Adur5604_comp0_c0_seq1
Aradu.A06	57712513	57714141	Adur5765_comp0_c0_seq2
Aradu.A06	89183376	89183998	Adur7332_comp1_c0_seq1
Aradu.A06	89031900	89032714	Adur7352_comp1_c0_seq1
Aradu.A06	88272493	88272867	Adur7392_comp0_c0_seq2
Aradu.A06	25199603	25200306	Adur7459_comp0_c0_seq1
Aradu.A06	99135166	99135771	Adur8125_comp0_c0_seq1
Aradu.A06	8570873	8571754	Adur10054_comp0_c0_seq1
Aradu.A06	8735821	8736223	Adur10069_comp2_c0_seq1
Aradu.A06	8983715	8984260	Adur10119_comp0_c0_seq2
Aradu.A06	35727569	35728659	Adur11747_comp0_c0_seq1
Aradu.A06	102893138	102894681	Adur12243_comp0_c0_seq2
Aradu.A06	103665125	103667360	Adur12309_comp0_c0_seq2
Aradu.A06	76448633	76449222	Adur12619_comp1_c0_seq1
Aradu.A06	22933916	22934427	Adur13757_comp0_c0_seq1
Aradu.A06	102354076	102360635	Adur15180_comp0_c0_seq1
Aradu.A06	101925241	101925548	Adur15213_comp6_c0_seq1
Aradu.A06	99698554	99699886	Adur15378_comp0_c0_seq1
Aradu.A06	10332684	10333035	Adur15557_comp0_c0_seq1
Aradu.A06	84425353	84436157	Adur16810_comp0_c0_seq1
Aradu.A06	93337055	93339371	Adur18328_comp0_c0_seq1
Aradu.A06	17688738	17689261	Adur18442_comp0_c0_seq1
Aradu.A06	68932875	68935808	Adur20650_comp0_c0_seq1
Aradu.A06	68884680	68884882	Adur20667_comp4_c0_seq1
Aradu.A06	61222817	61223674	Adur22098_comp1_c0_seq1
Aradu.A06	6408399	6408910	Adur22295_comp1_c0_seq1
Aradu.A06	6605007	6606273	Adur22321_comp1_c0_seq1
Aradu.A06	7064246	7065237	Adur22393_comp0_c2_seq1
Aradu.A06	7066316	7066580	Adur22393_comp1_c0_seq1
Aradu.A06	7342449	7343206	Adur22421_comp1_c0_seq1
Aradu.A06	32630287	32631224	Adur26030_comp0_c0_seq1
Aradu.A06	32631575	32632415	Adur26032_comp1_c0_seq1
Aradu.A06	32631575	32632415	Adur26032_comp1_c0_seq2
Aradu.A06	14267961	14268409	Adur26826_comp0_c0_seq1
Aradu.A06	10333197	10333435	Adur27645_comp0_c0_seq1
Aradu.A06	10258150	10258814	Adur27665_comp0_c1_seq1
Aradu.A06	92346870	92347392	Adur28295_comp1_c0_seq1
Aradu.A06	92348110	92349060	Adur28305_comp0_c0_seq1
Aradu.A06	91728191	91728589	Adur28327_comp0_c0_seq1
Aradu.A06	91746428	91746820	Adur28337_comp0_c0_seq1
Aradu.A06	87789840	87790230	Adur29608_comp1_c0_seq1
Aradu.A06	87681995	87682484	Adur29625_comp0_c0_seq1
Aradu.A06	82483612	82484033	Adur29871_comp2_c0_seq2
Aradu.A06	82541874	82542200	Adur29883_comp0_c0_seq1
Aradu.A06	27584522	27584768	Adur30257_comp0_c0_seq1
Aradu.A06	24042287	24045232	Adur32684_comp0_c0_seq1
Aradu.A06	24045187	24045594	Adur32684_comp1_c0_seq1
Aradu.A06	16969261	16969732	Adur32927_comp8_c0_seq1
Aradu.A06	96890344	96890978	Adur34636_comp0_c0_seq2
Aradu.A06	96862104	96862817	Adur34638_comp0_c0_seq1
Aradu.A06	110099811	110100206	Adur35174_comp0_c0_seq1
Aradu.A06	110300751	110303226	Adur35209_comp0_c0_seq5
Aradu.A06	110448390	110448982	Adur35222_comp0_c0_seq1
Aradu.A06	110925412	110925925	Adur35256_comp0_c0_seq2
Aradu.A06	111087691	111088349	Adur35303_comp0_c0_seq1
Aradu.A06	106876970	106877172	Adur37483_comp0_c0_seq1
Aradu.A06	106625231	106625855	Adur37489_comp0_c0_seq1
Aradu.A06	106877289	106877671	Adur37497_comp0_c0_seq1
Aradu.A06	98725701	98726067	Adur38036_comp0_c1_seq1
Aradu.A06	104987144	104987462	Adur39742_comp0_c0_seq1
Aradu.A06	1811926	1812716	Adur39831_comp0_c0_seq1
Aradu.A06	3591339	3591915	Adur40030_comp0_c0_seq1
Aradu.A06	4960176	4960423	Adur40234_comp0_c0_seq1
Aradu.A06	100591911	100593491	Adur41285_comp0_c0_seq1
Aradu.A06	89800144	89800934	Adur42845_comp0_c0_seq1
Aradu.A06	89641261	89642258	Adur42853_comp0_c0_seq1
Aradu.A06	109299155	109299865	Adur43446_comp0_c0_seq1
Aradu.A06	108455080	108455564	Adur43537_comp0_c0_seq1
Aradu.A06	107581693	107583110	Adur43641_comp3_c1_seq2
Aradu.A06	98155267	98155608	Adur45730_comp0_c0_seq1
Aradu.A06	98577519	98578159	Adur45766_comp0_c0_seq1
Aradu.A06	13525059	13525662	Adur46568_comp0_c0_seq1
Aradu.A06	13143316	13143596	Adur46611_comp0_c0_seq1
Aradu.A06	13144473	13144725	Adur46612_comp0_c0_seq1
Aradu.A06	13142903	13143203	Adur46615_comp0_c0_seq1
Aradu.A06	12902036	12903295	Adur46656_comp1_c0_seq2
Aradu.A06	12258203	12259536	Adur46705_comp1_c0_seq1
Aradu.A06	11979918	11980462	Adur46735_comp0_c0_seq1
Aradu.A06	11814592	11815339	Adur46775_comp0_c0_seq1
Aradu.A06	11641640	11642244	Adur46776_comp0_c0_seq1
Aradu.A06	34672614	34676373	Adur47759_comp0_c0_seq1
Aradu.A06	90481945	90482366	Adur47900_comp4_c0_seq1
Aradu.A06	659693	660197	Adur48938_comp0_c0_seq1
Aradu.A06	111815898	111823352	Aipa4780_comp0_c1_seq1
Aradu.A06	96643845	96644108	Aipa34618_comp0_c0_seq1
Aradu.A06	111819731	111820023	Aipa38639_comp0_c0_seq1
Aradu.A06	96156155	96156539	Aipa39567_comp0_c0_seq1
Aradu.A06	13525201	13525659	Aipa45008_comp0_c0_seq1
Aradu.A07	57338071	57338851	Adur1611_comp0_c0_seq2
Aradu.A07	61703973	61704351	Adur1902_comp0_c0_seq1
Aradu.A07	61701302	61701817	Adur1902_comp1_c0_seq1
Aradu.A07	61701604	61701824	Adur1910_comp0_c0_seq1
Aradu.A07	83525	83837	Adur3132_comp0_c0_seq1
Aradu.A07	21646929	21647172	Adur4666_comp3_c0_seq1
Aradu.A07	64352331	64352657	Adur5707_comp0_c0_seq1
Aradu.A07	64351282	64351633	Adur5708_comp1_c0_seq1
Aradu.A07	2774511	2775535	Adur5944_comp0_c0_seq1
Aradu.A07	4387518	4388113	Adur6131_comp0_c0_seq1
Aradu.A07	21613620	21614380	Adur8421_comp1_c0_seq1
Aradu.A07	54891509	54892087	Adur10182_comp0_c0_seq1
Aradu.A07	54899857	54900392	Adur10185_comp0_c0_seq1
Aradu.A07	55436535	55438122	Adur10210_comp0_c0_seq2
Aradu.A07	56366638	56368387	Adur10235_comp0_c0_seq2
Aradu.A07	54738863	54739452	Adur11578_comp0_c0_seq1
Aradu.A07	54781729	54782250	Adur11579_comp0_c0_seq1
Aradu.A07	23644487	23645103	Adur12735_comp0_c0_seq1
Aradu.A07	23306970	23307224	Adur12741_comp0_c0_seq1
Aradu.A07	23181689	23182464	Adur12768_comp0_c0_seq1
Aradu.A07	18155671	18155887	Adur12834_comp4_c0_seq1
Aradu.A07	70255346	70260834	Adur13090_comp0_c0_seq2
Aradu.A07	69559952	69560313	Adur13110_comp4_c0_seq1
Aradu.A07	67563481	67563732	Adur13204_comp0_c0_seq1
Aradu.A07	8061499	8061876	Adur13206_comp0_c0_seq1
Aradu.A07	66993093	66993459	Adur13223_comp0_c0_seq1
Aradu.A07	66993358	66993948	Adur13223_comp1_c0_seq1
Aradu.A07	35381198	35381420	Adur13682_comp0_c1_seq1
Aradu.A07	47290717	47291759	Adur14044_comp1_c0_seq1
Aradu.A07	10622199	10622832	Adur14974_comp0_c0_seq1
Aradu.A07	10588840	10604954	Adur14996_comp0_c0_seq2
Aradu.A07	41734348	41734559	Adur16998_comp2_c0_seq1
Aradu.A07	12714289	12714710	Adur18808_comp0_c0_seq1
Aradu.A07	12903728	12904405	Adur18816_comp0_c0_seq1
Aradu.A07	13428313	13429313	Adur18833_comp0_c0_seq1
Aradu.A07	40444917	40445282	Adur19328_comp0_c0_seq3
Aradu.A07	40445592	40446009	Adur19328_comp0_c0_seq4
Aradu.A07	41640454	41641575	Adur19410_comp0_c0_seq1
Aradu.A07	17269036	17269520	Adur20409_comp0_c0_seq1
Aradu.A07	64576910	64577443	Adur20578_comp1_c0_seq1
Aradu.A07	63545066	63547706	Adur20680_comp1_c0_seq5
Aradu.A07	63611880	63612635	Adur20689_comp0_c0_seq1
Aradu.A07	5291839	5292102	Adur21004_comp0_c0_seq1
Aradu.A07	8061778	8062132	Adur21285_comp0_c0_seq1
Aradu.A07	69346293	69346949	Adur22289_comp0_c0_seq2
Aradu.A07	77364747	77365824	Adur24133_comp0_c0_seq1
Aradu.A07	76309720	76309995	Adur24186_comp0_c0_seq1
Aradu.A07	75433894	75434654	Adur24256_comp0_c0_seq1
Aradu.A07	73060635	73060864	Adur24378_comp0_c0_seq1
Aradu.A07	72107499	72107744	Adur24438_comp2_c0_seq1
Aradu.A07	71956496	71956755	Adur24457_comp6_c0_seq1
Aradu.A07	71776928	71779461	Adur24466_comp0_c0_seq1
Aradu.A07	71156421	71157715	Adur24578_comp0_c0_seq1
Aradu.A07	71074042	71074832	Adur24594_comp0_c0_seq1
Aradu.A07	71048011	71048521	Adur24598_comp0_c1_seq1
Aradu.A07	50502902	50503854	Adur25216_comp0_c0_seq1
Aradu.A07	50575970	50577475	Adur25218_comp1_c0_seq1
Aradu.A07	50956163	50956863	Adur25225_comp0_c0_seq1
Aradu.A07	28412815	28414275	Adur25325_comp0_c0_seq1
Aradu.A07	29533278	29533524	Adur25486_comp1_c1_seq1
Aradu.A07	7822828	7823161	Adur25613_comp1_c0_seq1
Aradu.A07	7918823	7919115	Adur25624_comp1_c0_seq1
Aradu.A07	6252265	6253540	Adur26214_comp0_c0_seq1
Aradu.A07	59192702	59193021	Adur27009_comp0_c0_seq1
Aradu.A07	59190925	59191813	Adur27009_comp1_c1_seq1
Aradu.A07	60128017	60128366	Adur27020_comp3_c0_seq1
Aradu.A07	15175019	15175604	Adur29162_comp0_c0_seq1
Aradu.A07	34497683	34499085	Adur29787_comp0_c0_seq1
Aradu.A07	34728439	34730203	Adur29796_comp0_c0_seq2
Aradu.A07	2715262	2717316	Adur33701_comp1_c0_seq1
Aradu.A07	2348872	2349187	Adur33755_comp0_c0_seq1
Aradu.A07	11087754	11088250	Adur38283_comp0_c0_seq1
Aradu.A07	19917360	19920830	Adur39056_comp0_c0_seq4
Aradu.A07	2714363	2715124	Adur40364_comp1_c0_seq1
Aradu.A07	13902473	13903386	Adur40654_comp0_c0_seq2
Aradu.A07	15059281	15059644	Adur40940_comp0_c0_seq1
Aradu.A07	4783192	4783634	Adur43097_comp0_c0_seq1
Aradu.A07	5009596	5010388	Adur43135_comp0_c0_seq1
Aradu.A07	47744658	47745433	Adur43283_comp3_c0_seq1
Aradu.A07	50268322	50268777	Adur45522_comp0_c0_seq1
Aradu.A07	52888487	52889356	Adur45713_comp0_c0_seq1
Aradu.A07	610467	611091	Adur45954_comp0_c0_seq1
Aradu.A07	374974	375359	Adur45977_comp0_c0_seq1
Aradu.A07	17527418	17527917	Adur49872_comp6_c0_seq1
Aradu.A07	17392987	17393335	Adur49876_comp0_c0_seq1
Aradu.A07	17268972	17269202	Adur49881_comp0_c0_seq1
Aradu.A07	31002705	31003128	Adur49999_comp1_c0_seq1
Aradu.A07	71169302	71169953	Aipa2862_comp0_c0_seq1
Aradu.A07	1483152	1483367	Aipa6651_comp5_c0_seq6
Aradu.A07	45094228	45094597	Aipa8717_comp0_c0_seq1
Aradu.A07	67582657	67582995	Aipa9824_comp0_c0_seq1
Aradu.A07	61463508	61463766	Aipa10389_comp0_c0_seq1
Aradu.A07	8482891	8483149	Aipa22308_comp0_c0_seq1
Aradu.A08	44541286	44542410	Adur241_comp6_c0_seq1
Aradu.A08	44540900	44541293	Adur241_comp6_c0_seq5
Aradu.A08	44845065	44845554	Adur286_comp0_c0_seq1
Aradu.A08	45052214	45052615	Adur296_comp1_c0_seq1
Aradu.A08	45659059	45661452	Adur380_comp0_c0_seq1
Aradu.A08	10031885	10032400	Adur1837_comp0_c0_seq1
Aradu.A08	17711911	17712856	Adur2723_comp0_c0_seq1
Aradu.A08	17084048	17085043	Adur2753_comp0_c1_seq2
Aradu.A08	43789614	43790103	Adur7730_comp1_c0_seq1
Aradu.A08	42750552	42752055	Adur7812_comp0_c0_seq1
Aradu.A08	42972303	42972832	Adur7819_comp0_c0_seq1
Aradu.A08	42832770	42833840	Adur7835_comp3_c0_seq1
Aradu.A08	7058004	7058391	Adur9797_comp1_c0_seq1
Aradu.A08	3542046	3542746	Adur11138_comp2_c0_seq1
Aradu.A08	3639026	3639450	Adur11149_comp3_c0_seq1
Aradu.A08	3882720	3883008	Adur11156_comp5_c0_seq1
Aradu.A08	24992692	24993894	Adur11447_comp0_c0_seq1
Aradu.A08	25323735	25324173	Adur11494_comp1_c0_seq1
Aradu.A08	25609775	25610185	Adur11519_comp0_c0_seq4
Aradu.A08	33315416	33315999	Adur12385_comp0_c0_seq1
Aradu.A08	33304809	33305159	Adur12393_comp0_c0_seq1
Aradu.A08	36654841	36655936	Adur12865_comp0_c0_seq1
Aradu.A08	12507791	12508565	Adur14190_comp0_c0_seq2
Aradu.A08	12550325	12551032	Adur14556_comp0_c0_seq1
Aradu.A08	38611774	38612564	Adur16869_comp0_c0_seq1
Aradu.A08	30980498	30982190	Adur19157_comp0_c0_seq1
Aradu.A08	31357712	31358205	Adur19202_comp1_c0_seq1
Aradu.A08	31397034	31397703	Adur19225_comp0_c0_seq1
Aradu.A08	26329497	26330848	Adur21386_comp0_c0_seq1
Aradu.A08	26307508	26308075	Adur21394_comp0_c0_seq1
Aradu.A08	37506240	37507058	Adur22052_comp1_c0_seq1
Aradu.A08	37809676	37810266	Adur22077_comp0_c0_seq1
Aradu.A08	41848467	41849929	Adur22762_comp2_c0_seq1
Aradu.A08	41982038	41982540	Adur22768_comp0_c0_seq1
Aradu.A08	41979056	41979472	Adur22769_comp1_c0_seq1
Aradu.A08	42334988	42335193	Adur22802_comp0_c0_seq1
Aradu.A08	42507766	42508078	Adur22808_comp1_c0_seq1
Aradu.A08	42346598	42352414	Adur22819_comp1_c0_seq1
Aradu.A08	29963915	29965176	Adur24748_comp0_c0_seq1
Aradu.A08	29921573	29922007	Adur24754_comp0_c1_seq1
Aradu.A08	29469510	29470061	Adur24793_comp0_c0_seq3
Aradu.A08	28228358	28229458	Adur24938_comp0_c0_seq1
Aradu.A08	28228358	28229458	Adur24938_comp0_c0_seq4
Aradu.A08	27430022	27430487	Adur25015_comp1_c0_seq1
Aradu.A08	27320548	27321394	Adur25023_comp0_c0_seq1
Aradu.A08	46650615	46651843	Adur26058_comp0_c0_seq1
Aradu.A08	47385110	47385382	Adur26151_comp1_c0_seq1
Aradu.A08	19254955	19255798	Adur26740_comp0_c0_seq1
Aradu.A08	19253940	19254423	Adur26741_comp0_c0_seq1
Aradu.A08	32241462	32242018	Adur29705_comp0_c0_seq1
Aradu.A08	36174244	36174943	Adur37832_comp0_c0_seq1
Aradu.A08	7999045	7999413	Adur39210_comp0_c0_seq1
Aradu.A08	9799229	9799715	Adur40838_comp0_c0_seq1
Aradu.A08	4835572	4836138	Adur40870_comp0_c0_seq1
Aradu.A08	4836212	4836660	Adur40870_comp0_c1_seq1
Aradu.A08	38762313	38764818	Adur42889_comp0_c0_seq1
Aradu.A08	38762313	38764818	Adur42889_comp0_c0_seq2
Aradu.A08	39090902	39091502	Adur42910_comp0_c0_seq4
Aradu.A08	39099889	39101281	Adur42912_comp0_c0_seq1
Aradu.A08	39258140	39258352	Adur42935_comp0_c0_seq1
Aradu.A08	39406768	39407712	Adur42942_comp0_c0_seq1
Aradu.A08	39924585	39926124	Adur42968_comp0_c0_seq1
Aradu.A08	41147669	41148230	Adur43055_comp1_c0_seq1
Aradu.A08	22596543	22596840	Adur46096_comp0_c0_seq1
Aradu.A08	23032321	23032847	Adur46147_comp1_c0_seq1
Aradu.A08	24259909	24263088	Adur46256_comp0_c0_seq1
Aradu.A08	13518564	13519514	Adur47663_comp1_c0_seq1
Aradu.A08	13518746	13519158	Adur47663_comp4_c0_seq1
Aradu.A08	14474686	14475281	Adur48371_comp3_c0_seq1
Aradu.A08	15187668	15188052	Adur48416_comp1_c0_seq1
Aradu.A08	16049115	16049548	Adur48470_comp0_c0_seq1
Aradu.A08	16299136	16299401	Adur48480_comp1_c0_seq1
Aradu.A08	16438605	16438874	Adur48490_comp0_c0_seq1
Aradu.A08	48555940	48557470	Adur49330_comp0_c0_seq1
Aradu.A08	48736084	48736525	Adur49363_comp0_c0_seq1
Aradu.A08	48736525	48736996	Adur49363_comp0_c0_seq2
Aradu.A08	24302248	24303183	Aipa2515_comp0_c0_seq2
Aradu.A08	23032317	23032817	Aipa2614_comp0_c1_seq1
Aradu.A08	16299000	16299421	Aipa10684_comp0_c0_seq1
Aradu.A08	34077716	34077960	Aipa41051_comp0_c0_seq1
Aradu.A09	11644210	11644775	Adur1341_comp0_c0_seq1
Aradu.A09	11823709	11824160	Adur1359_comp1_c0_seq1
Aradu.A09	96115855	96116542	Adur4258_comp0_c0_seq1
Aradu.A09	96857701	96858066	Adur4268_comp1_c1_seq1
Aradu.A09	96706475	96706823	Adur4273_comp0_c0_seq1
Aradu.A09	97277155	97277969	Adur4289_comp0_c0_seq1
Aradu.A09	120456992	120457400	Adur4604_comp0_c0_seq1
Aradu.A09	118355238	118355763	Adur5080_comp0_c0_seq3
Aradu.A09	117973346	117973833	Adur5128_comp0_c0_seq1
Aradu.A09	117072482	117073012	Adur5216_comp0_c0_seq2
Aradu.A09	8018076	8018596	Adur7640_comp0_c0_seq1
Aradu.A09	107293870	107294079	Adur7966_comp0_c0_seq1
Aradu.A09	112362643	112363296	Adur8483_comp0_c0_seq2
Aradu.A09	112530214	112530490	Adur8510_comp0_c0_seq1
Aradu.A09	113216544	113216964	Adur8600_comp0_c0_seq1
Aradu.A09	113399678	113400404	Adur8622_comp0_c0_seq1
Aradu.A09	113397623	113398082	Adur8624_comp0_c0_seq2
Aradu.A09	113434873	113435782	Adur8630_comp0_c0_seq1
Aradu.A09	113420678	113421308	Adur8631_comp0_c0_seq1
Aradu.A09	113416900	113418624	Adur8631_comp3_c0_seq1
Aradu.A09	113416817	113418649	Adur8631_comp3_c0_seq2
Aradu.A09	113878605	113878893	Adur8685_comp1_c0_seq1
Aradu.A09	114365656	114367992	Adur8730_comp3_c0_seq1
Aradu.A09	114847802	114848709	Adur8796_comp0_c0_seq1
Aradu.A09	115041785	115042137	Adur8818_comp1_c0_seq1
Aradu.A09	115502919	115503471	Adur8890_comp0_c0_seq1
Aradu.A09	115510065	115510617	Adur8891_comp0_c0_seq1
Aradu.A09	112287513	112288387	Adur9046_comp0_c0_seq1
Aradu.A09	116151977	116153524	Adur9374_comp0_c0_seq1
Aradu.A09	116366887	116367915	Adur9417_comp0_c1_seq1
Aradu.A09	107866297	107866681	Adur10239_comp0_c0_seq1
Aradu.A09	4562645	4576347	Adur11899_comp1_c0_seq3
Aradu.A09	62976067	62977127	Adur14845_comp0_c0_seq1
Aradu.A09	63127199	63130667	Adur14853_comp0_c0_seq1
Aradu.A09	21819124	21820030	Adur15733_comp0_c0_seq1
Aradu.A09	7064921	7066576	Adur17279_comp2_c0_seq1
Aradu.A09	7181440	7181912	Adur17298_comp1_c0_seq1
Aradu.A09	7894374	7894897	Adur17357_comp0_c0_seq1
Aradu.A09	7895436	7897592	Adur17357_comp0_c1_seq1
Aradu.A09	7997703	7997929	Adur17367_comp4_c0_seq1
Aradu.A09	8018600	8019526	Adur17379_comp0_c0_seq1
Aradu.A09	37854610	37855853	Adur18271_comp0_c0_seq1
Aradu.A09	30500475	30500917	Adur19439_comp0_c0_seq1
Aradu.A09	90950687	90952231	Adur20621_comp0_c0_seq1
Aradu.A09	90951792	90952265	Adur20621_comp1_c0_seq1
Aradu.A09	106581485	106582594	Adur21665_comp2_c0_seq13
Aradu.A09	106086787	106087915	Adur21684_comp0_c0_seq1
Aradu.A09	105564412	105564842	Adur21708_comp0_c0_seq1
Aradu.A09	23646458	23647293	Adur26860_comp0_c0_seq1
Aradu.A09	113397774	113398122	Adur27222_comp0_c0_seq1
Aradu.A09	89078013	89078530	Adur28277_comp0_c0_seq1
Aradu.A09	119166412	119167253	Adur29577_comp0_c0_seq1
Aradu.A09	14036121	14037915	Adur31855_comp1_c0_seq1
Aradu.A09	14036478	14037200	Adur31855_comp2_c0_seq1
Aradu.A09	15048881	15049687	Adur31892_comp0_c0_seq1
Aradu.A09	101522663	101522949	Adur32884_comp1_c0_seq1
Aradu.A09	102417176	102417450	Adur32926_comp0_c0_seq1
Aradu.A09	103018902	103019226	Adur32954_comp5_c0_seq1
Aradu.A09	103398746	103400164	Adur32967_comp0_c0_seq1
Aradu.A09	80785692	80786246	Adur33040_comp0_c0_seq1
Aradu.A09	5687791	5688270	Adur33128_comp5_c0_seq1
Aradu.A09	93248690	93249011	Adur34377_comp1_c0_seq2
Aradu.A09	108504110	108504820	Adur34925_comp0_c0_seq1
Aradu.A09	85627409	85627674	Adur36231_comp0_c0_seq1
Aradu.A09	61822629	61824024	Adur36361_comp1_c0_seq1
Aradu.A09	30547103	30547429	Adur36727_comp1_c0_seq1
Aradu.A09	71624557	71624797	Adur37642_comp0_c0_seq1
Aradu.A09	3593129	3593420	Adur37659_comp0_c0_seq1
Aradu.A09	58891604	58891996	Adur38195_comp0_c0_seq1
Aradu.A09	58681070	58681470	Adur38197_comp0_c0_seq1
Aradu.A09	58829231	58829443	Adur38201_comp0_c0_seq1
Aradu.A09	11034509	11035199	Adur38685_comp2_c0_seq4
Aradu.A09	28139107	28139718	Adur38930_comp1_c0_seq1
Aradu.A09	63233598	63247081	Adur41340_comp0_c0_seq1
Aradu.A09	111409987	111410901	Adur45243_comp0_c0_seq1
Aradu.A09	284143	284785	Adur47799_comp0_c0_seq1
Aradu.A09	125592	126214	Adur47824_comp1_c0_seq1
Aradu.A09	105204184	105207036	Adur48121_comp2_c2_seq2
Aradu.A09	104803732	104804138	Adur48153_comp0_c0_seq1
Aradu.A09	104287459	104288719	Adur48182_comp1_c0_seq1
Aradu.A09	104266429	104266934	Adur48183_comp0_c0_seq1
Aradu.A09	59974974	59977236	Adur48343_comp0_c0_seq1
Aradu.A09	24026532	24026846	Adur48614_comp0_c0_seq1
Aradu.A09	24025933	24026269	Adur48615_comp0_c0_seq1
Aradu.A09	570197	570457	Adur48779_comp0_c0_seq1
Aradu.A09	119587043	119587288	Adur49097_comp0_c0_seq1
Aradu.A09	119683572	119683894	Adur49111_comp0_c0_seq1
Aradu.A09	106585268	106586714	Adur49490_comp1_c0_seq10
Aradu.A09	3824880	3833334	Adur49536_comp4_c0_seq2
Aradu.A09	3556719	3557200	Adur49572_comp1_c0_seq1
Aradu.A09	3289748	3290094	Adur49595_comp0_c0_seq2
Aradu.A09	2563780	2564231	Adur49666_comp0_c0_seq1
Aradu.A09	2593081	2593619	Adur49678_comp0_c0_seq1
Aradu.A09	2503807	2529075	Adur49680_comp0_c0_seq1
Aradu.A09	2446096	2447932	Adur49702_comp0_c0_seq1
Aradu.A09	2419386	2420625	Adur49712_comp0_c0_seq3
Aradu.A09	2343112	2344043	Adur49723_comp0_c0_seq1
Aradu.A09	2343112	2344043	Adur49723_comp0_c0_seq2
Aradu.A09	2331231	2331986	Adur49723_comp7_c0_seq1
Aradu.A09	1930118	1931217	Adur49754_comp0_c0_seq1
Aradu.A09	1928170	1929732	Adur49754_comp0_c0_seq3
Aradu.A09	117347761	117348683	Aipa11395_comp0_c0_seq1
Aradu.A09	78135408	78135639	Aipa17194_comp0_c0_seq1
Aradu.A09	86165393	86165645	Aipa33316_comp2_c1_seq8
Aradu.A09	11462789	11463157	Aipa37017_comp0_c0_seq1
Aradu.A09	82215531	82215826	Aipa39323_comp0_c0_seq1
Aradu.A10	67057452	67057928	Adur3549_comp1_c0_seq1
Aradu.A10	102751593	102751810	Adur7186_comp0_c0_seq1
Aradu.A10	99039561	99040521	Adur8072_comp0_c0_seq1
Aradu.A10	96487775	96488026	Adur10412_comp0_c0_seq1
Aradu.A10	2615124	2615516	Adur10558_comp1_c0_seq1
Aradu.A10	195234	195458	Adur11988_comp0_c0_seq1
Aradu.A10	89312036	89313249	Adur13525_comp1_c0_seq1
Aradu.A10	89434101	89434472	Adur13526_comp0_c0_seq1
Aradu.A10	89386042	89387050	Adur13535_comp1_c0_seq3
Aradu.A10	89382619	89383855	Adur13535_comp2_c0_seq1
Aradu.A10	89385080	89385404	Adur13535_comp3_c0_seq1
Aradu.A10	58180185	58180541	Adur14846_comp3_c0_seq1
Aradu.A10	103591186	103591778	Adur15502_comp2_c0_seq1
Aradu.A10	103527358	103527788	Adur15513_comp0_c0_seq1
Aradu.A10	103210989	103211429	Adur15514_comp0_c0_seq1
Aradu.A10	88353484	88354727	Adur15757_comp0_c0_seq3
Aradu.A10	14315620	14316491	Adur16848_comp0_c0_seq1
Aradu.A10	14316909	14317360	Adur16848_comp1_c0_seq1
Aradu.A10	14317833	14318418	Adur16848_comp1_c1_seq1
Aradu.A10	94046189	94046825	Adur17706_comp0_c0_seq1
Aradu.A10	63605082	63605701	Adur17893_comp1_c0_seq1
Aradu.A10	63787668	63788583	Adur17894_comp2_c0_seq1
Aradu.A10	18927813	18928279	Adur20952_comp0_c0_seq1
Aradu.A10	61537439	61537676	Adur21106_comp1_c0_seq1
Aradu.A10	19967316	19970263	Adur22642_comp0_c0_seq1
Aradu.A10	23646711	23647234	Adur22709_comp0_c0_seq2
Aradu.A10	15552473	15553395	Adur23047_comp0_c0_seq1
Aradu.A10	14849826	14850417	Adur23074_comp0_c0_seq1
Aradu.A10	711921	712482	Adur25047_comp1_c0_seq1
Aradu.A10	105830899	105831715	Adur25432_comp0_c0_seq1
Aradu.A10	46857146	46857644	Adur26396_comp2_c0_seq1
Aradu.A10	29238607	29239006	Adur27202_comp0_c0_seq1
Aradu.A10	89434290	89434705	Adur27259_comp0_c0_seq1
Aradu.A10	39611543	39612709	Adur27926_comp0_c0_seq1
Aradu.A10	12581222	12582009	Adur27997_comp0_c0_seq1
Aradu.A10	11523128	11523760	Adur28042_comp0_c0_seq1
Aradu.A10	11831991	11832927	Adur28050_comp1_c0_seq1
Aradu.A10	10947813	10948334	Adur28077_comp0_c1_seq1
Aradu.A10	10863832	10865085	Adur28082_comp1_c0_seq3
Aradu.A10	10348383	10349091	Adur28094_comp0_c0_seq1
Aradu.A10	23287942	23288264	Adur28261_comp1_c0_seq2
Aradu.A10	64885310	64886068	Adur28866_comp0_c1_seq1
Aradu.A10	65229621	65230080	Adur28979_comp0_c0_seq1
Aradu.A10	101301206	101301544	Adur30504_comp0_c0_seq1
Aradu.A10	100863582	100863999	Adur30558_comp0_c0_seq1
Aradu.A10	18486202	18486712	Adur30656_comp0_c0_seq1
Aradu.A10	5587808	5590629	Adur31452_comp0_c0_seq1
Aradu.A10	5210779	5211247	Adur31531_comp1_c0_seq1
Aradu.A10	4202115	4204408	Adur31673_comp1_c0_seq1
Aradu.A10	3422242	3422566	Adur31751_comp4_c0_seq1
Aradu.A10	3239827	3240653	Adur31794_comp0_c0_seq1
Aradu.A10	3044959	3045239	Adur31816_comp0_c0_seq1
Aradu.A10	107508385	107508657	Adur33422_comp0_c0_seq1
Aradu.A10	107659438	107660254	Adur33435_comp0_c0_seq1
Aradu.A10	108268916	108269241	Adur33519_comp0_c0_seq1
Aradu.A10	108418598	108419226	Adur33551_comp0_c1_seq1
Aradu.A10	108867828	108868306	Adur33592_comp0_c0_seq1
Aradu.A10	108981517	108982164	Adur33618_comp0_c0_seq1
Aradu.A10	70732747	70734072	Adur35501_comp0_c0_seq1
Aradu.A10	76160459	76165467	Adur36632_comp1_c1_seq1
Aradu.A10	98158838	98159138	Adur37245_comp0_c0_seq2
Aradu.A10	89229996	89230332	Adur37839_comp0_c0_seq1
Aradu.A10	46119048	46125707	Adur37897_comp2_c0_seq1
Aradu.A10	91940941	91944311	Adur38264_comp1_c0_seq1
Aradu.A10	92603905	92605621	Adur38274_comp3_c0_seq1
Aradu.A10	92605423	92605626	Adur38274_comp4_c0_seq1
Aradu.A10	93016877	93017311	Adur38298_comp2_c0_seq1
Aradu.A10	93411175	93413947	Adur38318_comp0_c0_seq2
Aradu.A10	79836197	79836454	Adur38863_comp0_c0_seq1
Aradu.A10	23705984	23709116	Adur40315_comp0_c0_seq1
Aradu.A10	23705984	23709116	Adur40315_comp0_c0_seq5
Aradu.A10	12582845	12583228	Adur40429_comp0_c0_seq1
Aradu.A10	24150284	24150560	Adur40689_comp0_c0_seq1
Aradu.A10	24145083	24147700	Adur40689_comp0_c1_seq1
Aradu.A10	33142584	33148696	Adur41416_comp10_c0_seq1
Aradu.A10	83518775	83519431	Adur42563_comp1_c0_seq1
Aradu.A10	83122716	83123246	Adur42589_comp0_c0_seq1
Aradu.A10	83121448	83121925	Adur42590_comp0_c0_seq1
Aradu.A10	104470248	104470718	Adur45485_comp0_c1_seq1
Aradu.A10	79836114	79836358	Adur47697_comp0_c0_seq1
Aradu.A10	74196407	74196740	Adur47746_comp0_c0_seq1
Aradu.A10	8366352	8370332	Adur48854_comp3_c0_seq2
Aradu.A10	87858245	87858682	Adur50072_comp0_c0_seq1
Aradu.A10	86508040	86508657	Adur50104_comp2_c0_seq1
Aradu.A10	7696245	7700069	Aipa3165_comp1_c0_seq1
Aradu.A10	74196132	74196463	Aipa17469_comp0_c0_seq1
Aradu.A10	64885653	64885961	Aipa25572_comp0_c0_seq1
Aradu.A10	62798157	62798483	Aipa26661_comp0_c0_seq1
Aradu.A10	64885486	64885805	Aipa50159_comp0_c0_seq1
Araip.B01	131399600	131400027	Adur27409_comp1_c0_seq1
Araip.B01	120049819	120073536	Adur35757_comp0_c0_seq1
Araip.B01	58400598	58400925	Adur36449_comp0_c0_seq1
Araip.B01	77312934	77313986	Adur37744_comp0_c1_seq1
Araip.B01	133231639	133231860	Adur47924_comp0_c0_seq1
Araip.B01	26678083	26679309	Aipa1795_comp0_c0_seq1
Araip.B01	29852464	29853142	Aipa1870_comp0_c0_seq3
Araip.B01	31768371	31768698	Aipa1884_comp1_c0_seq1
Araip.B01	39050486	39052990	Aipa2044_comp0_c0_seq1
Araip.B01	49177871	49178661	Aipa5582_comp0_c0_seq1
Araip.B01	46565086	46565371	Aipa5622_comp1_c0_seq1
Araip.B01	46587058	46587416	Aipa5623_comp1_c0_seq1
Araip.B01	100610858	100616378	Aipa10346_comp0_c0_seq2
Araip.B01	102878583	102879968	Aipa10409_comp0_c0_seq1
Araip.B01	103261964	103263033	Aipa10432_comp0_c0_seq1
Araip.B01	56613055	56614253	Aipa13664_comp0_c0_seq1
Araip.B01	127169311	127170066	Aipa15459_comp2_c0_seq1
Araip.B01	127170145	127171878	Aipa15459_comp3_c0_seq2
Araip.B01	127159576	127160169	Aipa15462_comp2_c0_seq1
Araip.B01	126098749	126099173	Aipa15523_comp0_c0_seq1
Araip.B01	126232028	126232443	Aipa15528_comp0_c0_seq1
Araip.B01	125724848	125725383	Aipa15550_comp0_c0_seq1
Araip.B01	125241223	125241840	Aipa15605_comp0_c0_seq1
Araip.B01	125181756	125182205	Aipa15606_comp0_c0_seq1
Araip.B01	124618273	124618543	Aipa15642_comp0_c0_seq1
Araip.B01	42437539	42437873	Aipa17741_comp1_c0_seq1
Araip.B01	8648711	8649322	Aipa17861_comp1_c0_seq1
Araip.B01	8955071	8956256	Aipa17881_comp0_c0_seq1
Araip.B01	116793124	116795355	Aipa17902_comp0_c0_seq1
Araip.B01	118160205	118160578	Aipa17938_comp1_c0_seq1
Araip.B01	118663261	118663467	Aipa17941_comp0_c0_seq1
Araip.B01	98812573	98816734	Aipa20669_comp0_c0_seq2
Araip.B01	88656068	88660115	Aipa20780_comp0_c0_seq1
Araip.B01	53607447	53607842	Aipa21835_comp2_c0_seq1
Araip.B01	120724072	120724694	Aipa22418_comp0_c0_seq1
Araip.B01	122365300	122365967	Aipa22497_comp1_c0_seq3
Araip.B01	123950779	123951769	Aipa22567_comp0_c0_seq2
Araip.B01	124210687	124211014	Aipa22583_comp0_c0_seq1
Araip.B01	124312125	124312456	Aipa22590_comp1_c0_seq1
Araip.B01	124312430	124312775	Aipa22590_comp3_c0_seq1
Araip.B01	124312430	124314201	Aipa22590_comp3_c0_seq2
Araip.B01	50610296	50612522	Aipa23183_comp1_c0_seq1
Araip.B01	116457553	116460955	Aipa25065_comp0_c0_seq2
Araip.B01	116461651	116462067	Aipa25559_comp0_c0_seq1
Araip.B01	6655341	6656369	Aipa28830_comp0_c0_seq2
Araip.B01	6619736	6620394	Aipa28837_comp1_c0_seq1
Araip.B01	6791226	6791710	Aipa28872_comp1_c0_seq1
Araip.B01	116462733	116463067	Aipa29291_comp0_c0_seq1
Araip.B01	77677329	77681083	Aipa30029_comp0_c0_seq1
Araip.B01	11029286	11029497	Aipa30458_comp0_c0_seq1
Araip.B01	10911798	10912220	Aipa30461_comp0_c0_seq1
Araip.B01	13896718	13896956	Aipa30622_comp0_c0_seq1
Araip.B01	14058435	14058680	Aipa30626_comp0_c0_seq1
Araip.B01	14146034	14146242	Aipa30630_comp14_c0_seq1
Araip.B01	16143056	16143516	Aipa30762_comp0_c0_seq1
Araip.B01	16141240	16142608	Aipa30762_comp0_c0_seq3
Araip.B01	114354621	114356230	Aipa37107_comp0_c0_seq1
Araip.B01	113928166	113928487	Aipa37133_comp0_c0_seq1
Araip.B01	113427180	113428608	Aipa37159_comp0_c0_seq1
Araip.B01	109831400	109831726	Aipa37202_comp1_c0_seq2
Araip.B01	110205050	110205269	Aipa37218_comp3_c0_seq1
Araip.B01	6004271	6006208	Aipa39988_comp0_c0_seq2
Araip.B01	66043191	66055161	Aipa43290_comp5_c0_seq2
Araip.B01	66470329	66470657	Aipa43293_comp0_c1_seq1
Araip.B01	39469490	39469737	Aipa46157_comp0_c0_seq1
Araip.B01	1087098	1087338	Aipa47062_comp0_c0_seq1
Araip.B01	825473	825719	Aipa47072_comp1_c0_seq1
Araip.B01	530003	531846	Aipa47128_comp0_c0_seq1
Araip.B01	9804643	9808268	Aipa47257_comp1_c0_seq1
Araip.B01	132591296	132592040	Aipa49264_comp3_c0_seq14
Araip.B01	132618853	132619288	Aipa49275_comp0_c0_seq1
Araip.B01	133157102	133157520	Aipa49294_comp0_c0_seq1
Araip.B01	133210671	133212035	Aipa49304_comp2_c0_seq4
Araip.B01	133230248	133230541	Aipa49316_comp0_c0_seq1
Araip.B01	133230421	133232503	Aipa49319_comp0_c0_seq2
Araip.B01	133230421	133232503	Aipa49319_comp0_c0_seq3
Araip.B01	133328586	133329325	Aipa49343_comp0_c0_seq1
Araip.B01	133333665	133335828	Aipa49351_comp2_c0_seq3
Araip.B01	133339413	133339669	Aipa49355_comp1_c0_seq1
Araip.B01	133604097	133604406	Aipa49377_comp0_c0_seq2
Araip.B01	133604097	133604385	Aipa49377_comp0_c0_seq3
Araip.B01	133825539	133825972	Aipa49385_comp1_c0_seq1
Araip.B01	134302611	134304214	Aipa49437_comp0_c0_seq1
Araip.B01	134302362	134304200	Aipa49437_comp0_c0_seq3
Araip.B01	134439209	134439601	Aipa49447_comp0_c0_seq1
Araip.B01	134451310	134453675	Aipa49465_comp0_c1_seq1
Araip.B01	134821313	134822394	Aipa49486_comp0_c0_seq1
Araip.B01	134823182	134824312	Aipa49507_comp0_c0_seq1
Araip.B01	135356171	135356894	Aipa49542_comp0_c0_seq1
Araip.B01	135440724	135441198	Aipa49580_comp1_c0_seq1
Araip.B01	135502723	135503216	Aipa49595_comp0_c0_seq1
Araip.B01	135897794	135898255	Aipa49614_comp1_c0_seq1
Araip.B01	135894902	135895143	Aipa49622_comp0_c0_seq1
Araip.B01	136277929	136278560	Aipa49677_comp0_c1_seq1
Araip.B01	136694976	136695496	Aipa49724_comp0_c0_seq1
Araip.B01	137338073	137338330	Aipa49817_comp0_c0_seq1
Araip.B01	20041903	20042402	Aipa49866_comp1_c0_seq1
Araip.B01	21434882	21438247	Aipa49900_comp0_c0_seq1
Araip.B01	23803833	23804982	Aipa49988_comp2_c0_seq2
Araip.B01	24723041	24723516	Aipa50009_comp3_c0_seq1
Araip.B01	24724898	24725184	Aipa50009_comp4_c0_seq1
Araip.B01	24724206	24724425	Aipa50009_comp5_c0_seq1
Araip.B01	119342292	119342609	Aipa50633_comp0_c0_seq1
Araip.B01	119284374	119285936	Aipa50636_comp0_c0_seq6
Araip.B01	129054326	129055824	Aipa51500_comp0_c0_seq1
Araip.B01	130098783	130099239	Aipa51601_comp1_c0_seq1
Araip.B01	130755130	130755540	Aipa51653_comp0_c0_seq1
Araip.B01	130811536	130812058	Aipa51662_comp0_c0_seq1
Araip.B01	130973469	130973885	Aipa51673_comp0_c0_seq1
Araip.B01	131067035	131067310	Aipa51696_comp0_c0_seq1
Araip.B01	131103018	131103407	Aipa51701_comp1_c0_seq1
Araip.B01	131294678	131295089	Aipa51722_comp0_c0_seq1
Araip.B01	131294621	131294896	Aipa51728_comp0_c0_seq1
Araip.B01	131746828	131747126	Aipa51765_comp0_c0_seq1
Araip.B01	131926796	131928139	Aipa51766_comp1_c0_seq1
Araip.B01	132063509	132064121	Aipa51768_comp0_c0_seq1
Araip.B01	131850835	131851070	Aipa51773_comp0_c0_seq2
Araip.B01	131958288	131958800	Aipa51786_comp0_c0_seq1
Araip.B02	8478666	8478881	Adur623_comp1_c0_seq1
Araip.B02	101332762	101333059	Adur37479_comp0_c0_seq1
Araip.B02	21984284	21984607	Adur40334_comp0_c0_seq1
Araip.B02	850767	851241	Adur41622_comp0_c0_seq1
Araip.B02	4898015	4899807	Adur49252_comp3_c0_seq1
Araip.B02	4898015	4899807	Adur49252_comp3_c0_seq5
Araip.B02	107223610	107225528	Adur50553_comp0_c1_seq1
Araip.B02	55614088	55615194	Aipa7252_comp0_c0_seq1
Araip.B02	55611749	55614024	Aipa7252_comp0_c0_seq2
Araip.B02	9703943	9704250	Aipa8097_comp1_c0_seq1
Araip.B02	10473037	10473492	Aipa8161_comp3_c0_seq1
Araip.B02	90823346	90823670	Aipa8353_comp0_c0_seq1
Araip.B02	4703797	4704002	Aipa9956_comp1_c0_seq1
Araip.B02	5557618	5558491	Aipa10014_comp0_c0_seq1
Araip.B02	5813337	5813900	Aipa10033_comp0_c0_seq1
Araip.B02	6314720	6315058	Aipa10068_comp0_c0_seq1
Araip.B02	6954354	6954977	Aipa10116_comp0_c0_seq1
Araip.B02	12182205	12182879	Aipa10565_comp0_c0_seq1
Araip.B02	11170601	11171311	Aipa10633_comp2_c0_seq1
Araip.B02	96260494	96260934	Aipa10701_comp0_c0_seq1
Araip.B02	96256634	96261366	Aipa10701_comp0_c1_seq1
Araip.B02	96079835	96080303	Aipa10711_comp0_c0_seq1
Araip.B02	96078522	96079324	Aipa10715_comp2_c0_seq2
Araip.B02	96297261	96297538	Aipa10719_comp2_c0_seq1
Araip.B02	96350364	96350684	Aipa10732_comp0_c0_seq1
Araip.B02	96816234	96816839	Aipa10749_comp0_c0_seq5
Araip.B02	97183861	97184114	Aipa10778_comp0_c0_seq1
Araip.B02	97407922	97408359	Aipa10807_comp0_c0_seq1
Araip.B02	98538642	98539322	Aipa10876_comp1_c0_seq1
Araip.B02	99044426	99045499	Aipa10905_comp0_c0_seq1
Araip.B02	99280798	99281160	Aipa10925_comp0_c0_seq1
Araip.B02	100727050	100732007	Aipa11073_comp0_c0_seq1
Araip.B02	100824194	100824638	Aipa11104_comp0_c0_seq1
Araip.B02	101157580	101157912	Aipa11127_comp0_c0_seq1
Araip.B02	101926683	101927622	Aipa11203_comp0_c0_seq1
Araip.B02	102407231	102410291	Aipa11244_comp1_c0_seq1
Araip.B02	102349882	102350680	Aipa11260_comp0_c0_seq1
Araip.B02	103871723	103871935	Aipa11406_comp0_c0_seq1
Araip.B02	104640575	104641107	Aipa11495_comp0_c0_seq1
Araip.B02	105438323	105438831	Aipa11593_comp0_c0_seq1
Araip.B02	106160629	106160941	Aipa11679_comp0_c0_seq1
Araip.B02	107102410	107103674	Aipa11801_comp0_c0_seq1
Araip.B02	107396457	107397412	Aipa11861_comp0_c0_seq1
Araip.B02	107565569	107566264	Aipa11882_comp0_c0_seq1
Araip.B02	107784181	107784704	Aipa11891_comp0_c0_seq1
Araip.B02	108732606	108732984	Aipa12081_comp1_c0_seq1
Araip.B02	108957710	108957999	Aipa12125_comp0_c0_seq1
Araip.B02	88131658	88131927	Aipa13632_comp1_c0_seq1
Araip.B02	348667	348917	Aipa14273_comp0_c0_seq1
Araip.B02	361298	361689	Aipa14292_comp0_c0_seq1
Araip.B02	1509481	1510404	Aipa14413_comp0_c0_seq1
Araip.B02	53127192	53130879	Aipa17264_comp0_c0_seq1
Araip.B02	75296680	75298162	Aipa17589_comp0_c0_seq2
Araip.B02	69181270	69181488	Aipa17622_comp0_c0_seq1
Araip.B02	22174578	22174857	Aipa19190_comp0_c0_seq1
Araip.B02	22175063	22175349	Aipa19190_comp1_c0_seq1
Araip.B02	24724447	24725709	Aipa19269_comp0_c0_seq1
Araip.B02	25855747	25856046	Aipa19277_comp2_c0_seq1
Araip.B02	26291244	26292528	Aipa19294_comp0_c0_seq1
Araip.B02	26147654	26148887	Aipa19302_comp0_c0_seq1
Araip.B02	94708402	94708866	Aipa19673_comp0_c0_seq1
Araip.B02	94854344	94854728	Aipa19696_comp4_c0_seq1
Araip.B02	95491314	95491609	Aipa19734_comp0_c0_seq1
Araip.B02	62244616	62244839	Aipa20374_comp0_c0_seq1
Araip.B02	20734133	20736327	Aipa21931_comp0_c0_seq1
Araip.B02	69181501	69181706	Aipa23830_comp0_c0_seq1
Araip.B02	2811373	2811979	Aipa23846_comp0_c0_seq1
Araip.B02	3505069	3505386	Aipa23871_comp3_c0_seq1
Araip.B02	11159937	11160164	Aipa29070_comp0_c0_seq1
Araip.B02	11159648	11159864	Aipa30927_comp6_c0_seq1
Araip.B02	76557909	76558155	Aipa34887_comp0_c0_seq1
Araip.B02	76852094	76852546	Aipa34909_comp0_c0_seq1
Araip.B02	79325312	79325602	Aipa34979_comp0_c0_seq1
Araip.B02	79791058	79791458	Aipa34997_comp0_c0_seq1
Araip.B02	82566216	82567602	Aipa35083_comp0_c0_seq2
Araip.B02	63005873	63012211	Aipa39485_comp0_c0_seq28
Araip.B02	96350543	96350809	Aipa40099_comp0_c0_seq1
Araip.B02	65674389	65677237	Aipa40147_comp1_c0_seq1
Araip.B02	68142542	68143220	Aipa40167_comp0_c0_seq1
Araip.B02	89019022	89019384	Aipa40579_comp0_c0_seq1
Araip.B02	89018207	89022233	Aipa40579_comp1_c0_seq1
Araip.B02	90068572	90068958	Aipa40631_comp0_c1_seq1
Araip.B02	92095354	92098182	Aipa40757_comp0_c0_seq3
Araip.B02	93088510	93088747	Aipa40802_comp0_c0_seq1
Araip.B02	13872592	13873945	Aipa44765_comp1_c0_seq1
Araip.B02	19564246	19565126	Aipa48618_comp0_c0_seq1
Araip.B02	15972796	15975452	Aipa48750_comp1_c0_seq1
Araip.B02	16404869	16415397	Aipa48754_comp0_c1_seq2
Araip.B02	16086694	16087394	Aipa48763_comp0_c0_seq1
Araip.B03	34084174	34084966	Adur642_comp2_c0_seq1
Araip.B03	3735456	3736373	Adur2557_comp0_c0_seq2
Araip.B03	29924732	29925083	Adur21149_comp0_c0_seq1
Araip.B03	14067826	14068683	Adur23568_comp0_c1_seq4
Araip.B03	130085061	130085696	Adur32401_comp2_c0_seq1
Araip.B03	127229277	127229529	Adur34072_comp2_c0_seq1
Araip.B03	126874110	126874375	Adur34079_comp1_c0_seq1
Araip.B03	126451066	126451356	Adur34147_comp0_c0_seq1
Araip.B03	124446013	124446253	Adur34335_comp0_c0_seq2
Araip.B03	14928572	14928848	Adur35396_comp4_c0_seq2
Araip.B03	29034620	29034828	Adur36433_comp2_c0_seq1
Araip.B03	30712842	30713137	Adur36491_comp5_c0_seq1
Araip.B03	34330133	34330987	Aipa15_comp2_c0_seq1
Araip.B03	37831982	37832565	Aipa198_comp0_c0_seq1
Araip.B03	40604565	40605061	Aipa271_comp0_c0_seq1
Araip.B03	53563772	53564115	Aipa574_comp0_c0_seq1
Araip.B03	22805459	22805715	Aipa1353_comp0_c0_seq1
Araip.B03	68464255	68468279	Aipa2099_comp0_c0_seq2
Araip.B03	119539002	119540491	Aipa2177_comp0_c0_seq1
Araip.B03	119539767	119540493	Aipa2177_comp0_c0_seq4
Araip.B03	119386768	119387802	Aipa2180_comp0_c0_seq1
Araip.B03	119390740	119391292	Aipa2185_comp0_c0_seq1
Araip.B03	118921719	118922202	Aipa2238_comp1_c0_seq1
Araip.B03	118474668	118475062	Aipa2275_comp1_c0_seq1
Araip.B03	118134442	118138055	Aipa2284_comp0_c0_seq1
Araip.B03	116950204	116951024	Aipa2329_comp0_c0_seq1
Araip.B03	116132911	116133139	Aipa2388_comp0_c0_seq1
Araip.B03	135170705	135170907	Aipa3530_comp0_c0_seq1
Araip.B03	12452300	12452574	Aipa6855_comp3_c0_seq1
Araip.B03	13871580	13871802	Aipa6991_comp1_c0_seq4
Araip.B03	33896445	33897482	Aipa7733_comp3_c1_seq5
Araip.B03	34098850	34099329	Aipa7738_comp1_c0_seq2
Araip.B03	33570036	33570765	Aipa7756_comp1_c0_seq1
Araip.B03	31222178	31222501	Aipa7867_comp0_c0_seq1
Araip.B03	98499889	98500174	Aipa8368_comp0_c0_seq1
Araip.B03	125666555	125666937	Aipa10991_comp3_c0_seq3
Araip.B03	44001867	44002356	Aipa13836_comp0_c0_seq1
Araip.B03	43264436	43264982	Aipa13854_comp1_c0_seq1
Araip.B03	89505978	89506532	Aipa13939_comp2_c0_seq1
Araip.B03	134762642	134762936	Aipa13973_comp0_c0_seq1
Araip.B03	134632682	134632976	Aipa14027_comp7_c0_seq1
Araip.B03	134275759	134276190	Aipa14051_comp0_c0_seq1
Araip.B03	134001194	134001664	Aipa14089_comp0_c0_seq1
Araip.B03	132651642	132653281	Aipa14201_comp0_c0_seq1
Araip.B03	91394776	91396521	Aipa17148_comp0_c0_seq1
Araip.B03	114944641	114947670	Aipa17331_comp1_c0_seq1
Araip.B03	114843208	114844357	Aipa17339_comp2_c0_seq1
Araip.B03	114762291	114763770	Aipa17341_comp0_c0_seq2
Araip.B03	113778106	113778490	Aipa17359_comp0_c0_seq1
Araip.B03	113341676	113342154	Aipa17391_comp0_c0_seq2
Araip.B03	23757283	23757946	Aipa19090_comp0_c0_seq1
Araip.B03	46148008	46148839	Aipa19816_comp1_c0_seq1
Araip.B03	122923680	122924120	Aipa21141_comp0_c1_seq1
Araip.B03	123017111	123017567	Aipa21155_comp3_c0_seq1
Araip.B03	122660878	122661743	Aipa21184_comp0_c0_seq1
Araip.B03	122586601	122587328	Aipa21186_comp0_c0_seq1
Araip.B03	122088279	122088714	Aipa21224_comp0_c0_seq1
Araip.B03	80081548	80082824	Aipa21320_comp2_c0_seq1
Araip.B03	81081972	81082803	Aipa21354_comp0_c0_seq1
Araip.B03	82833943	82834583	Aipa21379_comp0_c0_seq1
Araip.B03	84198514	84199007	Aipa21397_comp1_c0_seq1
Araip.B03	84935240	84935699	Aipa21417_comp0_c1_seq1
Araip.B03	87268820	87270135	Aipa21465_comp1_c0_seq1
Araip.B03	87269770	87270137	Aipa21465_comp2_c0_seq1
Araip.B03	15646347	15646648	Aipa23666_comp0_c0_seq1
Araip.B03	125536790	125538903	Aipa25586_comp0_c0_seq1
Araip.B03	125666128	125666712	Aipa25590_comp1_c0_seq1
Araip.B03	125535572	125536173	Aipa25591_comp0_c0_seq1
Araip.B03	125512392	125513029	Aipa25602_comp0_c0_seq1
Araip.B03	8136166	8136484	Aipa27804_comp1_c0_seq1
Araip.B03	8055341	8055785	Aipa27834_comp0_c0_seq1
Araip.B03	7452976	7453456	Aipa27898_comp0_c0_seq1
Araip.B03	5920382	5920640	Aipa28074_comp0_c0_seq1
Araip.B03	5748999	5749772	Aipa28101_comp0_c0_seq1
Araip.B03	5188310	5189989	Aipa28158_comp0_c0_seq2
Araip.B03	4787604	4788301	Aipa28222_comp3_c0_seq20
Araip.B03	4807623	4808192	Aipa28222_comp3_c0_seq21
Araip.B03	3999811	4000133	Aipa28312_comp0_c0_seq1
Araip.B03	3293922	3294181	Aipa28395_comp3_c0_seq1
Araip.B03	3252151	3252542	Aipa28405_comp0_c0_seq1
Araip.B03	3252151	3252765	Aipa28405_comp0_c0_seq3
Araip.B03	3252410	3252750	Aipa28405_comp2_c0_seq1
Araip.B03	3237020	3237362	Aipa28410_comp1_c0_seq1
Araip.B03	1453478	1453990	Aipa28617_comp0_c0_seq1
Araip.B03	1443927	1444413	Aipa28636_comp0_c0_seq1
Araip.B03	1404851	1405342	Aipa28651_comp0_c0_seq1
Araip.B03	56239276	56239684	Aipa28809_comp0_c0_seq1
Araip.B03	22297177	22297460	Aipa29385_comp1_c0_seq1
Araip.B03	20687842	20688838	Aipa29480_comp1_c0_seq1
Araip.B03	20690535	20690946	Aipa29493_comp1_c0_seq1
Araip.B03	20069597	20070169	Aipa29508_comp0_c0_seq1
Araip.B03	20008650	20009161	Aipa29511_comp1_c0_seq1
Araip.B03	18989351	18994218	Aipa29578_comp0_c0_seq1
Araip.B03	17846123	17848313	Aipa29633_comp1_c0_seq1
Araip.B03	17711002	17711468	Aipa29641_comp0_c0_seq1
Araip.B03	16913167	16913619	Aipa29664_comp0_c0_seq1
Araip.B03	124906067	124906643	Aipa29830_comp0_c0_seq1
Araip.B03	124857039	124857741	Aipa29832_comp0_c0_seq1
Araip.B03	124445675	124446170	Aipa29862_comp0_c0_seq1
Araip.B03	124108477	124108770	Aipa29895_comp0_c0_seq1
Araip.B03	123826304	123826524	Aipa29919_comp4_c0_seq1
Araip.B03	115179996	115180218	Aipa29952_comp0_c0_seq1
Araip.B03	123152832	123153429	Aipa29959_comp0_c0_seq1
Araip.B03	10773495	10773760	Aipa34430_comp0_c0_seq1
Araip.B03	10717758	10718724	Aipa34454_comp0_c0_seq1
Araip.B03	10250285	10250830	Aipa34470_comp1_c0_seq1
Araip.B03	30250161	30250805	Aipa39106_comp0_c0_seq1
Araip.B03	131818915	131819525	Aipa43689_comp0_c0_seq1
Araip.B03	131596985	131598365	Aipa43705_comp4_c0_seq1
Araip.B03	130164926	130165368	Aipa43867_comp0_c0_seq1
Araip.B03	128433340	128435479	Aipa44062_comp0_c0_seq1
Araip.B03	128318117	128318931	Aipa44069_comp0_c0_seq1
Araip.B03	128036573	128036993	Aipa44115_comp0_c0_seq1
Araip.B03	127620665	127621723	Aipa44175_comp0_c0_seq1
Araip.B03	127621419	127621623	Aipa44177_comp0_c0_seq1
Araip.B03	127590141	127590544	Aipa44183_comp0_c0_seq1
Araip.B03	126998594	126999068	Aipa44226_comp0_c0_seq1
Araip.B03	49620514	49621716	Aipa46269_comp0_c0_seq1
Araip.B03	49050038	49052800	Aipa46292_comp1_c0_seq1
Araip.B03	46881429	46882074	Aipa46356_comp0_c0_seq1
Araip.B03	44679155	44679914	Aipa46390_comp0_c1_seq1
Araip.B03	120478507	120479074	Aipa47381_comp0_c0_seq1
Araip.B03	120310365	120311967	Aipa47413_comp0_c0_seq1
Araip.B03	76246659	76247163	Aipa47445_comp0_c0_seq1
Araip.B03	75869367	75870315	Aipa47456_comp0_c0_seq1
Araip.B03	29843855	29845838	Aipa49000_comp0_c0_seq2
Araip.B03	29904603	29904933	Aipa49005_comp1_c0_seq1
Araip.B03	29904182	29905266	Aipa49005_comp1_c1_seq1
Araip.B03	29892797	29893341	Aipa49006_comp0_c0_seq2
Araip.B03	28242843	28243258	Aipa49072_comp2_c0_seq1
Araip.B03	26312537	26316171	Aipa49188_comp2_c0_seq1
Araip.B03	25657328	25657554	Aipa49200_comp0_c0_seq4
Araip.B03	100919248	100919824	Aipa50694_comp0_c0_seq1
Araip.B03	117498854	117500459	Aipa50760_comp0_c0_seq1
Araip.B03	105249696	105250105	Aipa50776_comp0_c0_seq1
Araip.B03	34332043	34332278	Aipa50908_comp1_c1_seq1
Araip.B03	34331654	34332283	Aipa50908_comp1_c1_seq2
Araip.B03	110075842	110076152	Aipa50944_comp0_c0_seq1
Araip.B03	111053387	111053677	Aipa50960_comp1_c0_seq1
Araip.B03	111050950	111051735	Aipa50976_comp0_c0_seq1
Araip.B03	111837227	111837689	Aipa50986_comp0_c0_seq1
Araip.B03	18049326	18049596	Aipa51873_comp0_c0_seq1
Araip.B04	99639382	99639889	Adur10865_comp0_c0_seq1
Araip.B04	110767708	110769805	Adur17797_comp0_c0_seq1
Araip.B04	128012104	128012524	Adur20330_comp1_c0_seq1
Araip.B04	119026310	119035043	Adur25052_comp0_c1_seq1
Araip.B04	128554584	128554956	Adur30041_comp1_c0_seq1
Araip.B04	64641024	64641417	Adur37172_comp0_c0_seq1
Araip.B04	120787072	120787321	Adur37603_comp1_c0_seq1
Araip.B04	116105501	116105864	Adur37851_comp2_c0_seq1
Araip.B04	8580800	8581077	Adur46789_comp3_c0_seq1
Araip.B04	123029110	123029573	Adur49617_comp0_c0_seq1
Araip.B04	58896763	58897846	Aipa3098_comp2_c0_seq1
Araip.B04	59881584	59884166	Aipa3106_comp2_c0_seq1
Araip.B04	22705526	22705869	Aipa5118_comp1_c0_seq1
Araip.B04	39851899	39852195	Aipa8222_comp0_c0_seq1
Araip.B04	39850817	39851899	Aipa8222_comp0_c0_seq2
Araip.B04	38708679	38709671	Aipa8246_comp0_c0_seq2
Araip.B04	76106680	76106975	Aipa10139_comp0_c0_seq1
Araip.B04	76122416	76122747	Aipa10142_comp0_c0_seq1
Araip.B04	78180628	78181293	Aipa10157_comp0_c0_seq1
Araip.B04	79146051	79147440	Aipa10186_comp0_c0_seq2
Araip.B04	3005446	3005960	Aipa12741_comp0_c0_seq1
Araip.B04	2949443	2949864	Aipa12744_comp0_c0_seq1
Araip.B04	2796395	2796843	Aipa12760_comp1_c0_seq2
Araip.B04	2799227	2799616	Aipa12761_comp0_c0_seq1
Araip.B04	2042800	2043446	Aipa12837_comp2_c0_seq7
Araip.B04	1217388	1217761	Aipa12906_comp0_c0_seq1
Araip.B04	955485	955743	Aipa12923_comp4_c0_seq1
Araip.B04	811929	812213	Aipa12945_comp2_c0_seq1
Araip.B04	14178991	14180380	Aipa13112_comp0_c0_seq1
Araip.B04	15208983	15209731	Aipa13183_comp0_c0_seq1
Araip.B04	15407322	15407934	Aipa13203_comp1_c0_seq1
Araip.B04	16214241	16216581	Aipa13248_comp1_c0_seq1
Araip.B04	16876140	16876704	Aipa13272_comp0_c0_seq1
Araip.B04	17345754	17346251	Aipa13288_comp0_c0_seq1
Araip.B04	17698954	17699315	Aipa13306_comp0_c0_seq1
Araip.B04	17606087	17606494	Aipa13316_comp0_c0_seq1
Araip.B04	17812748	17813529	Aipa13332_comp0_c0_seq8
Araip.B04	19989101	19989615	Aipa13394_comp0_c0_seq1
Araip.B04	20980587	20980896	Aipa13457_comp0_c0_seq1
Araip.B04	112445210	112445425	Aipa13515_comp1_c0_seq1
Araip.B04	112946068	112946354	Aipa13540_comp0_c0_seq1
Araip.B04	36332897	36333920	Aipa15916_comp0_c0_seq1
Araip.B04	122213644	122214010	Aipa18013_comp1_c0_seq1
Araip.B04	120514616	120514847	Aipa18112_comp0_c0_seq1
Araip.B04	132246759	132248120	Aipa18802_comp0_c0_seq1
Araip.B04	132629434	132631022	Aipa18859_comp0_c0_seq1
Araip.B04	133480479	133480827	Aipa18936_comp0_c0_seq1
Araip.B04	124732232	124732875	Aipa20651_comp0_c0_seq1
Araip.B04	67437169	67437752	Aipa20698_comp1_c0_seq1
Araip.B04	122453510	122453918	Aipa21028_comp2_c0_seq1
Araip.B04	122640643	122641238	Aipa21036_comp0_c0_seq1
Araip.B04	123412529	123413522	Aipa21076_comp0_c0_seq1
Araip.B04	119944036	119944524	Aipa23062_comp0_c0_seq1
Araip.B04	119986376	119989346	Aipa23076_comp1_c0_seq1
Araip.B04	119749660	119750332	Aipa23112_comp1_c0_seq1
Araip.B04	119699633	119700833	Aipa23114_comp0_c0_seq1
Araip.B04	119677999	119678350	Aipa23117_comp0_c0_seq2
Araip.B04	119376823	119377269	Aipa23123_comp0_c0_seq1
Araip.B04	33735322	33736958	Aipa23602_comp0_c0_seq41
Araip.B04	32169481	32171793	Aipa25044_comp0_c0_seq1
Araip.B04	126694492	126694740	Aipa25676_comp2_c0_seq1
Araip.B04	31062459	31062787	Aipa28980_comp0_c0_seq1
Araip.B04	30753316	30753565	Aipa28990_comp0_c0_seq1
Araip.B04	28850697	28852356	Aipa29017_comp2_c0_seq2
Araip.B04	28793739	28795479	Aipa29031_comp1_c0_seq1
Araip.B04	27286767	27290102	Aipa29047_comp2_c0_seq2
Araip.B04	27558686	27558900	Aipa29053_comp1_c0_seq1
Araip.B04	26902598	26908742	Aipa29065_comp2_c0_seq6
Araip.B04	26908325	26908541	Aipa29071_comp0_c0_seq1
Araip.B04	24824403	24824729	Aipa29124_comp0_c0_seq1
Araip.B04	24752389	24752717	Aipa29127_comp0_c0_seq1
Araip.B04	22877023	22877770	Aipa29152_comp0_c0_seq1
Araip.B04	13683592	13683889	Aipa31919_comp5_c0_seq1
Araip.B04	12966539	12970164	Aipa31928_comp0_c0_seq1
Araip.B04	110770056	110771953	Aipa32187_comp0_c0_seq7
Araip.B04	110769917	110771949	Aipa32187_comp0_c0_seq8
Araip.B04	110143749	110144044	Aipa32207_comp0_c0_seq1
Araip.B04	104867567	104868275	Aipa32388_comp0_c0_seq1
Araip.B04	4743836	4744285	Aipa33688_comp0_c0_seq1
Araip.B04	5467535	5468346	Aipa33772_comp2_c2_seq1
Araip.B04	6009627	6009936	Aipa33837_comp0_c0_seq1
Araip.B04	6355359	6355589	Aipa33876_comp0_c0_seq1
Araip.B04	6609743	6610590	Aipa33889_comp1_c0_seq1
Araip.B04	6651586	6652037	Aipa33893_comp0_c0_seq1
Araip.B04	6835445	6836953	Aipa33925_comp1_c0_seq1
Araip.B04	7017404	7018181	Aipa33934_comp0_c0_seq1
Araip.B04	6964748	6965436	Aipa33939_comp0_c0_seq1
Araip.B04	7147555	7148125	Aipa33962_comp0_c0_seq1
Araip.B04	7356446	7356920	Aipa33967_comp0_c0_seq1
Araip.B04	7271843	7272261	Aipa33979_comp0_c0_seq1
Araip.B04	7680290	7680927	Aipa34008_comp0_c0_seq1
Araip.B04	8378124	8378644	Aipa34058_comp0_c0_seq1
Araip.B04	8412267	8412627	Aipa34066_comp0_c0_seq1
Araip.B04	8424212	8424806	Aipa34067_comp0_c0_seq1
Araip.B04	8423890	8424229	Aipa34067_comp1_c0_seq1
Araip.B04	15409506	15409814	Aipa35446_comp0_c0_seq1
Araip.B04	124821248	124822153	Aipa35553_comp0_c0_seq2
Araip.B04	124839303	124840457	Aipa35558_comp0_c0_seq1
Araip.B04	126649504	126649751	Aipa35673_comp0_c0_seq1
Araip.B04	126694662	126694963	Aipa35697_comp2_c0_seq1
Araip.B04	127170285	127170528	Aipa35730_comp1_c0_seq1
Araip.B04	127503503	127505437	Aipa35770_comp0_c0_seq1
Araip.B04	128553820	128554346	Aipa35879_comp0_c0_seq1
Araip.B04	128900524	128902089	Aipa35918_comp1_c0_seq1
Araip.B04	129260493	129260933	Aipa35960_comp1_c0_seq1
Araip.B04	129579905	129581358	Aipa35972_comp0_c0_seq4
Araip.B04	130043645	130044958	Aipa36045_comp0_c0_seq1
Araip.B04	130314552	130316692	Aipa36078_comp0_c0_seq1
Araip.B04	130630999	130632020	Aipa36127_comp0_c0_seq1
Araip.B04	111669912	111670114	Aipa36722_comp0_c0_seq1
Araip.B04	47037440	47037919	Aipa37310_comp0_c0_seq1
Araip.B04	42250502	42251615	Aipa37356_comp7_c0_seq1
Araip.B04	83216382	83220201	Aipa39159_comp2_c0_seq1
Araip.B04	82379075	82379357	Aipa39183_comp1_c0_seq8
Araip.B04	49517936	49520135	Aipa43025_comp0_c0_seq1
Araip.B04	52716247	52717610	Aipa43039_comp0_c0_seq7
Araip.B04	53557223	53557681	Aipa43047_comp0_c0_seq1
Araip.B04	95497102	95498777	Aipa43173_comp0_c0_seq1
Araip.B04	95057753	95058312	Aipa43187_comp2_c0_seq1
Araip.B04	93020755	93022819	Aipa43215_comp0_c0_seq1
Araip.B04	93020755	93022819	Aipa43215_comp0_c0_seq2
Araip.B04	100470519	100470900	Aipa51084_comp0_c0_seq1
Araip.B04	114698866	114700244	Aipa51817_comp0_c0_seq1
Araip.B04	115305035	115305578	Aipa51885_comp0_c0_seq1
Araip.B04	117536468	117537538	Aipa52036_comp0_c0_seq1
Araip.B04	117968419	117968939	Aipa52043_comp1_c0_seq1
Araip.B05	134464173	134464669	Adur4715_comp0_c0_seq1
Araip.B05	142563918	142564397	Adur11030_comp0_c0_seq1
Araip.B05	14269885	14270251	Adur27657_comp0_c0_seq1
Araip.B05	51770866	51771196	Adur30041_comp0_c0_seq1
Araip.B05	137368159	137370161	Adur30364_comp0_c0_seq1
Araip.B05	135230878	135231120	Aipa462_comp0_c0_seq1
Araip.B05	136286154	136286414	Aipa519_comp0_c0_seq1
Araip.B05	136830777	136831210	Aipa536_comp0_c0_seq1
Araip.B05	136830020	136830223	Aipa547_comp1_c0_seq1
Araip.B05	136829779	136830005	Aipa547_comp2_c0_seq1
Araip.B05	137145826	137146955	Aipa558_comp0_c0_seq1
Araip.B05	137759384	137760157	Aipa579_comp0_c0_seq1
Araip.B05	139727958	139730413	Aipa702_comp0_c0_seq1
Araip.B05	139463124	139463755	Aipa717_comp2_c0_seq1
Araip.B05	139454928	139457454	Aipa717_comp4_c0_seq1
Araip.B05	141343386	141345126	Aipa857_comp0_c0_seq1
Araip.B05	142378416	142378961	Aipa965_comp0_c0_seq1
Araip.B05	142563255	142563964	Aipa977_comp0_c0_seq1
Araip.B05	143440241	143440701	Aipa1081_comp1_c0_seq1
Araip.B05	144522476	144523171	Aipa1227_comp0_c0_seq1
Araip.B05	145987027	145987534	Aipa1372_comp0_c0_seq1
Araip.B05	146176930	146178185	Aipa1403_comp0_c0_seq1
Araip.B05	146628886	146630280	Aipa1450_comp2_c0_seq1
Araip.B05	43834374	43834935	Aipa3157_comp0_c0_seq1
Araip.B05	43821843	43823198	Aipa3166_comp1_c0_seq1
Araip.B05	125431151	125431727	Aipa8560_comp5_c0_seq1
Araip.B05	125538250	125538717	Aipa8561_comp0_c0_seq1
Araip.B05	127254700	127256613	Aipa8622_comp0_c0_seq2
Araip.B05	129787228	129787600	Aipa8769_comp0_c1_seq1
Araip.B05	130239140	130240675	Aipa8800_comp1_c0_seq1
Araip.B05	130825023	130825486	Aipa8870_comp0_c0_seq1
Araip.B05	131000699	131000914	Aipa8883_comp1_c0_seq1
Araip.B05	131274776	131275178	Aipa8892_comp2_c0_seq1
Araip.B05	131293601	131297470	Aipa8911_comp0_c0_seq14
Araip.B05	132342609	132343842	Aipa8992_comp0_c1_seq2
Araip.B05	132777314	132779587	Aipa9029_comp0_c0_seq2
Araip.B05	132780631	132781073	Aipa9033_comp5_c0_seq1
Araip.B05	59926083	59926795	Aipa12130_comp0_c0_seq2
Araip.B05	59072449	59072856	Aipa12139_comp0_c0_seq1
Araip.B05	51770466	51770748	Aipa13472_comp0_c0_seq1
Araip.B05	94401077	94402749	Aipa13800_comp6_c0_seq1
Araip.B05	15653974	15654658	Aipa16042_comp0_c0_seq11
Araip.B05	16003880	16004670	Aipa16067_comp1_c0_seq1
Araip.B05	16094211	16095681	Aipa16068_comp0_c0_seq1
Araip.B05	16792050	16793008	Aipa16129_comp1_c0_seq1
Araip.B05	18153088	18153868	Aipa16243_comp0_c1_seq1
Araip.B05	18217689	18218432	Aipa16246_comp0_c1_seq1
Araip.B05	19436160	19436477	Aipa16331_comp0_c0_seq1
Araip.B05	21086980	21088271	Aipa16415_comp0_c0_seq1
Araip.B05	23164193	23164855	Aipa16502_comp0_c0_seq1
Araip.B05	24108611	24108994	Aipa16519_comp0_c0_seq1
Araip.B05	24570738	24571403	Aipa16545_comp0_c0_seq1
Araip.B05	48442435	48442948	Aipa19065_comp0_c0_seq1
Araip.B05	66995321	66996009	Aipa21129_comp0_c0_seq2
Araip.B05	113296026	113296415	Aipa24060_comp0_c0_seq1
Araip.B05	71871783	71872386	Aipa24144_comp0_c0_seq1
Araip.B05	43087146	43088023	Aipa24909_comp0_c0_seq51
Araip.B05	115013850	115014462	Aipa25127_comp0_c0_seq1
Araip.B05	115563804	115566037	Aipa25144_comp0_c0_seq1
Araip.B05	115569761	115570467	Aipa25153_comp0_c0_seq1
Araip.B05	116234929	116235965	Aipa25154_comp0_c0_seq1
Araip.B05	119464092	119465147	Aipa25243_comp0_c0_seq1
Araip.B05	119424087	119424299	Aipa25246_comp0_c0_seq1
Araip.B05	122773434	122776131	Aipa25426_comp0_c0_seq22
Araip.B05	129023855	129024076	Aipa27753_comp0_c0_seq1
Araip.B05	139458197	139459243	Aipa28829_comp0_c0_seq1
Araip.B05	66455565	66461118	Aipa29290_comp0_c0_seq4
Araip.B05	5485077	5485423	Aipa31746_comp0_c0_seq1
Araip.B05	6147516	6148215	Aipa31854_comp0_c0_seq1
Araip.B05	6244204	6244896	Aipa31870_comp0_c1_seq2
Araip.B05	8965962	8966180	Aipa32673_comp1_c0_seq1
Araip.B05	130129198	130129788	Aipa32753_comp0_c0_seq1
Araip.B05	13615667	13616155	Aipa33002_comp1_c0_seq2
Araip.B05	13409791	13413137	Aipa33019_comp0_c0_seq2
Araip.B05	13655417	13655654	Aipa33026_comp0_c0_seq1
Araip.B05	14070378	14071883	Aipa33059_comp0_c0_seq1
Araip.B05	27754881	27755286	Aipa33349_comp0_c0_seq1
Araip.B05	26554737	26555047	Aipa33380_comp2_c0_seq1
Araip.B05	99394613	99394897	Aipa39049_comp0_c0_seq1
Araip.B05	142789709	142795189	Aipa39584_comp0_c0_seq1
Araip.B05	79713215	79713491	Aipa40478_comp0_c0_seq1
Araip.B05	79553931	79554155	Aipa40480_comp0_c0_seq1
Araip.B05	50716801	50717040	Aipa43390_comp0_c0_seq1
Araip.B05	50717451	50717958	Aipa43392_comp0_c0_seq1
Araip.B05	121767672	121767893	Aipa44306_comp0_c0_seq1
Araip.B05	90168634	90171984	Aipa44788_comp1_c0_seq1
Araip.B05	90171914	90172484	Aipa44788_comp1_c0_seq2
Araip.B05	82723548	82723914	Aipa46503_comp0_c0_seq1
Araip.B05	69160765	69161013	Aipa46913_comp0_c0_seq1
Araip.B05	85472865	85473188	Aipa48928_comp0_c0_seq1
Araip.B05	147646765	147647095	Aipa52287_comp0_c0_seq1
Araip.B05	148264178	148264446	Aipa52379_comp3_c0_seq18
Araip.B05	148300464	148301394	Aipa52384_comp0_c0_seq18
Araip.B05	148688184	148688399	Aipa52416_comp2_c0_seq1
Araip.B06	134466672	134466927	Adur667_comp1_c0_seq1
Araip.B06	12869978	12870386	Adur9669_comp0_c0_seq1
Araip.B06	83949791	83950080	Adur13873_comp1_c0_seq1
Araip.B06	14691782	14692081	Adur40113_comp1_c0_seq1
Araip.B06	132530142	132530627	Adur43535_comp0_c0_seq1
Araip.B06	2485609	2485957	Adur46567_comp1_c0_seq1
Araip.B06	132535051	132535286	Aipa3642_comp0_c0_seq1
Araip.B06	102974316	102974841	Aipa7307_comp0_c0_seq1
Araip.B06	102234555	102236336	Aipa7313_comp0_c1_seq1
Araip.B06	102557212	102557604	Aipa7323_comp0_c0_seq1
Araip.B06	22955276	22964397	Aipa7721_comp1_c0_seq1
Araip.B06	10343431	10344550	Aipa8423_comp0_c0_seq1
Araip.B06	76685132	76688352	Aipa9810_comp2_c0_seq1
Araip.B06	74768734	74769174	Aipa9838_comp0_c0_seq1
Araip.B06	74764232	74768734	Aipa9838_comp0_c0_seq2
Araip.B06	73777516	73777910	Aipa9842_comp0_c0_seq1
Araip.B06	87506786	87507132	Aipa12494_comp1_c0_seq14
Araip.B06	104069705	104070060	Aipa12711_comp2_c0_seq1
Araip.B06	107559640	107559905	Aipa15775_comp0_c0_seq1
Araip.B06	108981691	108982672	Aipa15811_comp0_c0_seq1
Araip.B06	60224762	60235816	Aipa15974_comp1_c0_seq7
Araip.B06	2401138	2402303	Aipa16628_comp0_c0_seq1
Araip.B06	2387873	2388801	Aipa16636_comp0_c0_seq1
Araip.B06	2068109	2070803	Aipa16657_comp0_c0_seq1
Araip.B06	1493204	1493513	Aipa16707_comp0_c0_seq1
Araip.B06	385756	386148	Aipa16853_comp0_c0_seq1
Araip.B06	110348531	110348775	Aipa17217_comp0_c0_seq1
Araip.B06	110349590	110349841	Aipa17217_comp2_c0_seq1
Araip.B06	109080272	109081152	Aipa17258_comp0_c0_seq1
Araip.B06	95875654	95875917	Aipa20105_comp0_c0_seq1
Araip.B06	35456220	35456600	Aipa21615_comp1_c0_seq1
Araip.B06	35318367	35320945	Aipa21636_comp1_c0_seq2
Araip.B06	34075589	34075812	Aipa21645_comp0_c0_seq1
Araip.B06	32989207	32990294	Aipa21691_comp0_c0_seq8
Araip.B06	122950031	122950300	Aipa21696_comp0_c1_seq1
Araip.B06	32484560	32484980	Aipa21705_comp0_c0_seq1
Araip.B06	28011832	28017253	Aipa21804_comp0_c0_seq1
Araip.B06	98273921	98274533	Aipa21990_comp0_c0_seq1
Araip.B06	18836178	18836496	Aipa23201_comp0_c0_seq1
Araip.B06	21205383	21205717	Aipa23347_comp0_c1_seq1
Araip.B06	22860535	22862074	Aipa23406_comp0_c0_seq2
Araip.B06	22770598	22771434	Aipa23411_comp0_c0_seq1
Araip.B06	23046010	23046470	Aipa23419_comp2_c0_seq1
Araip.B06	23801370	23801647	Aipa23455_comp1_c0_seq1
Araip.B06	24721966	24722349	Aipa23492_comp0_c0_seq1
Araip.B06	25886025	25886511	Aipa23526_comp0_c0_seq1
Araip.B06	27217422	27218872	Aipa23546_comp1_c0_seq1
Araip.B06	46306037	46309068	Aipa23959_comp0_c0_seq1
Araip.B06	56458349	56462560	Aipa23980_comp1_c0_seq1
Araip.B06	17114229	17115009	Aipa24280_comp0_c0_seq1
Araip.B06	16442424	16442819	Aipa24295_comp0_c0_seq1
Araip.B06	15726688	15727317	Aipa24360_comp0_c0_seq1
Araip.B06	15546695	15546920	Aipa24379_comp0_c0_seq1
Araip.B06	12878782	12879548	Aipa24579_comp0_c0_seq1
Araip.B06	11951562	11953799	Aipa24644_comp0_c0_seq1
Araip.B06	11543877	11544312	Aipa24665_comp1_c0_seq1
Araip.B06	10341161	10341659	Aipa24740_comp0_c0_seq1
Araip.B06	10343373	10344511	Aipa24746_comp0_c0_seq1
Araip.B06	10603199	10603578	Aipa24748_comp1_c0_seq1
Araip.B06	8800613	8802257	Aipa24884_comp1_c0_seq1
Araip.B06	4300279	4300591	Aipa25852_comp0_c0_seq1
Araip.B06	62158886	62176521	Aipa26025_comp4_c0_seq1
Araip.B06	68265295	68270854	Aipa30116_comp1_c0_seq2
Araip.B06	128221649	128221973	Aipa32187_comp0_c0_seq4
Araip.B06	117981558	117981797	Aipa34564_comp1_c0_seq1
Araip.B06	117660373	117665671	Aipa34568_comp1_c0_seq1
Araip.B06	116791554	116791902	Aipa34597_comp0_c0_seq1
Araip.B06	116733180	116733466	Aipa34611_comp0_c0_seq1
Araip.B06	116483939	116484444	Aipa34618_comp4_c0_seq3
Araip.B06	116531361	116531717	Aipa34631_comp0_c0_seq1
Araip.B06	116222956	116223353	Aipa34646_comp0_c0_seq1
Araip.B06	114913657	114915016	Aipa34707_comp0_c0_seq1
Araip.B06	111856631	111857227	Aipa34806_comp0_c0_seq1
Araip.B06	112041573	112042237	Aipa34808_comp0_c0_seq1
Araip.B06	111358263	111358873	Aipa34832_comp0_c0_seq1
Araip.B06	111255947	111257235	Aipa34852_comp1_c0_seq2
Araip.B06	110895623	110895935	Aipa34864_comp0_c0_seq1
Araip.B06	130246289	130246555	Aipa37987_comp0_c0_seq1
Araip.B06	131387198	131388205	Aipa38074_comp0_c0_seq1
Araip.B06	131271830	131272373	Aipa38076_comp1_c0_seq1
Araip.B06	132592163	132592657	Aipa38182_comp1_c0_seq1
Araip.B06	132590216	132590547	Aipa38189_comp1_c0_seq1
Araip.B06	132888529	132888969	Aipa38232_comp0_c1_seq1
Araip.B06	133046342	133046595	Aipa38244_comp0_c0_seq1
Araip.B06	133865332	133865740	Aipa38303_comp0_c0_seq1
Araip.B06	134496398	134499726	Aipa38389_comp0_c0_seq1
Araip.B06	134497647	134499099	Aipa38389_comp1_c2_seq1
Araip.B06	135684776	135685037	Aipa38507_comp1_c0_seq6
Araip.B06	135952600	135953533	Aipa38526_comp1_c0_seq1
Araip.B06	135865914	135866185	Aipa38536_comp0_c0_seq1
Araip.B06	136273932	136274984	Aipa38599_comp0_c0_seq1
Araip.B06	22861352	22862074	Aipa44509_comp0_c0_seq2
Araip.B06	3459023	3459578	Aipa45066_comp0_c1_seq1
Araip.B06	3635681	3636255	Aipa45083_comp3_c0_seq2
Araip.B06	3977292	3977896	Aipa45136_comp0_c0_seq1
Araip.B06	4026366	4026760	Aipa45140_comp1_c0_seq1
Araip.B06	4180995	4181850	Aipa45164_comp0_c0_seq1
Araip.B06	129407450	129407823	Aipa45610_comp1_c0_seq1
Araip.B06	128942956	128943416	Aipa45645_comp0_c0_seq1
Araip.B06	128862283	128862874	Aipa45651_comp0_c0_seq1
Araip.B06	127491614	127491903	Aipa45749_comp0_c0_seq1
Araip.B06	127043725	127044125	Aipa45783_comp0_c0_seq1
Araip.B06	126057422	126057941	Aipa45831_comp4_c0_seq2
Araip.B06	126057451	126057792	Aipa45831_comp4_c0_seq3
Araip.B06	125948536	125948764	Aipa45837_comp0_c0_seq1
Araip.B06	124038147	124038441	Aipa45949_comp0_c0_seq1
Araip.B06	95213489	95214300	Aipa46460_comp1_c0_seq1
Araip.B06	93774273	93774981	Aipa46479_comp0_c0_seq1
Araip.B06	91238777	91239021	Aipa46510_comp0_c1_seq2
Araip.B06	76677767	76678108	Aipa47874_comp2_c0_seq1
Araip.B06	119939930	119940555	Aipa50123_comp0_c0_seq1
Araip.B06	120663297	120663595	Aipa50178_comp0_c0_seq1
Araip.B06	121617087	121617322	Aipa50231_comp1_c0_seq1
Araip.B06	122094514	122095346	Aipa50243_comp0_c0_seq1
Araip.B06	122180134	122180587	Aipa50257_comp0_c0_seq1
Araip.B06	122105820	122106548	Aipa50258_comp1_c0_seq1
Araip.B06	122108107	122109507	Aipa50259_comp0_c0_seq1
Araip.B06	122134370	122134944	Aipa50263_comp0_c0_seq1
Araip.B06	123272208	123273307	Aipa50315_comp0_c0_seq1
Araip.B06	123648854	123649561	Aipa50366_comp0_c0_seq1
Araip.B06	17021650	17021999	Aipa50448_comp0_c0_seq1
Araip.B07	10836066	10836422	Adur14949_comp0_c0_seq1
Araip.B07	8775384	8776353	Adur18760_comp1_c0_seq1
Araip.B07	10306339	10306541	Adur30925_comp0_c0_seq1
Araip.B07	8391441	8391670	Adur34325_comp0_c0_seq1
Araip.B07	105527332	105527711	Adur35951_comp0_c0_seq1
Araip.B07	19849840	19850120	Adur38415_comp0_c0_seq1
Araip.B07	113586767	113587065	Adur39222_comp5_c0_seq1
Araip.B07	33651592	33652301	Adur40679_comp0_c0_seq1
Araip.B07	124436281	124436532	Adur48499_comp1_c0_seq1
Araip.B07	13499127	13499591	Aipa5763_comp0_c0_seq1
Araip.B07	14117962	14118246	Aipa5825_comp2_c0_seq1
Araip.B07	15331830	15332576	Aipa5854_comp1_c0_seq1
Araip.B07	16095160	16096063	Aipa5889_comp0_c0_seq1
Araip.B07	16516169	16516393	Aipa5929_comp0_c0_seq1
Araip.B07	104556564	104562517	Aipa7587_comp1_c0_seq1
Araip.B07	106811030	106811359	Aipa7684_comp0_c0_seq1
Araip.B07	41808227	41808612	Aipa8270_comp1_c0_seq1
Araip.B07	42279391	42279652	Aipa8288_comp2_c0_seq1
Araip.B07	42289352	42290205	Aipa8291_comp0_c1_seq1
Araip.B07	43762099	43762529	Aipa8314_comp0_c0_seq3
Araip.B07	20280078	20280537	Aipa9629_comp0_c0_seq1
Araip.B07	20651236	20652063	Aipa9653_comp0_c0_seq2
Araip.B07	20469417	20470326	Aipa9663_comp0_c0_seq1
Araip.B07	20753997	20754388	Aipa9681_comp0_c0_seq1
Araip.B07	4473701	4473922	Aipa15168_comp0_c0_seq1
Araip.B07	4248695	4249043	Aipa15184_comp0_c0_seq1
Araip.B07	4227727	4228281	Aipa15187_comp4_c0_seq1
Araip.B07	3728596	3728886	Aipa15241_comp0_c0_seq1
Araip.B07	3016634	3016919	Aipa15359_comp1_c0_seq3
Araip.B07	3017003	3017204	Aipa15359_comp1_c0_seq8
Araip.B07	2675487	2676032	Aipa15396_comp0_c0_seq1
Araip.B07	108795259	108796121	Aipa17041_comp0_c0_seq1
Araip.B07	99941833	99942540	Aipa18694_comp0_c0_seq1
Araip.B07	17727583	17728061	Aipa19471_comp0_c0_seq1
Araip.B07	18487331	18498241	Aipa19491_comp0_c0_seq4
Araip.B07	18487331	18498241	Aipa19491_comp0_c0_seq10
Araip.B07	30454920	30461580	Aipa20253_comp0_c0_seq1
Araip.B07	29113832	29119775	Aipa20331_comp3_c2_seq1
Araip.B07	26635512	26638572	Aipa20396_comp0_c0_seq1
Araip.B07	25977648	25979973	Aipa20424_comp2_c0_seq2
Araip.B07	25590057	25591024	Aipa20431_comp1_c0_seq1
Araip.B07	25589253	25589635	Aipa20431_comp3_c0_seq1
Araip.B07	93764830	93765234	Aipa21913_comp0_c1_seq1
Araip.B07	987841	988164	Aipa22373_comp0_c0_seq1
Araip.B07	988185	988404	Aipa22375_comp0_c0_seq1
Araip.B07	93764582	93765080	Aipa23979_comp0_c0_seq1
Araip.B07	75791867	75792127	Aipa25467_comp0_c0_seq1
Araip.B07	76557489	76557791	Aipa25828_comp0_c0_seq1
Araip.B07	58321458	58324563	Aipa28961_comp0_c0_seq1
Araip.B07	5667029	5667844	Aipa29194_comp2_c0_seq1
Araip.B07	40538440	40538919	Aipa30177_comp0_c0_seq1
Araip.B07	39628597	39628888	Aipa30193_comp2_c0_seq1
Araip.B07	39383270	39383746	Aipa30214_comp1_c0_seq1
Araip.B07	36776055	36776511	Aipa30251_comp0_c0_seq1
Araip.B07	36574347	36574890	Aipa30267_comp0_c0_seq1
Araip.B07	35838751	35840841	Aipa30287_comp0_c0_seq1
Araip.B07	34457699	34460953	Aipa30320_comp1_c0_seq1
Araip.B07	34463870	34464186	Aipa30320_comp3_c0_seq1
Araip.B07	34462199	34462518	Aipa30320_comp6_c0_seq1
Araip.B07	32506653	32507105	Aipa30359_comp0_c0_seq1
Araip.B07	11356997	11357300	Aipa33416_comp0_c0_seq1
Araip.B07	96335945	96336351	Aipa34227_comp1_c0_seq1
Araip.B07	96335219	96335985	Aipa34227_comp3_c0_seq2
Araip.B07	96336304	96336877	Aipa34227_comp3_c0_seq3
Araip.B07	96366936	96367336	Aipa34230_comp0_c0_seq1
Araip.B07	97291470	97292912	Aipa34262_comp1_c0_seq3
Araip.B07	11885093	11885801	Aipa37466_comp1_c0_seq1
Araip.B07	10676899	10677297	Aipa37517_comp1_c0_seq1
Araip.B07	10836057	10836432	Aipa37536_comp0_c0_seq1
Araip.B07	10836081	10836432	Aipa37536_comp0_c0_seq2
Araip.B07	9636883	9640063	Aipa37617_comp1_c0_seq1
Araip.B07	9661743	9662276	Aipa37626_comp3_c0_seq1
Araip.B07	9232000	9232249	Aipa37647_comp0_c0_seq1
Araip.B07	7666253	7667067	Aipa37747_comp0_c0_seq1
Araip.B07	7761180	7763233	Aipa37759_comp0_c0_seq1
Araip.B07	7745739	7746243	Aipa37760_comp0_c0_seq1
Araip.B07	6440409	6441037	Aipa37857_comp0_c0_seq1
Araip.B07	111916214	111916488	Aipa39345_comp0_c0_seq1
Araip.B07	17498647	17499015	Aipa39574_comp0_c0_seq1
Araip.B07	69125225	69125484	Aipa44838_comp0_c0_seq1
Araip.B07	62236006	62239574	Aipa44909_comp0_c0_seq1
Araip.B07	57421748	57422050	Aipa44966_comp0_c0_seq1
Araip.B07	111072873	111073460	Aipa47597_comp0_c1_seq1
Araip.B07	112046399	112047893	Aipa47644_comp1_c0_seq1
Araip.B07	113368956	113369274	Aipa47705_comp3_c0_seq1
Araip.B07	114291548	114293342	Aipa47743_comp0_c0_seq1
Araip.B07	114292590	114293342	Aipa47743_comp0_c0_seq7
Araip.B07	115312777	115313342	Aipa47803_comp0_c0_seq1
Araip.B07	117190375	117190896	Aipa47888_comp0_c0_seq1
Araip.B07	117768456	117768824	Aipa47915_comp0_c0_seq1
Araip.B07	117478337	117478854	Aipa47926_comp0_c0_seq1
Araip.B07	118131214	118131569	Aipa47979_comp1_c0_seq1
Araip.B07	120664062	120664735	Aipa48134_comp0_c0_seq1
Araip.B07	121022815	121023350	Aipa48173_comp0_c0_seq1
Araip.B07	121505722	121505968	Aipa48200_comp1_c0_seq1
Araip.B07	121599612	121599896	Aipa48205_comp0_c0_seq1
Araip.B07	121879828	121881323	Aipa48210_comp1_c0_seq3
Araip.B07	121764014	121765080	Aipa48216_comp0_c0_seq1
Araip.B07	121764247	121764685	Aipa48216_comp1_c0_seq1
Araip.B07	122681636	122682265	Aipa48282_comp2_c0_seq1
Araip.B07	123354029	123354420	Aipa48305_comp0_c0_seq1
Araip.B07	123429342	123429883	Aipa48337_comp0_c0_seq1
Araip.B07	123461777	123461997	Aipa48347_comp0_c0_seq1
Araip.B07	124009447	124009916	Aipa48382_comp0_c0_seq1
Araip.B07	124105993	124106771	Aipa48391_comp4_c0_seq1
Araip.B07	124106278	124106771	Aipa48391_comp4_c0_seq2
Araip.B07	124570559	124570939	Aipa48433_comp0_c0_seq1
Araip.B07	124979078	124980401	Aipa48482_comp0_c0_seq2
Araip.B07	124977351	124977753	Aipa48483_comp3_c0_seq1
Araip.B07	125496702	125496991	Aipa48528_comp0_c0_seq1
Araip.B07	125548582	125548873	Aipa48540_comp0_c0_seq1
Araip.B07	125548420	125548889	Aipa48541_comp0_c0_seq1
Araip.B07	15764234	15764525	Aipa50024_comp0_c0_seq1
Araip.B08	43034428	43034940	Adur9608_comp0_c0_seq1
Araip.B08	117267193	117267715	Adur22713_comp0_c0_seq1
Araip.B08	113938038	113938961	Adur26180_comp0_c1_seq1
Araip.B08	22763725	22764117	Adur26531_comp0_c0_seq1
Araip.B08	116159591	116160049	Adur37646_comp0_c0_seq1
Araip.B08	2405396	2406259	Aipa2480_comp0_c0_seq1
Araip.B08	1924648	1925255	Aipa2540_comp0_c0_seq1
Araip.B08	769031	769646	Aipa2707_comp2_c0_seq1
Araip.B08	519409	519750	Aipa2729_comp4_c0_seq1
Araip.B08	1	344	Aipa2838_comp0_c0_seq1
Araip.B08	73626334	73627447	Aipa3005_comp0_c0_seq2
Araip.B08	76670070	76670606	Aipa3049_comp1_c0_seq1
Araip.B08	76669691	76670070	Aipa3049_comp1_c0_seq2
Araip.B08	6783553	6784653	Aipa5211_comp0_c0_seq1
Araip.B08	5188327	5188822	Aipa5327_comp0_c0_seq1
Araip.B08	4384929	4385614	Aipa5420_comp0_c0_seq1
Araip.B08	3684210	3685125	Aipa5473_comp0_c0_seq1
Araip.B08	74273051	74273988	Aipa6328_comp0_c0_seq1
Araip.B08	112627659	112627882	Aipa6643_comp0_c0_seq1
Araip.B08	112627218	112627659	Aipa6643_comp0_c1_seq1
Araip.B08	112611518	112612099	Aipa6648_comp0_c0_seq1
Araip.B08	115528474	115528884	Aipa6767_comp3_c0_seq1
Araip.B08	14510380	14510652	Aipa9735_comp0_c0_seq1
Araip.B08	8705132	8705489	Aipa12206_comp2_c0_seq2
Araip.B08	9493535	9494240	Aipa12280_comp0_c0_seq1
Araip.B08	10137628	10138293	Aipa12325_comp1_c0_seq7
Araip.B08	10832089	10832617	Aipa12347_comp0_c0_seq3
Araip.B08	11527079	11527620	Aipa12384_comp0_c0_seq1
Araip.B08	19194587	19194887	Aipa14629_comp0_c0_seq1
Araip.B08	19851447	19852024	Aipa14665_comp0_c0_seq1
Araip.B08	20749595	20750131	Aipa14691_comp0_c0_seq1
Araip.B08	21060022	21063029	Aipa14710_comp0_c0_seq1
Araip.B08	20980826	20981666	Aipa14711_comp0_c0_seq1
Araip.B08	24088408	24089009	Aipa14875_comp0_c0_seq1
Araip.B08	24972003	24973590	Aipa14906_comp0_c0_seq2
Araip.B08	111545948	111546790	Aipa15830_comp0_c0_seq3
Araip.B08	111393797	111394148	Aipa15845_comp0_c0_seq1
Araip.B08	111736655	111737399	Aipa15850_comp0_c0_seq1
Araip.B08	69026773	69030013	Aipa15953_comp0_c0_seq1
Araip.B08	42835168	42835519	Aipa17980_comp1_c0_seq1
Araip.B08	42783268	42786769	Aipa17986_comp5_c0_seq4
Araip.B08	32314663	32315144	Aipa18263_comp0_c0_seq1
Araip.B08	31562518	31562860	Aipa18293_comp0_c0_seq1
Araip.B08	31470408	31470978	Aipa18303_comp0_c0_seq1
Araip.B08	31508466	31509611	Aipa18305_comp3_c0_seq1
Araip.B08	99016350	99016601	Aipa19785_comp1_c0_seq1
Araip.B08	45619113	45619415	Aipa19883_comp0_c0_seq1
Araip.B08	46983230	46983513	Aipa19896_comp0_c0_seq1
Araip.B08	47578385	47581651	Aipa19906_comp1_c0_seq1
Araip.B08	50784611	50785387	Aipa19948_comp0_c0_seq1
Araip.B08	50469292	50469899	Aipa19952_comp0_c0_seq1
Araip.B08	51248361	51248753	Aipa19955_comp0_c0_seq1
Araip.B08	3117687	3118075	Aipa20755_comp0_c0_seq1
Araip.B08	92746997	92747966	Aipa20867_comp0_c0_seq1
Araip.B08	92479339	92483338	Aipa20888_comp1_c0_seq1
Araip.B08	92479339	92483338	Aipa20888_comp1_c0_seq3
Araip.B08	92479290	92479777	Aipa20888_comp3_c0_seq1
Araip.B08	90891004	90891289	Aipa20896_comp1_c0_seq1
Araip.B08	85492460	85492670	Aipa20905_comp0_c0_seq1
Araip.B08	88306887	88310653	Aipa20937_comp1_c0_seq1
Araip.B08	124029394	124029723	Aipa36434_comp0_c0_seq1
Araip.B08	125156938	125157388	Aipa36517_comp0_c0_seq1
Araip.B08	125697870	125700098	Aipa36586_comp0_c0_seq1
Araip.B08	126407850	126408991	Aipa36621_comp0_c0_seq2
Araip.B08	127372278	127372589	Aipa36712_comp3_c0_seq1
Araip.B08	127837490	127839914	Aipa36759_comp0_c0_seq3
Araip.B08	129166841	129170177	Aipa36868_comp1_c0_seq1
Araip.B08	129076323	129082415	Aipa36878_comp2_c0_seq1
Araip.B08	129176048	129176265	Aipa36899_comp0_c0_seq1
Araip.B08	110921213	110921565	Aipa38809_comp0_c0_seq1
Araip.B08	110392176	110395540	Aipa38838_comp1_c0_seq1
Araip.B08	109941944	109942224	Aipa38859_comp0_c0_seq1
Araip.B08	108117681	108119303	Aipa38905_comp0_c0_seq2
Araip.B08	106804814	106807416	Aipa38938_comp0_c0_seq2
Araip.B08	106894179	106894717	Aipa38942_comp0_c0_seq1
Araip.B08	106990878	106991352	Aipa38958_comp0_c0_seq1
Araip.B08	104868777	104869213	Aipa39016_comp1_c0_seq1
Araip.B08	37171135	37172138	Aipa39314_comp1_c0_seq1
Araip.B08	102691683	102692388	Aipa39647_comp1_c0_seq1
Araip.B08	103989244	103989858	Aipa39675_comp0_c0_seq1
Araip.B08	103390195	103390734	Aipa39687_comp1_c1_seq1
Araip.B08	12496600	12499886	Aipa40955_comp1_c0_seq1
Araip.B08	12760756	12761066	Aipa40969_comp1_c0_seq1
Araip.B08	14332069	14333675	Aipa41033_comp0_c0_seq1
Araip.B08	14332069	14333675	Aipa41033_comp0_c0_seq2
Araip.B08	14510075	14510475	Aipa41075_comp0_c0_seq1
Araip.B08	15124523	15126642	Aipa41122_comp1_c0_seq3
Araip.B08	15438396	15438690	Aipa41140_comp7_c0_seq1
Araip.B08	16409063	16409410	Aipa41197_comp0_c0_seq1
Araip.B08	17615010	17616028	Aipa41247_comp0_c0_seq1
Araip.B08	121663472	121663701	Aipa46575_comp1_c0_seq1
Araip.B08	121045569	121045810	Aipa46594_comp2_c0_seq1
Araip.B08	121116809	121117305	Aipa46614_comp0_c0_seq1
Araip.B08	121009282	121009487	Aipa46625_comp0_c0_seq1
Araip.B08	120263177	120263697	Aipa46670_comp0_c0_seq1
Araip.B08	120156708	120158037	Aipa46680_comp3_c0_seq4
Araip.B08	120078077	120079747	Aipa46689_comp0_c0_seq1
Araip.B08	117731868	117732093	Aipa46808_comp2_c0_seq1
Araip.B08	117783021	117784608	Aipa46821_comp1_c0_seq1
Araip.B08	116563485	116563745	Aipa46896_comp0_c0_seq1
Araip.B08	116563376	116563674	Aipa46896_comp1_c0_seq1
Araip.B08	57825366	57826568	Aipa46944_comp0_c0_seq1
Araip.B08	52456389	52456829	Aipa48835_comp0_c0_seq1
Araip.B08	53552029	53553415	Aipa48842_comp0_c0_seq1
Araip.B08	53553439	53556947	Aipa50583_comp0_c0_seq1
Araip.B08	10589174	10589791	Aipa52578_comp0_c0_seq1
Araip.B09	139323243	139323454	Adur5216_comp3_c0_seq1
Araip.B09	130356525	130357198	Adur7296_comp0_c0_seq1
Araip.B09	143988659	143989649	Adur8630_comp0_c0_seq2
Araip.B09	131839513	131839741	Adur12028_comp0_c0_seq1
Araip.B09	643805	644231	Adur13441_comp0_c0_seq1
Araip.B09	53648389	53652623	Aipa1473_comp2_c0_seq1
Araip.B09	49554344	49554669	Aipa1523_comp0_c0_seq1
Araip.B09	43645790	43646357	Aipa1604_comp0_c0_seq1
Araip.B09	42610799	42611275	Aipa1646_comp0_c0_seq1
Araip.B09	116951890	116952856	Aipa2906_comp0_c0_seq2
Araip.B09	115926479	115927379	Aipa2923_comp0_c0_seq1
Araip.B09	115677766	115678451	Aipa2935_comp8_c0_seq1
Araip.B09	115677141	115678451	Aipa2935_comp8_c0_seq2
Araip.B09	114324783	114325246	Aipa2980_comp0_c0_seq1
Araip.B09	138207055	138207343	Aipa4382_comp0_c0_seq1
Araip.B09	8042977	8043288	Aipa6003_comp0_c0_seq1
Araip.B09	9388894	9389421	Aipa6103_comp0_c0_seq2
Araip.B09	11336357	11336564	Aipa6270_comp0_c0_seq1
Araip.B09	24223754	24224407	Aipa6590_comp2_c0_seq1
Araip.B09	24221622	24223709	Aipa6590_comp3_c0_seq1
Araip.B09	55024151	55031460	Aipa6727_comp0_c1_seq2
Araip.B09	17714114	17714377	Aipa7144_comp0_c0_seq1
Araip.B09	3173793	3174237	Aipa9038_comp0_c0_seq1
Araip.B09	3208344	3208648	Aipa9048_comp0_c0_seq1
Araip.B09	3219201	3222851	Aipa9049_comp0_c0_seq2
Araip.B09	3202418	3202695	Aipa9057_comp2_c0_seq1
Araip.B09	3109539	3111532	Aipa9066_comp0_c0_seq2
Araip.B09	3127257	3128337	Aipa9067_comp0_c0_seq1
Araip.B09	3063249	3064061	Aipa9073_comp0_c0_seq1
Araip.B09	3063249	3064061	Aipa9073_comp0_c0_seq2
Araip.B09	3058814	3060307	Aipa9078_comp1_c0_seq1
Araip.B09	2986124	2986336	Aipa9083_comp0_c0_seq1
Araip.B09	2984757	2985472	Aipa9092_comp0_c0_seq1
Araip.B09	2554716	2556090	Aipa9100_comp4_c1_seq1
Araip.B09	2557533	2557866	Aipa9100_comp4_c2_seq2
Araip.B09	1928636	1930580	Aipa9183_comp4_c0_seq1
Araip.B09	871409	873557	Aipa9277_comp0_c0_seq1
Araip.B09	844441	847141	Aipa9278_comp0_c0_seq1
Araip.B09	30751351	30751972	Aipa9569_comp1_c0_seq2
Araip.B09	29924593	29924860	Aipa9571_comp0_c0_seq1
Araip.B09	29923896	29924354	Aipa9584_comp0_c0_seq1
Araip.B09	19612021	19613799	Aipa10279_comp0_c0_seq7
Araip.B09	18366859	18367792	Aipa10299_comp0_c0_seq1
Araip.B09	18367209	18367792	Aipa10299_comp0_c0_seq2
Araip.B09	18736945	18737175	Aipa10302_comp0_c0_seq1
Araip.B09	18087055	18087564	Aipa10325_comp0_c0_seq3
Araip.B09	35894593	35897927	Aipa12610_comp0_c0_seq4
Araip.B09	35345738	35346311	Aipa12619_comp0_c0_seq1
Araip.B09	35149819	35150101	Aipa12621_comp0_c0_seq1
Araip.B09	34559612	34560256	Aipa12644_comp0_c0_seq1
Araip.B09	95535385	95536050	Aipa18201_comp1_c0_seq1
Araip.B09	127484909	127486896	Aipa18465_comp1_c0_seq1
Araip.B09	127484165	127484521	Aipa18467_comp0_c0_seq1
Araip.B09	126972936	126974038	Aipa18491_comp0_c0_seq1
Araip.B09	127338929	127339683	Aipa18505_comp4_c0_seq1
Araip.B09	126929469	126929743	Aipa18510_comp3_c0_seq1
Araip.B09	125769843	125770642	Aipa18515_comp0_c0_seq1
Araip.B09	126446310	126446697	Aipa18518_comp0_c0_seq1
Araip.B09	55838994	55839347	Aipa19542_comp0_c0_seq1
Araip.B09	23001289	23005043	Aipa20003_comp0_c0_seq1
Araip.B09	22800246	22802006	Aipa20010_comp1_c0_seq1
Araip.B09	21764109	21764919	Aipa20042_comp0_c0_seq1
Araip.B09	21765049	21765894	Aipa20043_comp0_c0_seq1
Araip.B09	85527936	85530233	Aipa22001_comp0_c0_seq1
Araip.B09	85521012	85521275	Aipa22001_comp5_c0_seq1
Araip.B09	12908861	12911306	Aipa22662_comp0_c0_seq1
Araip.B09	7403318	7404709	Aipa22908_comp0_c0_seq1
Araip.B09	12361181	12361423	Aipa23694_comp0_c0_seq1
Araip.B09	11945111	11946874	Aipa23726_comp0_c0_seq1
[truncated: 197 more rows]
