# Supplementary material for: A Developmental Transcriptome Map for Allotetraploid Arachis hypogaea
Source: Front Plant Sci. 2016 Sep 30;7:1446. doi: 10.3389/fpls.2016.01446 (PMC5043296; doi:10.3389/fpls.2016.01446)
Supplement: Supplementary file 6 [file Table6.XLSX]

## Sheet: Sheet1
Table S6. Positions of exonic non-coding RNAs (ncRNAs) based on diploid progenitor genome sequence. Positions of Arachis duranensis (Aradu) and Arachis ipaensis (Araip) ncRNAs. Positions are based on pseudomolecules v1.0 (peanutbase.org).
chromosome	start	end	id
Aradu.A01	100137715	100139077	Adur2854_comp1_c1_seq4
Aradu.A01	100278380	100279194	Adur2835_comp4_c0_seq1
Aradu.A01	100278873	100279440	Adur2835_comp0_c0_seq1
Aradu.A01	100279170	100279711	Adur2835_comp2_c0_seq1
Aradu.A01	100279170	100279711	Adur2835_comp2_c0_seq2
Aradu.A01	100279627	100279970	Adur2835_comp9_c0_seq1
Aradu.A01	100852309	100852948	Adur36024_comp0_c0_seq1
Aradu.A01	100934304	100934715	Adur36015_comp0_c1_seq1
Aradu.A01	101142121	101142764	Adur35996_comp1_c0_seq1
Aradu.A01	101147474	101153541	Adur36002_comp3_c0_seq1
Aradu.A01	101158999	101159581	Adur36002_comp4_c0_seq1
Aradu.A01	101431804	101432492	Adur35975_comp3_c0_seq8
Aradu.A01	101670526	101670972	Adur35950_comp0_c0_seq1
Aradu.A01	102310138	102311855	Adur35895_comp0_c0_seq1
Aradu.A01	102466301	102466616	Adur35905_comp2_c0_seq1
Aradu.A01	102693739	102694190	Adur35864_comp1_c0_seq1
Aradu.A01	10273326	10273672	Adur19690_comp2_c0_seq1
Aradu.A01	103163177	103163875	Adur35828_comp3_c0_seq1
Aradu.A01	103456523	103456906	Adur35815_comp0_c1_seq1
Aradu.A01	103882612	103883051	Adur35773_comp2_c0_seq1
Aradu.A01	103889478	103889730	Adur35772_comp4_c0_seq1
Aradu.A01	103972667	103972898	Adur17134_comp0_c0_seq1
Aradu.A01	103984279	103984746	Adur35747_comp0_c0_seq1
Aradu.A01	104081050	104081543	Adur35762_comp1_c0_seq1
Aradu.A01	104210060	104212841	Adur35754_comp0_c0_seq4
Aradu.A01	104296816	104300152	Adur35715_comp0_c0_seq1
Aradu.A01	104458467	104458787	Adur35712_comp0_c1_seq1
Aradu.A01	10454563	10454773	Adur19723_comp1_c0_seq1
Aradu.A01	104754207	104755768	Adur35721_comp0_c0_seq2
Aradu.A01	10542022	10542275	Adur19737_comp4_c0_seq1
Aradu.A01	105777767	105778124	Adur35617_comp1_c0_seq1
Aradu.A01	105827230	105828762	Adur35634_comp0_c0_seq1
Aradu.A01	105971901	105974183	Adur35627_comp0_c1_seq2
Aradu.A01	106207605	106209015	Adur35598_comp1_c0_seq1
Aradu.A01	106213648	106214080	Adur35597_comp2_c0_seq1
Aradu.A01	10650058	10650955	Adur19729_comp1_c0_seq1
Aradu.A01	106559950	106560462	Adur35580_comp3_c0_seq1
Aradu.A01	106657464	106657856	Adur35568_comp0_c1_seq1
Aradu.A01	106665628	106665872	Adur35567_comp0_c1_seq1
Aradu.A01	106673194	106673674	Adur35542_comp1_c0_seq1
Aradu.A01	107019285	107020136	Adur16767_comp2_c0_seq5
Aradu.A01	10960711	10961389	Adur19775_comp0_c0_seq1
Aradu.A01	11294184	11297366	Adur19801_comp0_c0_seq1
Aradu.A01	11404245	11404511	Adur19823_comp3_c0_seq1
Aradu.A01	11626320	11626843	Adur19847_comp1_c0_seq1
Aradu.A01	11815124	11815367	Adur19863_comp0_c0_seq1
Aradu.A01	12109336	12109818	Adur43376_comp1_c1_seq1
Aradu.A01	1315357	1315726	Adur44639_comp1_c0_seq1
Aradu.A01	1405443	1407438	Adur44646_comp0_c0_seq1
Aradu.A01	14467623	14467990	Aipa48603_comp0_c0_seq1
Aradu.A01	14872103	14872491	Adur18549_comp0_c0_seq1
Aradu.A01	15962128	15962442	Adur50173_comp0_c0_seq1
Aradu.A01	16964310	16965173	Adur43922_comp2_c0_seq1
Aradu.A01	17206960	17220634	Adur39311_comp3_c0_seq6
Aradu.A01	18675825	18676875	Adur46466_comp0_c0_seq1
Aradu.A01	18766830	18770230	Adur46462_comp0_c0_seq1
Aradu.A01	18816950	18817875	Adur46455_comp0_c0_seq1
Aradu.A01	1927856	1928196	Adur20821_comp0_c0_seq1
Aradu.A01	19508462	19508728	Adur46412_comp2_c0_seq1
Aradu.A01	19572174	19572388	Aipa19019_comp0_c0_seq1
Aradu.A01	19584523	19585533	Adur18730_comp0_c0_seq1
Aradu.A01	19594332	19595175	Adur46425_comp0_c0_seq3
Aradu.A01	20276483	20277282	Adur39405_comp0_c0_seq1
Aradu.A01	20811722	20812765	Adur39401_comp1_c0_seq1
Aradu.A01	22989140	22989756	Adur39347_comp0_c0_seq1
Aradu.A01	23684615	23685582	Adur26334_comp1_c0_seq1
Aradu.A01	24856627	24857095	Adur33051_comp0_c0_seq1
Aradu.A01	25324865	25325535	Adur26294_comp0_c2_seq1
Aradu.A01	2575308	2575662	Adur28831_comp2_c0_seq1
Aradu.A01	25839749	25842571	Adur26298_comp0_c0_seq4
Aradu.A01	26924489	26925887	Adur27563_comp0_c1_seq1
Aradu.A01	2761688	2762429	Adur28844_comp0_c0_seq2
Aradu.A01	28029103	28029962	Adur38549_comp0_c0_seq9
Aradu.A01	2886702	2889982	Adur28819_comp0_c0_seq2
Aradu.A01	29258066	29261787	Adur47558_comp1_c0_seq1
Aradu.A01	29260349	29260681	Adur47557_comp0_c0_seq1
Aradu.A01	2992228	2992662	Adur28788_comp1_c0_seq1
Aradu.A01	31005646	31006171	Adur50821_comp0_c0_seq1
Aradu.A01	3101857	3104058	Adur28801_comp4_c0_seq2
Aradu.A01	3186379	3186672	Adur28763_comp1_c1_seq1
Aradu.A01	33817646	33818267	Adur26280_comp0_c0_seq1
Aradu.A01	34940155	34940763	Adur21257_comp0_c0_seq1
Aradu.A01	3672558	3672923	Adur28730_comp0_c1_seq1
Aradu.A01	36854393	36855645	Adur36526_comp2_c0_seq2
Aradu.A01	37536178	37536680	Adur36501_comp0_c0_seq3
Aradu.A01	37801767	37804760	Adur36509_comp1_c0_seq2
Aradu.A01	37803086	37805099	Adur29968_comp1_c0_seq1
Aradu.A01	37805376	37806303	Adur36509_comp1_c0_seq5
Aradu.A01	400348	402128	Adur44537_comp0_c0_seq1
Aradu.A01	413190	413427	Adur44545_comp1_c0_seq4
Aradu.A01	4289900	4290511	Adur28661_comp0_c0_seq2
Aradu.A01	42916433	42916640	Adur16455_comp2_c0_seq1
Aradu.A01	4291917	4292226	Adur28662_comp0_c0_seq1
Aradu.A01	4331568	4332412	Adur28637_comp0_c0_seq1
Aradu.A01	43351282	43351848	Aipa32082_comp0_c0_seq1
Aradu.A01	44615521	44617668	Adur17042_comp0_c0_seq1
Aradu.A01	4554367	4555225	Adur28618_comp0_c0_seq2
Aradu.A01	4587647	4588441	Adur28631_comp0_c0_seq1
Aradu.A01	4856681	4857069	Adur28573_comp2_c0_seq1
Aradu.A01	4942648	4943808	Adur28579_comp0_c0_seq1
Aradu.A01	4942976	4943234	Aipa35432_comp0_c0_seq1
Aradu.A01	49772792	49773024	Adur37992_comp4_c0_seq1
Aradu.A01	5102661	5102972	Adur28571_comp0_c0_seq1
Aradu.A01	51079507	51082128	Adur37964_comp2_c0_seq1
Aradu.A01	5463275	5464572	Adur28561_comp0_c0_seq1
Aradu.A01	586385	588968	Adur44560_comp2_c0_seq1
Aradu.A01	6284275	6284551	Adur50203_comp0_c1_seq1
Aradu.A01	6430243	6430868	Adur50181_comp0_c1_seq1
Aradu.A01	6453355	6453759	Adur50222_comp2_c0_seq1
Aradu.A01	64570270	64571611	Adur17695_comp1_c1_seq1
Aradu.A01	64718849	64721069	Adur17698_comp0_c0_seq2
Aradu.A01	6599803	6600131	Adur50243_comp0_c0_seq1
Aradu.A01	6607549	6608289	Adur50236_comp0_c0_seq1
Aradu.A01	66110208	66110571	Adur37779_comp1_c0_seq1
Aradu.A01	6657363	6660523	Adur50251_comp1_c0_seq11
Aradu.A01	6820569	6823161	Adur50275_comp0_c0_seq2
Aradu.A01	69599070	69601796	Adur13946_comp0_c0_seq2
Aradu.A01	6985030	6985556	Adur50284_comp0_c0_seq12
Aradu.A01	73684895	73685680	Adur48551_comp0_c0_seq1
Aradu.A01	7502800	7503137	Adur50316_comp0_c0_seq1
Aradu.A01	75250206	75250446	Adur48568_comp0_c0_seq1
Aradu.A01	75366860	75369132	Adur48561_comp1_c0_seq1
Aradu.A01	7733840	7734539	Adur50330_comp1_c0_seq1
Aradu.A01	7761871	7762077	Adur50335_comp1_c0_seq1
Aradu.A01	776352	777724	Adur44582_comp0_c0_seq1
Aradu.A01	77781277	77781774	Adur42827_comp2_c0_seq1
Aradu.A01	8083145	8084252	Adur50362_comp0_c0_seq1
Aradu.A01	8090019	8090382	Adur50363_comp0_c0_seq1
Aradu.A01	8168880	8169315	Adur50351_comp2_c0_seq1
Aradu.A01	825056	825496	Adur44589_comp0_c0_seq1
Aradu.A01	8457060	8457405	Adur19526_comp1_c0_seq1
Aradu.A01	85683467	85684158	Adur33782_comp3_c0_seq1
Aradu.A01	8662652	8663067	Adur19533_comp1_c0_seq1
Aradu.A01	87300992	87304116	Adur26519_comp2_c0_seq1
Aradu.A01	88294262	88296406	Adur43436_comp0_c0_seq1
Aradu.A01	88713633	88714281	Adur26955_comp0_c0_seq1
Aradu.A01	88925696	88926470	Adur31935_comp1_c0_seq1
Aradu.A01	89237521	89238222	Adur8355_comp1_c0_seq1
Aradu.A01	89384186	89385089	Adur8347_comp0_c0_seq1
Aradu.A01	89384186	89385106	Aipa12993_comp1_c0_seq1
Aradu.A01	89443295	89443568	Adur8339_comp0_c0_seq1
Aradu.A01	89488807	89489411	Adur8325_comp7_c0_seq1
Aradu.A01	89602236	89602937	Adur8287_comp0_c0_seq1
Aradu.A01	89746313	89788281	Adur8292_comp3_c0_seq1
Aradu.A01	89747055	89788670	Adur24909_comp0_c0_seq1
Aradu.A01	89788430	89789047	Adur8292_comp0_c0_seq1
Aradu.A01	8981429	8982052	Adur19564_comp0_c1_seq3
Aradu.A01	90397859	90398534	Adur8258_comp2_c0_seq1
Aradu.A01	90399038	90401147	Adur8255_comp0_c0_seq1
Aradu.A01	90847860	90848758	Adur8204_comp1_c0_seq1
Aradu.A01	90862054	90866068	Adur8205_comp2_c0_seq1
Aradu.A01	90868273	90870190	Adur8201_comp0_c0_seq1
Aradu.A01	90944006	90944693	Adur8180_comp1_c0_seq1
Aradu.A01	91668789	91668992	Adur1097_comp0_c0_seq1
Aradu.A01	91997427	91998493	Adur44333_comp2_c0_seq1
Aradu.A01	92262722	92263781	Adur44287_comp1_c0_seq1
Aradu.A01	92474074	92474965	Adur44288_comp0_c0_seq1
Aradu.A01	92604728	92604976	Adur44262_comp1_c0_seq1
Aradu.A01	92666983	92667238	Adur44255_comp0_c0_seq1
Aradu.A01	92817683	92817964	Aipa49511_comp0_c1_seq1
Aradu.A01	9296782	9297675	Adur19577_comp0_c0_seq2
Aradu.A01	92992642	92996795	Adur44223_comp0_c0_seq1
Aradu.A01	93006108	93007121	Adur44219_comp0_c0_seq2
Aradu.A01	93432917	93433333	Adur44175_comp0_c0_seq1
Aradu.A01	93573705	93574193	Adur44152_comp0_c0_seq1
Aradu.A01	93644469	93644841	Adur50426_comp4_c0_seq1
Aradu.A01	93932413	93933297	Adur38491_comp0_c0_seq1
Aradu.A01	93956299	93958871	Adur38467_comp0_c0_seq1
Aradu.A01	93967880	93969083	Adur38488_comp0_c0_seq1
Aradu.A01	94647209	94647928	Aipa49349_comp1_c0_seq2
Aradu.A01	94647832	94649053	Adur47923_comp0_c0_seq2
Aradu.A01	94718854	94720519	Adur47948_comp0_c0_seq1
Aradu.A01	94801131	94801583	Adur27326_comp3_c0_seq1
Aradu.A01	94801639	94802061	Adur27326_comp5_c0_seq1
Aradu.A01	94911837	94912298	Adur27352_comp3_c0_seq1
Aradu.A01	94939495	94943221	Aipa51649_comp0_c0_seq1
Aradu.A01	95037063	95040015	Adur27364_comp0_c0_seq1
Aradu.A01	95746230	95746729	Adur27399_comp0_c0_seq1
Aradu.A01	96106652	96133146	Adur27471_comp0_c0_seq1
Aradu.A01	96139957	96140334	Adur27470_comp0_c0_seq1
Aradu.A01	97233767	97234608	Adur49061_comp0_c0_seq1
Aradu.A01	97397854	97398157	Adur39155_comp0_c0_seq1
Aradu.A01	97401901	97402547	Adur39156_comp0_c0_seq1
Aradu.A01	97408319	97408768	Adur39164_comp0_c0_seq1
Aradu.A01	97916747	97919371	Adur37871_comp1_c0_seq1
Aradu.A01	97918574	97919214	Adur37871_comp0_c0_seq1
Aradu.A01	97918800	97919145	Aipa19393_comp0_c0_seq1
Aradu.A01	97962044	97962601	Adur37287_comp0_c0_seq1
Aradu.A01	97962594	97963489	Adur37279_comp0_c0_seq1
Aradu.A01	98186664	98187181	Adur37304_comp0_c0_seq2
Aradu.A01	98272094	98272483	Adur37323_comp1_c0_seq1
Aradu.A01	98283586	98283899	Adur37324_comp0_c0_seq1
Aradu.A01	98283919	98284296	Adur37324_comp0_c1_seq1
Aradu.A01	99642313	99642606	Adur2897_comp0_c0_seq1
Aradu.A01	99912688	99913236	Adur2858_comp0_c0_seq2
Aradu.A02	10156352	10156830	Adur4568_comp1_c0_seq1
Aradu.A02	10314814	10316196	Adur4578_comp0_c0_seq1
Aradu.A02	1074831	1075068	Adur41555_comp0_c0_seq1
Aradu.A02	1156006	1158055	Adur41580_comp0_c0_seq1
Aradu.A02	1156039	1156985	Adur41580_comp0_c1_seq1
Aradu.A02	12131530	12132233	Adur8951_comp0_c0_seq2
Aradu.A02	12224422	12225450	Adur8946_comp0_c0_seq2
Aradu.A02	12289202	12290260	Adur48221_comp3_c0_seq1
Aradu.A02	12403199	12403615	Adur26244_comp1_c0_seq1
Aradu.A02	12578097	12580644	Adur26242_comp1_c0_seq2
Aradu.A02	12946153	12954490	Adur26232_comp0_c0_seq5
Aradu.A02	13657387	13660288	Adur38764_comp0_c0_seq2
Aradu.A02	13835780	13841741	Adur38765_comp3_c0_seq1
Aradu.A02	13840560	13843256	Adur38765_comp1_c0_seq1
Aradu.A02	14121923	14123641	Adur38786_comp0_c0_seq1
Aradu.A02	14160706	14161188	Adur38790_comp0_c0_seq2
Aradu.A02	14272537	14272745	Adur38802_comp0_c0_seq1
Aradu.A02	14935160	14935641	Adur39330_comp1_c0_seq1
Aradu.A02	15259058	15260167	Adur26190_comp3_c0_seq1
Aradu.A02	1527989	1528434	Adur41603_comp0_c1_seq1
Aradu.A02	15609631	15609981	Adur26174_comp1_c0_seq1
Aradu.A02	15690267	15690534	Adur13652_comp0_c0_seq1
Aradu.A02	15768510	15769043	Adur13667_comp0_c0_seq2
Aradu.A02	15770262	15770485	Adur48217_comp0_c0_seq1
Aradu.A02	15773630	15774008	Adur13666_comp1_c0_seq1
Aradu.A02	15788821	15789084	Adur13656_comp1_c0_seq1
Aradu.A02	16244221	16244928	Adur26757_comp0_c0_seq2
Aradu.A02	16245188	16246185	Adur26758_comp1_c0_seq1
Aradu.A02	16453151	16453592	Adur26767_comp6_c0_seq1
Aradu.A02	18472105	18478673	Adur21487_comp1_c0_seq1
Aradu.A02	18969729	18971022	Adur21480_comp1_c0_seq1
Aradu.A02	19052272	19052644	Aipa3062_comp0_c0_seq1
Aradu.A02	19954229	19954471	Adur44355_comp0_c0_seq1
Aradu.A02	2161914	2193810	Adur29046_comp0_c0_seq1
Aradu.A02	22714879	22715215	Adur20859_comp1_c0_seq1
Aradu.A02	22736744	22737757	Adur20857_comp0_c0_seq1
Aradu.A02	2285216	2296468	Adur41705_comp0_c0_seq1
Aradu.A02	23033420	23034727	Adur20882_comp0_c0_seq2
Aradu.A02	23102436	23103629	Adur20885_comp0_c0_seq2
Aradu.A02	23455346	23455769	Adur1327_comp0_c0_seq1
Aradu.A02	2401012	2401329	Adur41710_comp1_c0_seq1
Aradu.A02	2419647	2421746	Adur41711_comp2_c0_seq1
Aradu.A02	24959579	24959826	Adur26912_comp0_c0_seq2
Aradu.A02	257957	259447	Adur41453_comp3_c0_seq1
Aradu.A02	26542901	26546541	Adur38825_comp0_c0_seq2
Aradu.A02	31453091	31454152	Adur29967_comp1_c0_seq1
Aradu.A02	31488	32971	Adur41419_comp4_c0_seq1
Aradu.A02	3198165	3198519	Adur29477_comp1_c0_seq1
Aradu.A02	32260259	32260579	Adur44073_comp0_c0_seq1
Aradu.A02	3339099	3340689	Adur29454_comp0_c0_seq1
Aradu.A02	3376969	3377640	Adur29452_comp0_c0_seq1
Aradu.A02	3384427	3384676	Adur29446_comp2_c0_seq1
Aradu.A02	3491703	3492998	Adur29429_comp0_c0_seq1
Aradu.A02	3543062	3544656	Adur29421_comp0_c0_seq1
Aradu.A02	36837984	36838635	Adur38169_comp2_c0_seq1
Aradu.A02	36838767	36839128	Adur38169_comp4_c0_seq1
Aradu.A02	36839508	36840130	Adur38169_comp0_c0_seq1
Aradu.A02	38003547	38004433	Adur17871_comp0_c0_seq1
Aradu.A02	408580	409656	Adur41421_comp1_c0_seq2
Aradu.A02	4163231	4163966	Adur29367_comp0_c1_seq1
Aradu.A02	41808813	41811020	Adur7670_comp0_c0_seq4
Aradu.A02	42656401	42656806	Adur44836_comp0_c1_seq1
Aradu.A02	43071078	43071935	Adur39115_comp0_c0_seq1
Aradu.A02	4341963	4342692	Adur29345_comp1_c0_seq1
Aradu.A02	45214746	45215374	Adur48523_comp0_c0_seq4
Aradu.A02	45215307	45216887	Adur48523_comp0_c0_seq7
Aradu.A02	45215495	45216880	Adur48523_comp0_c0_seq5
Aradu.A02	46148259	46152080	Adur35103_comp0_c0_seq1
Aradu.A02	4789997	4791296	Adur16603_comp0_c0_seq1
Aradu.A02	4789997	4791296	Adur16603_comp0_c0_seq2
Aradu.A02	48841721	48842270	Adur9823_comp3_c0_seq1
Aradu.A02	48999440	49000622	Adur27100_comp0_c0_seq2
Aradu.A02	49177	62159	Adur41429_comp0_c0_seq1
Aradu.A02	50140981	50142469	Adur4338_comp0_c0_seq1
Aradu.A02	51462872	51463487	Aipa48729_comp0_c0_seq1
Aradu.A02	51463677	51464263	Aipa48742_comp0_c0_seq1
Aradu.A02	52023155	52023399	Adur25522_comp0_c1_seq1
Aradu.A02	52837073	52838352	Adur25518_comp1_c0_seq1
Aradu.A02	52839917	52840764	Adur25518_comp0_c0_seq1
Aradu.A02	53298244	53299902	Adur26487_comp1_c0_seq1
Aradu.A02	5451503	5451716	Adur42684_comp0_c0_seq1
Aradu.A02	54942590	54943514	Adur1659_comp0_c0_seq1
Aradu.A02	555963	556260	Adur41468_comp5_c0_seq1
Aradu.A02	5597745	5598086	Adur42686_comp2_c0_seq1
Aradu.A02	56610577	56611494	Adur20838_comp0_c0_seq1
Aradu.A02	56622163	56622533	Adur20842_comp1_c1_seq2
Aradu.A02	5721774	5726971	Adur684_comp0_c0_seq10
Aradu.A02	5727771	5729972	Adur684_comp0_c0_seq2
Aradu.A02	5728950	5730024	Adur684_comp0_c0_seq1
Aradu.A02	57304872	57306049	Adur22489_comp0_c1_seq29
Aradu.A02	57312569	57313134	Adur22489_comp0_c0_seq1
Aradu.A02	57636596	57636812	Adur22484_comp2_c0_seq1
Aradu.A02	57685833	57686727	Adur22481_comp0_c0_seq1
Aradu.A02	5769899	5773799	Adur688_comp0_c0_seq1
Aradu.A02	5863963	5864671	Adur671_comp0_c0_seq2
Aradu.A02	5947963	5960167	Adur670_comp2_c1_seq6
Aradu.A02	6059908	6060478	Adur663_comp0_c1_seq1
Aradu.A02	60929048	60932933	Adur43936_comp0_c0_seq1
Aradu.A02	6122450	6123077	Adur639_comp0_c0_seq1
Aradu.A02	6145840	6149108	Adur645_comp0_c1_seq1
Aradu.A02	6360218	6360428	Aipa8001_comp0_c1_seq1
Aradu.A02	64508085	64508563	Adur39280_comp6_c0_seq1
Aradu.A02	6591731	6592248	Adur596_comp0_c1_seq1
Aradu.A02	67669898	67671108	Aipa34963_comp1_c0_seq2
Aradu.A02	69929312	69929640	Adur26443_comp3_c0_seq3
Aradu.A02	70036321	70037433	Adur40906_comp0_c0_seq1
Aradu.A02	70038602	70038936	Adur40905_comp0_c0_seq1
Aradu.A02	70609662	70612331	Adur7204_comp1_c0_seq2
Aradu.A02	71157618	71158084	Adur7235_comp2_c0_seq1
Aradu.A02	7412888	7413865	Adur536_comp0_c0_seq1
Aradu.A02	75529332	75529953	Adur22280_comp0_c0_seq6
Aradu.A02	76040556	76041441	Adur22245_comp0_c0_seq1
Aradu.A02	76143350	76143593	Adur22257_comp0_c0_seq1
Aradu.A02	76143742	76144289	Adur22241_comp4_c0_seq1
Aradu.A02	76810781	76813139	Adur22225_comp1_c0_seq7
Aradu.A02	77127873	77128769	Adur22219_comp0_c0_seq1
Aradu.A02	77264789	77265924	Adur22203_comp0_c0_seq1
Aradu.A02	77558247	77558550	Adur22194_comp3_c0_seq1
Aradu.A02	7783224	7783711	Adur29194_comp0_c0_seq2
Aradu.A02	7784209	7785359	Adur29180_comp0_c0_seq1
Aradu.A02	78217321	78217623	Adur22155_comp0_c0_seq1
Aradu.A02	78271511	78272172	Adur22157_comp2_c0_seq1
Aradu.A02	78335589	78336140	Adur22172_comp0_c0_seq1
Aradu.A02	78575661	78577209	Adur22150_comp5_c0_seq1
Aradu.A02	78599228	78599843	Adur22125_comp1_c1_seq1
Aradu.A02	78603194	78603508	Adur22125_comp0_c0_seq1
Aradu.A02	78907469	78907889	Adur12920_comp0_c0_seq1
Aradu.A02	80146520	80147133	Adur36211_comp0_c0_seq1
Aradu.A02	80296581	80297088	Adur36214_comp1_c0_seq1
Aradu.A02	81975098	81977078	Adur4023_comp3_c0_seq4
Aradu.A02	81975122	81975527	Adur23654_comp0_c0_seq1
Aradu.A02	81976427	81977076	Adur4023_comp3_c0_seq2
Aradu.A02	81977076	81978471	Adur4023_comp3_c0_seq1
Aradu.A02	81979862	81980192	Aipa8298_comp0_c0_seq1
Aradu.A02	82180985	82181248	Adur29072_comp0_c0_seq2
Aradu.A02	82789513	82790914	Adur29107_comp4_c0_seq1
Aradu.A02	82985081	82986180	Adur32000_comp2_c0_seq1
Aradu.A02	83754615	83793239	Adur46821_comp0_c0_seq1
Aradu.A02	84590313	84590830	Adur46882_comp0_c0_seq1
Aradu.A02	85776954	85777622	Adur46966_comp1_c0_seq1
Aradu.A02	86379864	86380544	Adur46989_comp1_c0_seq1
Aradu.A02	86515253	86515526	Adur47018_comp0_c0_seq1
Aradu.A02	86845926	86857312	Adur47049_comp0_c0_seq1
Aradu.A02	87056923	87057435	Adur47055_comp0_c0_seq1
Aradu.A02	87289918	87290151	Adur47109_comp0_c0_seq1
Aradu.A02	87736115	87736759	Adur47169_comp1_c0_seq1
Aradu.A02	87992008	87992443	Adur11254_comp0_c0_seq1
Aradu.A02	88731498	88732642	Adur11324_comp3_c0_seq1
Aradu.A02	88735880	88736093	Adur11324_comp4_c0_seq1
Aradu.A02	88818485	88818730	Adur11342_comp0_c0_seq1
Aradu.A02	88889855	88892717	Adur11358_comp0_c0_seq1
Aradu.A02	88934584	88934934	Adur11372_comp1_c0_seq1
Aradu.A02	89039238	89062864	Adur11374_comp0_c0_seq3
Aradu.A02	89513462	89514851	Adur49211_comp2_c0_seq1
Aradu.A02	89634314	89635617	Aipa11338_comp0_c0_seq1
Aradu.A02	89707645	89708192	Adur49220_comp3_c0_seq1
Aradu.A02	89708392	89708975	Adur49220_comp1_c0_seq1
Aradu.A02	89732319	89732665	Adur49213_comp0_c0_seq1
Aradu.A02	89843629	89844154	Adur29983_comp0_c0_seq1
Aradu.A02	89843629	89845135	Adur29983_comp0_c0_seq3
Aradu.A02	89843688	89843945	Adur28000_comp0_c0_seq1
Aradu.A02	89849058	89849274	Adur28001_comp0_c0_seq1
Aradu.A02	89850446	89851018	Adur29986_comp0_c0_seq1
Aradu.A02	8993990	8994586	Adur37424_comp0_c0_seq1
Aradu.A02	90084727	90085070	Adur30002_comp2_c0_seq1
Aradu.A02	90182964	90183322	Aipa37965_comp0_c0_seq1
Aradu.A02	90410805	90411244	Adur30027_comp0_c0_seq1
Aradu.A02	9050788	9051185	Adur37425_comp1_c0_seq1
Aradu.A02	90575975	90577083	Adur30045_comp2_c0_seq1
Aradu.A02	90577527	90579154	Adur30045_comp5_c0_seq1
Aradu.A02	90594588	90595021	Adur30039_comp1_c0_seq2
Aradu.A02	90623812	90625995	Adur30030_comp0_c0_seq1
Aradu.A02	90666699	90669813	Adur30051_comp1_c0_seq1
Aradu.A02	90797227	90798835	Adur30061_comp0_c0_seq2
Aradu.A02	90924431	90924713	Adur30099_comp1_c0_seq1
Aradu.A02	91007605	91010488	Adur30113_comp1_c0_seq2
Aradu.A02	91043984	91045938	Adur30101_comp1_c0_seq1
Aradu.A02	91348514	91356163	Adur30166_comp0_c0_seq1
Aradu.A02	91548475	91548792	Aipa33132_comp0_c0_seq1
Aradu.A02	91600993	91601927	Adur30198_comp1_c0_seq1
Aradu.A02	91719239	91720346	Adur30216_comp0_c0_seq1
Aradu.A02	91896674	91897635	Adur50473_comp1_c0_seq1
Aradu.A02	92073747	92076014	Adur50485_comp2_c0_seq2
Aradu.A02	92223584	92223964	Adur50518_comp0_c0_seq2
Aradu.A02	92640916	92641826	Adur50578_comp2_c0_seq1
Aradu.A02	92912637	92913040	Adur50623_comp4_c0_seq1
Aradu.A02	93054537	93054994	Aipa11921_comp0_c0_seq1
Aradu.A02	93079143	93079346	Adur50645_comp2_c0_seq1
Aradu.A02	93082037	93082351	Aipa11927_comp0_c0_seq1
Aradu.A02	93220074	93220467	Adur50663_comp0_c0_seq1
Aradu.A02	93224378	93225006	Adur50663_comp3_c0_seq1
Aradu.A02	93322554	93322757	Adur50678_comp1_c0_seq10
Aradu.A02	9354669	9354945	Adur37444_comp2_c0_seq1
Aradu.A02	93560470	93561026	Adur50718_comp0_c0_seq1
Aradu.A02	9356602	9356900	Adur37446_comp1_c0_seq1
Aradu.A02	93566080	93566798	Adur50716_comp2_c0_seq1
Aradu.A02	93699711	93701641	Adur50729_comp1_c0_seq10
Aradu.A02	93721865	93722224	Aipa12066_comp0_c0_seq1
Aradu.A02	9401179	9401536	Aipa10547_comp0_c0_seq1
Aradu.A02	9401763	9402072	Aipa28955_comp0_c0_seq1
Aradu.A02	95276	97232	Adur41431_comp0_c0_seq1
Aradu.A03	102164034	102164584	Adur34872_comp1_c0_seq1
Aradu.A03	103502365	103504144	Adur7487_comp0_c0_seq1
Aradu.A03	103780315	103780708	Adur7494_comp1_c0_seq1
Aradu.A03	104238305	104239719	Adur7501_comp0_c0_seq1
Aradu.A03	106107866	106164266	Adur34440_comp0_c0_seq1
Aradu.A03	107188328	107189039	Adur43787_comp0_c0_seq2
Aradu.A03	107947491	107947876	Adur43817_comp0_c0_seq1
Aradu.A03	107973696	107974987	Adur43809_comp5_c0_seq1
Aradu.A03	108407607	108408012	Adur43808_comp1_c0_seq1
Aradu.A03	108490522	108491447	Adur43850_comp1_c0_seq1
Aradu.A03	108765122	108765816	Adur43839_comp3_c0_seq1
Aradu.A03	109202523	109202807	Adur43876_comp1_c0_seq1
Aradu.A03	11042550	11044128	Adur33888_comp0_c0_seq1
Aradu.A03	112466619	112467096	Adur13840_comp0_c0_seq1
Aradu.A03	112687389	112700498	Adur36992_comp0_c0_seq1
Aradu.A03	112691582	112692241	Adur14796_comp1_c0_seq1
Aradu.A03	112693316	112693566	Adur32998_comp3_c0_seq5
Aradu.A03	112693558	112693925	Adur29127_comp0_c0_seq1
Aradu.A03	112700110	112713383	Adur14792_comp0_c0_seq1
Aradu.A03	114254002	114254523	Aipa36257_comp0_c0_seq1
Aradu.A03	115125543	115126145	Adur36605_comp0_c0_seq1
Aradu.A03	115936412	115936694	Adur1800_comp1_c0_seq1
Aradu.A03	116470866	116471418	Adur1775_comp0_c0_seq1
Aradu.A03	116609699	116610258	Adur1766_comp0_c0_seq1
Aradu.A03	116621761	116622257	Adur1762_comp0_c0_seq1
Aradu.A03	116683724	116684534	Adur1748_comp0_c0_seq2
Aradu.A03	117160295	117161497	Adur47683_comp0_c0_seq1
Aradu.A03	117680676	117682258	Adur13277_comp0_c0_seq3
Aradu.A03	117984465	117985242	Adur13299_comp0_c0_seq2
Aradu.A03	117985165	117986101	Adur13299_comp0_c0_seq3
Aradu.A03	118228480	118229167	Adur13316_comp1_c0_seq1
Aradu.A03	118276800	118277824	Adur13329_comp1_c0_seq1
Aradu.A03	118711641	118711904	Adur13350_comp0_c0_seq1
Aradu.A03	118888414	118889466	Adur13370_comp2_c0_seq1
Aradu.A03	11900697	11900951	Adur35391_comp0_c0_seq1
Aradu.A03	119338011	119339708	Adur25861_comp0_c0_seq1
Aradu.A03	119670374	119670684	Adur25803_comp1_c0_seq1
Aradu.A03	119858033	119858264	Adur14824_comp0_c0_seq1
Aradu.A03	120025398	120026249	Adur25771_comp0_c0_seq1
Aradu.A03	120044292	120046591	Adur25792_comp0_c0_seq2
Aradu.A03	12037180	12039263	Adur35397_comp1_c1_seq1
Aradu.A03	120394981	120396062	Adur25765_comp0_c0_seq2
Aradu.A03	120992848	120994564	Adur30712_comp1_c0_seq2
Aradu.A03	12130934	12131506	Adur35394_comp4_c0_seq1
Aradu.A03	121946515	121948486	Adur14741_comp0_c0_seq1
Aradu.A03	122127865	122128075	Adur14357_comp0_c1_seq1
Aradu.A03	12257331	12257853	Adur35417_comp0_c0_seq1
Aradu.A03	12266310	12266690	Adur35418_comp1_c0_seq1
Aradu.A03	122691545	122692004	Adur14311_comp1_c0_seq1
Aradu.A03	122825148	122825743	Adur14297_comp0_c0_seq1
Aradu.A03	12282664	12283631	Aipa6134_comp0_c0_seq1
Aradu.A03	12296245	12298988	Adur35426_comp2_c1_seq2
Aradu.A03	123081134	123081506	Adur14662_comp0_c0_seq1
Aradu.A03	123115612	123116774	Adur14656_comp2_c0_seq1
Aradu.A03	1235744	1236533	Adur2637_comp0_c0_seq1
Aradu.A03	123707730	123708712	Adur34349_comp0_c0_seq1
Aradu.A03	124060728	124061127	Adur34319_comp0_c0_seq1
Aradu.A03	124258043	124258602	Adur34292_comp0_c1_seq1
Aradu.A03	124262274	124262902	Aipa29833_comp0_c0_seq1
Aradu.A03	124343441	124343874	Adur34291_comp2_c0_seq1
Aradu.A03	124424725	124425034	Adur34282_comp4_c0_seq1
Aradu.A03	124531794	124538076	Adur34257_comp1_c0_seq4
Aradu.A03	124549913	124550457	Adur34267_comp1_c0_seq1
Aradu.A03	124800792	124801166	Adur34217_comp0_c1_seq1
Aradu.A03	124925681	124926969	Adur34207_comp0_c0_seq1
Aradu.A03	124959091	124959506	Adur34226_comp0_c0_seq1
Aradu.A03	125196630	125196921	Adur34158_comp0_c1_seq1
Aradu.A03	125199027	125199442	Adur34159_comp0_c2_seq1
Aradu.A03	125339252	125339595	Adur34173_comp2_c0_seq1
Aradu.A03	125340914	125341307	Adur34173_comp3_c0_seq1
Aradu.A03	125382623	125382844	Adur34163_comp2_c0_seq1
Aradu.A03	125886045	125887976	Adur34115_comp0_c0_seq1
Aradu.A03	125959548	125960218	Adur34085_comp0_c0_seq1
Aradu.A03	126126239	126126795	Aipa5482_comp0_c0_seq1
Aradu.A03	126178375	126178948	Adur34092_comp0_c0_seq1
Aradu.A03	126688481	126689071	Adur34047_comp0_c0_seq1
Aradu.A03	127255211	127255842	Adur30389_comp0_c0_seq1
Aradu.A03	127267224	127267795	Adur30396_comp3_c0_seq1
Aradu.A03	127288065	127288450	Adur30386_comp0_c0_seq1
Aradu.A03	127288451	127288657	Aipa21526_comp0_c0_seq1
Aradu.A03	127352448	127353023	Adur30365_comp0_c0_seq1
Aradu.A03	127423000	127423572	Adur30371_comp0_c0_seq1
Aradu.A03	127549005	127549439	Adur30345_comp0_c0_seq2
Aradu.A03	127643194	127644318	Adur30331_comp1_c1_seq1
Aradu.A03	127664839	127665310	Adur30330_comp0_c0_seq1
Aradu.A03	127666364	127667005	Adur30327_comp0_c0_seq1
Aradu.A03	127699066	127699917	Adur30324_comp0_c0_seq4
Aradu.A03	127731497	127732112	Adur32611_comp1_c0_seq1
Aradu.A03	127963790	127965196	Adur32614_comp21_c0_seq1
Aradu.A03	127996216	127997438	Adur32614_comp24_c0_seq4
Aradu.A03	128119869	128120876	Adur32550_comp3_c0_seq1
Aradu.A03	128162709	128163425	Adur32567_comp0_c0_seq1
Aradu.A03	128420067	128420273	Adur32549_comp5_c0_seq1
Aradu.A03	128420458	128421986	Adur32549_comp3_c0_seq1
Aradu.A03	1285440	1286042	Adur2636_comp2_c3_seq1
Aradu.A03	12882973	12883758	Adur36866_comp1_c0_seq2
Aradu.A03	128904963	128905655	Adur32476_comp0_c1_seq1
Aradu.A03	129024304	129024509	Adur32450_comp0_c0_seq1
Aradu.A03	129060618	129060878	Adur32406_comp1_c0_seq1
Aradu.A03	129089131	129089452	Adur32405_comp3_c0_seq1
Aradu.A03	129327448	129329105	Adur32401_comp0_c0_seq1
Aradu.A03	129461518	129462082	Adur32379_comp0_c0_seq2
Aradu.A03	129462094	129462504	Adur32376_comp0_c0_seq1
Aradu.A03	129471893	129472272	Adur32377_comp1_c0_seq1
Aradu.A03	129578450	129579819	Adur32361_comp0_c0_seq1
Aradu.A03	129736604	129736905	Adur27693_comp1_c0_seq1
Aradu.A03	129853940	129855792	Adur32328_comp0_c0_seq1
Aradu.A03	129857333	129857747	Adur32326_comp0_c0_seq1
Aradu.A03	129928028	129928436	Adur32315_comp0_c0_seq1
Aradu.A03	13006385	13007697	Adur36855_comp0_c0_seq1
Aradu.A03	130073771	130073988	Adur32297_comp2_c0_seq1
Aradu.A03	130135882	130136600	Adur32291_comp0_c0_seq1
Aradu.A03	130264078	130264412	Adur32276_comp2_c0_seq1
Aradu.A03	130270298	130271167	Adur32253_comp0_c0_seq1
Aradu.A03	130284699	130284959	Adur32257_comp0_c0_seq1
Aradu.A03	130369347	130369742	Adur32271_comp2_c0_seq1
Aradu.A03	130626714	130628085	Adur32230_comp0_c0_seq1
Aradu.A03	131069699	131070807	Adur32184_comp1_c0_seq1
Aradu.A03	13111700	13112194	Adur36878_comp0_c1_seq1
Aradu.A03	131173476	131173930	Adur45035_comp0_c0_seq1
Aradu.A03	13122744	13123540	Adur36857_comp0_c0_seq1
Aradu.A03	131479718	131480164	Adur45007_comp2_c0_seq1
Aradu.A03	131479938	131480905	Adur45008_comp2_c0_seq1
Aradu.A03	131485217	131485708	Adur45006_comp0_c0_seq1
Aradu.A03	131648506	131649043	Adur44985_comp2_c0_seq1
Aradu.A03	131775133	131775448	Adur44957_comp0_c0_seq1
Aradu.A03	131933142	131934791	Adur44936_comp2_c0_seq2
Aradu.A03	132379379	132380151	Adur44904_comp0_c0_seq2
Aradu.A03	132626192	132626705	Adur44886_comp0_c0_seq1
Aradu.A03	132902848	132903258	Adur44866_comp1_c1_seq1
Aradu.A03	133123377	133124498	Adur45142_comp1_c0_seq1
Aradu.A03	133317655	133319984	Adur45158_comp0_c0_seq2
Aradu.A03	133391773	133392362	Adur42120_comp0_c1_seq1
Aradu.A03	133739695	133740883	Adur42111_comp0_c0_seq1
Aradu.A03	133904322	133906263	Adur42091_comp0_c0_seq3
Aradu.A03	133991955	133992383	Adur42071_comp1_c0_seq1
Aradu.A03	134505522	134505869	Adur41996_comp0_c0_seq2
Aradu.A03	134680771	134681204	Adur41971_comp0_c0_seq1
Aradu.A03	134755922	134757770	Adur41955_comp2_c0_seq3
Aradu.A03	134859505	134859997	Adur41948_comp0_c0_seq1
Aradu.A03	13532591	13533119	Adur759_comp1_c0_seq1
Aradu.A03	1423325	1424866	Adur2616_comp1_c1_seq7
Aradu.A03	14247415	14248389	Adur805_comp1_c0_seq1
Aradu.A03	1484265	1484613	Adur2609_comp2_c0_seq1
Aradu.A03	1484295	1485139	Adur2597_comp1_c0_seq1
Aradu.A03	14999404	15000240	Adur845_comp0_c1_seq1
Aradu.A03	1508034	1508511	Adur2601_comp0_c0_seq1
Aradu.A03	1512780	1513137	Adur2570_comp0_c1_seq1
Aradu.A03	15226840	15229322	Adur878_comp0_c0_seq1
Aradu.A03	15311215	15311822	Adur871_comp0_c0_seq1
Aradu.A03	15578727	15580126	Adur43956_comp1_c0_seq1
Aradu.A03	15782124	15783229	Adur43982_comp1_c0_seq1
Aradu.A03	15835868	15836289	Adur43987_comp0_c0_seq1
Aradu.A03	17055500	17055788	Aipa18248_comp0_c0_seq1
Aradu.A03	17263759	17264076	Adur9709_comp0_c0_seq1
Aradu.A03	18719822	18720110	Adur9592_comp0_c0_seq1
Aradu.A03	18775159	18775865	Adur9590_comp1_c0_seq1
Aradu.A03	18776466	18776864	Adur9590_comp3_c0_seq1
Aradu.A03	18897893	18898394	Adur9579_comp0_c0_seq1
Aradu.A03	189590	190625	Adur23516_comp1_c0_seq1
Aradu.A03	19005223	19006257	Adur31214_comp0_c0_seq1
Aradu.A03	19750458	19750906	Adur31162_comp3_c0_seq1
Aradu.A03	19905789	19911508	Adur31148_comp1_c0_seq3
Aradu.A03	20939913	20940411	Adur31067_comp0_c2_seq1
Aradu.A03	21171266	21171965	Adur37467_comp1_c0_seq1
Aradu.A03	2191801	2194822	Adur2502_comp3_c0_seq1
Aradu.A03	22433567	22433828	Adur11329_comp0_c0_seq1
Aradu.A03	2273968	2274176	Adur2460_comp0_c0_seq1
Aradu.A03	23562171	23563913	Adur30906_comp0_c0_seq4
Aradu.A03	2446860	2447091	Adur2454_comp3_c0_seq1
Aradu.A03	24625188	24626914	Adur12840_comp0_c0_seq1
Aradu.A03	257821	258134	Aipa11629_comp1_c0_seq2
Aradu.A03	2677638	2678603	Adur2430_comp1_c0_seq1
Aradu.A03	27639364	27641744	Adur21132_comp0_c0_seq1
Aradu.A03	27814011	27815770	Adur21174_comp1_c0_seq1
Aradu.A03	28049218	28050727	Adur21190_comp3_c0_seq2
Aradu.A03	28150001	28163095	Adur21206_comp1_c0_seq1
Aradu.A03	28794648	28794928	Adur20901_comp0_c0_seq1
Aradu.A03	28995508	28997727	Adur20917_comp0_c0_seq1
Aradu.A03	30060449	30060734	Adur47317_comp0_c0_seq1
Aradu.A03	3041654	3042381	Adur2374_comp0_c0_seq1
Aradu.A03	30736280	30736601	Adur47352_comp1_c0_seq1
Aradu.A03	3073819	3074583	Adur2353_comp0_c0_seq1
Aradu.A03	31395730	31396664	Aipa16909_comp0_c0_seq1
Aradu.A03	31579740	31585114	Adur47369_comp2_c0_seq1
Aradu.A03	31893486	31894527	Adur47401_comp0_c0_seq1
Aradu.A03	31896535	31896862	Adur47401_comp2_c0_seq1
Aradu.A03	32341300	32349172	Aipa27352_comp4_c0_seq2
Aradu.A03	32374503	32374706	Adur39252_comp0_c0_seq1
Aradu.A03	32431388	32432270	Adur39253_comp0_c0_seq1
Aradu.A03	33154830	33156243	Adur25833_comp0_c0_seq1
Aradu.A03	3364608	3365237	Adur2328_comp6_c0_seq1
Aradu.A03	34737552	34737982	Adur19458_comp1_c0_seq1
Aradu.A03	34755768	34756181	Adur19455_comp0_c0_seq1
Aradu.A03	3738904	3739249	Adur2277_comp0_c0_seq1
Aradu.A03	3768648	3771662	Adur2278_comp0_c0_seq1
Aradu.A03	38182139	38183969	Adur35_comp2_c0_seq1
Aradu.A03	3849108	3849315	Adur2249_comp0_c0_seq1
Aradu.A03	38691940	38693616	Adur40_comp3_c0_seq1
Aradu.A03	3983934	3984582	Adur2224_comp0_c0_seq1
Aradu.A03	39878333	39884807	Aipa17634_comp0_c0_seq3
Aradu.A03	3992101	3992307	Adur2223_comp2_c0_seq1
Aradu.A03	40284881	40286656	Adur156_comp0_c1_seq3
Aradu.A03	4195364	4195619	Adur2190_comp0_c0_seq1
Aradu.A03	4211561	4212518	Adur2191_comp1_c0_seq1
Aradu.A03	4212476	4212751	Aipa27957_comp1_c0_seq1
Aradu.A03	4274553	4275550	Adur2186_comp0_c1_seq1
Aradu.A03	43230468	43230959	Adur47908_comp1_c0_seq1
Aradu.A03	4385392	4385853	Adur2155_comp0_c0_seq1
Aradu.A03	44340424	44341770	Adur22466_comp0_c0_seq2
Aradu.A03	44346825	44347318	Aipa13707_comp6_c0_seq1
Aradu.A03	46476295	46476598	Aipa46323_comp0_c0_seq1
Aradu.A03	46476964	46477396	Aipa46319_comp0_c0_seq1
Aradu.A03	46477354	46477977	Adur43247_comp0_c0_seq1
Aradu.A03	4672978	4673276	Aipa27906_comp0_c0_seq3
Aradu.A03	478452	480132	Adur23563_comp0_c0_seq1
Aradu.A03	48736685	48737415	Adur16608_comp0_c0_seq6
Aradu.A03	49146149	49146631	Adur16624_comp1_c0_seq1
Aradu.A03	5018279	5018725	Adur2092_comp2_c0_seq3
Aradu.A03	5152078	5152603	Adur2078_comp0_c0_seq1
Aradu.A03	51742372	51745500	Adur898_comp0_c0_seq1
Aradu.A03	5201818	5202032	Adur2096_comp0_c0_seq7
Aradu.A03	5245304	5245928	Adur2080_comp0_c0_seq1
Aradu.A03	5274006	5277223	Adur2089_comp0_c0_seq2
Aradu.A03	5280670	5281359	Adur2085_comp0_c0_seq1
Aradu.A03	5315668	5316036	Adur2087_comp0_c0_seq1
Aradu.A03	5316008	5316210	Adur2087_comp0_c1_seq1
Aradu.A03	53981698	53982551	Adur30887_comp0_c0_seq1
Aradu.A03	53983902	53984655	Adur30882_comp0_c0_seq1
Aradu.A03	53984629	53985149	Adur30882_comp0_c0_seq2
Aradu.A03	5543181	5543850	Adur2037_comp0_c0_seq1
Aradu.A03	5679003	5679487	Adur2018_comp0_c0_seq1
Aradu.A03	57470994	57471574	Adur26093_comp2_c0_seq1
Aradu.A03	59754213	59757814	Adur50444_comp1_c0_seq3
Aradu.A03	59831789	59832620	Adur50445_comp0_c0_seq1
Aradu.A03	59834583	59835952	Adur50443_comp1_c0_seq1
Aradu.A03	6130298	6132078	Adur1965_comp0_c0_seq1
Aradu.A03	6259853	6260099	Adur16939_comp0_c0_seq1
Aradu.A03	6416106	6416582	Adur16961_comp0_c0_seq2
Aradu.A03	64676235	64677236	Adur4409_comp0_c0_seq1
Aradu.A03	6484152	6484356	Adur16971_comp0_c0_seq1
Aradu.A03	6626112	6626325	Adur16944_comp6_c0_seq2
Aradu.A03	67985188	67985718	Adur14902_comp2_c0_seq1
Aradu.A03	6846161	6847731	Adur17002_comp1_c0_seq2
Aradu.A03	6866607	6866928	Adur17003_comp2_c0_seq1
Aradu.A03	68742872	68743740	Adur33982_comp0_c0_seq7
Aradu.A03	6917985	6918214	Adur16992_comp1_c0_seq1
Aradu.A03	70789316	70806418	Adur42782_comp0_c0_seq1
Aradu.A03	7081746	7082332	Adur50136_comp0_c0_seq1
Aradu.A03	7091612	7092287	Adur50134_comp0_c0_seq1
Aradu.A03	714198	714445	Adur23605_comp2_c0_seq2
Aradu.A03	71489855	71490362	Adur18659_comp0_c0_seq1
Aradu.A03	71965275	71967883	Adur39446_comp0_c0_seq1
Aradu.A03	73798451	73798787	Adur38835_comp0_c0_seq1
Aradu.A03	76812288	76812685	Aipa21536_comp0_c0_seq1
Aradu.A03	7905737	7905979	Adur3380_comp0_c0_seq1
Aradu.A03	7946711	7947438	Adur3383_comp0_c0_seq2
Aradu.A03	796317	797479	Adur23614_comp1_c0_seq2
Aradu.A03	800668	801087	Aipa3344_comp0_c0_seq1
Aradu.A03	80891090	80892065	Adur11605_comp0_c0_seq2
Aradu.A03	81681830	81682325	Adur24055_comp0_c0_seq2
Aradu.A03	8190435	8190743	Adur20733_comp0_c0_seq1
Aradu.A03	83153109	83153619	Adur19291_comp0_c0_seq1
Aradu.A03	83726244	83729062	Adur49825_comp0_c0_seq3
Aradu.A03	85080606	85080837	Adur39042_comp5_c0_seq1
Aradu.A03	8649492	8651207	Adur20769_comp1_c0_seq1
Aradu.A03	87041837	87043671	Adur39051_comp1_c0_seq23
Aradu.A03	87041837	87043671	Adur39051_comp1_c0_seq25
Aradu.A03	87043013	87043671	Adur39051_comp1_c0_seq2
Aradu.A03	872856	873414	Adur23622_comp3_c0_seq1
Aradu.A03	876690	877010	Adur23621_comp2_c0_seq1
Aradu.A03	88097570	88097907	Adur33953_comp0_c0_seq1
Aradu.A03	8832091	8832458	Adur20756_comp2_c0_seq1
Aradu.A03	8854324	8854928	Adur20786_comp1_c0_seq1
Aradu.A03	89322873	89328547	Adur35475_comp1_c0_seq13
Aradu.A03	89324427	89329324	Adur35475_comp1_c0_seq19
Aradu.A03	89327492	89328061	Adur35475_comp1_c0_seq2
Aradu.A03	89328281	89330336	Adur35475_comp1_c0_seq23
Aradu.A03	8948480	8949664	Adur20806_comp3_c0_seq1
Aradu.A03	89856978	89857410	Adur37192_comp1_c0_seq1
Aradu.A03	95034014	95037698	Adur24041_comp0_c0_seq1
Aradu.A03	95034014	95037698	Adur24041_comp0_c0_seq2
Aradu.A03	95035085	95037774	Adur24041_comp1_c0_seq1
Aradu.A03	960942	961281	Adur29583_comp2_c0_seq1
Aradu.A03	961169	961421	Adur23635_comp1_c0_seq4
Aradu.A03	969250	972122	Adur23640_comp1_c0_seq1
Aradu.A03	969250	972122	Adur23640_comp1_c0_seq3
Aradu.A03	9707271	9707954	Adur25703_comp2_c0_seq1
Aradu.A03	9740155	9740560	Adur25701_comp1_c0_seq1
Aradu.A03	98010920	98013708	Adur29257_comp1_c0_seq3
Aradu.A03	98414946	98427352	Adur23447_comp1_c0_seq2
Aradu.A03	98414946	98427352	Adur23447_comp1_c0_seq3
Aradu.A03	98427589	98427996	Adur41823_comp0_c1_seq1
Aradu.A03	98428310	98428729	Adur21235_comp0_c0_seq1
Aradu.A03	98751707	98752359	Adur23453_comp0_c0_seq1
Aradu.A03	994731	995033	Adur23641_comp1_c0_seq1
Aradu.A04	101149479	101150786	Adur45694_comp0_c0_seq1
Aradu.A04	101149682	101151858	Adur45696_comp0_c0_seq1
Aradu.A04	101582305	101582519	Adur17800_comp0_c0_seq1
Aradu.A04	102080189	102080545	Adur32046_comp0_c0_seq1
Aradu.A04	102672003	102672645	Adur32026_comp0_c0_seq1
Aradu.A04	102672003	102672977	Adur32026_comp0_c0_seq3
Aradu.A04	102672574	102672977	Adur32026_comp0_c0_seq2
Aradu.A04	102846424	102846786	Adur30805_comp0_c0_seq1
Aradu.A04	103770082	103771499	Adur11076_comp0_c0_seq1
Aradu.A04	103770082	103771499	Adur11076_comp0_c0_seq2
Aradu.A04	10421404	10421913	Adur46502_comp0_c0_seq1
Aradu.A04	104344160	104344686	Adur15105_comp4_c0_seq1
Aradu.A04	10523937	10524567	Adur46518_comp1_c0_seq1
Aradu.A04	105301529	105302114	Adur15139_comp0_c0_seq1
Aradu.A04	105809539	105809791	Adur1702_comp2_c0_seq1
Aradu.A04	10595955	10596419	Adur31209_comp2_c0_seq3
Aradu.A04	10718651	10719091	Adur20506_comp0_c0_seq1
Aradu.A04	10724490	10724987	Adur20506_comp1_c0_seq1
Aradu.A04	107729342	107730169	Adur23031_comp0_c0_seq1
Aradu.A04	10810296	10820618	Adur50116_comp0_c0_seq1
Aradu.A04	109153126	109153934	Adur42451_comp0_c0_seq1
Aradu.A04	109163245	109164125	Adur42450_comp0_c0_seq1
Aradu.A04	109185503	109186885	Adur42421_comp0_c0_seq1
Aradu.A04	109196824	109197130	Adur42449_comp0_c0_seq1
Aradu.A04	109242199	109242424	Aipa40082_comp0_c0_seq1
Aradu.A04	109288253	109289445	Aipa52027_comp0_c0_seq1
Aradu.A04	109343220	109344021	Adur42423_comp0_c0_seq1
Aradu.A04	109374908	109375742	Aipa6786_comp0_c0_seq1
Aradu.A04	109375745	109376652	Adur42418_comp0_c0_seq1
Aradu.A04	109375759	109376644	Aipa52065_comp0_c0_seq1
Aradu.A04	109407641	109408001	Adur42416_comp1_c0_seq1
Aradu.A04	109468172	109469314	Adur42425_comp0_c0_seq3
Aradu.A04	10970110	10970452	Adur20508_comp0_c0_seq1
Aradu.A04	109828600	109830338	Adur36679_comp0_c0_seq2
Aradu.A04	110047163	110049049	Adur36668_comp0_c0_seq1
Aradu.A04	110177416	110179990	Adur27506_comp2_c0_seq1
Aradu.A04	110779849	110943512	Aipa23075_comp2_c0_seq1
Aradu.A04	110795597	110795965	Aipa23105_comp0_c0_seq1
Aradu.A04	111968463	112036791	Adur37589_comp0_c0_seq1
Aradu.A04	11202060	11204120	Adur20518_comp1_c0_seq1
Aradu.A04	112225312	112225567	Adur37533_comp0_c0_seq1
Aradu.A04	11239572	11241263	Adur20516_comp0_c0_seq1
Aradu.A04	112552277	112660471	Adur21890_comp0_c0_seq1
Aradu.A04	112552461	112554141	Adur37542_comp3_c0_seq1
Aradu.A04	112553852	112554111	Adur37542_comp0_c0_seq1
Aradu.A04	112610703	112611009	Adur36414_comp0_c0_seq1
Aradu.A04	112804074	112804517	Adur37509_comp1_c1_seq1
Aradu.A04	113375184	113375993	Adur23356_comp0_c0_seq1
Aradu.A04	113474429	113474695	Adur23383_comp2_c1_seq1
Aradu.A04	113497663	113497891	Adur23380_comp1_c0_seq1
Aradu.A04	113984316	113984870	Aipa3113_comp0_c0_seq1
Aradu.A04	114532715	114534542	Adur9311_comp3_c0_seq1
Aradu.A04	114957264	114957549	Adur9287_comp1_c0_seq1
Aradu.A04	115119992	115120208	Adur21879_comp0_c0_seq1
Aradu.A04	115120301	115121141	Adur9267_comp2_c0_seq1
Aradu.A04	115187755	115188858	Adur9257_comp1_c0_seq1
Aradu.A04	115327281	115327613	Adur9248_comp2_c0_seq1
Aradu.A04	115576414	115576703	Adur9221_comp0_c0_seq1
Aradu.A04	115579659	115580232	Adur9216_comp0_c0_seq1
Aradu.A04	115749326	115749635	Aipa37310_comp0_c0_seq2
Aradu.A04	115749532	115749804	Aipa4663_comp0_c0_seq1
Aradu.A04	11613603	11614909	Adur20549_comp0_c0_seq1
Aradu.A04	116395241	116396292	Adur34557_comp1_c0_seq1
Aradu.A04	116950594	116950941	Adur20454_comp0_c1_seq1
Aradu.A04	117225750	117226158	Adur20431_comp0_c0_seq1
Aradu.A04	118496931	118497657	Adur20298_comp0_c0_seq1
Aradu.A04	118664964	118665407	Adur20257_comp2_c0_seq1
Aradu.A04	119039081	119039305	Aipa35937_comp0_c0_seq1
Aradu.A04	119460323	119460596	Adur20157_comp1_c0_seq1
Aradu.A04	119460324	119460616	Adur20157_comp0_c0_seq1
Aradu.A04	119480016	119480358	Adur20156_comp3_c0_seq1
Aradu.A04	119545695	119546674	Adur20173_comp0_c0_seq1
Aradu.A04	119856908	119857625	Adur20106_comp0_c0_seq1
Aradu.A04	120303996	120305648	Adur20054_comp0_c0_seq1
Aradu.A04	120390754	120391175	Adur20030_comp3_c0_seq1
Aradu.A04	120558993	120559720	Adur20018_comp0_c0_seq1
Aradu.A04	121170176	121170553	Adur19953_comp2_c0_seq1
Aradu.A04	121428312	121428553	Aipa18731_comp0_c0_seq1
Aradu.A04	121540465	121541568	Adur19932_comp2_c0_seq1
Aradu.A04	123134857	123135069	Adur22887_comp0_c0_seq1
Aradu.A04	123300	124404	Adur23314_comp2_c0_seq1
Aradu.A04	12676778	12676993	Aipa16563_comp3_c0_seq1
Aradu.A04	1373289	1373542	Adur23146_comp1_c0_seq1
Aradu.A04	14031503	14092349	Adur35433_comp0_c0_seq1
Aradu.A04	14243318	14243605	Adur37734_comp2_c0_seq4
Aradu.A04	1440128	1440436	Adur23145_comp1_c0_seq1
Aradu.A04	14499231	14502876	Adur34729_comp0_c0_seq2
Aradu.A04	14504506	14505502	Aipa13160_comp0_c0_seq1
Aradu.A04	16283249	16283880	Adur39013_comp0_c0_seq1
Aradu.A04	17070755	17071187	Adur33854_comp1_c0_seq1
Aradu.A04	17073164	17073392	Adur49531_comp3_c0_seq1
Aradu.A04	17450048	17450624	Adur32051_comp1_c0_seq1
Aradu.A04	17816132	17816546	Adur32079_comp1_c0_seq1
Aradu.A04	17884695	17885940	Adur32082_comp0_c0_seq1
Aradu.A04	186291	186549	Adur23308_comp0_c0_seq1
Aradu.A04	18930247	18931973	Aipa24884_comp1_c1_seq1
Aradu.A04	18936358	18936623	Aipa32728_comp8_c0_seq1
Aradu.A04	1944034	1945959	Adur23088_comp1_c0_seq2
Aradu.A04	20012404	20012928	Adur17068_comp0_c0_seq1
Aradu.A04	20060920	20063752	Adur17061_comp1_c0_seq10
Aradu.A04	21030690	21031097	Adur17107_comp1_c0_seq1
Aradu.A04	21082030	21084532	Adur39254_comp0_c0_seq3
Aradu.A04	21083444	21086722	Adur31292_comp2_c0_seq1
Aradu.A04	21083444	21086722	Adur31292_comp2_c0_seq3
Aradu.A04	21502416	21502853	Adur37678_comp1_c0_seq1
Aradu.A04	219767	220258	Aipa15105_comp0_c0_seq1
Aradu.A04	2306401	2308791	Aipa6384_comp1_c0_seq1
Aradu.A04	23523641	23524418	Adur34393_comp1_c0_seq1
Aradu.A04	23611195	23613278	Adur34403_comp1_c0_seq1
Aradu.A04	23614640	23615676	Aipa39444_comp1_c0_seq1
Aradu.A04	23617027	23617292	Adur26667_comp1_c0_seq1
Aradu.A04	24881961	24883218	Adur19102_comp0_c0_seq1
Aradu.A04	249448	251178	Adur23273_comp0_c0_seq1
Aradu.A04	249448	251178	Adur23273_comp0_c0_seq2
Aradu.A04	2607465	2608135	Adur18162_comp0_c0_seq2
Aradu.A04	2618449	2619330	Adur18166_comp0_c0_seq1
Aradu.A04	26507190	26507904	Adur35066_comp0_c0_seq1
Aradu.A04	26871684	26872192	Adur37905_comp0_c0_seq1
Aradu.A04	270539	271988	Adur23271_comp0_c0_seq4
Aradu.A04	2737281	2737523	Adur18155_comp1_c1_seq2
Aradu.A04	2737530	2738012	Adur18155_comp1_c1_seq1
Aradu.A04	27559336	27559937	Adur38351_comp0_c0_seq2
Aradu.A04	27577962	27579523	Adur42303_comp2_c0_seq1
Aradu.A04	29084449	29084671	Adur25195_comp2_c0_seq1
Aradu.A04	29084880	29085321	Adur25195_comp0_c0_seq1
Aradu.A04	29354669	29355840	Adur25206_comp0_c0_seq1
Aradu.A04	29359454	29360268	Adur25207_comp0_c0_seq1
Aradu.A04	29668017	29668561	Adur50450_comp0_c0_seq1
Aradu.A04	2970495	2970962	Adur18110_comp1_c0_seq1
Aradu.A04	2986624	2987983	Aipa50083_comp0_c0_seq1
Aradu.A04	30102040	30104311	Adur30285_comp2_c0_seq3
Aradu.A04	30102040	30104311	Adur30285_comp2_c0_seq6
Aradu.A04	31097277	31097977	Adur18251_comp0_c0_seq1
Aradu.A04	313020	314167	Adur23289_comp0_c0_seq2
Aradu.A04	32238661	32239000	Adur18232_comp0_c0_seq1
Aradu.A04	3362983	3363241	Adur18031_comp1_c0_seq1
Aradu.A04	34103755	34104339	Adur47993_comp0_c0_seq2
Aradu.A04	3437805	3438130	Adur18058_comp0_c0_seq1
Aradu.A04	35366169	35367176	Adur44774_comp0_c0_seq1
Aradu.A04	3540603	3540967	Adur18044_comp4_c0_seq1
Aradu.A04	35732520	35736231	Adur5468_comp1_c0_seq1
Aradu.A04	36241655	36242697	Adur5476_comp0_c0_seq2
Aradu.A04	362506	363098	Adur23267_comp0_c0_seq1
Aradu.A04	36931889	36932095	Adur35455_comp0_c0_seq1
Aradu.A04	3711598	3712189	Adur17987_comp0_c0_seq1
Aradu.A04	3749520	3750863	Adur18015_comp0_c0_seq1
Aradu.A04	3905582	3906282	Adur17986_comp0_c0_seq1
Aradu.A04	391509	391903	Adur23261_comp1_c0_seq7
Aradu.A04	40034425	40034850	Adur46559_comp0_c0_seq1
Aradu.A04	40144437	40145070	Adur51017_comp1_c0_seq1
Aradu.A04	4081760	4082481	Adur17954_comp0_c0_seq1
Aradu.A04	4085158	4087424	Adur17974_comp0_c0_seq1
Aradu.A04	4105494	4105741	Adur17955_comp0_c1_seq1
Aradu.A04	4168907	4169744	Adur17971_comp3_c0_seq1
Aradu.A04	444104	444497	Adur23255_comp0_c0_seq1
Aradu.A04	47078264	47079596	Adur36413_comp1_c0_seq1
Aradu.A04	47079595	47079876	Adur36413_comp0_c0_seq2
Aradu.A04	47079805	47080209	Adur36413_comp0_c0_seq1
Aradu.A04	47917577	47917812	Adur7012_comp2_c0_seq1
Aradu.A04	47917921	47918805	Aipa25855_comp2_c0_seq1
Aradu.A04	4842271	4842609	Adur37094_comp0_c0_seq1
Aradu.A04	5085846	5086357	Adur37077_comp0_c0_seq1
Aradu.A04	52880727	52881318	Adur48737_comp0_c0_seq1
Aradu.A04	5360265	5361861	Adur37049_comp0_c0_seq1
Aradu.A04	5360265	5361861	Adur37049_comp0_c0_seq2
Aradu.A04	5365206	5365917	Adur37029_comp0_c1_seq1
Aradu.A04	5561101	5563809	Adur14842_comp1_c0_seq1
Aradu.A04	5580458	5583272	Adur37019_comp2_c0_seq2
Aradu.A04	593572	594173	Adur23242_comp0_c0_seq1
Aradu.A04	6015824	6016149	Adur36978_comp2_c0_seq1
Aradu.A04	6078239	6078609	Adur36974_comp1_c0_seq1
Aradu.A04	6209868	6210459	Adur36964_comp0_c0_seq1
Aradu.A04	6234823	6235377	Adur36952_comp0_c0_seq1
Aradu.A04	6235355	6236880	Adur36951_comp2_c0_seq1
Aradu.A04	6302074	6302931	Adur36944_comp0_c0_seq1
Aradu.A04	6372667	6373086	Adur36937_comp0_c0_seq1
Aradu.A04	6502469	6502858	Adur36921_comp0_c0_seq1
Aradu.A04	66958603	66960547	Adur908_comp0_c0_seq2
Aradu.A04	67800949	67802218	Adur34737_comp0_c0_seq1
Aradu.A04	67801179	67801883	Adur12922_comp0_c0_seq1
Aradu.A04	67801624	67803361	Adur5803_comp0_c0_seq1
Aradu.A04	67903643	67904301	Adur45565_comp0_c0_seq1
Aradu.A04	6790368	6795571	Adur7067_comp5_c0_seq1
Aradu.A04	67904922	67906865	Adur5808_comp0_c0_seq4
Aradu.A04	6793377	6794890	Adur2602_comp3_c0_seq1
Aradu.A04	7096953	7097855	Adur7114_comp2_c1_seq1
Aradu.A04	71782019	71782543	Adur9205_comp1_c0_seq1
Aradu.A04	7211091	7211435	Adur7096_comp1_c0_seq1
Aradu.A04	72117466	72117702	Adur36384_comp1_c0_seq1
Aradu.A04	7401490	7402149	Adur7164_comp0_c0_seq1
Aradu.A04	7402157	7402369	Adur7164_comp1_c0_seq1
Aradu.A04	74936170	74936936	Adur4012_comp1_c0_seq1
Aradu.A04	75396632	75398207	Adur23959_comp0_c0_seq1
Aradu.A04	7637379	7637768	Adur32688_comp0_c0_seq1
Aradu.A04	793099	794439	Adur23219_comp0_c1_seq1
Aradu.A04	798808	799613	Adur23218_comp2_c0_seq1
Aradu.A04	82032804	82033651	Adur38983_comp0_c0_seq1
Aradu.A04	85305435	85306081	Adur32110_comp2_c0_seq1
Aradu.A04	8538662	8539010	Adur43768_comp0_c0_seq1
Aradu.A04	86104778	86105825	Adur42291_comp2_c0_seq1
Aradu.A04	86347323	86348045	Adur42287_comp0_c0_seq1
Aradu.A04	88165040	88165566	Adur18497_comp0_c0_seq1
Aradu.A04	89297026	89300243	Adur42865_comp0_c0_seq2
Aradu.A04	89592600	89595107	Adur42868_comp0_c0_seq1
Aradu.A04	9083813	9084196	Adur7536_comp3_c0_seq1
Aradu.A04	9174136	9178473	Adur5596_comp2_c0_seq1
Aradu.A04	9299854	9308033	Aipa23048_comp0_c0_seq1
Aradu.A04	93034568	93034770	Adur4048_comp0_c0_seq1
Aradu.A04	93585556	93588211	Adur4067_comp1_c0_seq2
Aradu.A04	94150813	94151990	Adur4087_comp0_c0_seq4
Aradu.A04	94150876	94151990	Adur4087_comp0_c0_seq3
Aradu.A04	9437862	9438122	Adur5619_comp1_c0_seq1
Aradu.A04	9438009	9438334	Adur5620_comp0_c0_seq1
Aradu.A04	9551204	9551575	Adur5644_comp2_c0_seq1
Aradu.A04	96056520	96060081	Adur13623_comp1_c0_seq1
Aradu.A04	97540198	97540748	Adur34022_comp0_c0_seq3
Aradu.A04	98252175	98253611	Adur45546_comp1_c0_seq1
Aradu.A04	98437695	98438887	Adur45540_comp0_c0_seq6
Aradu.A04	98509860	98512790	Adur45584_comp0_c0_seq2
Aradu.A04	99455041	99455386	Aipa27301_comp0_c0_seq1
Aradu.A04	99456198	99456767	Adur36801_comp0_c0_seq1
Aradu.A04	99658164	99658739	Adur36817_comp0_c0_seq1
Aradu.A04	99670941	99671347	Adur36800_comp2_c0_seq1
Aradu.A05	100162399	100162857	Adur11716_comp0_c0_seq1
Aradu.A05	100298387	100298644	Adur11725_comp2_c0_seq1
Aradu.A05	10071677	10072706	Adur5897_comp0_c0_seq1
Aradu.A05	100763530	100763757	Adur6932_comp0_c0_seq1
Aradu.A05	100829545	100830512	Adur6931_comp1_c0_seq1
Aradu.A05	1009878	1010289	Adur41216_comp1_c0_seq1
Aradu.A05	101756265	101759271	Adur6870_comp0_c0_seq1
Aradu.A05	102065904	102066214	Adur6859_comp2_c0_seq1
Aradu.A05	102069966	102070666	Adur6858_comp0_c0_seq1
Aradu.A05	102084458	102084983	Adur6851_comp0_c0_seq1
Aradu.A05	102332030	102333021	Adur6820_comp2_c0_seq1
Aradu.A05	102346706	102346992	Adur6828_comp0_c1_seq4
Aradu.A05	102515618	102516450	Adur6780_comp0_c0_seq1
Aradu.A05	102861880	102862647	Adur6772_comp0_c0_seq1
Aradu.A05	102879851	102883551	Adur6769_comp0_c0_seq1
Aradu.A05	103236606	103236849	Adur6740_comp0_c0_seq1
Aradu.A05	103464873	103465430	Adur6710_comp0_c0_seq1
Aradu.A05	103968354	103969174	Adur6680_comp3_c0_seq1
Aradu.A05	104533037	104534062	Adur6630_comp0_c0_seq1
Aradu.A05	105013142	105014052	Adur6584_comp0_c0_seq1
Aradu.A05	105494135	105494829	Adur6559_comp1_c0_seq1
Aradu.A05	105826775	105827369	Adur6514_comp1_c0_seq1
Aradu.A05	105897341	105897585	Adur6522_comp1_c0_seq2
Aradu.A05	106089785	106090037	Adur6498_comp5_c0_seq1
Aradu.A05	106125979	106130115	Adur6504_comp0_c0_seq5
Aradu.A05	106199397	106199761	Adur6471_comp0_c0_seq1
Aradu.A05	106564557	106565674	Adur6431_comp2_c0_seq1
Aradu.A05	106626177	106626761	Adur6419_comp0_c1_seq1
Aradu.A05	106713961	106715045	Adur6374_comp0_c0_seq1
Aradu.A05	107020169	107020819	Adur6382_comp1_c0_seq1
Aradu.A05	107059725	107060833	Adur6345_comp0_c0_seq1
Aradu.A05	107089091	107090075	Adur6365_comp0_c0_seq1
Aradu.A05	107413857	107414169	Adur6326_comp0_c0_seq1
Aradu.A05	107457392	107458031	Adur6321_comp1_c1_seq1
Aradu.A05	10759190	10759470	Adur44101_comp2_c0_seq2
Aradu.A05	107594976	107595347	Adur6246_comp0_c0_seq1
Aradu.A05	108085523	108085861	Adur3989_comp0_c0_seq1
Aradu.A05	108221574	108230965	Adur3955_comp3_c0_seq1
Aradu.A05	108240064	108240424	Adur3955_comp2_c0_seq1
Aradu.A05	108490341	108490851	Adur3944_comp1_c0_seq3
Aradu.A05	108616549	108616841	Adur3909_comp8_c0_seq1
Aradu.A05	10877002	10877493	Adur44124_comp1_c0_seq1
Aradu.A05	108785777	108786155	Adur3897_comp0_c0_seq1
Aradu.A05	108918910	108919312	Adur3874_comp0_c0_seq1
Aradu.A05	109082828	109083279	Adur3844_comp1_c0_seq1
Aradu.A05	10914549	10914927	Adur44123_comp0_c0_seq4
Aradu.A05	10914603	10914902	Adur44123_comp0_c0_seq3
Aradu.A05	1127843	1128287	Aipa31110_comp0_c0_seq1
Aradu.A05	11312865	11313077	Adur33839_comp0_c0_seq1
Aradu.A05	11313076	11313304	Adur33843_comp2_c0_seq1
Aradu.A05	1172898	1173561	Adur41200_comp0_c0_seq1
Aradu.A05	11891095	11891507	Adur17829_comp2_c0_seq1
Aradu.A05	12198803	12199045	Adur14892_comp0_c0_seq3
Aradu.A05	12465387	12467178	Adur5287_comp0_c0_seq2
Aradu.A05	12465387	12467178	Adur5287_comp0_c0_seq7
Aradu.A05	12465502	12465951	Aipa12655_comp0_c0_seq2
Aradu.A05	12558852	12559359	Adur5294_comp1_c0_seq1
Aradu.A05	12866216	12866934	Adur5323_comp2_c0_seq1
Aradu.A05	1362190	1365149	Adur41183_comp1_c0_seq6
Aradu.A05	1362190	1365149	Adur41183_comp1_c0_seq8
Aradu.A05	1375587	1376232	Adur41178_comp1_c0_seq1
Aradu.A05	14213696	14214959	Adur5398_comp1_c0_seq1
Aradu.A05	14408851	14409577	Adur5406_comp1_c0_seq1
Aradu.A05	14414428	14415942	Adur5406_comp3_c0_seq1
Aradu.A05	14544946	14545695	Adur5400_comp1_c0_seq1
Aradu.A05	14809030	14809802	Adur5451_comp0_c0_seq1
Aradu.A05	14858264	14860516	Adur5458_comp0_c0_seq17
Aradu.A05	1503161	1503656	Aipa31161_comp0_c1_seq1
Aradu.A05	16181230	16181682	Adur16396_comp2_c0_seq1
Aradu.A05	16257481	16258202	Adur16377_comp0_c0_seq1
Aradu.A05	16411533	16411802	Aipa2879_comp0_c0_seq1
Aradu.A05	16443199	16444058	Adur16375_comp0_c0_seq1
Aradu.A05	16506239	16507655	Adur16367_comp0_c0_seq1
Aradu.A05	16557756	16558000	Adur16366_comp1_c0_seq39
Aradu.A05	16794295	16794669	Adur16342_comp3_c0_seq1
Aradu.A05	16994827	16995379	Adur16339_comp2_c0_seq1
Aradu.A05	17483831	17484193	Adur17153_comp0_c0_seq1
Aradu.A05	17678992	17679291	Adur17146_comp1_c0_seq4
Aradu.A05	17828158	17828819	Adur17182_comp2_c0_seq1
Aradu.A05	18002498	18003270	Adur17185_comp0_c1_seq1
Aradu.A05	18621024	18621504	Adur32841_comp0_c0_seq1
Aradu.A05	18822836	18823188	Adur32831_comp0_c0_seq5
Aradu.A05	19012633	19012912	Adur32809_comp0_c0_seq1
Aradu.A05	19012699	19013186	Adur32809_comp0_c0_seq2
Aradu.A05	19046704	19048011	Adur32820_comp0_c0_seq1
Aradu.A05	19787163	19788174	Adur21888_comp0_c0_seq1
Aradu.A05	19876672	19876959	Adur21891_comp0_c0_seq1
Aradu.A05	19971342	19971800	Adur21897_comp1_c0_seq1
Aradu.A05	20071284	20071887	Adur21906_comp1_c1_seq1
Aradu.A05	20098072	20098347	Adur21889_comp1_c0_seq1
Aradu.A05	20101563	20102380	Adur21889_comp1_c1_seq1
Aradu.A05	20993695	20994611	Adur21947_comp0_c0_seq1
Aradu.A05	21441591	21441953	Adur48201_comp0_c0_seq1
Aradu.A05	2153273	2153549	Adur41073_comp0_c0_seq1
Aradu.A05	2173069	2173307	Adur41078_comp10_c0_seq1
Aradu.A05	2239283	2243873	Adur41051_comp0_c0_seq1
Aradu.A05	23413807	23414041	Adur23735_comp1_c0_seq1
Aradu.A05	2415937	2418594	Adur41011_comp0_c0_seq1
Aradu.A05	2417808	2418437	Adur41041_comp0_c0_seq1
Aradu.A05	2418825	2419157	Aipa31325_comp0_c0_seq1
Aradu.A05	248220	250598	Adur41306_comp0_c0_seq2
Aradu.A05	24905663	24907597	Adur23675_comp1_c0_seq1
Aradu.A05	25662337	25663872	Adur14375_comp3_c0_seq1
Aradu.A05	2589003	2589258	Aipa25350_comp0_c0_seq1
Aradu.A05	26291446	26292323	Adur14398_comp0_c0_seq1
Aradu.A05	27584277	27585844	Adur32141_comp0_c0_seq1
Aradu.A05	27767663	27770615	Adur10274_comp0_c0_seq4
Aradu.A05	2891516	2892041	Adur40402_comp0_c1_seq1
Aradu.A05	29535913	29536259	Adur1848_comp0_c0_seq1
Aradu.A05	29535913	29536689	Adur1848_comp0_c0_seq2
Aradu.A05	29535957	29536797	Adur1849_comp0_c0_seq1
Aradu.A05	2986091	2987906	Adur40411_comp0_c0_seq2
Aradu.A05	2987213	2987954	Adur40411_comp0_c0_seq3
Aradu.A05	2998953	2999620	Adur40385_comp0_c0_seq2
Aradu.A05	2998953	2999620	Adur40385_comp0_c0_seq4
Aradu.A05	3025149	3025749	Aipa31447_comp0_c0_seq1
Aradu.A05	304310	306245	Adur41301_comp0_c0_seq15
Aradu.A05	32823673	32824384	Adur13698_comp0_c0_seq2
Aradu.A05	3330064	3330387	Adur40445_comp6_c0_seq1
Aradu.A05	34041132	34041488	Aipa50016_comp1_c0_seq1
Aradu.A05	3422598	3423083	Adur40431_comp5_c0_seq1
Aradu.A05	3475592	3476197	Adur40451_comp2_c1_seq1
Aradu.A05	34787995	34788210	Adur9540_comp1_c0_seq1
Aradu.A05	34821201	34821436	Adur9541_comp3_c0_seq1
Aradu.A05	35135609	35136246	Adur47767_comp0_c0_seq1
Aradu.A05	35168022	35170287	Adur47768_comp0_c0_seq1
Aradu.A05	38620629	38621617	Adur49841_comp3_c0_seq1
Aradu.A05	38624716	38625334	Adur49840_comp0_c0_seq1
Aradu.A05	3896720	3897083	Adur40496_comp1_c0_seq1
Aradu.A05	39093871	39094607	Adur38074_comp0_c0_seq1
Aradu.A05	39094707	39094934	Aipa20188_comp0_c0_seq1
Aradu.A05	39307884	39310728	Adur46345_comp0_c0_seq1
Aradu.A05	4023378	4023957	Aipa31553_comp0_c0_seq1
Aradu.A05	40629990	40630294	Adur26457_comp3_c0_seq2
Aradu.A05	40647254	40647633	Adur26455_comp1_c0_seq1
Aradu.A05	4114997	4115737	Adur40524_comp0_c1_seq2
Aradu.A05	41972850	41992060	Adur26557_comp0_c0_seq1
Aradu.A05	41972850	41992060	Adur26557_comp0_c0_seq2
Aradu.A05	42770546	42773103	Adur26539_comp1_c0_seq1
Aradu.A05	4361822	4362677	Adur40542_comp4_c0_seq1
Aradu.A05	4375830	4376287	Aipa31624_comp0_c0_seq1
Aradu.A05	4375929	4376441	Adur40531_comp1_c0_seq1
Aradu.A05	4378521	4379150	Adur40531_comp3_c0_seq1
Aradu.A05	45815837	45816081	Aipa4816_comp0_c0_seq1
Aradu.A05	4705319	4707306	Adur40578_comp0_c0_seq1
Aradu.A05	471050	471354	Adur41279_comp1_c0_seq1
Aradu.A05	4785411	4785638	Aipa31695_comp0_c0_seq1
Aradu.A05	486659	487105	Adur41251_comp3_c0_seq1
Aradu.A05	48797223	48797468	Aipa38783_comp0_c0_seq1
Aradu.A05	4890641	4891020	Adur40606_comp0_c0_seq5
Aradu.A05	49962857	49966786	Adur23487_comp1_c0_seq1
Aradu.A05	5015562	5016396	Adur40597_comp0_c1_seq1
Aradu.A05	504157	505300	Adur41249_comp1_c0_seq1
Aradu.A05	512478	512784	Aipa31056_comp0_c0_seq1
Aradu.A05	51462904	51463196	Aipa18147_comp0_c0_seq1
Aradu.A05	5174115	5174453	Adur17028_comp0_c0_seq1
Aradu.A05	5215626	5215945	Aipa31740_comp2_c0_seq1
Aradu.A05	5236308	5237078	Adur48013_comp0_c0_seq2
Aradu.A05	5364487	5364701	Aipa31759_comp0_c0_seq1
Aradu.A05	53802	54933	Adur41320_comp0_c0_seq1
Aradu.A05	56679812	56681707	Adur19150_comp0_c0_seq1
Aradu.A05	5677311	5677795	Aipa31822_comp0_c0_seq1
Aradu.A05	5761420	5761718	Adur48073_comp3_c0_seq1
Aradu.A05	58348031	58348695	Adur4410_comp0_c0_seq1
Aradu.A05	58348540	58349048	Adur47700_comp1_c0_seq1
Aradu.A05	6084470	6084730	Adur48093_comp9_c0_seq1
Aradu.A05	6177590	6177961	Adur25351_comp0_c0_seq1
Aradu.A05	63626115	63626980	Adur37369_comp1_c0_seq1
Aradu.A05	6509546	6510051	Adur25399_comp0_c0_seq1
Aradu.A05	65320595	65321828	Adur30866_comp3_c0_seq1
Aradu.A05	658489	658882	Adur41263_comp5_c0_seq1
Aradu.A05	6998755	6999234	Adur47431_comp0_c0_seq1
Aradu.A05	7094537	7095549	Adur47427_comp0_c0_seq1
Aradu.A05	72046764	72054654	Adur32799_comp2_c0_seq5
Aradu.A05	720709	721458	Aipa32080_comp0_c0_seq1
Aradu.A05	721165	722514	Adur41243_comp0_c0_seq2
Aradu.A05	756710	757019	Aipa31049_comp1_c0_seq1
Aradu.A05	7893498	7893831	Adur10849_comp6_c0_seq1
Aradu.A05	7949621	7949936	Adur10820_comp1_c0_seq1
Aradu.A05	81682723	81683580	Adur27156_comp0_c1_seq1
Aradu.A05	81743411	81743964	Adur27153_comp2_c0_seq1
Aradu.A05	82060722	82060969	Adur32741_comp0_c0_seq1
Aradu.A05	82599548	82601616	Adur32781_comp0_c0_seq2
Aradu.A05	82699229	82700663	Adur32796_comp0_c0_seq2
Aradu.A05	82700140	82700684	Adur32796_comp0_c1_seq1
Aradu.A05	82897523	82899544	Adur30845_comp1_c0_seq2
Aradu.A05	84052712	84056093	Aipa1171_comp1_c0_seq1
Aradu.A05	84280482	84281236	Adur31382_comp0_c0_seq1
Aradu.A05	85282692	85282929	Adur11247_comp0_c0_seq1
Aradu.A05	85349062	85349691	Adur12992_comp0_c0_seq1
Aradu.A05	85438859	85439689	Adur13002_comp1_c0_seq1
Aradu.A05	8555227	8555826	Adur15942_comp0_c0_seq1
Aradu.A05	85833668	85834223	Adur13032_comp0_c0_seq1
Aradu.A05	86173179	86173513	Adur13064_comp1_c0_seq1
Aradu.A05	8619976	8620251	Adur15921_comp0_c0_seq1
Aradu.A05	8634389	8635333	Adur15919_comp0_c0_seq1
Aradu.A05	86769280	86769778	Adur18877_comp0_c0_seq1
Aradu.A05	86859541	86860335	Adur18873_comp2_c0_seq1
Aradu.A05	86966000	86966265	Adur18917_comp1_c0_seq1
Aradu.A05	87052448	87052694	Adur18933_comp0_c0_seq1
Aradu.A05	87183407	87185763	Adur18938_comp2_c0_seq1
Aradu.A05	87228687	87229482	Adur18944_comp0_c0_seq1
Aradu.A05	88167674	88169591	Adur9104_comp1_c0_seq2
Aradu.A05	88324697	88325155	Adur9118_comp0_c0_seq1
Aradu.A05	88442594	88442967	Adur9120_comp0_c0_seq1
Aradu.A05	88498170	88498428	Adur9103_comp0_c0_seq1
Aradu.A05	88666733	88667725	Adur9128_comp0_c0_seq1
Aradu.A05	8887807	8888094	Adur15913_comp3_c0_seq1
Aradu.A05	89000952	89003065	Adur8112_comp2_c0_seq1
Aradu.A05	89808237	89808557	Adur39706_comp0_c0_seq1
Aradu.A05	89916510	89916936	Adur39689_comp0_c0_seq1
Aradu.A05	90242239	90242495	Adur39667_comp3_c0_seq1
Aradu.A05	90395551	90397073	Adur39670_comp0_c0_seq1
Aradu.A05	90451808	90452297	Adur39666_comp2_c0_seq1
Aradu.A05	905452	906226	Adur41210_comp0_c1_seq1
Aradu.A05	90800770	90802573	Adur39637_comp0_c0_seq1
Aradu.A05	90991111	90992424	Adur39593_comp1_c1_seq2
Aradu.A05	9106986	9107313	Adur15889_comp0_c1_seq1
Aradu.A05	91084919	91087935	Adur39620_comp0_c0_seq1
Aradu.A05	91509026	91509649	Adur39592_comp1_c0_seq1
Aradu.A05	91704119	91705324	Adur39569_comp0_c0_seq2
Aradu.A05	92119594	92120929	Adur4825_comp0_c1_seq1
Aradu.A05	92452898	92453717	Adur4808_comp1_c0_seq1
Aradu.A05	92576981	92577333	Adur4782_comp3_c0_seq1
Aradu.A05	93036106	93036788	Adur4763_comp0_c0_seq1
Aradu.A05	93202587	93203380	Adur4746_comp0_c0_seq1
Aradu.A05	93417838	93419661	Adur4723_comp0_c0_seq1
Aradu.A05	93599076	93603306	Adur4718_comp0_c0_seq1
Aradu.A05	93653673	93654855	Adur4716_comp3_c1_seq1
Aradu.A05	94230498	94233012	Adur16242_comp0_c1_seq1
Aradu.A05	94869557	94870012	Adur16215_comp3_c0_seq1
Aradu.A05	94916532	94916798	Aipa9025_comp0_c0_seq1
Aradu.A05	95124151	95124388	Adur16167_comp3_c0_seq1
Aradu.A05	9555046	9555280	Aipa44769_comp0_c0_seq1
Aradu.A05	95608285	95608492	Adur16164_comp4_c0_seq1
Aradu.A05	95686278	95689289	Adur16148_comp0_c0_seq4
Aradu.A05	95686278	95689289	Adur16148_comp0_c0_seq7
Aradu.A05	97472129	97472386	Adur16024_comp1_c0_seq1
Aradu.A05	9769944	9773640	Adur15837_comp0_c0_seq1
Aradu.A05	97757915	97760191	Adur16014_comp0_c0_seq2
Aradu.A05	98294161	98294701	Adur36320_comp0_c0_seq1
Aradu.A05	98294774	98295313	Adur36320_comp2_c0_seq1
Aradu.A05	98526498	98526715	Adur36332_comp0_c0_seq1
Aradu.A05	99341932	99342576	Adur11630_comp0_c0_seq1
Aradu.A05	99418512	99418780	Adur11671_comp5_c0_seq1
Aradu.A05	99664226	99666146	Adur11680_comp0_c0_seq1
Aradu.A05	99732873	99733332	Adur11659_comp0_c0_seq1
Aradu.A05	99960302	99960545	Adur11708_comp1_c0_seq1
Aradu.A06	100007684	100010647	Adur15369_comp0_c1_seq2
Aradu.A06	100295941	100296360	Adur15324_comp2_c0_seq1
Aradu.A06	100591911	100593491	Adur41285_comp0_c0_seq1
Aradu.A06	10070957	10072509	Adur27676_comp0_c0_seq3
Aradu.A06	10070960	10071737	Aipa45267_comp0_c0_seq2
Aradu.A06	101233937	101234252	Adur15269_comp2_c0_seq1
Aradu.A06	101627626	101632342	Adur15222_comp1_c0_seq3
Aradu.A06	101837511	101837870	Adur15205_comp2_c0_seq1
Aradu.A06	101921166	101924780	Adur15213_comp1_c0_seq4
Aradu.A06	102500351	102501595	Adur15172_comp0_c0_seq1
Aradu.A06	102987852	102988637	Adur12222_comp1_c0_seq1
Aradu.A06	102991585	102991881	Adur12222_comp0_c0_seq1
Aradu.A06	103047973	103048903	Adur12252_comp3_c0_seq1
Aradu.A06	103295879	103296316	Adur12276_comp0_c0_seq1
Aradu.A06	103437847	103438223	Adur12284_comp0_c1_seq1
Aradu.A06	103468827	103469232	Adur12287_comp0_c0_seq1
Aradu.A06	103562837	103565409	Adur12257_comp0_c0_seq3
Aradu.A06	10359124	10360021	Adur27643_comp0_c0_seq1
Aradu.A06	103795237	103795793	Adur12317_comp0_c0_seq1
Aradu.A06	10395590	10395876	Adur27642_comp2_c0_seq1
Aradu.A06	1040442	1041204	Adur48961_comp1_c0_seq1
Aradu.A06	104071777	104073770	Adur12341_comp5_c0_seq1
Aradu.A06	105579281	105579643	Adur1192_comp0_c0_seq19
Aradu.A06	105769063	105769409	Adur1226_comp1_c0_seq1
Aradu.A06	105796817	105797178	Adur1213_comp3_c0_seq1
Aradu.A06	105983071	105984514	Adur1254_comp1_c0_seq4
Aradu.A06	107061016	107061566	Adur43678_comp2_c0_seq1
Aradu.A06	107456833	107457295	Adur43657_comp0_c0_seq1
Aradu.A06	107752469	107753025	Adur43609_comp1_c0_seq1
Aradu.A06	107800383	107800696	Adur43602_comp2_c0_seq1
Aradu.A06	108185984	108186597	Adur43560_comp0_c0_seq1
Aradu.A06	109312544	109313956	Adur43447_comp1_c0_seq1
Aradu.A06	109803263	109803616	Adur642_comp1_c1_seq1
Aradu.A06	109803286	109803557	Adur46409_comp8_c0_seq1
Aradu.A06	10985359	10986112	Adur27575_comp5_c0_seq1
Aradu.A06	110101301	110101631	Adur35174_comp2_c0_seq1
Aradu.A06	11013581	11014079	Adur27601_comp0_c0_seq1
Aradu.A06	110242255	110244883	Adur35207_comp0_c0_seq1
Aradu.A06	110284003	110285467	Adur35200_comp2_c0_seq1
Aradu.A06	111008477	111010117	Adur35281_comp1_c0_seq1
Aradu.A06	111118749	111119277	Adur35306_comp1_c0_seq1
Aradu.A06	111143277	111145099	Adur35307_comp2_c0_seq2
Aradu.A06	11118281	11118689	Adur27577_comp0_c0_seq1
Aradu.A06	111194243	111194515	Adur5529_comp3_c0_seq1
Aradu.A06	111282698	111283135	Adur35320_comp5_c0_seq1
Aradu.A06	111311733	111313654	Adur35319_comp1_c0_seq2
Aradu.A06	111800484	111809076	Adur5519_comp1_c0_seq1
Aradu.A06	112145860	112146361	Adur5571_comp0_c1_seq1
Aradu.A06	112147448	112147846	Adur5550_comp1_c0_seq1
Aradu.A06	112196437	112196702	Adur5590_comp3_c0_seq1
Aradu.A06	112207780	112208049	Adur5580_comp1_c0_seq1
Aradu.A06	112291414	112291744	Adur5601_comp0_c0_seq1
Aradu.A06	112497647	112498062	Adur46034_comp0_c0_seq1
Aradu.A06	12825451	12825729	Adur46660_comp4_c0_seq1
Aradu.A06	13138185	13139085	Adur46601_comp0_c0_seq1
Aradu.A06	13229542	13230239	Adur46597_comp0_c0_seq1
Aradu.A06	13349432	13349894	Adur46595_comp2_c0_seq1
Aradu.A06	1349803	1350361	Adur49038_comp2_c0_seq1
Aradu.A06	14255186	14256054	Adur26824_comp0_c0_seq1
Aradu.A06	14417635	14418014	Adur26837_comp0_c0_seq1
Aradu.A06	14741102	14741621	Adur28962_comp0_c0_seq1
Aradu.A06	15133338	15138043	Adur3517_comp2_c0_seq5
Aradu.A06	15679339	15679700	Adur3492_comp2_c0_seq1
Aradu.A06	16303845	16304618	Adur3431_comp0_c0_seq1
Aradu.A06	165649	166803	Adur48881_comp0_c0_seq1
Aradu.A06	165649	166803	Adur48881_comp0_c0_seq2
Aradu.A06	1690958	1691235	Adur39822_comp3_c0_seq1
Aradu.A06	1701295	1701857	Adur39804_comp2_c0_seq1
Aradu.A06	17938143	17940147	Aipa3147_comp0_c0_seq1
Aradu.A06	18298741	18299293	Adur18408_comp2_c0_seq1
Aradu.A06	18649245	18649668	Adur39042_comp3_c0_seq1
Aradu.A06	19485480	19489149	Adur4430_comp0_c0_seq1
Aradu.A06	19603727	19605938	Adur4432_comp0_c0_seq1
Aradu.A06	2012039	2012358	Adur39838_comp1_c0_seq1
Aradu.A06	20209450	20210153	Adur38889_comp0_c0_seq1
Aradu.A06	2063327	2063725	Adur39848_comp0_c0_seq1
Aradu.A06	21000429	21000686	Adur44455_comp2_c0_seq1
Aradu.A06	21557362	21557712	Aipa21765_comp0_c0_seq1
Aradu.A06	2182843	2184354	Adur39883_comp0_c0_seq1
Aradu.A06	22183653	22184005	Adur13776_comp0_c0_seq1
Aradu.A06	22409671	22411320	Adur13772_comp0_c0_seq2
Aradu.A06	22541918	22542211	Adur13743_comp2_c0_seq1
Aradu.A06	22871532	22871969	Adur13756_comp0_c0_seq1
Aradu.A06	24707456	24707678	Aipa6443_comp1_c0_seq1
Aradu.A06	25102899	25104845	Adur7460_comp1_c0_seq1
Aradu.A06	2557740	2558397	Adur39919_comp0_c0_seq1
Aradu.A06	26419255	26420685	Adur39076_comp0_c0_seq1
Aradu.A06	2733526	2733766	Adur39911_comp7_c0_seq1
Aradu.A06	27580895	27581422	Adur30256_comp1_c0_seq1
Aradu.A06	2776096	2776759	Adur39932_comp0_c1_seq1
Aradu.A06	28112519	28114930	Adur16647_comp0_c0_seq2
Aradu.A06	28819160	28820917	Adur32133_comp0_c0_seq1
Aradu.A06	29731896	29733194	Adur45678_comp0_c0_seq2
Aradu.A06	29733404	29734809	Adur45678_comp2_c0_seq1
Aradu.A06	3171644	3173133	Adur39984_comp0_c0_seq2
Aradu.A06	33294791	33295341	Adur19126_comp1_c0_seq1
Aradu.A06	3393493	3394055	Adur39996_comp0_c0_seq1
Aradu.A06	35249173	35249376	Adur29954_comp0_c0_seq1
Aradu.A06	3588014	3588711	Adur40027_comp0_c0_seq1
Aradu.A06	3764010	3764526	Adur40072_comp2_c0_seq1
Aradu.A06	4081923	4082678	Adur40113_comp0_c0_seq1
Aradu.A06	4189946	4190806	Adur40135_comp3_c0_seq1
Aradu.A06	43960658	43962932	Adur44458_comp0_c0_seq1
Aradu.A06	4558737	4560989	Adur40166_comp0_c0_seq1
Aradu.A06	4641322	4641842	Adur40199_comp0_c1_seq1
Aradu.A06	4641532	4642307	Adur40199_comp0_c0_seq1
Aradu.A06	4664761	4665537	Adur40207_comp0_c0_seq1
Aradu.A06	5092558	5092788	Adur40254_comp0_c0_seq1
Aradu.A06	5103561	5103999	Adur40261_comp3_c0_seq1
Aradu.A06	5129059	5131017	Adur40262_comp0_c0_seq4
Aradu.A06	5129758	5131017	Adur40262_comp0_c0_seq2
Aradu.A06	5170231	5170823	Adur40268_comp0_c0_seq1
Aradu.A06	52122547	52124492	Aipa19174_comp1_c0_seq3
Aradu.A06	52124490	52126135	Adur26799_comp2_c0_seq1
Aradu.A06	5267077	5267589	Adur40280_comp0_c0_seq1
Aradu.A06	52757874	52760389	Adur40888_comp1_c0_seq1
Aradu.A06	53657778	53658029	Adur43171_comp0_c0_seq1
Aradu.A06	5555521	5556117	Adur21776_comp2_c0_seq1
Aradu.A06	5643421	5643867	Adur21781_comp0_c0_seq1
Aradu.A06	5705199	5706997	Aipa24651_comp0_c0_seq1
Aradu.A06	5707120	5708868	Adur21763_comp0_c0_seq1
Aradu.A06	5733422	5733674	Adur21802_comp0_c0_seq1
Aradu.A06	5751453	5752094	Adur21810_comp1_c0_seq1
Aradu.A06	57579901	57580418	Aipa42986_comp0_c0_seq1
Aradu.A06	57728426	57729838	Adur5774_comp0_c0_seq1
Aradu.A06	5793336	5793842	Adur21817_comp0_c0_seq2
Aradu.A06	5923504	5926467	Adur21820_comp0_c0_seq2
Aradu.A06	5988820	5989998	Adur21830_comp0_c0_seq1
Aradu.A06	6137762	6138212	Adur21851_comp4_c0_seq1
Aradu.A06	617967	618784	Adur48931_comp1_c0_seq1
Aradu.A06	6235322	6235621	Adur21850_comp1_c0_seq1
Aradu.A06	6374416	6374819	Adur22293_comp0_c1_seq1
Aradu.A06	64453437	64453762	Adur45591_comp0_c0_seq1
Aradu.A06	6711947	6712727	Adur22328_comp2_c0_seq1
Aradu.A06	6818844	6819323	Adur22360_comp1_c0_seq1
Aradu.A06	69528505	69529910	Adur5648_comp1_c0_seq7
Aradu.A06	69636706	69637124	Aipa40889_comp0_c0_seq1
Aradu.A06	70471441	70471943	Adur6999_comp1_c0_seq1
Aradu.A06	7118705	7119273	Adur22375_comp1_c0_seq2
Aradu.A06	73558301	73560068	Adur42691_comp0_c0_seq1
Aradu.A06	73561946	73564317	Adur42692_comp0_c0_seq2
Aradu.A06	76600991	76601347	Adur12627_comp0_c0_seq1
Aradu.A06	79134778	79136852	Adur5909_comp1_c0_seq1
Aradu.A06	791490	791736	Adur48956_comp2_c0_seq1
Aradu.A06	7926662	7926957	Adur9957_comp0_c1_seq1
Aradu.A06	79392241	79393507	Adur5910_comp1_c0_seq1
Aradu.A06	79392241	79393507	Adur5910_comp1_c0_seq2
Aradu.A06	794930	795501	Adur48956_comp1_c2_seq12
Aradu.A06	798822	799671	Adur48956_comp1_c3_seq1
Aradu.A06	8031542	8032139	Adur9965_comp1_c0_seq1
Aradu.A06	8169822	8170662	Adur50901_comp0_c0_seq1
Aradu.A06	8241739	8241967	Adur9997_comp0_c0_seq1
Aradu.A06	82483174	82484868	Adur29871_comp2_c0_seq3
Aradu.A06	82483606	82484868	Adur29871_comp2_c0_seq1
Aradu.A06	82485236	82486997	Adur29871_comp3_c0_seq15
Aradu.A06	82485262	82487011	Adur37651_comp2_c0_seq1
Aradu.A06	82494093	82494723	Adur29871_comp3_c1_seq2
Aradu.A06	8356718	8357258	Adur9969_comp0_c0_seq1
Aradu.A06	8442117	8443526	Adur10041_comp0_c0_seq2
Aradu.A06	84691672	84692550	Adur16819_comp1_c0_seq1
Aradu.A06	84692168	84692884	Adur16819_comp0_c0_seq1
Aradu.A06	8495886	8496222	Adur10046_comp1_c0_seq1
Aradu.A06	8496539	8496886	Adur10046_comp0_c0_seq1
Aradu.A06	8523841	8524205	Adur10025_comp1_c0_seq1
Aradu.A06	85612420	85613871	Adur36715_comp0_c0_seq1
Aradu.A06	86825052	86825735	Adur33862_comp0_c0_seq1
Aradu.A06	8723939	8725829	Adur10063_comp0_c0_seq1
Aradu.A06	87338192	87339363	Adur29650_comp1_c0_seq5
Aradu.A06	87624774	87625032	Aipa28908_comp0_c0_seq1
Aradu.A06	8775987	8776349	Adur10087_comp1_c0_seq1
Aradu.A06	8917268	8919111	Adur10101_comp0_c0_seq1
Aradu.A06	90259489	90260038	Adur13746_comp0_c0_seq1
Aradu.A06	90482719	90483208	Adur47900_comp2_c0_seq1
Aradu.A06	9153573	9154291	Adur10117_comp0_c0_seq1
Aradu.A06	91575678	91576740	Adur27564_comp1_c0_seq1
Aradu.A06	91575678	91576740	Adur33046_comp1_c0_seq1
Aradu.A06	91690625	91694196	Adur28340_comp0_c0_seq1
Aradu.A06	9207544	9208047	Adur10135_comp0_c0_seq1
Aradu.A06	92102781	92104399	Adur28317_comp0_c0_seq3
Aradu.A06	9211836	9212498	Adur10136_comp0_c0_seq1
Aradu.A06	9212285	9212500	Adur10136_comp2_c0_seq1
Aradu.A06	92291680	92292829	Adur28301_comp0_c0_seq1
Aradu.A06	92345087	92345339	Adur28297_comp0_c1_seq1
Aradu.A06	93206420	93206825	Adur18346_comp0_c0_seq3
Aradu.A06	93524351	93524619	Adur16703_comp0_c0_seq1
Aradu.A06	93918857	93922682	Adur27069_comp0_c0_seq1
Aradu.A06	94009113	94010559	Adur27073_comp0_c0_seq2
Aradu.A06	94017896	94018405	Adur27067_comp4_c0_seq1
Aradu.A06	94825701	94830654	Adur16574_comp0_c0_seq2
Aradu.A06	95273843	95277062	Adur16547_comp2_c0_seq2
Aradu.A06	95751107	95751437	Adur47740_comp0_c0_seq1
Aradu.A06	96110430	96110931	Adur34593_comp4_c0_seq1
Aradu.A06	96121679	96123632	Adur34605_comp0_c0_seq1
Aradu.A06	97586489	97586737	Adur34683_comp1_c0_seq1
Aradu.A06	97772121	97772592	Adur34698_comp0_c0_seq1
Aradu.A06	97867777	97868389	Adur45726_comp2_c0_seq1
Aradu.A06	98074962	98075817	Adur45738_comp5_c0_seq1
Aradu.A06	98604932	98605371	Adur45767_comp0_c0_seq1
Aradu.A06	98604932	98606323	Adur45767_comp0_c0_seq2
Aradu.A06	98712387	98712693	Adur38035_comp0_c1_seq1
Aradu.A06	98713108	98713434	Adur38035_comp0_c0_seq1
Aradu.A06	98861754	98863350	Adur38060_comp1_c0_seq1
Aradu.A06	9966304	9967064	Adur27694_comp0_c0_seq4
Aradu.A07	10130395	10130745	Adur15038_comp0_c0_seq1
Aradu.A07	10834469	10835156	Adur14988_comp1_c1_seq1
Aradu.A07	10934637	10934867	Adur14970_comp1_c0_seq1
Aradu.A07	11080994	11081655	Adur14959_comp1_c0_seq1
Aradu.A07	11481185	11481436	Adur28361_comp0_c0_seq1
Aradu.A07	11673219	11673712	Adur28380_comp0_c1_seq1
Aradu.A07	11818867	11820444	Adur28401_comp0_c0_seq2
Aradu.A07	11981349	11981596	Adur28410_comp3_c0_seq1
Aradu.A07	12702490	12722293	Adur18780_comp0_c0_seq1
Aradu.A07	1316086	1316804	Adur45866_comp4_c0_seq1
Aradu.A07	13229981	13231339	Adur18846_comp1_c0_seq1
Aradu.A07	13256218	13256448	Adur18843_comp0_c0_seq1
Aradu.A07	13481924	13482326	Adur18860_comp1_c0_seq1
Aradu.A07	1364651	1367589	Adur45861_comp1_c0_seq1
Aradu.A07	13794590	13794867	Adur40669_comp2_c0_seq1
Aradu.A07	14056242	14057110	Adur25052_comp0_c0_seq1
Aradu.A07	15386086	15386361	Adur40969_comp0_c0_seq1
Aradu.A07	15839952	15840548	Adur49953_comp0_c0_seq1
Aradu.A07	16093472	16097713	Adur49955_comp0_c0_seq4
Aradu.A07	16839109	16839412	Adur49914_comp1_c0_seq1
Aradu.A07	17174163	17175835	Adur49888_comp1_c0_seq4
Aradu.A07	17176461	17177495	Aipa23691_comp1_c0_seq1
Aradu.A07	17529332	17529915	Adur49872_comp1_c0_seq1
Aradu.A07	17652339	17654690	Adur49870_comp0_c0_seq1
Aradu.A07	17826043	17828267	Adur6177_comp0_c0_seq2
Aradu.A07	1841740	1876006	Adur42196_comp0_c0_seq1
Aradu.A07	1869098	1869345	Adur42194_comp1_c0_seq1
Aradu.A07	1969637	1969904	Adur42209_comp0_c0_seq1
Aradu.A07	2029777	2030058	Adur42189_comp1_c0_seq1
Aradu.A07	2199031	2199778	Adur42230_comp0_c0_seq1
Aradu.A07	2367604	2369810	Aipa22109_comp0_c0_seq2
Aradu.A07	2369896	2372084	Adur33748_comp0_c0_seq1
Aradu.A07	2382975	2383347	Adur33737_comp0_c0_seq1
Aradu.A07	2396934	2397582	Adur33736_comp1_c0_seq1
Aradu.A07	24111222	24111764	Adur12691_comp1_c1_seq1
Aradu.A07	2428307	2429072	Adur33743_comp0_c0_seq1
Aradu.A07	24405417	24405669	Aipa5656_comp0_c0_seq1
Aradu.A07	2446171	2447095	Adur33741_comp0_c0_seq1
Aradu.A07	288943	290302	Adur45973_comp1_c0_seq1
Aradu.A07	2889626	2890271	Adur5958_comp0_c0_seq1
Aradu.A07	289845	290254	Adur45973_comp4_c0_seq1
Aradu.A07	29139272	29139969	Adur25483_comp2_c0_seq1
Aradu.A07	31900450	31901309	Adur1053_comp0_c0_seq1
Aradu.A07	339102	339370	Adur45972_comp1_c1_seq1
Aradu.A07	34437942	34439860	Adur29783_comp3_c0_seq3
Aradu.A07	34646414	34647832	Adur29793_comp0_c0_seq2
Aradu.A07	35024087	35027658	Adur29805_comp0_c0_seq2
Aradu.A07	3518565	3518850	Adur6014_comp0_c0_seq1
Aradu.A07	3518684	3582857	Aipa35449_comp0_c0_seq1
Aradu.A07	36879467	36883991	Adur26641_comp1_c0_seq3
Aradu.A07	3936542	3936912	Adur6077_comp4_c0_seq1
Aradu.A07	39776822	39777143	Adur37939_comp0_c0_seq1
Aradu.A07	39849019	39849238	Adur37930_comp0_c0_seq1
Aradu.A07	40114478	40117657	Adur37950_comp0_c0_seq2
Aradu.A07	40443970	40444999	Adur19328_comp0_c0_seq2
Aradu.A07	40812847	40813653	Aipa37382_comp0_c0_seq1
Aradu.A07	4092511	4092883	Adur6103_comp0_c0_seq1
Aradu.A07	4172409	4172705	Adur6116_comp0_c0_seq1
Aradu.A07	4312628	4313208	Adur6139_comp0_c0_seq1
Aradu.A07	4319459	4320805	Adur6142_comp1_c0_seq1
Aradu.A07	4507522	4508124	Adur6157_comp0_c0_seq1
Aradu.A07	45887057	45888477	Adur16280_comp5_c0_seq1
Aradu.A07	46321217	46333547	Aipa13714_comp0_c0_seq1
Aradu.A07	46724981	46725493	Adur14073_comp0_c0_seq1
Aradu.A07	46845204	46846799	Adur14066_comp0_c0_seq1
Aradu.A07	47730868	47741995	Adur45696_comp0_c0_seq2
Aradu.A07	47741717	47743233	Adur43283_comp0_c0_seq2
Aradu.A07	4818570	4818849	Adur43118_comp0_c1_seq1
Aradu.A07	4912809	4913295	Adur43126_comp1_c0_seq1
Aradu.A07	503974	505507	Adur45979_comp1_c0_seq1
Aradu.A07	5086795	5088147	Adur21014_comp0_c0_seq1
Aradu.A07	512448	513130	Adur45924_comp1_c0_seq1
Aradu.A07	51670494	51672558	Adur21629_comp0_c0_seq1
Aradu.A07	51694944	51695998	Adur21634_comp0_c0_seq1
Aradu.A07	55295264	55295942	Adur10180_comp0_c0_seq2
Aradu.A07	55323242	55324172	Adur10198_comp1_c0_seq1
Aradu.A07	5607864	5608134	Adur21049_comp0_c0_seq1
Aradu.A07	56537556	56551191	Adur26477_comp0_c0_seq4
Aradu.A07	56873948	56877945	Adur1651_comp0_c0_seq1
Aradu.A07	58034901	58035707	Adur1605_comp0_c0_seq2
Aradu.A07	5803861	5804170	Adur21074_comp2_c0_seq1
Aradu.A07	5996278	5997516	Adur21089_comp0_c1_seq1
Aradu.A07	60242101	60242545	Adur27025_comp1_c0_seq1
Aradu.A07	6047586	6048324	Adur21094_comp0_c0_seq1
Aradu.A07	6053095	6056513	Adur21063_comp2_c0_seq1
Aradu.A07	611379	612065	Adur45952_comp0_c0_seq1
Aradu.A07	6223926	6224364	Adur28229_comp0_c0_seq2
Aradu.A07	62386172	62386422	Aipa22041_comp1_c0_seq1
Aradu.A07	62399581	62400004	Adur1917_comp0_c0_seq1
Aradu.A07	63441840	63442161	Adur20682_comp3_c0_seq1
Aradu.A07	63614023	63616695	Adur20689_comp2_c1_seq1
Aradu.A07	65095299	65096116	Adur50886_comp1_c0_seq1
Aradu.A07	65705448	65707400	Adur50865_comp3_c0_seq1
Aradu.A07	65711058	65711758	Aipa52114_comp0_c0_seq1
Aradu.A07	69114143	69115287	Adur13126_comp1_c0_seq1
Aradu.A07	6942052	6942554	Adur28158_comp0_c0_seq1
Aradu.A07	69684521	69684773	Adur13115_comp1_c0_seq1
Aradu.A07	7005521	7006236	Adur28152_comp2_c0_seq1
Aradu.A07	70586949	70587524	Aipa26015_comp0_c0_seq1
Aradu.A07	70708310	70708558	Adur24654_comp3_c0_seq1
Aradu.A07	70710509	70712972	Aipa26005_comp3_c0_seq1
Aradu.A07	70711985	70713018	Adur24654_comp0_c0_seq1
Aradu.A07	70792309	70792853	Adur24644_comp0_c0_seq1
Aradu.A07	71007923	71008318	Adur24615_comp2_c0_seq1
Aradu.A07	71066128	71067087	Adur24595_comp1_c0_seq1
Aradu.A07	71125482	71125926	Aipa25914_comp1_c0_seq1
Aradu.A07	71134694	71135137	Adur24586_comp1_c0_seq1
Aradu.A07	71177020	71177739	Aipa2858_comp0_c0_seq1
Aradu.A07	71178567	71179609	Adur24576_comp3_c0_seq2
Aradu.A07	71185247	71185823	Adur24574_comp0_c1_seq1
Aradu.A07	71196228	71198620	Adur24554_comp1_c1_seq1
Aradu.A07	71307339	71307584	Aipa2827_comp2_c0_seq1
Aradu.A07	71353166	71353715	Adur24539_comp0_c0_seq1
Aradu.A07	71437155	71437391	Aipa2801_comp0_c0_seq1
Aradu.A07	71437316	71438621	Adur24508_comp0_c0_seq2
Aradu.A07	71439881	71441126	Aipa2797_comp0_c0_seq1
Aradu.A07	71439881	71441126	Aipa2797_comp0_c0_seq2
Aradu.A07	71484501	71485195	Adur24502_comp0_c0_seq1
Aradu.A07	71528773	71530268	Adur24530_comp0_c0_seq2
Aradu.A07	71549665	71550475	Adur24514_comp0_c0_seq1
Aradu.A07	71558076	71558630	Adur24512_comp0_c0_seq1
Aradu.A07	71593582	71594215	Adur24500_comp0_c0_seq1
Aradu.A07	72108771	72111463	Adur24438_comp0_c0_seq2
Aradu.A07	72155799	72156360	Aipa14971_comp3_c0_seq1
Aradu.A07	7215786	7218923	Adur39953_comp0_c0_seq3
Aradu.A07	72160840	72161207	Adur24427_comp0_c0_seq1
Aradu.A07	72590391	72591559	Adur24384_comp1_c0_seq1
Aradu.A07	72610519	72611010	Aipa39586_comp0_c0_seq1
Aradu.A07	72830091	72832085	Adur24359_comp0_c0_seq1
Aradu.A07	73006771	73007608	Adur24376_comp0_c0_seq1
Aradu.A07	73061079	73062761	Adur24378_comp1_c0_seq1
Aradu.A07	73380620	73381287	Adur24352_comp1_c1_seq1
Aradu.A07	73701990	73702495	Adur24344_comp8_c0_seq1
Aradu.A07	73722074	73723849	Adur24331_comp1_c0_seq3
Aradu.A07	73751325	73751616	Adur24342_comp0_c0_seq1
Aradu.A07	75340472	75340743	Aipa39306_comp0_c0_seq1
Aradu.A07	76445477	76445996	Adur24181_comp0_c0_seq1
Aradu.A07	76838496	76839982	Adur24167_comp2_c0_seq2
Aradu.A07	76970658	76970962	Adur24153_comp0_c0_seq1
Aradu.A07	7708214	7708448	Adur25575_comp0_c0_seq1
Aradu.A07	7709449	7709755	Adur25598_comp0_c0_seq1
Aradu.A07	7742697	7742995	Adur25588_comp0_c0_seq2
Aradu.A07	78930358	78930711	Adur24086_comp3_c0_seq1
Aradu.A07	79070241	79072723	Adur24078_comp2_c0_seq6
Aradu.A07	7925000	7925205	Adur25626_comp0_c0_seq1
Aradu.A07	7974228	7974700	Adur38741_comp1_c0_seq1
Aradu.A07	8288432	8299307	Adur33159_comp0_c0_seq1
Aradu.A07	8298795	8299587	Adur18709_comp1_c0_seq1
Aradu.A07	8352810	8353046	Aipa37741_comp0_c0_seq1
Aradu.A07	8418853	8419120	Adur18721_comp0_c0_seq1
Aradu.A07	8709748	8709976	Adur18740_comp0_c0_seq1
Aradu.A07	8867471	8868291	Adur49311_comp1_c0_seq1
Aradu.A07	9228208	9228737	Adur36739_comp0_c0_seq1
Aradu.A07	9466294	9466658	Aipa37607_comp0_c0_seq1
Aradu.A07	958266	958759	Adur45929_comp2_c0_seq1
Aradu.A08	10739758	10740001	Adur27814_comp0_c0_seq1
Aradu.A08	10922178	10922590	Adur27830_comp3_c0_seq1
Aradu.A08	11087961	11088974	Adur14450_comp0_c0_seq1
Aradu.A08	1134394	1135151	Adur3249_comp0_c0_seq1
Aradu.A08	11853626	11854216	Adur14147_comp0_c0_seq1
Aradu.A08	1229222	1229593	Adur3264_comp0_c1_seq1
Aradu.A08	133038	134339	Adur3190_comp0_c0_seq6
Aradu.A08	135240	135661	Adur3190_comp1_c0_seq1
Aradu.A08	13525145	13526145	Adur47661_comp0_c0_seq1
Aradu.A08	1397016	1398011	Adur3277_comp1_c0_seq1
Aradu.A08	13982891	13984238	Adur28991_comp0_c0_seq1
Aradu.A08	14010963	14012008	Adur29017_comp1_c0_seq1
Aradu.A08	14501432	14502401	Adur48376_comp2_c0_seq1
Aradu.A08	14938753	14939230	Adur48398_comp3_c0_seq1
Aradu.A08	15170752	15171130	Adur48412_comp2_c0_seq1
Aradu.A08	15272749	15273085	Aipa48339_comp6_c0_seq1
Aradu.A08	15605633	15607270	Adur48437_comp1_c0_seq1
Aradu.A08	15934538	15934948	Adur48464_comp0_c0_seq1
Aradu.A08	16069970	16070849	Adur48472_comp1_c0_seq1
Aradu.A08	16569741	16570937	Adur48498_comp0_c0_seq1
Aradu.A08	17086925	17088896	Adur2752_comp1_c0_seq2
Aradu.A08	172934	176503	Adur3191_comp0_c0_seq9
Aradu.A08	1882381	1884938	Adur3321_comp0_c0_seq14
Aradu.A08	20638140	20638653	Adur4415_comp0_c0_seq1
Aradu.A08	22596543	22596840	Adur46096_comp0_c0_seq1
Aradu.A08	22967538	22968095	Aipa2624_comp0_c0_seq1
Aradu.A08	23067607	23067979	Adur46132_comp0_c1_seq1
Aradu.A08	23146357	23149153	Adur46128_comp0_c0_seq2
Aradu.A08	23242429	23243001	Aipa2601_comp1_c0_seq1
Aradu.A08	23280211	23280874	Adur46156_comp1_c0_seq1
Aradu.A08	23383819	23384271	Adur46175_comp1_c0_seq1
Aradu.A08	2344819	2345269	Adur25971_comp0_c0_seq1
Aradu.A08	23882047	23882738	Adur46238_comp1_c0_seq1
Aradu.A08	23961054	23961357	Adur46234_comp0_c0_seq1
Aradu.A08	2435019	2435429	Adur25949_comp1_c0_seq1
Aradu.A08	24620333	24621125	Adur49497_comp0_c0_seq1
Aradu.A08	24665190	24665804	Adur46297_comp0_c0_seq3
Aradu.A08	24766769	24767178	Adur46312_comp1_c0_seq1
Aradu.A08	2520073	2520678	Adur25909_comp4_c0_seq1
Aradu.A08	25267259	25267467	Adur11480_comp0_c0_seq1
Aradu.A08	25327497	25329704	Adur11497_comp0_c0_seq2
Aradu.A08	25329336	25329703	Adur11497_comp0_c0_seq3
Aradu.A08	25376351	25376720	Adur11491_comp1_c0_seq1
Aradu.A08	25689459	25691110	Adur11531_comp3_c1_seq19
Aradu.A08	25689459	25691111	Adur11531_comp3_c1_seq12
Aradu.A08	25842875	25844607	Adur11543_comp0_c0_seq1
Aradu.A08	26080378	26083248	Adur21355_comp0_c0_seq15
Aradu.A08	2610341	2611182	Adur25935_comp2_c0_seq1
Aradu.A08	26832200	26835938	Adur21404_comp1_c0_seq1
Aradu.A08	2714876	2715218	Adur25933_comp0_c0_seq1
Aradu.A08	27401798	27402358	Adur25019_comp1_c0_seq1
Aradu.A08	27526318	27526650	Adur38785_comp0_c0_seq1
Aradu.A08	27625147	27625801	Adur24988_comp0_c0_seq1
Aradu.A08	27731828	27733255	Adur24972_comp0_c0_seq2
Aradu.A08	27791407	27792925	Adur24966_comp1_c0_seq3
Aradu.A08	27893529	27894944	Adur24942_comp0_c0_seq3
Aradu.A08	28227253	28227574	Adur24943_comp0_c1_seq1
Aradu.A08	28682000	28682283	Adur24875_comp0_c0_seq1
Aradu.A08	28805290	28806072	Adur24872_comp0_c0_seq1
Aradu.A08	28991026	28991514	Adur24859_comp0_c0_seq5
Aradu.A08	29327215	29329632	Adur24819_comp2_c0_seq1
Aradu.A08	29638557	29638942	Adur24797_comp0_c1_seq1
Aradu.A08	298191	298598	Adur3201_comp1_c0_seq1
Aradu.A08	29820240	29820866	Adur24763_comp0_c0_seq1
Aradu.A08	29836039	29836540	Adur24759_comp0_c0_seq1
Aradu.A08	30471266	30472965	Adur24690_comp0_c0_seq1
Aradu.A08	30781322	30782264	Adur19169_comp2_c0_seq1
Aradu.A08	31245455	31253044	Adur19217_comp2_c0_seq3
Aradu.A08	31249913	31250391	Adur19217_comp6_c0_seq1
Aradu.A08	31483241	31484840	Adur19234_comp0_c0_seq2
Aradu.A08	31691350	31692156	Adur19261_comp1_c0_seq1
Aradu.A08	31694958	31695365	Adur19261_comp3_c0_seq1
Aradu.A08	32323822	32324025	Adur29709_comp2_c0_seq1
Aradu.A08	32376095	32376891	Adur29683_comp1_c0_seq2
Aradu.A08	32513823	32514143	Adur29727_comp0_c0_seq1
Aradu.A08	32758574	32759623	Adur12362_comp0_c0_seq1
Aradu.A08	32814845	32815266	Adur12371_comp2_c0_seq1
Aradu.A08	33040272	33045384	Adur12379_comp0_c0_seq1
Aradu.A08	33556295	33556745	Adur12418_comp3_c1_seq2
Aradu.A08	33994835	33995327	Adur12467_comp0_c0_seq1
Aradu.A08	34210718	34211661	Adur12475_comp0_c0_seq1
Aradu.A08	34340337	34341755	Adur12492_comp0_c0_seq1
Aradu.A08	36075055	36077665	Adur37820_comp0_c0_seq1
Aradu.A08	36371628	36372132	Adur18306_comp0_c0_seq1
Aradu.A08	36481463	36483995	Adur12900_comp3_c0_seq1
Aradu.A08	36518221	36522448	Adur12902_comp0_c0_seq1
Aradu.A08	36626198	36629747	Adur12884_comp0_c0_seq2
Aradu.A08	36627545	36628758	Aipa15947_comp0_c0_seq1
Aradu.A08	36629290	36629743	Adur25556_comp0_c0_seq1
Aradu.A08	37076341	37077061	Adur22011_comp0_c0_seq1
Aradu.A08	3720191	3720444	Adur11161_comp0_c0_seq1
Aradu.A08	37234459	37234708	Adur21998_comp1_c0_seq1
Aradu.A08	3730942	3731484	Adur26364_comp1_c0_seq1
Aradu.A08	37460547	37461721	Adur718_comp1_c0_seq1
Aradu.A08	38027302	38027746	Adur22084_comp0_c1_seq1
Aradu.A08	3810411	3811800	Adur11168_comp0_c0_seq1
Aradu.A08	38168343	38168774	Aipa20607_comp0_c0_seq1
Aradu.A08	38437844	38438231	Aipa48898_comp1_c0_seq3
Aradu.A08	38440472	38441079	Adur16872_comp0_c1_seq2
Aradu.A08	38578978	38580084	Adur16884_comp2_c0_seq1
Aradu.A08	38583999	38585022	Adur16870_comp0_c0_seq1
Aradu.A08	38778966	38780157	Adur42877_comp0_c0_seq1
Aradu.A08	39068401	39072997	Adur42911_comp7_c0_seq1
Aradu.A08	39068401	39072997	Adur42911_comp7_c0_seq5
Aradu.A08	39316104	39318229	Adur42940_comp1_c0_seq2
Aradu.A08	39375368	39375967	Adur42941_comp0_c0_seq1
Aradu.A08	39405252	39406006	Adur42946_comp1_c0_seq1
Aradu.A08	39638933	39639288	Aipa15860_comp0_c0_seq1
Aradu.A08	39704152	39704357	Adur42983_comp2_c0_seq1
Aradu.A08	39798737	39799533	Aipa48890_comp0_c0_seq1
Aradu.A08	39798823	39799456	Adur42955_comp0_c0_seq1
Aradu.A08	41123312	41124528	Adur43054_comp2_c0_seq1
Aradu.A08	41180302	41180719	Adur43059_comp0_c2_seq1
Aradu.A08	41751309	41751679	Adur22751_comp3_c0_seq1
Aradu.A08	41826362	41827270	Adur22760_comp0_c0_seq1
Aradu.A08	41826382	41826751	Adur22759_comp0_c0_seq1
Aradu.A08	42078635	42078979	Adur22790_comp0_c0_seq1
Aradu.A08	42841050	42843241	Adur7835_comp1_c0_seq1
Aradu.A08	43022785	43023970	Adur7817_comp0_c0_seq4
Aradu.A08	43498626	43498831	Adur7750_comp0_c0_seq1
Aradu.A08	43687824	43688084	Adur7742_comp2_c0_seq1
Aradu.A08	43987008	43987616	Adur7705_comp2_c0_seq1
Aradu.A08	4405320	4405957	Adur11197_comp1_c0_seq1
Aradu.A08	44228786	44229172	Adur7687_comp0_c1_seq1
Aradu.A08	44358141	44369650	Adur229_comp0_c0_seq1
Aradu.A08	44529088	44529497	Adur225_comp0_c0_seq1
Aradu.A08	44627117	44629778	Adur261_comp0_c0_seq1
Aradu.A08	44717664	44717949	Adur255_comp0_c0_seq1
Aradu.A08	44764106	44765980	Adur278_comp1_c0_seq1
Aradu.A08	45171224	45171910	Adur311_comp1_c0_seq1
Aradu.A08	45177585	45177834	Adur300_comp4_c2_seq1
Aradu.A08	45181129	45195884	Adur317_comp0_c0_seq1
Aradu.A08	46207530	46207751	Aipa46784_comp0_c0_seq1
Aradu.A08	4645041	4650689	Adur11204_comp0_c0_seq3
Aradu.A08	46577185	46577766	Adur26076_comp1_c0_seq1
Aradu.A08	46959920	46962517	Adur26116_comp1_c0_seq2
Aradu.A08	47521243	47521791	Adur49244_comp4_c0_seq1
Aradu.A08	47657691	47659745	Adur49252_comp3_c0_seq4
Aradu.A08	47783156	47783371	Adur49264_comp1_c0_seq1
Aradu.A08	47857165	47858127	Adur49275_comp2_c0_seq1
Aradu.A08	48312238	48312562	Adur182_comp0_c0_seq1
Aradu.A08	48387780	48389222	Adur49321_comp0_c0_seq1
Aradu.A08	4872010	4875850	Adur40880_comp0_c0_seq1
Aradu.A08	48933499	48933920	Adur49388_comp0_c0_seq1
Aradu.A08	48976789	48978057	Adur49399_comp0_c0_seq1
Aradu.A08	49324101	49324322	Adur49453_comp0_c0_seq1
Aradu.A08	4937527	4939364	Adur40875_comp0_c1_seq2
Aradu.A08	5395899	5396193	Adur49153_comp0_c1_seq1
Aradu.A08	5611654	5614045	Aipa40220_comp0_c0_seq5
Aradu.A08	5612179	5614046	Adur9918_comp2_c0_seq2
Aradu.A08	5616963	5617445	Adur9918_comp10_c0_seq1
Aradu.A08	5888169	5888811	Adur9911_comp1_c0_seq1
Aradu.A08	5998213	5999169	Adur9889_comp1_c0_seq1
Aradu.A08	6058171	6058539	Adur9887_comp0_c0_seq1
Aradu.A08	6060648	6061745	Adur9874_comp2_c0_seq1
Aradu.A08	6304143	6304351	Adur9864_comp0_c0_seq1
Aradu.A08	64848	65215	Aipa37926_comp1_c0_seq1
Aradu.A08	6609779	6611540	Adur9823_comp2_c0_seq2
Aradu.A08	6698164	6700644	Adur9833_comp1_c0_seq4
Aradu.A08	6806937	6807518	Adur9815_comp0_c0_seq1
Aradu.A08	7020087	7020409	Adur9807_comp0_c0_seq1
Aradu.A08	7548859	7549568	Adur39192_comp0_c1_seq1
Aradu.A08	7585464	7587224	Adur39197_comp0_c0_seq3
Aradu.A08	7774312	7774960	Adur39223_comp0_c1_seq1
Aradu.A08	8000733	8002553	Adur39211_comp1_c0_seq1
Aradu.A08	8131813	8132139	Adur39239_comp4_c0_seq1
Aradu.A08	8212449	8216935	Adur39212_comp1_c0_seq2
Aradu.A08	8896538	8897537	Adur40779_comp1_c0_seq1
Aradu.A08	9360365	9361828	Adur40817_comp1_c0_seq1
Aradu.A09	100818115	100819171	Adur34509_comp2_c0_seq2
Aradu.A09	100820210	100820616	Adur34509_comp1_c0_seq1
Aradu.A09	101039238	101041896	Adur34522_comp0_c0_seq2
Aradu.A09	101039724	101041901	Adur34522_comp0_c0_seq1
Aradu.A09	103013841	103014512	Adur32954_comp2_c0_seq1
Aradu.A09	103369667	103369971	Adur32983_comp0_c0_seq1
Aradu.A09	103605885	103608689	Adur32990_comp0_c0_seq1
Aradu.A09	103827209	103827592	Adur30310_comp0_c0_seq1
Aradu.A09	103827242	103827769	Adur33961_comp0_c0_seq1
Aradu.A09	103827242	103827769	Adur33961_comp0_c0_seq2
Aradu.A09	103828170	103829548	Adur34932_comp0_c0_seq1
Aradu.A09	103829287	103829788	Adur32998_comp2_c0_seq1
Aradu.A09	10388832	10389339	Adur38631_comp4_c0_seq1
Aradu.A09	104108251	104108496	Adur48180_comp0_c0_seq4
Aradu.A09	104835925	104837018	Adur48156_comp1_c0_seq2
Aradu.A09	104836352	104836703	Adur48155_comp0_c0_seq1
Aradu.A09	104928123	104936748	Adur24710_comp0_c0_seq2
Aradu.A09	105321044	105321312	Adur48111_comp0_c0_seq1
Aradu.A09	105511803	105512104	Adur21716_comp0_c1_seq1
Aradu.A09	105820962	105821239	Adur21694_comp0_c0_seq1
Aradu.A09	106757501	106758119	Adur35112_comp0_c0_seq1
Aradu.A09	107585243	107586560	Adur1561_comp1_c0_seq1
Aradu.A09	107590900	107591242	Adur1560_comp0_c0_seq1
Aradu.A09	10802159	10802416	Adur38674_comp1_c0_seq1
Aradu.A09	108376144	108376502	Aipa17203_comp1_c0_seq1
Aradu.A09	108376374	108377336	Adur34914_comp0_c0_seq1
Aradu.A09	109326283	109327290	Adur1664_comp1_c0_seq1
Aradu.A09	109660497	109661091	Adur45436_comp0_c1_seq1
Aradu.A09	110119830	110120548	Adur45402_comp2_c0_seq1
Aradu.A09	110220338	110221989	Adur45379_comp0_c0_seq1
Aradu.A09	110506413	110507061	Adur45342_comp0_c0_seq1
Aradu.A09	110506612	110508338	Adur45342_comp0_c0_seq2
Aradu.A09	110508211	110508420	Aipa25636_comp0_c0_seq1
Aradu.A09	111111907	111113194	Adur45291_comp1_c0_seq1
Aradu.A09	111288769	111289548	Adur45238_comp1_c0_seq1
Aradu.A09	111428749	111430259	Adur45241_comp0_c0_seq1
Aradu.A09	111495032	111495841	Adur45232_comp0_c0_seq1
Aradu.A09	111555945	111556699	Adur45223_comp0_c0_seq1
Aradu.A09	111826911	111827456	Adur45193_comp1_c0_seq1
Aradu.A09	111904099	111940969	Adur9011_comp1_c0_seq4
Aradu.A09	111972007	111972875	Adur9012_comp2_c0_seq1
Aradu.A09	111973305	111973729	Adur9012_comp6_c0_seq1
Aradu.A09	112265529	112266135	Adur9042_comp0_c0_seq1
Aradu.A09	112378814	112379329	Adur8490_comp0_c0_seq1
Aradu.A09	112601246	112601453	Adur8520_comp0_c0_seq1
Aradu.A09	112615222	112617345	Adur8529_comp0_c0_seq3
Aradu.A09	112617074	112618271	Adur8529_comp0_c0_seq2
Aradu.A09	112976573	112977155	Adur8567_comp3_c0_seq1
Aradu.A09	112977262	112978197	Adur8568_comp1_c0_seq1
Aradu.A09	113219522	113219738	Adur8598_comp0_c0_seq1
Aradu.A09	113483444	113484470	Adur8621_comp0_c0_seq7
Aradu.A09	113533358	113533613	Adur8617_comp1_c0_seq1
Aradu.A09	113583288	113584928	Adur8643_comp0_c0_seq1
Aradu.A09	113867956	113868586	Adur8683_comp0_c0_seq1
Aradu.A09	114000658	114001039	Adur8702_comp6_c0_seq1
Aradu.A09	114564178	114565660	Adur8754_comp1_c0_seq2
Aradu.A09	11463067	11464654	Adur3572_comp0_c0_seq1
Aradu.A09	114771406	114771960	Adur8789_comp0_c0_seq1
Aradu.A09	115367850	115368441	Adur8874_comp0_c0_seq1
Aradu.A09	115819321	115819581	Adur8937_comp1_c0_seq1
Aradu.A09	115894419	115895101	Adur9351_comp0_c0_seq1
Aradu.A09	116022475	116022995	Adur9345_comp1_c2_seq1
Aradu.A09	116049161	116049838	Adur9368_comp0_c0_seq1
Aradu.A09	116063259	116064104	Adur9369_comp4_c0_seq1
Aradu.A09	116163411	116164349	Adur9390_comp2_c0_seq1
Aradu.A09	116190767	116191931	Adur9393_comp1_c1_seq1
Aradu.A09	116259686	116259966	Aipa42129_comp0_c0_seq1
Aradu.A09	11635426	11635679	Adur1339_comp0_c0_seq1
Aradu.A09	116658315	116658641	Adur9446_comp1_c0_seq1
Aradu.A09	116684042	116684311	Adur9450_comp2_c0_seq1
Aradu.A09	116684311	116687739	Adur9450_comp2_c0_seq2
Aradu.A09	116688005	116688844	Adur9450_comp0_c0_seq1
Aradu.A09	116720577	116721018	Adur9445_comp0_c0_seq1
Aradu.A09	116788	117223	Adur47789_comp1_c0_seq1
Aradu.A09	116796959	116797449	Adur9455_comp0_c0_seq1
Aradu.A09	116880632	116880991	Adur9467_comp0_c0_seq1
Aradu.A09	116895978	116896679	Adur9440_comp2_c0_seq1
Aradu.A09	116904297	116904807	Adur9441_comp0_c0_seq1
Aradu.A09	116934597	116934902	Adur9473_comp2_c0_seq1
Aradu.A09	117344159	117347102	Adur5197_comp2_c0_seq1
Aradu.A09	117346044	117347063	Adur5197_comp3_c0_seq1
Aradu.A09	117430008	117430377	Adur5187_comp2_c0_seq1
Aradu.A09	117430321	117430738	Adur5187_comp0_c0_seq2
Aradu.A09	117521795	117522123	Adur5174_comp0_c1_seq1
Aradu.A09	117750174	117750674	Adur5154_comp0_c0_seq1
Aradu.A09	118016922	118017569	Adur5116_comp2_c0_seq1
Aradu.A09	11823043	11833973	Adur1354_comp0_c0_seq1
Aradu.A09	11823228	11834877	Adur27759_comp0_c0_seq1
Aradu.A09	118320718	118321183	Adur5083_comp1_c0_seq1
Aradu.A09	118492161	118492469	Adur5071_comp0_c0_seq1
Aradu.A09	118707307	118707862	Adur5049_comp4_c0_seq1
Aradu.A09	119269846	119270684	Adur29584_comp3_c0_seq1
Aradu.A09	119279945	119280723	Adur29586_comp0_c0_seq1
Aradu.A09	119887890	119889046	Adur49128_comp0_c0_seq1
Aradu.A09	119924872	119925459	Adur49115_comp0_c0_seq2
Aradu.A09	119926050	119927749	Adur49112_comp0_c0_seq3
Aradu.A09	119992330	119993911	Adur4660_comp1_c0_seq8
Aradu.A09	119992330	119995574	Adur4660_comp1_c0_seq7
Aradu.A09	120037394	120037878	Adur4643_comp2_c0_seq1
Aradu.A09	120116894	120117281	Adur4647_comp0_c0_seq3
Aradu.A09	12526	13361	Adur47791_comp0_c0_seq1
Aradu.A09	12586410	12588641	Adur1375_comp0_c0_seq1
Aradu.A09	12808	13234	Adur22576_comp0_c0_seq1
Aradu.A09	13566817	13567116	Adur1447_comp2_c0_seq1
Aradu.A09	138590	138892	Adur47813_comp1_c0_seq1
Aradu.A09	13968178	13968951	Adur31835_comp0_c0_seq1
Aradu.A09	14098898	14099235	Adur31857_comp1_c0_seq1
Aradu.A09	14151375	14152208	Adur31856_comp1_c0_seq1
Aradu.A09	14384801	14385545	Adur31881_comp3_c0_seq1
Aradu.A09	14865239	14865568	Adur31874_comp0_c0_seq1
Aradu.A09	14867599	14867864	Adur31874_comp2_c0_seq1
Aradu.A09	15522222	15522882	Adur22289_comp0_c0_seq1
Aradu.A09	17167678	17169130	Adur4131_comp1_c0_seq1
Aradu.A09	1750942	1752299	Aipa51803_comp0_c0_seq2
Aradu.A09	17523501	17525166	Adur4152_comp0_c0_seq1
Aradu.A09	17693020	17693295	Adur4146_comp0_c0_seq1
Aradu.A09	1769564	1770396	Adur17520_comp2_c0_seq1
Aradu.A09	18335166	18336911	Adur4171_comp0_c1_seq4
Aradu.A09	18336727	18341192	Adur4171_comp0_c1_seq1
Aradu.A09	184272	184484	Adur47812_comp1_c0_seq1
Aradu.A09	19127990	19129901	Adur34464_comp3_c0_seq1
Aradu.A09	19400619	19401441	Adur7521_comp0_c1_seq1
Aradu.A09	2002983	2003886	Adur49758_comp0_c0_seq1
Aradu.A09	203249	204447	Adur47794_comp0_c0_seq1
Aradu.A09	20375517	20377139	Adur42250_comp1_c0_seq1
Aradu.A09	20542803	20544097	Adur46011_comp0_c0_seq1
Aradu.A09	2055088	2055373	Adur49767_comp9_c0_seq1
Aradu.A09	21052079	21052987	Adur4349_comp0_c0_seq2
Aradu.A09	21052966	21053372	Adur4349_comp0_c0_seq1
Aradu.A09	21226327	21227961	Adur4378_comp0_c0_seq1
Aradu.A09	21227074	21228336	Adur4378_comp0_c0_seq2
Aradu.A09	2251743	2329541	Adur49723_comp1_c0_seq1
Aradu.A09	22970426	22971535	Adur42611_comp0_c0_seq1
Aradu.A09	2345937	2346536	Adur49728_comp0_c0_seq1
Aradu.A09	2387600	2389521	Adur49703_comp1_c0_seq1
Aradu.A09	2392882	2394103	Adur49721_comp0_c0_seq1
Aradu.A09	2427234	2427799	Adur49688_comp0_c0_seq2
Aradu.A09	2558613	2559733	Adur49692_comp0_c0_seq1
Aradu.A09	26506857	26508669	Adur47782_comp1_c0_seq2
Aradu.A09	2682355	2682687	Adur49676_comp0_c0_seq1
Aradu.A09	2705827	2706076	Adur49673_comp2_c0_seq1
Aradu.A09	2706053	2706254	Adur49673_comp1_c0_seq1
Aradu.A09	27171077	27171487	Adur1312_comp0_c0_seq1
Aradu.A09	27171187	27171542	Adur44016_comp0_c0_seq1
Aradu.A09	27361667	27363466	Adur44004_comp0_c0_seq4
Aradu.A09	2863685	2864302	Adur49639_comp0_c0_seq1
Aradu.A09	29276949	29334348	Adur43730_comp1_c0_seq4
Aradu.A09	29843953	29845098	Adur40995_comp0_c0_seq1
Aradu.A09	29889304	29889580	Adur19409_comp0_c0_seq1
Aradu.A09	29913818	29915791	Adur41362_comp1_c0_seq1
Aradu.A09	29941530	29943241	Adur41363_comp1_c0_seq24
Aradu.A09	3103769	3104261	Adur49611_comp1_c0_seq1
Aradu.A09	327865	328188	Adur48757_comp0_c0_seq1
Aradu.A09	33330223	33330662	Adur15609_comp4_c0_seq1
Aradu.A09	3342112	3342593	Aipa44524_comp4_c0_seq11
Aradu.A09	33858447	33858702	Adur15605_comp1_c0_seq1
Aradu.A09	34122903	34123372	Adur15627_comp0_c0_seq1
Aradu.A09	35914822	35915583	Adur46341_comp0_c0_seq1
Aradu.A09	36739181	36739660	Adur10777_comp0_c0_seq1
Aradu.A09	372945	373212	Adur48764_comp0_c0_seq1
Aradu.A09	40666135	40667244	Adur24024_comp0_c0_seq1
Aradu.A09	42878844	42879132	Adur28134_comp1_c0_seq1
Aradu.A09	4335191	4336703	Adur11858_comp0_c0_seq2
Aradu.A09	4335900	4336960	Aipa47192_comp0_c0_seq2
Aradu.A09	4379849	4382034	Adur11868_comp2_c0_seq4
Aradu.A09	4562645	4576347	Adur11899_comp1_c0_seq3
Aradu.A09	47500916	47501637	Adur34956_comp0_c0_seq1
Aradu.A09	47698380	47701351	Adur19013_comp3_c0_seq1
Aradu.A09	4915820	4916046	Adur11934_comp0_c0_seq1
Aradu.A09	51699331	51723796	Adur22111_comp0_c0_seq1
Aradu.A09	53173354	53176722	Adur7052_comp0_c0_seq2
Aradu.A09	53175646	53176722	Adur7052_comp0_c0_seq4
Aradu.A09	53294886	53296826	Adur7053_comp0_c0_seq3
Aradu.A09	5708847	5711340	Adur33157_comp4_c0_seq1
Aradu.A09	5710211	5710651	Adur33154_comp0_c0_seq1
Aradu.A09	5844277	5844910	Adur33124_comp3_c0_seq1
Aradu.A09	58878989	58881954	Adur38196_comp2_c0_seq1
Aradu.A09	61727473	61730036	Adur36363_comp1_c0_seq2
Aradu.A09	61730053	61731015	Adur36363_comp2_c0_seq1
Aradu.A09	6326992	6327424	Adur17125_comp1_c0_seq1
Aradu.A09	6329559	6330983	Adur17114_comp1_c0_seq1
Aradu.A09	64677877	64678225	Aipa26156_comp1_c0_seq1
Aradu.A09	6474341	6478061	Adur17222_comp4_c0_seq1
Aradu.A09	6479312	6482518	Adur17220_comp0_c0_seq1
Aradu.A09	65396116	65396377	Aipa23005_comp0_c0_seq1
Aradu.A09	6569187	6571397	Adur17239_comp3_c0_seq1
Aradu.A09	66489062	66490773	Adur8974_comp1_c0_seq1
Aradu.A09	66493346	66493551	Aipa18391_comp3_c0_seq1
Aradu.A09	6705008	6706537	Adur17252_comp1_c0_seq1
Aradu.A09	68848495	68850367	Adur30891_comp0_c1_seq2
Aradu.A09	70917362	70919247	Adur26709_comp1_c0_seq2
Aradu.A09	722992	725254	Adur17629_comp0_c0_seq1
Aradu.A09	7250827	7251327	Adur17306_comp2_c0_seq1
Aradu.A09	7355696	7356015	Adur17314_comp2_c0_seq1
Aradu.A09	7970270	7970920	Adur17330_comp0_c0_seq1
Aradu.A09	801118	801562	Aipa10682_comp0_c0_seq1
Aradu.A09	80447934	80448775	Adur33037_comp1_c0_seq1
Aradu.A09	83786070	83786369	Adur21555_comp4_c0_seq1
Aradu.A09	84259100	84260444	Adur43758_comp2_c0_seq1
Aradu.A09	84259973	84260435	Adur43758_comp1_c0_seq1
Aradu.A09	84273700	84274426	Adur43757_comp0_c0_seq1
Aradu.A09	85304440	85305229	Aipa5721_comp0_c0_seq1
Aradu.A09	86801936	86802285	Aipa37372_comp0_c0_seq1
Aradu.A09	89949903	89950397	Adur25252_comp0_c0_seq1
Aradu.A09	91349234	91350563	Adur20623_comp0_c0_seq2
Aradu.A09	91828024	91828233	Adur16740_comp1_c0_seq2
Aradu.A09	9202705	9203207	Adur17472_comp0_c0_seq1
Aradu.A09	94064029	94065749	Adur18306_comp1_c0_seq1
Aradu.A09	94066724	94067325	Adur31176_comp0_c0_seq1
Aradu.A09	94068557	94072078	Adur18305_comp1_c0_seq1
Aradu.A09	95063350	95066130	Adur35533_comp2_c0_seq4
Aradu.A09	95073978	95074424	Adur35534_comp0_c0_seq1
Aradu.A09	96703105	96704276	Adur4272_comp0_c0_seq1
Aradu.A09	97033275	97033498	Adur4283_comp0_c0_seq1
Aradu.A09	97388031	97391921	Adur4307_comp1_c1_seq21
Aradu.A09	97389842	97390086	Adur12081_comp1_c0_seq1
Aradu.A09	97390260	97391012	Aipa14188_comp1_c0_seq1
Aradu.A09	97390682	97390973	Adur4307_comp0_c0_seq1
Aradu.A09	97723953	97724302	Aipa3260_comp0_c0_seq1
Aradu.A09	99423367	99423749	Adur13485_comp0_c0_seq1
Aradu.A09	9957356	9972143	Adur38583_comp0_c0_seq1
Aradu.A10	100233047	100237640	Adur8005_comp1_c0_seq11
Aradu.A10	100440506	100441019	Adur30582_comp1_c0_seq1
Aradu.A10	10045875	10046096	Aipa49902_comp0_c0_seq1
Aradu.A10	102532459	102532697	Adur15590_comp0_c0_seq1
Aradu.A10	102636830	102638418	Adur15570_comp0_c0_seq1
Aradu.A10	102683296	102684072	Adur15580_comp0_c0_seq1
Aradu.A10	102806836	102807040	Adur7177_comp1_c0_seq1
Aradu.A10	102895052	102896009	Adur15539_comp2_c0_seq5
Aradu.A10	102895105	102896036	Adur15539_comp2_c0_seq1
Aradu.A10	103037584	103037869	Adur15546_comp0_c0_seq1
Aradu.A10	103116735	103118444	Adur15541_comp0_c0_seq1
Aradu.A10	103317773	103318351	Adur15499_comp1_c0_seq1
Aradu.A10	103950052	103950278	Adur5000_comp0_c0_seq1
Aradu.A10	104162515	104163723	Adur5015_comp0_c0_seq1
Aradu.A10	104868832	104870669	Adur4939_comp0_c0_seq2
Aradu.A10	105572814	105573049	Aipa29775_comp2_c0_seq1
Aradu.A10	105621019	105621458	Adur4850_comp1_c0_seq1
Aradu.A10	105972729	105972991	Adur25441_comp1_c0_seq1
Aradu.A10	106086002	106086296	Adur7920_comp0_c0_seq1
Aradu.A10	106098966	106099494	Adur7929_comp2_c1_seq1
Aradu.A10	1061247	1062488	Adur12137_comp0_c0_seq1
Aradu.A10	106367433	106367724	Adur33256_comp0_c0_seq1
Aradu.A10	106537524	106537783	Adur33254_comp0_c0_seq1
Aradu.A10	106560371	106561519	Adur33278_comp1_c0_seq1
Aradu.A10	106709791	106711479	Adur33308_comp0_c0_seq2
Aradu.A10	106804629	106805117	Adur33300_comp0_c0_seq1
Aradu.A10	107417132	107417910	Adur33395_comp1_c0_seq1
Aradu.A10	107484640	107485610	Aipa25491_comp0_c0_seq1
Aradu.A10	107499264	107500750	Adur33403_comp0_c0_seq1
Aradu.A10	107797573	107800495	Adur33455_comp1_c0_seq1
Aradu.A10	108559571	108588361	Adur33572_comp1_c0_seq1
Aradu.A10	108616680	108617089	Adur33579_comp2_c0_seq1
Aradu.A10	108618783	108620122	Adur33580_comp0_c0_seq2
Aradu.A10	108743421	108743862	Adur33598_comp2_c0_seq1
Aradu.A10	108836498	108836858	Adur33599_comp0_c0_seq1
Aradu.A10	108952233	108953110	Adur33613_comp0_c0_seq1
Aradu.A10	108986116	109007783	Adur33633_comp4_c0_seq5
Aradu.A10	109001584	109001941	Adur33623_comp3_c0_seq1
Aradu.A10	109003685	109003931	Adur33623_comp4_c0_seq1
Aradu.A10	109061741	109062013	Adur33635_comp1_c0_seq1
Aradu.A10	109222237	109222706	Adur33666_comp1_c0_seq1
Aradu.A10	11879747	11880084	Adur28054_comp0_c0_seq1
Aradu.A10	12490276	12490838	Adur28012_comp1_c0_seq1
Aradu.A10	12549109	12549644	Adur28015_comp1_c1_seq1
Aradu.A10	12887319	12888441	Adur27987_comp0_c0_seq1
Aradu.A10	13554445	13556385	Adur16864_comp0_c0_seq2
Aradu.A10	14310104	14310457	Adur16850_comp7_c0_seq1
Aradu.A10	15490958	15492070	Adur23056_comp3_c0_seq1
Aradu.A10	16024506	16027057	Adur42627_comp0_c0_seq1
Aradu.A10	16560552	16560981	Adur43076_comp0_c0_seq2
Aradu.A10	1656725	1657108	Adur10716_comp1_c1_seq1
Aradu.A10	1666708	1667057	Adur10706_comp0_c0_seq1
Aradu.A10	16752349	16753532	Adur43083_comp0_c0_seq1
Aradu.A10	17165632	17166773	Adur4112_comp1_c0_seq1
Aradu.A10	17222081	17224055	Adur4108_comp0_c1_seq1
Aradu.A10	17666553	17667388	Adur38578_comp0_c0_seq3
Aradu.A10	1882099	1882577	Aipa26472_comp2_c0_seq1
Aradu.A10	1889387	1892272	Adur10675_comp1_c0_seq1
Aradu.A10	1928120	1932599	Adur10671_comp0_c0_seq2
Aradu.A10	19967316	19970263	Adur22642_comp0_c0_seq1
Aradu.A10	20929710	20934409	Adur42621_comp0_c0_seq3
Aradu.A10	2166646	2168483	Adur10617_comp0_c0_seq1
Aradu.A10	2183465	2184939	Adur10618_comp0_c0_seq2
Aradu.A10	2188037	2188249	Adur10614_comp0_c0_seq1
Aradu.A10	22019402	22020036	Adur38954_comp0_c0_seq1
Aradu.A10	2407742	2408142	Adur10604_comp2_c0_seq1
Aradu.A10	24734977	24739959	Adur40712_comp0_c0_seq2
Aradu.A10	24842080	24845779	Adur40723_comp1_c0_seq1
Aradu.A10	2486098	2499688	Adur10590_comp0_c0_seq1
Aradu.A10	24892265	24892822	Adur40724_comp0_c0_seq1
Aradu.A10	2513474	2513835	Adur10586_comp2_c0_seq1
Aradu.A10	2560843	2563597	Adur10575_comp0_c0_seq2
Aradu.A10	2642650	2643043	Adur10559_comp0_c0_seq1
Aradu.A10	2715658	2715932	Adur10551_comp0_c0_seq1
Aradu.A10	29630596	29632062	Adur27198_comp0_c0_seq1
Aradu.A10	2986605	2987209	Adur31821_comp0_c0_seq1
Aradu.A10	3021526	3021926	Adur31818_comp0_c0_seq1
Aradu.A10	308461	308864	Adur12016_comp2_c0_seq1
Aradu.A10	31324881	31325226	Adur34486_comp1_c0_seq1
Aradu.A10	31608761	31614614	Adur34487_comp1_c0_seq2
Aradu.A10	3251894	3252547	Adur31789_comp1_c0_seq1
Aradu.A10	34286009	34286821	Adur6181_comp1_c0_seq1
Aradu.A10	358339	358694	Adur12008_comp2_c0_seq1
Aradu.A10	3660547	3662179	Adur31711_comp0_c0_seq1
Aradu.A10	3717243	3894478	Adur31687_comp1_c0_seq1
Aradu.A10	3725906	3727603	Adur31731_comp0_c0_seq1
Aradu.A10	3757452	3757941	Adur31729_comp4_c0_seq1
[truncated: 1,860 more rows]
