# Supplementary material for: A Developmental Transcriptome Map for Allotetraploid Arachis hypogaea
Source: Front Plant Sci. 2016 Sep 30;7:1446. doi: 10.3389/fpls.2016.01446 (PMC5043296; doi:10.3389/fpls.2016.01446)
Supplement: Supplementary file 8 [file Table8.XLSX]

## Sheet: VN-I
Table S8. Vegetative gene co-expression networks. Transcript ID and expression (FPKM) in each vegetative network and GO term enrichment of each network. Genes and expression are in sheets labeled with network number. Sheets with GO enrichment for each network labeleb with network number and "GO."
gene	Seedling Leaf	Mainstem leaf	Lateralstem Leaf	Vegetative Shoot Tip	Roots	Nodules
Adur10000_comp0_c0_seq1	6.19667	5.09	5.82667	1.47333	1.58333	2.03667
Adur10008_comp0_c1_seq1	12.49	5.86	6.46667	5.77667	6.53	5.96333
Adur10027_comp0_c0_seq1	6.50333	5.87	8.2	2.16667	0.156667	0.123333
Adur10028_comp1_c0_seq1	9.48333	16.7267	14.27	3.57667	1.50667	4.37
Adur10036_comp1_c0_seq1	8.45333	8.16333	7.68667	6.94333	3.46	8.12667
Adur10045_comp0_c0_seq5	36.99	33.1867	30.5967	4.22667	1.1	1.26
Adur10089_comp0_c2_seq1	12.6133	10.84	10.5	4.75	0.46	0.25
Adur10117_comp1_c0_seq1	13.9667	12.82	16.4367	7.50667	2.2	0.346667
Adur1016_comp1_c0_seq1	27.8967	25.2767	22.6133	5.81667	2.16333	1.72
Adur101_comp2_c0_seq1	182.09	116.613	129.35	2.80667	0.94	0.256667
Adur10200_comp0_c0_seq4	51.8933	38.5533	45.73	7.89667	0.0433333	0.0233333
Adur10218_comp0_c0_seq4	90.6033	94.8267	93.8733	58.4	42.1333	59.31
Adur10224_comp0_c0_seq1	10.26	5.76667	6.84333	0.336667	0	0
Adur10296_comp0_c0_seq1	17.8433	21.0433	19.9067	10.6033	3.58667	4.58667
Adur10309_comp2_c0_seq1	91.2233	109.14	105.963	32.54	30.9033	3.18
Adur10340_comp0_c1_seq1	28.6933	32.5133	29.25	10.62	2.27333	11.5133
Adur10401_comp0_c0_seq2	5.67667	5.63667	6.75333	0.156667	0	0
Adur10412_comp0_c1_seq2	36.61	32.8667	45.8033	11.2367	13.3733	10.4067
Adur10420_comp0_c0_seq1	6.41333	6.8	7.89333	3.85667	0.59	0.196667
Adur10421_comp0_c0_seq1	25.0367	16.8633	15.77	1.89	2.10667	0.773333
Adur10470_comp0_c0_seq1	20.2533	29.3133	32.4067	7.53	0.0733333	0.226667
Adur10524_comp0_c0_seq4	4.63	4.49667	3.80667	3.3	2.28667	2.73333
Adur10533_comp0_c0_seq1	7.30667	19.6567	20.4167	1.99333	2.00333	2.60667
Adur10550_comp0_c0_seq2	43.1933	37.4333	32.95	4.98333	2.53667	4.81667
Adur10577_comp2_c0_seq4	4.58	2.43	1.96	1.39333	2.34333	2.31
Adur10578_comp0_c0_seq1	13.0167	9.71	10.55	4.85667	2.47333	1.40333
Adur10623_comp0_c0_seq1	7.21667	5.60667	4.16333	3.36333	2.72333	1.11667
Adur10635_comp0_c0_seq1	68.1833	56.27	57.6433	6.87333	5.8	11.52
Adur1071_comp1_c0_seq3	56.48	43.4333	45.2333	5.05667	3.53	2.03
Adur1076_comp0_c0_seq1	0.623333	5.22	2.72	0.736667	0.46	0.953333
Adur10776_comp0_c0_seq1	5.35333	5.15	4.46	1.55	0.533333	0.103333
Adur107_comp0_c0_seq4	15.7033	17.91	13.6733	13.3433	3.67	6.65667
Adur10819_comp0_c0_seq1	50.82	49.52	62.8367	17.03	51.35	46.5733
Adur10833_comp1_c0_seq6	42.1333	38.4233	34.2867	9.90667	2.62	4.08667
Adur10833_comp1_c0_seq7	2.52	4.22333	4.09	0.293333	0.776667	0
Adur10838_comp1_c0_seq3	36.1233	24.4867	44.6133	4.47667	26.6467	34.4567
Adur10847_comp0_c0_seq1	9.27	6.21	7.76333	7.35333	0.73	0.566667
Adur109_comp0_c0_seq2	3.71333	11.3633	4.27333	1.28333	1.7	1.15
Adur11025_comp0_c0_seq2	42.0133	43.67	39.85	14.7033	0.193333	0
Adur11099_comp0_c0_seq1	16.2433	14.8433	15.4667	1.84667	0.13	0.0666667
Adur1109_comp0_c0_seq1	32.6633	22.9267	24.83	0.223333	0	0
Adur11100_comp0_c0_seq1	16.62	15.5933	15.29	1.65333	0.24	0.0466667
Adur11111_comp0_c0_seq3	12.5467	10.6133	12.9033	7.17333	11.4167	11.6467
Adur11125_comp0_c0_seq1	850.643	676.657	775.19	39.9433	0.25	0.133333
Adur11147_comp1_c0_seq17	18.5633	12.42	15.2133	2.84667	5.44667	10.85
Adur11156_comp1_c0_seq1	14.92	14.6233	12.4967	10.0433	6.10667	10.8333
Adur1115_comp0_c0_seq1	5.74333	4.59333	4.50333	1.46333	1.55667	2.31333
Adur11164_comp0_c0_seq1	292.677	241.443	282.33	24.1167	20.0433	132.397
Adur11181_comp0_c0_seq1	11.05	7.96333	12.7033	6.78333	6.80667	4.76667
Adur11182_comp0_c0_seq14	270.37	152.717	180.213	22.7367	7.88667	2.28667
Adur11189_comp0_c0_seq3	7.93667	12.3067	7.60333	6.63	9.36333	7.03
Adur11193_comp0_c0_seq1	39.0433	29.4467	33.6	9.26667	27.2167	1.11
Adur11195_comp0_c0_seq2	96.75	103.403	103.293	18.76	4.46667	2.87667
Adur11199_comp3_c0_seq3	5.00667	4.45	3.64333	3.68667	2.75333	1.61333
Adur11290_comp0_c0_seq1	12.7567	9.23333	8.09667	3.36	4.36333	5.09667
Adur11292_comp0_c0_seq1	4.9	5.12	4.89667	2.66	3.85	4.20667
Adur11359_comp0_c0_seq3	23.03	23.4633	34.42	3.59	1.27667	1.81
Adur11363_comp0_c0_seq2	23.89	28.24	30.2067	5.32667	2.58667	3.68667
Adur11367_comp0_c0_seq1	15.4833	13.35	15.06	0.18	0.196667	0.11
Adur11384_comp2_c0_seq1	9.28667	5.56667	6.03	5.99	4.48333	5.50667
Adur113_comp0_c0_seq1	271.143	270.253	208.327	29.0633	7.88667	7.93333
Adur1140_comp1_c0_seq2	59.7667	37.3467	43.8433	15.4	6.56	6.62667
Adur1140_comp1_c0_seq3	4.75333	1.84	2.16333	0.316667	0.153333	0.846667
Adur1140_comp2_c0_seq1	54.1767	35.14	40.3567	12.79	4.95333	8.68667
Adur11425_comp0_c0_seq31	9.23	11.01	10.7667	9.32333	5.69667	8.95333
Adur11434_comp0_c0_seq13	7.93333	8.72	10.5067	2.80333	3.55	7.97
Adur11494_comp0_c0_seq1	13.93	8.70333	5.26	4.69667	8.66667	0.746667
Adur11501_comp0_c0_seq5	15.7733	14.6033	27.4933	2.63	0.0866667	0.17
Adur11519_comp0_c0_seq3	13.9	15.37	21.14	3.3	0.446667	0.71
Adur11573_comp0_c0_seq1	22.9867	23.22	20.2533	5.96667	3.34	3.14
Adur11573_comp0_c1_seq1	50.19	48.97	44.4267	9.53	5.71	6.25
Adur1158_comp0_c0_seq1	91.6467	78.0067	94.7767	5.3	1.19667	2.52
Adur11590_comp0_c0_seq1	25.5867	22.65	18.4933	7.06667	5.71667	2.92
Adur11599_comp1_c1_seq18	47.8267	45.53	50.8133	4.28	1.97333	1.72
Adur115_comp0_c0_seq1	6.19	5.35333	4.19333	2.95333	4.15333	4.71333
Adur11601_comp0_c0_seq1	16.25	13.7233	16.9167	4.71	6.20333	2.19333
Adur1163_comp1_c0_seq13	12.5033	13.0267	13.1867	2.10667	0.4	0.14
Adur11664_comp2_c0_seq1	5335.88	3907.67	5707.75	6.71333	1.55333	0.856667
Adur11671_comp2_c0_seq1	43.06	32.22	36.16	4.31667	6.15667	3.9
Adur11678_comp0_c0_seq1	4.49667	3.71333	4.83333	3.31	0.293333	0.353333
Adur11686_comp0_c0_seq2	52.38	41.2267	45.4233	6.78333	0.816667	0.983333
Adur11884_comp0_c0_seq2	29.5067	30.1133	19.95	16.62	8.82333	13.43
Adur1192_comp0_c0_seq3	30.7833	31.7667	38.0433	10.51	2.30333	2.5
Adur11993_comp0_c0_seq1	7.10333	7.42667	8.16333	6.83	6.84667	7.91333
Adur11996_comp0_c0_seq2	5.81333	6.57	6.33	5.52	3.99333	5.93333
Adur12008_comp1_c0_seq1	8.79667	6.10667	4.20333	5.71	7.48	1.88
Adur1201_comp0_c0_seq2	90.7833	91.5233	80.6	41.1267	69.9633	63.2167
Adur12023_comp1_c0_seq1	14.5367	21.5	18.7667	6.57667	4.10333	3.98333
Adur12060_comp0_c0_seq1	7.15333	9.49333	7.75667	2.91667	1.97	2.26667
Adur12060_comp1_c0_seq1	13.41	16.1667	9.83667	6.42	2.87667	3.66
Adur12067_comp1_c0_seq2	5.38	2.24333	2.07	0.216667	0.853333	0.33
Adur12089_comp0_c0_seq1	8.58	8.28667	5.90333	5.62333	0.0833333	0
Adur12123_comp0_c0_seq1	117.29	64.7133	71.4167	16.79	15.5067	36.2633
Adur12180_comp0_c0_seq1	2.35667	4.5	3.8	1.61	1.23	3.17333
Adur12233_comp1_c0_seq1	5.01	5.21667	4.58333	2.95333	4.90667	4.66667
Adur12234_comp1_c0_seq1	28.12	28.3667	29.4333	10.0667	4.83	9.41
Adur12234_comp2_c0_seq1	24.7	27.9033	24.46	8.09333	3.81	8.43667
Adur1225_comp0_c0_seq1	14.6333	14.3833	11.09	10.7133	5.47667	5.22667
Adur12265_comp0_c1_seq2	10.2733	13.2233	11.13	6.65	5.06	6.35
Adur12323_comp0_c0_seq2	5.42333	5.52333	5.83	4.49333	5.10667	5.35333
Adur12329_comp1_c0_seq1	36.72	5.38333	2.04667	3.57667	0.776667	1.9
Adur1236_comp1_c0_seq1	19.03	21.67	16.2633	9.38	4.90333	6.75333
Adur123_comp1_c0_seq1	45.5	36.6667	35.5767	1.46333	1.00333	0.24
Adur12405_comp0_c0_seq1	3.97333	3.77	4.68	3.79	1.23	0.32
Adur12408_comp1_c0_seq5	21.47	24.19	25.17	2.72333	6.62667	5.36667
Adur1244_comp0_c0_seq1	4.94	6.46667	7.58333	1.56	1.89	3.88333
Adur12470_comp0_c0_seq1	4.31	4.88667	4.08	1.62333	1.18333	0.47
Adur12486_comp0_c0_seq1	52.19	37.4467	51.48	1.53	0	0
Adur12504_comp0_c0_seq1	4.75667	1.63333	1.83333	0	0	0.07
Adur12509_comp1_c0_seq2	122.727	120.763	98.86	16.7633	6.24	10.9333
Adur12562_comp0_c0_seq1	6.70333	6.15667	4.8	2.36	0.143333	0.01
Adur125_comp0_c0_seq1	33.0033	14.4967	15.6133	0.36	0.67	0.1
Adur12620_comp1_c0_seq1	121.973	99.76	80.3367	44.6933	29.91	23.9933
Adur12627_comp0_c0_seq1	15.3633	13.5633	16.1567	10.3533	14.23	9.96
Adur12627_comp1_c0_seq5	23.5067	21.4867	17.8033	15.9433	21.22	13.2
Adur12628_comp0_c0_seq1	23.8967	19.2033	15.87	6.05333	25.64	6.60667
Adur12637_comp0_c0_seq1	14.47	7.99333	7.94333	3.47333	0.506667	0.156667
Adur1263_comp3_c0_seq11	3.62	4.21667	10.1467	3.99333	1.61	1.63667
Adur12737_comp1_c0_seq4	14.08	11.58	13.6333	4.49333	0.763333	0.95
Adur12756_comp0_c0_seq2	124.683	191.11	185.473	16.9533	6.09333	7.95
Adur12850_comp0_c0_seq1	13.04	16.78	15.5233	8.44667	5.57	5.99667
Adur12884_comp0_c0_seq1	3.3	7.64333	6.32667	2.29667	3.72667	2.48667
Adur12884_comp0_c0_seq2	9.18333	10.3	9.27333	8.68667	6.54667	7.68333
Adur12887_comp0_c0_seq1	711.497	374.723	586.62	69.3333	1.27	1.10667
Adur12913_comp0_c0_seq3	6.98	7.04	6.47333	4.77333	6.28667	3.59
Adur12986_comp0_c0_seq1	12.6633	15.1933	14.06	2.77667	0.516667	0.56
Adur12988_comp0_c0_seq1	88.4467	132.457	171.227	14.2133	5.85667	7.67333
Adur12990_comp1_c0_seq1	4.52333	6.85667	3.84333	0	0	0
Adur13066_comp1_c0_seq1	4.04333	4.12	4.86667	0.986667	0	0.09
Adur13083_comp1_c0_seq1	7.73	10.0333	7.85	7.24333	5.37667	5.18333
Adur13098_comp0_c0_seq2	72.19	59.5067	66.6767	5.42667	4.85667	7.12333
Adur13125_comp0_c0_seq3	86.47	51.04	73.5767	10.29	9.39333	6.46333
Adur13180_comp0_c0_seq1	9.87333	6.94	8.23	0.64	0.173333	0.133333
Adur13265_comp0_c0_seq1	22.2033	7.08333	5.81	8.15667	0.0333333	0
Adur13266_comp0_c0_seq1	4.06333	3.55667	3.09667	2.93	2.03667	0.863333
Adur13287_comp2_c0_seq1	34.7167	39.3267	39.7633	21.3067	15.3167	11.0967
Adur13291_comp0_c0_seq1	6.09333	4.55667	1.26667	0.136667	1.24333	0.193333
Adur13296_comp0_c0_seq2	17.16	16.0767	17.4	14.45	7.46667	4.77667
Adur13391_comp0_c0_seq3	19.2033	11.3267	11.49	4.46333	3.54333	1.85
Adur13468_comp0_c0_seq1	27.15	13.91	18.3067	9.59667	14.4067	7.08
Adur13481_comp0_c0_seq1	12.3433	12.51	9.52333	7.14333	5.65667	5.72
Adur13519_comp0_c0_seq1	4.73	5.43333	4.51333	4.45333	4.17333	4.18333
Adur13522_comp1_c0_seq1	5.65333	3.14333	4.35667	3.02667	3.08667	2.65667
Adur13528_comp0_c0_seq1	43.54	51.69	48.4633	15.4567	8.39	19.1033
Adur13550_comp0_c0_seq1	24.41	24.57	28.0467	3.4	0.0333333	1.84333
Adur13620_comp1_c0_seq1	15.25	15.02	15.4467	5.87333	2.20667	1.58
Adur13620_comp2_c0_seq1	6.36333	3.87667	5.6	0.67	0.39	0
Adur13620_comp2_c0_seq2	4.71	3.58667	3.08333	0.646667	0.316667	0.253333
Adur13621_comp0_c0_seq1	10.5167	7.05	7.13	1.92333	0.0433333	0
Adur13686_comp0_c0_seq1	4.15333	4.73	4.62	3.19	1.36667	2.27667
Adur13705_comp0_c0_seq3	12.03	11.9033	11.61	2.68333	1.79	0.346667
Adur13709_comp0_c0_seq1	7.65333	4.54	5.33667	4.13667	6.18333	3.80667
Adur13722_comp0_c0_seq1	13.6433	13.1267	11.0133	7.60667	2.18667	0.94
Adur13731_comp0_c1_seq1	45.18	39.6433	43.86	26.8533	20.42	14.8167
Adur1373_comp0_c0_seq1	317.723	250.96	170.143	7.49333	0.156667	0.0533333
Adur13749_comp0_c0_seq2	82.1033	55.39	68.74	0.31	0.12	0.0233333
Adur13789_comp0_c0_seq1	19.6433	21.03	15.68	9.59	8.29667	7.81667
Adur1382_comp0_c0_seq1	11.1367	9.90667	12.5767	1.54333	0.03	0.446667
Adur13836_comp0_c0_seq3	33.94	37.55	29.8067	8.31333	6.44	6.16667
Adur13942_comp1_c0_seq1	7.37667	8.61667	9.52667	2.75667	10.1967	5.06333
Adur13951_comp1_c0_seq2	38.5867	56.5	51.5367	8.18333	1.38667	0.08
Adur13957_comp2_c0_seq3	8.65	9.52333	7.07	5.76333	4.02667	7.35
Adur13962_comp0_c0_seq2	28.3633	32.11	28.3167	27.07	18.86	30.31
Adur13989_comp0_c0_seq3	7.13	7.55667	7.18	6.41333	5.68667	7.29667
Adur13995_comp0_c0_seq1	5.63	6.56667	5.49667	3.17	0.37	0.426667
Adur1410_comp0_c0_seq1	759.447	603.463	766.687	78.6367	0.13	0.303333
Adur14111_comp0_c0_seq1	8.46333	4.28667	10.8433	2.63	2.05	0.323333
Adur1415_comp1_c0_seq1	130.883	102.267	82.5767	14.1767	4.29	3.09
Adur14191_comp0_c0_seq6	17.8933	18.8233	18.5367	8.59667	10.3533	19.7433
Adur14262_comp0_c0_seq1	3.42	4.05	2.5	1.03	0.146667	0
Adur14274_comp0_c0_seq1	9.85333	12.97	10.78	6.02333	0	0.216667
Adur14296_comp0_c0_seq7	51.9533	40.82	42.59	42.0133	41.3667	43.3133
Adur14334_comp1_c0_seq2	11.1	10.9333	8.82	7.86667	10.7633	5.47
Adur14334_comp2_c0_seq1	9.71667	10.5067	9.66667	7.55667	6.92667	5.19333
Adur1437_comp0_c0_seq1	22.4433	18.9467	19	3.58	5.32	2.62667
Adur1438_comp2_c1_seq1	19.69	19.88	20.6567	3.87	3.84	3.99
Adur14392_comp0_c0_seq27	8.41	7.79667	8.73667	4.76667	2.81	3.18667
Adur14403_comp1_c0_seq2	6.17667	6.47	5.28	2.69333	0.1	1.10667
Adur14424_comp0_c0_seq2	13.4233	7.89333	10.1133	6.95667	5.15	1.80333
Adur14498_comp0_c0_seq1	15.3067	20.51	15.8433	4.34	3.32	2.02667
Adur14547_comp0_c0_seq3	12.31	7.62667	8.78333	6.26667	3.42667	0.333333
Adur145_comp3_c0_seq2	4.92	5.41667	5.22333	4.74	5.31	4.08667
Adur14644_comp1_c0_seq1	191.907	203.197	237.867	15.7167	4.21333	6.91333
Adur14656_comp0_c0_seq1	3.92	20.36	10.9667	4.33333	6.53667	4.10667
Adur14656_comp2_c0_seq1	4.81667	25.1333	11.3567	5.46333	5.75667	5.58
Adur14685_comp0_c0_seq1	10.1767	5.49	6.62667	5.79333	4.55333	1.02667
Adur14704_comp0_c0_seq1	10.05	10.4333	10.6233	8.08	9.09333	7.58
Adur14719_comp1_c0_seq1	4.82667	7.69667	5.59	3.27333	4.13	6.94667
Adur14729_comp0_c0_seq2	4.15333	2.93	3.29667	0.106667	1.17	0.173333
Adur14731_comp2_c0_seq4	23.08	31.5133	27.8833	19.7333	7.51	4.59
Adur14751_comp0_c0_seq2	15.8933	21.39	20.0633	15.2667	3.38	6.35333
Adur14795_comp0_c0_seq1	45.0633	40.13	37.07	33.44	29.63	19.2233
Adur14802_comp0_c1_seq1	68.69	68.4267	94.1333	14.49	1.22667	3.56
Adur14926_comp1_c0_seq3	2.21	2.86667	4.52667	1.71333	1.28	0.11
Adur15016_comp0_c0_seq1	4.64667	5.17	4.04667	2.63667	1.22667	1.18
Adur15077_comp0_c0_seq2	21.6933	20.1567	17.29	7.19667	11.75	9.26667
Adur15083_comp0_c0_seq1	29.5233	34.3933	53.4733	1.09	0	0.306667
Adur15083_comp0_c0_seq2	2.51667	2.86667	4.49	0.21	0	0.0533333
Adur15106_comp0_c0_seq2	20.7133	14.9367	15.11	2.21667	2.26667	1.51333
Adur15120_comp1_c0_seq2	7.17667	5.68	5.20333	3.56667	4.58667	1.98
Adur15162_comp0_c0_seq1	24.65	24.33	22.94	5.25333	1.46	2.24333
Adur15164_comp0_c0_seq2	3.48	5.02667	5.76667	2.80667	2.50333	0.716667
Adur15193_comp0_c0_seq1	6.21333	3.71	3.75333	0.593333	3.91333	0.24
Adur15210_comp1_c0_seq1	43.09	31.5567	40.1367	0.626667	10.6133	8.71667
Adur15210_comp5_c0_seq1	3.49667	12.6067	12.15	0.35	6.14667	4.81333
Adur15220_comp0_c0_seq1	29.5267	25.1633	30.5367	11.78	0.0733333	0
Adur15244_comp0_c1_seq1	29.5867	30.0667	29.8233	11.3033	9.24	9.67333
Adur15259_comp0_c0_seq1	8.03667	7.83667	6.52	3.49	3.76667	6.67333
Adur15330_comp0_c0_seq11	38.04	35.5	43.4967	5.24333	3.93667	7.8
Adur15341_comp1_c0_seq1	18.1067	10.5533	12.05	3.91667	5.09333	4.25333
Adur15394_comp0_c0_seq3	4.82	6.3	4.98667	2.09667	4.06333	4
Adur15402_comp0_c0_seq5	14.1667	11.49	12.7767	1.70333	3.12667	1.28333
Adur15432_comp0_c0_seq1	6.42667	5.68	4.64667	3.03333	4.06	3.76333
Adur15502_comp1_c0_seq1	6.21667	4.79	3.85667	2.47333	0.466667	0.476667
Adur15517_comp0_c0_seq3	6.61333	7.95	11.0367	5.35	1.75667	0.0966667
Adur15517_comp0_c0_seq7	8.78	10.6367	10.09	4.99667	2.01	0.87
Adur15539_comp2_c0_seq4	33.04	33.65	31.4267	10.9633	6.88333	11.9167
Adur15564_comp2_c0_seq1	2.50333	6.41333	4.99333	0.72	4.08333	1.79
Adur15567_comp0_c0_seq1	1.83	5.23667	6.29333	0.0833333	0.51	2.04667
Adur15578_comp0_c0_seq2	49.8733	49.79	58.2033	7.99667	0	1.18
Adur15601_comp0_c0_seq1	16.81	14.74	13.6267	4.96667	4.09333	2.65333
Adur15605_comp1_c1_seq4	65.09	54.2133	62.3067	6.36	2.77	1.01
Adur1560_comp0_c0_seq1	4.18333	3.69667	3.23	3.58	1.63667	2.74333
Adur15615_comp0_c0_seq2	9.38	8.31	9.61	4.55333	5.6	6.02667
Adur15785_comp0_c0_seq1	16.37	19.4333	12.47	8.19667	15.36	4.91333
Adur15816_comp0_c0_seq2	7.19333	9.83333	6.43333	2.69333	9.12333	2.63
Adur15823_comp0_c0_seq1	147.607	132.64	129.777	19.9067	23.5133	48.4533
Adur15854_comp0_c0_seq1	5.20333	4.24	3.92333	1.88667	3.49	1.69333
Adur15883_comp0_c0_seq1	31.75	19.0733	19.08	2.01667	0.26	0.0266667
Adur15917_comp1_c0_seq5	19.8067	16.5867	19.6867	7.45	2.29333	3.04333
Adur15929_comp0_c0_seq2	20.4967	28.5933	29.6067	9.79667	19.4567	24.0733
Adur1600_comp0_c0_seq1	13.7733	16.41	14.1267	12.4933	7.96	11.1467
Adur16024_comp1_c1_seq1	4.46333	4.09333	2.27333	2.09333	0.92	0.526667
Adur16047_comp0_c0_seq4	1.74667	7.78667	5.21667	1.34667	0.59	0.63
Adur16058_comp3_c0_seq1	44.54	46.6167	39.0867	9.3	8.41667	6.94
Adur16062_comp0_c0_seq1	31.3933	61.3067	59.3667	5.90667	13.32	18.35
Adur16093_comp0_c0_seq1	11.1667	11.4033	8.68	9.45333	8.22333	5.41
Adur16101_comp7_c0_seq1	20.9967	16.3033	13.2967	16.35	11.3967	11.75
Adur16110_comp0_c0_seq1	11.4033	13.4933	13.7533	10.62	9.62	11.8233
Adur16121_comp0_c0_seq2	7.16667	8.21	7.13667	5.34	3.20333	4.00667
Adur16176_comp0_c0_seq3	5.70667	6.57	5.32333	2.15333	3.10333	3.79667
Adur16190_comp1_c0_seq3	4.33	3.12333	3.93	3.38667	3.41667	3.12333
Adur1620_comp0_c0_seq3	4.22	2.15	1.36	1.41	1.34	1.82
Adur1620_comp0_c0_seq7	11.7133	5.88667	8.35333	3.58333	0.823333	7.35
Adur16339_comp0_c0_seq2	57.93	48.5533	53.23	13.9133	9.83667	13.8367
Adur16353_comp0_c0_seq4	25.3333	20.63	21.1633	4.81	7.86667	6.51667
Adur16366_comp1_c0_seq1	9.28333	9.97	12.4833	7.28	2.99667	8.98
Adur16367_comp0_c0_seq1	43.44	35.48	36.9867	5.78667	0.926667	0.416667
Adur16384_comp1_c0_seq2	53.2867	54.7733	28.7333	16.9367	5.03	4.89333
Adur16434_comp0_c0_seq1	12.83	6.51667	9.03333	2.35333	7.35667	4.84
Adur16454_comp0_c0_seq2	133.85	136.817	103.047	11.0833	5.06	6.87
Adur16625_comp0_c0_seq1	43.3167	45.32	54.7067	7.60667	0.156667	0.0733333
Adur16652_comp0_c0_seq1	45.04	36.8933	38.9167	22.4967	31.0533	25.1633
Adur16682_comp0_c0_seq1	4.15	4.48667	4.2	3.12	2.71	4.97667
Adur16689_comp0_c0_seq2	17.0733	20.9333	17.65	15.3467	8.82333	6.56333
Adur16727_comp0_c0_seq1	27.9533	27.8133	24.5067	10.74	2.76667	5.66
Adur16767_comp2_c0_seq9	771.263	532.687	663.773	33.7167	18.2833	28.3367
Adur16788_comp0_c0_seq1	9.2	7.90667	5.45	1.59	0.516667	0.653333
Adur16789_comp0_c0_seq1	7.04667	10.33	6.26	4.38667	7.59333	5.34333
Adur16792_comp0_c0_seq1	11.4967	10.52	11.1933	2.77	0.05	0
Adur16816_comp0_c0_seq1	11.1867	13.61	8.43333	5.35333	4.38667	3.72333
Adur16849_comp1_c0_seq1	16.09	12.9633	15.4367	8.27	12.2433	1.47333
Adur16850_comp6_c0_seq1	10.4433	14.0933	11.49	4.78	1.82667	0.286667
Adur1687_comp0_c0_seq1	19.2267	6.47667	4.27667	0	0.9	0
Adur16881_comp2_c0_seq2	8.57333	8.99333	5.54667	5.67	3.90333	6.28333
Adur16901_comp0_c0_seq2	6.22	8.23	5.54667	4.85333	4.32667	5.28667
Adur16901_comp1_c0_seq2	13.7833	17.6033	12.9633	12.95	10.9167	11.7767
Adur16907_comp0_c0_seq2	25.95	40.33	33.7967	12.5767	1.47333	2.97
Adur16924_comp0_c0_seq1	12.3867	13.8233	10.5067	4.91333	4.36	3.36667
Adur16961_comp1_c0_seq4	8.41333	8.84	8.11	2.34	4.38	3.44
Adur16965_comp1_c0_seq3	61.9867	55.84	73.8667	6.03	0.0266667	0.316667
Adur16965_comp1_c0_seq6	6.35	5.37667	4.53667	1.70667	0	0
Adur16979_comp0_c0_seq1	4.09667	5.57333	6.78333	0.243333	0.12	0.08
Adur16992_comp2_c0_seq1	175.607	164.393	148.777	11.4367	0.0766667	0.0533333
Adur17004_comp0_c0_seq1	7.02333	10.0367	16	1.2	1.33	0.373333
Adur17016_comp0_c0_seq7	5.79	7.62667	6.99333	4.21333	3.63333	5.7
Adur17036_comp1_c0_seq2	38.0667	40.37	31.8467	31.84	25.3767	26.52
Adur17072_comp1_c0_seq1	23.2433	21.7033	19.57	10.42	20.9267	5.85667
Adur17091_comp0_c0_seq1	10.54	12.79	8.16	5.48333	0.743333	1.75667
Adur17100_comp0_c0_seq1	17.3933	25.25	22.8433	5.55	1.07	0.39
Adur17144_comp0_c0_seq2	265.507	213.953	251.957	8.88	0.14	0.0766667
Adur17155_comp0_c0_seq1	5.02	3.68667	2.85	1.49	2.93667	0.286667
Adur17165_comp2_c0_seq1	32.98	19.3467	16.73	8.63667	20.9567	14.2833
Adur17170_comp2_c0_seq13	14.3667	13.71	14.3833	6.24	2.27	0.536667
Adur17213_comp0_c0_seq8	10.3033	9.63	9.22333	1.92	0.273333	0.116667
Adur17215_comp0_c0_seq1	1.49333	3.15333	8.40667	1.34667	0	0.306667
Adur17223_comp0_c0_seq7	8.97667	5.98667	6.86667	2.93	3.84	4.67333
Adur17237_comp2_c0_seq2	6.84	7.26333	7.20667	2.00333	2.06333	1.68667
Adur1723_comp3_c0_seq1	6.69333	5.13667	4.91	3.97667	2.33333	2.92
Adur17321_comp0_c0_seq2	5.77333	6.43667	6.82667	5.15667	4.21667	5.08
Adur17345_comp0_c0_seq1	8.26667	8.16333	5.72667	4.60667	1.83667	0.926667
Adur17350_comp0_c0_seq2	5.37667	4.95667	5.43667	2.28333	2.75667	3.88
Adur17350_comp2_c0_seq1	13.6	14.55	13.2767	5.94	3.47333	5.28
Adur17365_comp5_c1_seq4	11.5367	14.6967	9.29333	8.35667	2.55333	2.92333
Adur17380_comp0_c0_seq1	171.83	109.657	97.79	13.09	4.89333	3.36333
Adur17384_comp0_c0_seq2	23.2667	33.0533	17.91	13.3367	2.33	1.94333
Adur17390_comp0_c0_seq2	21.29	22.6667	12.9667	1.55667	0.09	0.05
Adur173_comp0_c0_seq6	47.1033	11.4067	23.03	1.49	4.34333	2.99
Adur17423_comp1_c1_seq1	10.1233	10.1433	10.6933	6.12	5.61	1.09333
Adur17427_comp0_c0_seq7	7.37667	10.2567	7.63667	6.99667	2.07	4.53
Adur17447_comp0_c0_seq1	449.403	387.087	444.333	81.89	0.173333	0.37
Adur17448_comp0_c0_seq1	110.673	146.537	200.273	2.65333	0	0.06
Adur1744_comp1_c0_seq1	12.6467	12.6967	13.95	5.01	2.54	10.4167
Adur1744_comp3_c0_seq4	13.88	16.03	17.1333	6.19333	3.60333	8.82
Adur17456_comp1_c0_seq5	18.7033	21.37	17.07	12.8067	16.58	18.1867
Adur17505_comp5_c0_seq1	3.12	5.86333	3.41667	1.51	0.0366667	0.0366667
Adur17510_comp0_c0_seq1	15.43	8.14333	7.81	7.40333	0.863333	0.0433333
Adur17517_comp0_c0_seq4	97.19	84.0767	93.3433	6.78	2.71	5.75
Adur1751_comp0_c0_seq2	24.1833	24.3833	22.1767	8.13333	8.74	9.53667
Adur17535_comp1_c0_seq2	11.5867	9.98	11.4067	0.29	0.143333	0
Adur17535_comp4_c0_seq1	79.9333	49.1033	59.14	2.18667	0.676667	0.176667
Adur17538_comp1_c0_seq1	39.6267	30.3033	23.3433	23.67	19.48	20.0033
Adur17548_comp0_c0_seq1	12	7.86	5.35	2.27667	0.653333	0.543333
Adur17594_comp0_c0_seq1	13.9933	11.96	9.85667	8.27667	8.91667	2.89
Adur17618_comp1_c0_seq1	9.70333	6.77667	5.18	6.42667	8.60667	0.276667
Adur17648_comp1_c0_seq3	195.57	166.267	183.073	7.53333	3.46	9.8
Adur1764_comp2_c1_seq5	19.7	17.69	20.4567	6.89667	0.36	1.05
Adur17654_comp1_c0_seq2	56.2667	35.0567	23.87	8.71	8.48	8.29
Adur17662_comp0_c1_seq2	3.88333	7.68667	6.40333	2.29	3.13667	4.54333
Adur17684_comp0_c0_seq1	9.24	13.2633	10.1667	5.22333	0.376667	0.06
Adur17698_comp1_c0_seq6	4.12333	4.03	4.99	3.55	3.67667	2.94
Adur17717_comp5_c0_seq1	32.4967	30.93	27.6033	16.7567	8.15667	20.7933
Adur1771_comp1_c0_seq1	27.4733	36.24	30.95	17.3633	7.54667	12.7533
Adur17725_comp2_c0_seq4	35.6867	41.2933	42.8867	6.41	1.14333	0.576667
Adur17725_comp3_c0_seq5	16.2567	21.0867	22.1033	0	0	0.526667
Adur17746_comp0_c0_seq1	17.36	23.62	16.2533	9.80333	3.69667	6.22
Adur17759_comp0_c1_seq1	8.70333	6.28	7.81333	3.70333	3.55	8.08667
Adur17761_comp0_c0_seq2	15.5367	14.5667	15.49	2.77333	7.00667	5.53
Adur17777_comp0_c0_seq5	12.0867	11.23	7.78333	3.91333	2.91667	3.86667
Adur17796_comp0_c0_seq1	24.0933	43.9967	28.5767	2.61	8.79667	1.44667
Adur17816_comp0_c0_seq1	21.27	22.6233	20.8833	15.8233	12.11	21.7733
Adur17816_comp1_c0_seq1	20.0633	21.29	19.39	11.1467	8.73667	17.41
Adur17840_comp1_c0_seq1	55.6467	33.2833	40.9433	6.73333	0.31	0.0866667
Adur17845_comp2_c0_seq1	15.1167	17.9433	14.3267	4.29	1.71333	2.51333
Adur1784_comp0_c0_seq3	15.57	7.16	7.16667	0.5	0.27	0.116667
Adur17916_comp0_c0_seq1	313.747	235.75	288.477	14.94	0.163333	0.233333
Adur17929_comp0_c0_seq1	48.32	28.4	48.0567	12.9467	3.75667	6.88333
Adur17988_comp1_c0_seq2	18.8567	17.6933	17.8833	14.65	7.17	5.90667
Adur18000_comp1_c0_seq4	4.41	5.16333	4.20667	3.99667	3.67667	3.83667
Adur18009_comp4_c0_seq3	985.203	623.49	830.243	45.4367	15.45	66.78
Adur18030_comp1_c0_seq2	24.1633	17.15	22.95	4.51667	4.45333	8.93667
Adur18041_comp2_c0_seq3	18.9733	19.4267	21.8	16.1467	7.57	16.1233
Adur18087_comp0_c0_seq1	2.13	2.40667	4.18667	1.37667	1.2	0.226667
Adur18110_comp0_c0_seq5	127.923	186.593	110.4	47.1567	35.9233	31.6833
Adur18131_comp0_c0_seq2	25.73	37.3333	34.46	7.11667	9.01667	12.7433
Adur18136_comp0_c0_seq1	20.1333	19.51	17.4033	14.1567	10.7867	8.46667
Adur18139_comp1_c0_seq1	9.32333	11.7867	8.89333	8.15	5.98667	8.22333
Adur1814_comp0_c0_seq1	35.31	27.8867	28.56	6.09333	6.34	4.79667
Adur18183_comp4_c0_seq16	18.18	18.8	16.44	3.09333	1.28667	0.826667
Adur18207_comp0_c0_seq1	155.027	84.9067	111.553	21.8467	48.13	94.6033
Adur18232_comp1_c0_seq3	10.91	13.73	15.2367	6.44667	6.55	7.23667
Adur18250_comp1_c0_seq2	37.43	35.3867	22.57	11.09	5.12667	3.68
Adur18304_comp0_c0_seq5	26.9967	24.48	33.4367	1.66	0.256667	0
Adur18309_comp0_c0_seq1	14.2467	10.4433	11.57	3.51	3.92667	4.57
Adur18324_comp0_c0_seq3	67.4433	49.48	45.61	9.13333	1.74	1.84667
Adur18352_comp0_c0_seq1	5.42	10.3433	6.12667	1.00333	0.0533333	0.02
Adur18355_comp0_c0_seq1	13.32	7.83333	9.22667	1.38333	3.13	2.06
Adur18370_comp0_c0_seq4	28.63	13.76	9.94	5.02	4.71667	11.0567
Adur18392_comp0_c0_seq15	15.4733	15.0767	14.2233	5.53667	0.766667	1.55
Adur183_comp2_c0_seq2	13.77	7.57333	13.93	0.15	0.14	0.266667
Adur18413_comp1_c0_seq1	245.163	200.033	202.183	20.05	9.53333	12.29
Adur18434_comp0_c0_seq1	5.26	6.30333	4.26667	2.90333	4.09	2.74667
Adur18445_comp0_c0_seq2	3.59	4.81	6.52	2.31333	0.113333	0
Adur18448_comp0_c0_seq8	34.1933	36.93	39.06	12.98	0.913333	0.866667
Adur18521_comp0_c0_seq1	33.36	27.89	30.9667	10.96	9.49333	15.6767
Adur18527_comp0_c0_seq1	20.9367	15.44	17.1733	6.14333	7.68333	6.45
Adur18527_comp1_c0_seq2	22.8767	18.4	21.9467	8	10.9933	9.14333
Adur18529_comp0_c0_seq1	9.18333	8.17667	6.57667	0.473333	1.64333	2.30333
Adur18529_comp0_c0_seq4	4.4	8.39333	5.63	2.60667	1.37333	0.96
Adur18546_comp0_c0_seq1	19.1467	16.23	18.1033	9.44333	8.40667	10.3933
Adur18560_comp0_c0_seq1	19.1667	18.9767	20	7.03	0.7	1.31667
Adur18589_comp1_c0_seq1	7.41667	3.76333	5.21667	2.70333	1.03	0
Adur18592_comp0_c0_seq2	4.37	3.96333	3.15	2.81333	4.27333	3.21
Adur18597_comp0_c0_seq1	12.49	14.98	17.58	6.26667	3.57333	3.48333
Adur18599_comp0_c0_seq2	31.44	38.6033	43.4933	11.0067	7.31667	8.54
Adur18600_comp0_c0_seq3	155.653	202.043	241.967	10.9733	2.88	1.41667
Adur18616_comp0_c0_seq1	2.91333	4.05	4.4	0.31	0.913333	0.326667
Adur18692_comp1_c0_seq16	24.2	25.6467	19.3233	21.7067	17.0833	25.2967
Adur18701_comp0_c0_seq1	18.95	18.1167	14.61	7.88333	2.42	3.56333
Adur18728_comp0_c0_seq1	113.623	139.097	101.457	19.29	0.0833333	0.0633333
Adur18749_comp0_c0_seq1	4.37333	2.90333	1.81667	2.14333	1.42	0
Adur18761_comp1_c0_seq1	15.1767	18.7333	14.13	3.70333	2.73667	3.83333
Adur18769_comp0_c0_seq1	18.8767	17.8433	17.0367	12.74	4.82	4.75
Adur18795_comp0_c0_seq1	1077.2	1001.6	1234.13	20.7533	0.12	0.176667
Adur18795_comp0_c1_seq1	39.48	18.2967	22.9733	1.46333	0.153333	0.39
Adur18795_comp0_c1_seq3	1419.37	1363.98	1586.71	32.99	1.13333	0.203333
Adur1881_comp0_c0_seq1	23.0367	24.01	25.47	16.2133	4.10667	2.23667
Adur18826_comp0_c0_seq3	12.3233	16.1333	9.46	7.66333	1.54333	1.16333
Adur18856_comp0_c0_seq1	1.16333	1.74667	5.28667	2.11	0.133333	0.423333
Adur1885_comp0_c0_seq1	7.81	25.0233	15.7533	7.20333	2.88	1.66333
Adur18887_comp0_c0_seq1	6.97333	4.87	5.38	5.29333	2.62333	2.53
Adur18892_comp0_c0_seq1	5.07667	5.77667	3.73333	2.85667	2.09667	1.12
Adur18902_comp0_c0_seq2	11.7333	9.20667	9.25333	9.72667	5.66667	3.36
Adur18905_comp1_c0_seq2	3.51667	1.74	4.01667	0.06	0	0.0466667
Adur18941_comp1_c0_seq2	14.4033	13.4	11.67	4.64333	2.97333	1.10333
Adur18992_comp0_c0_seq14	4.57667	4.48	4.03667	3.26333	2.89333	3.17
Adur19005_comp0_c0_seq1	11.3067	10.0667	11.3133	9.35667	10.3033	9.68
Adur19047_comp1_c0_seq1	6.69333	11.6467	8.06667	5.41	0.996667	2.71
Adur19065_comp3_c1_seq3	10.8567	10.8733	9.20667	5.69667	1.82333	2.27
Adur19067_comp0_c0_seq1	7.79667	7.43333	6.74667	3.67333	5.22667	4.81667
Adur19098_comp0_c0_seq1	1.67	2.99333	4.2	0.73	1.14	1.44
Adur19098_comp1_c0_seq1	9.59333	8.78667	9.32	2.93	1.51	3.45
Adur19124_comp0_c0_seq1	10.53	9.15333	10.0033	5.40667	4.08667	3.27333
Adur19141_comp2_c0_seq4	10.89	8.64333	7.83	5.53333	6.64333	5.25667
Adur19167_comp1_c0_seq2	141.583	187.237	217.01	9.52	0.21	0.0333333
Adur1916_comp0_c0_seq1	6.24	4.11	7.67333	1.01667	0.09	0.603333
Adur1916_comp4_c0_seq8	14.66	19.31	23.26	11.6933	8.16333	9.08333
Adur19180_comp0_c0_seq4	23.66	23.08	24.3033	9.12	1.20667	0.456667
Adur19192_comp1_c0_seq1	12.1133	9.59	9.07	4.32333	4.55333	2.16
Adur19196_comp0_c0_seq2	5.7	9.56667	5.50667	4.43333	1.93333	1.78
Adur19209_comp0_c0_seq1	6.83667	8.16	8.35	6.34333	2.8	4.76333
Adur19217_comp2_c0_seq4	536.243	688.81	711.523	126.403	9.18	16.2267
Adur19219_comp0_c0_seq1	3.41	4.05	6.75667	0.533333	1.87333	3.18
Adur19325_comp0_c0_seq4	24.7067	22.9967	21.6533	6.79333	2.46333	2.71667
Adur19334_comp0_c0_seq1	26.14	21.7733	20.6467	5.63	1.12	1.66333
Adur19339_comp2_c0_seq1	41.57	53.5067	35.5833	35.7433	21.98	40.75
Adur19350_comp0_c0_seq1	11.83	11.61	8.24333	5.80333	4.85667	5.51333
Adur19365_comp1_c0_seq1	3.67	3.75667	6.02333	1.79333	0	0
Adur19367_comp2_c0_seq1	12.32	10.77	5.62667	7.72333	6.83667	8.03333
Adur19390_comp1_c0_seq1	7.63333	14.0633	12.77	3.87667	2.33667	0.396667
Adur19404_comp0_c0_seq4	13.13	16.3567	9.56667	7.73667	8.29	12.2533
Adur19420_comp1_c0_seq1	14.24	15.72	17.3567	1.38333	3.81667	0.673333
Adur19446_comp0_c0_seq1	15.2533	10.5633	27.3767	11.6867	18.0433	1.79667
Adur19480_comp0_c0_seq1	6.49	5.16667	5.33	0.98	4.21667	2.57667
Adur19520_comp2_c0_seq1	19.4767	18.8767	17.6167	14.8333	12.79	9.20667
Adur19525_comp1_c0_seq2	21.8067	20.4633	23	15.24	9.55667	13.31
Adur19551_comp0_c0_seq5	23.3133	23.9667	17.02	11.4867	6.17333	9.10333
Adur19609_comp0_c1_seq3	33.4	30.1267	33.22	5.5	0.43	2.14333
Adur19656_comp0_c0_seq1	29.2133	36.1867	25.1433	9.28667	6.63667	3.37667
Adur19690_comp1_c0_seq1	777.427	547.383	687.637	32.4367	0.35	3.44667
Adur19713_comp0_c0_seq51	15.6633	20.3767	22.3467	0.723333	0.07	0.0566667
Adur19740_comp0_c0_seq1	10.7467	13.38	10.66	4.27333	5.74333	4.70333
Adur19749_comp0_c1_seq3	85.7367	71.49	67.7133	9.86333	2.72	2.66333
Adur19750_comp3_c1_seq2	3.18	4.06667	3.57	1.90667	0.373333	0.223333
Adur19754_comp0_c0_seq1	87.72	86.29	72.1167	45.98	73.84	76.29
Adur19775_comp2_c0_seq2	54.9567	51.0267	41.98	32.1967	25.8	19.3633
Adur19811_comp0_c0_seq1	13.85	13.3067	13.6867	4.92	1.48	0.256667
Adur19812_comp0_c0_seq1	7.84333	6.64	4.86	0	0	0
Adur19831_comp0_c0_seq1	19.9067	17.8833	18.5467	12.9333	8.14667	10.4033
Adur19845_comp0_c0_seq1	151.087	71.2733	94.71	0.2	0.71	0
Adur19846_comp0_c0_seq1	6.70667	2.57333	3.31	4	3.14	2.21
Adur19850_comp0_c0_seq1	11.5367	7.76	7.58333	7.87333	2.68667	0.55
Adur19860_comp0_c0_seq2	156.15	113.397	105.037	20.3267	6.26	10.63
Adur19863_comp1_c0_seq1	13.5567	11.45	9.64667	4.76667	3.75667	1.36333
Adur19874_comp0_c0_seq2	28.5033	28.4233	33.84	10.8867	11.5067	15.0767
Adur20030_comp2_c0_seq5	4.45	4.53333	3.98667	3.29667	1.54333	2.91667
Adur20069_comp1_c0_seq1	29.07	26.3167	25.4433	3.27333	16.55	13.14
Adur20094_comp0_c0_seq1	42.21	36.3867	56.9367	1.67	0.21	0.0733333
Adur20112_comp0_c0_seq1	7.98667	8.31667	7.53333	5.46	3.19667	3.07333
Adur20115_comp0_c0_seq1	12.8333	17.5267	13.28	8.39333	3.02333	1.96333
Adur20118_comp0_c0_seq2	30.0733	17.47	16.0567	10.7867	1.34667	0.123333
Adur2014_comp0_c0_seq1	8.22333	9.11333	5.99667	5.79667	5.23	6.70667
Adur20174_comp0_c0_seq2	8.83	5.63333	3.96	3.39333	2.83	0.63
Adur2019_comp0_c0_seq2	8.74	11.1267	8.32	7.37	1.01	4.28667
Adur2022_comp0_c0_seq3	11.02	8.22	8.71	2.20333	3.71667	6.69667
Adur20242_comp1_c0_seq1	8.15	7.46	8.70667	0.16	1.73333	1.24
Adur2025_comp0_c0_seq4	62.8933	78.5333	74.22	13.37	17.4933	47.2967
Adur2027_comp2_c0_seq1	12.5633	9.96667	10.1233	1.67	12.82	0.373333
Adur20286_comp1_c0_seq1	18.3833	11.6233	11.7867	6.40333	13.22	2.83
Adur20307_comp0_c0_seq1	8.17333	44.5433	24.0367	4.48333	6.47667	2.71
Adur20307_comp2_c0_seq1	7.07667	55.0367	28.88	4.61333	10.36	4.14
Adur20357_comp0_c0_seq1	31.73	37.1867	27.0567	17.7733	0	0
Adur20375_comp0_c0_seq11	33.8767	22.0167	39.0933	0.436667	2.31333	0.476667
Adur20381_comp1_c0_seq4	13.8333	10.55	8.15	5.10667	2.34667	6.74667
Adur20391_comp0_c0_seq1	5.75	6.76333	6.82667	3.79333	0.216667	0.08
Adur2043_comp3_c0_seq1	9.02333	7.86333	11.35	1.45	0.06	0.0733333
Adur2051_comp0_c0_seq1	5.15	4.02667	3.68667	0.206667	0	0
Adur20537_comp0_c0_seq1	33.7933	36.8333	27.88	15.07	8.64333	11.1067
Adur20579_comp0_c0_seq1	5.04333	4.15	4.13667	0.64	0.386667	0.486667
Adur20584_comp0_c0_seq1	5.04667	2.86667	3.01	1.09333	2.20667	3.68
Adur2060_comp0_c0_seq1	8.38667	5.39667	8.10667	0.0166667	0.0933333	0
Adur20637_comp0_c0_seq1	17.98	7.25	7.27667	7.25	9.51667	0.656667
Adur20637_comp2_c0_seq1	24.1967	20.6633	19.9333	8.12	4.77333	3.95
Adur20638_comp1_c0_seq3	9.53	8.86	6.94	8.00333	7.64333	4.59333
Adur20644_comp0_c0_seq1	34.1567	42.6033	37.59	12.7367	2.02	2.02667
Adur20653_comp1_c0_seq3	6.27667	6.20333	6.18	2.50333	4.27333	5.52333
Adur20654_comp1_c0_seq1	14.7667	28.0633	18.4133	2.90667	2.11667	1.16333
Adur20664_comp0_c0_seq2	7.27	8.08333	5.67333	5.11333	6.11667	7.6
Adur20665_comp0_c0_seq1	16.9133	17.99	13.9133	0.0566667	0.196667	0.03
Adur20666_comp1_c0_seq1	27.5533	35.1867	26.78	23.02	9.21333	8.8
Adur20770_comp0_c0_seq1	53.6267	40.7233	40.2367	1.45667	0.64	3.71
Adur20782_comp0_c0_seq7	3.50667	5.23	4.66333	3.1	0	0.496667
Adur20793_comp0_c0_seq1	6.68333	9.11667	6.53	5.54333	1.74	4.37333
Adur20798_comp0_c0_seq1	12.6233	8.62	6.49	0.57	0.9	0.246667
Adur20805_comp1_c0_seq7	51.39	47.31	52.9067	6.34333	1.89	10.0767
Adur20807_comp0_c0_seq1	5.93333	4.78	4.66333	5.16333	3.60667	3.15667
Adur20808_comp1_c0_seq1	31.1267	21.3867	25.06	4.96	2.4	3.73667
Adur20808_comp1_c1_seq1	25.2867	18.3767	20.43	3.75333	2.00333	2.28667
Adur20833_comp1_c0_seq1	8.76667	8.07667	8.99	4.78	3.63	3.79
Adur20860_comp0_c0_seq1	26.7033	20.8867	17.9133	6.33333	6.50333	7.1
Adur20868_comp1_c0_seq1	39.29	37.95	33.21	2.75	0.0566667	0
Adur20872_comp2_c0_seq4	14.9433	9.83	11.4467	7.65667	4.62333	5.16333
Adur20884_comp0_c0_seq1	28.9133	26.0333	24.0467	20.6433	14.3767	16.6567
Adur20910_comp0_c0_seq2	11.5033	9.31333	10.06	5.33	3.52	3
Adur20911_comp2_c0_seq3	14.78	14.4767	13.7667	3.17667	6.21	7.70667
Adur20912_comp0_c0_seq1	32.81	16.93	19.7433	2.14	0.776667	0.0933333
Adur2092_comp2_c0_seq2	19.8667	17.3967	18.2567	6.62667	8.42333	16.9467
Adur2092_comp2_c0_seq4	3.3	2.96667	4.67	0	0.17	4.02333
Adur21009_comp1_c0_seq1	50.8367	38.2333	41.5333	5.10333	5.69	3.72667
Adur2100_comp0_c0_seq3	5.99333	5.87333	4.53667	2.19667	2.17333	1.09
Adur2101_comp0_c0_seq5	34.51	28.35	29.5967	15.1067	7.99667	2.02
Adur21027_comp1_c0_seq1	8.25667	7.64667	7.07667	4.94333	4.34333	8.41667
Adur21047_comp0_c0_seq5	14.9933	15.8633	13.15	13.21	14.1933	14.09
Adur2106_comp0_c0_seq12	875.043	406.423	483.73	12.5833	0.42	0.316667
Adur2106_comp0_c0_seq17	503.5	508.67	524.84	21.4733	0.123333	0
Adur2106_comp0_c0_seq4	1030.4	489.253	659.713	17.4067	0.216667	0.303333
Adur21080_comp0_c0_seq1	18.7	17.3767	13.7433	5.15333	0.783333	0
Adur21084_comp0_c0_seq1	7.54	8.07	7.51667	6.53	6.01667	5.35667
Adur21086_comp0_c0_seq7	12.2367	9.58333	8.45	4.37	2.43	1.61667
Adur2108_comp0_c0_seq1	13.34	8.06	13.5567	2.19333	4.09333	10.5433
Adur21090_comp0_c0_seq2	24.4	22.0833	19.1467	14.7967	14.44	5.60333
Adur2112_comp2_c0_seq1	6.83	3.63333	5.19333	1.47667	0.186667	0.133333
Adur21134_comp0_c0_seq2	109.707	155.877	133.523	70.2333	3.65	0.473333
Adur2113_comp0_c0_seq2	6.44333	9.08	5.26333	5.3	1.82333	2.08
Adur2114_comp0_c0_seq2	17.1633	14.2667	11.91	7.24	6.15333	3.25333
Adur21154_comp0_c0_seq1	13.97	21.4167	20.5967	13.3867	4.98333	19.17
Adur21163_comp3_c0_seq1	6.01	2.33667	1.47333	0.583333	3.51333	1.41667
Adur21163_comp5_c0_seq1	10.57	10.85	9.71667	5.78333	5.71333	4.21
Adur21174_comp2_c0_seq2	17.6733	15.4633	13.84	2.17667	0.663333	1
Adur21248_comp0_c0_seq6	15.42	12.91	14.1233	5.68333	1.56667	0.49
Adur21258_comp1_c0_seq3	4.43667	1.76333	3.01333	0	0.0266667	0
Adur2125_comp0_c0_seq4	4.47667	6.12333	3.38667	1.55333	0.616667	0.523333
Adur2125_comp0_c0_seq5	33.19	30.6967	26.3933	3.98333	1.31667	0.93
Adur21327_comp0_c0_seq2	6.90667	4.96333	5.33667	2.14667	0.0433333	0
Adur21377_comp0_c0_seq1	3.49333	12.26	14.6633	0.12	1.81667	0.353333
Adur21378_comp0_c0_seq1	30.0367	50.7267	45.8567	6.66	11.7033	14.21
Adur21381_comp0_c0_seq1	10.92	14.48	12.8467	2.10333	8.71	7.44
Adur21465_comp0_c0_seq1	27.7367	25.1133	26.0867	8.96	7.55667	6.63667
Adur21474_comp1_c0_seq2	20.78	20.63	18.9033	8.38333	4.79333	6.67333
Adur21491_comp1_c0_seq3	252.72	199.933	205.25	12.86	13.5833	16.13
Adur21558_comp1_c0_seq3	11.2167	8.98	9.80333	3.22667	0.696667	0.81
Adur21567_comp2_c0_seq2	27.2833	29.4233	23.1833	16.5167	11.8933	12.5567
Adur2157_comp0_c0_seq1	6.31667	5.96333	5.92	0.993333	0.41	0.526667
Adur21608_comp1_c0_seq1	44.64	35.1567	40.75	20.5967	3.78	0.486667
Adur2161_comp0_c0_seq1	25.7867	15.5367	18.3067	12.6533	2.36	3.44333
Adur21638_comp1_c0_seq1	8.81	6.53333	4.94667	2.28667	1.40333	0.566667
Adur21646_comp0_c0_seq3	70.25	71.0433	71.9	49.0233	27.1967	13.6233
Adur21720_comp0_c0_seq3	3.6	4.58	3.8	3.49	2.45333	3.57333
Adur21734_comp0_c0_seq20	3.32333	4.79333	3.53667	1.04667	0.0833333	0.153333
Adur21734_comp0_c0_seq3	190.053	206.153	172.717	139.49	21.68	10.8833
Adur21765_comp0_c0_seq2	12.3033	18.3067	11.91	3.27667	0.933333	0.346667
Adur21779_comp0_c0_seq1	4.83333	2.31667	2.21333	1.17667	2.27	0.126667
Adur217_comp0_c0_seq2	11.71	5.86	9.12667	1.64	0.0266667	0.0766667
Adur2181_comp0_c0_seq1	8.73333	7.32667	8.54667	6.49667	4.40333	9.54
Adur2182_comp0_c0_seq1	4.09	3.91667	4.08	0.97	1.93667	0.0666667
Adur21834_comp1_c0_seq1	3.96667	4.63667	4.3	1.99667	0.623333	0.633333
Adur21847_comp1_c0_seq2	26.3633	42.63	30.6733	20.2933	1.86333	2.37333
Adur21892_comp0_c0_seq1	7.63	15.0633	11.9633	0	9.38667	4.55667
Adur21892_comp0_c0_seq3	6.34	66.1733	120.84	6.84333	69.86	23.3467
Adur21892_comp0_c0_seq4	2.33667	9.45333	6.05333	0	2.79333	0.946667
Adur21938_comp0_c0_seq6	13.9833	15.2567	15.6567	12.8533	2.36333	1.74333
Adur21943_comp1_c0_seq2	53.5467	62.5067	34.9433	41.62	13.3167	20.3067
Adur2195_comp0_c0_seq1	76.13	67.4067	57.0633	13.3067	12.0233	11.6
Adur22017_comp1_c0_seq1	267.957	218.477	229.747	69.5867	0.383333	0.14
Adur22040_comp0_c0_seq3	6.1	5.96667	4.57333	3.14333	3.23	2.98333
Adur22046_comp0_c0_seq1	4.79	2.70667	1.34	1.77333	0.82	1.44333
Adur22059_comp0_c0_seq17	20.14	19.7233	19.1933	7.62	4.51	17.2033
Adur22073_comp1_c0_seq3	20.9467	22.98	18.6633	14.7067	9.12	10.8867
Adur22081_comp0_c0_seq2	4.67333	4.58333	3.96667	2.54667	0.616667	3.09
Adur2209_comp0_c0_seq1	7.92667	4.54333	3.43333	2.86	4.92333	3.43
Adur22153_comp0_c0_seq1	14.0067	18.48	13.1767	6.51	1.85333	2.60333
Adur22155_comp0_c0_seq1	5.77667	4.68667	3.71667	3.86667	4.14333	4.2
Adur22174_comp1_c0_seq1	4.49667	3.08	3.54667	1.35	2.42	1.57
Adur22180_comp1_c0_seq1	10.3267	13.4533	10.72	9.34333	4.49	5.48667
Adur22192_comp0_c0_seq2	4.88667	6.82	7.43667	2.63	1.42	0.72
Adur22224_comp0_c0_seq1	7.51667	4.41	6.99667	0.61	1.00667	0.58
Adur22242_comp2_c0_seq1	35.2	269.04	141.73	41.2833	0.3	0.233333
Adur22243_comp1_c0_seq4	4.12	5.22	4.05	2.74333	0.966667	1.64333
Adur22247_comp0_c0_seq3	2.6	4.8	5.40667	2.54667	1.37333	2.42
Adur22255_comp0_c0_seq2	22.6267	18.3	16.79	6.62333	6.52	2.54333
Adur22269_comp0_c0_seq4	20.8567	16.0367	16.12	9.20333	11.3033	3.14333
Adur22274_comp1_c0_seq8	33.8033	30	31.2367	11.1833	12.6767	15.3967
Adur22278_comp0_c0_seq1	42.8733	36.1633	27.08	32.8633	2.59	0.423333
Adur22288_comp0_c0_seq1	16.97	17.41	13.5767	11.1533	4.36	2.25
Adur2228_comp1_c0_seq1	7.7	6.81	8.41333	1.80667	2.10667	2.59333
Adur22293_comp2_c0_seq2	36.2733	29.8033	26.6033	24.7033	32.1067	28.3233
Adur22293_comp3_c0_seq1	8.37333	12.7733	10.32	4.61667	11.88	3.33667
Adur22295_comp0_c0_seq1	4.26	5.77667	6.24333	3.8	0.636667	0.236667
Adur22307_comp0_c0_seq1	22.9633	25.2867	22.5367	13.4033	12.11	8.07333
Adur22315_comp2_c0_seq2	0.95	5.55667	3.78667	0.87	0.203333	0.06
Adur22317_comp1_c0_seq1	14.2267	10.04	8.94667	2.93667	2.07	1.22333
Adur22340_comp0_c0_seq2	27.01	27.63	26.1667	24.4567	20.07	21.27
Adur22345_comp0_c0_seq1	100.957	83.7633	88.46	9.4	1.63667	0.156667
Adur22349_comp1_c0_seq1	8.64	12.8867	11.4367	6.4	2.92333	3.17667
Adur22350_comp0_c0_seq2	10.0167	12.3067	14.37	7.16	2.43667	4.34
Adur2236_comp1_c0_seq1	117.05	97.9467	72.2933	24.49	9.90333	8.52667
Adur22378_comp0_c0_seq1	15.74	27.0533	12.9167	7.45667	1.38	2.8
Adur22391_comp0_c0_seq1	680.773	662.177	806.143	320.46	1.10667	20.9533
Adur22431_comp0_c0_seq1	7.54	6.76	6.93667	4.22	2.73	2.16
Adur2244_comp0_c0_seq3	18.4933	17.45	15.7633	14.32	0.143333	0.0166667
Adur22466_comp0_c0_seq1	6.36	8.14333	6.68333	6.38	5.21	7.77
Adur2246_comp0_c0_seq1	3.06333	8.79667	5.63	0.183333	3.15333	1.34667
Adur22480_comp2_c0_seq1	16.5333	16.2867	14.0633	8.07	7.51333	5.73333
Adur22501_comp0_c0_seq1	16.41	12.5567	8.48667	11.04	7.69	4.13667
Adur22505_comp1_c0_seq1	20.8667	22.6	17.7967	9.89	7.36667	7.40333
Adur22564_comp0_c0_seq1	21.1433	6.76	9.74667	2.84333	16.3167	0.783333
Adur22597_comp0_c0_seq5	5.60333	5.54333	4.26667	0.366667	1.37667	0.813333
Adur22618_comp0_c0_seq2	15.4367	13.85	12.83	9.03667	6.26667	1.73333
Adur22620_comp1_c0_seq1	6.32333	6.00333	6.07333	3.99	4.18667	6.24333
Adur22633_comp0_c0_seq1	31.8833	25.9133	30.9633	6.95667	10.5	2.83333
Adur22681_comp0_c0_seq1	25.06	24.0067	23.7333	0.996667	0	0
Adur22683_comp1_c0_seq1	4.91667	6.08	4.95667	3.42333	3.70333	3.26
Adur22683_comp2_c0_seq1	7.88333	8.04	6.86333	3.90667	4.43	4.74
Adur22692_comp0_c0_seq1	9.44	9.90333	11.9833	0.72	0.616667	0.746667
Adur22700_comp0_c0_seq7	6.80333	7.16667	6.61	6.01333	4.24333	5.21
Adur22703_comp1_c0_seq13	32.4733	29.02	29.35	6.44	2.51	2.16333
Adur2273_comp1_c0_seq2	30.26	30.47	34.0167	2.51333	0.286667	0.03
Adur2276_comp1_c0_seq3	92.9833	77.04	80.9567	23.3367	7.86	12.0867
Adur22787_comp0_c1_seq2	661.55	419.037	485.297	49.72	0.143333	0.356667
Adur22836_comp0_c0_seq1	7.02	1.31667	0	0	2.68	0.796667
Adur22915_comp0_c0_seq1	26.5033	25.3133	30.28	4.36667	0	0.293333
Adur22959_comp0_c0_seq1	5.20667	5.95333	4.36333	4.24667	2.83667	2.34
Adur23028_comp0_c0_seq1	35.2833	43.0167	21.29	2.13667	4.93	6.15667
Adur23043_comp0_c0_seq1	3.17	5.25	5.18333	3.06	2.03667	3.94667
Adur23043_comp2_c0_seq1	4.82	5.00667	4.92333	3.76667	2.26333	3.61667
Adur23056_comp0_c0_seq1	7.01667	3.31667	2.21333	4.58333	3.46667	3.13667
Adur23061_comp0_c0_seq1	9.84667	7.08667	6.79	7.91667	5.36667	5.95
Adur2309_comp0_c0_seq1	172.997	103.02	129.2	11.75	0.13	0.0366667
Adur23100_comp2_c0_seq27	23.02	19.8367	20.1367	2.6	0.32	0
Adur2310_comp0_c0_seq1	13.7133	10.1433	12.82	0.12	1.5	0.573333
Adur23116_comp1_c0_seq1	38.4767	40.5867	40.51	23.8133	18.5933	10.8567
Adur23125_comp0_c0_seq1	16.39	18.2233	18.37	2.99	3.45667	2.08
Adur23126_comp0_c0_seq3	11.6367	13.0833	12.9733	2.77	2.68333	1.97
Adur23127_comp0_c0_seq1	4.84	4.65667	5.89667	1.49667	0.896667	2.06333
Adur23129_comp1_c0_seq1	60.0467	59.23	59.77	3.31333	0.146667	0.09
Adur23134_comp0_c0_seq7	107.857	112.717	118.13	13.3133	2.98333	5.31667
Adur23150_comp3_c0_seq1	25.8333	31.36	22.0033	5.14	4.79	4.42667
Adur23150_comp4_c0_seq1	40.0067	36.55	28.01	4.23	4.45667	4.47667
Adur23155_comp1_c0_seq2	23.1867	17.8067	20.0033	6.21	1.65333	1.36
Adur23161_comp0_c0_seq2	11.1267	9.43667	9.66333	1.96333	0.916667	0.533333
Adur23172_comp2_c0_seq1	20.1533	12.0033	18.99	0.0433333	0.16	0
Adur23195_comp0_c0_seq1	5.22667	3.49333	4.11	3.14667	3.42667	3.09
Adur23195_comp1_c0_seq1	4.38667	4.26	2.87667	1.87	0.866667	2.17667
Adur23203_comp0_c0_seq1	10.9	13.6267	9.66667	9.65	6.32667	7.86667
Adur23210_comp0_c1_seq7	14.8333	17.7033	18.6667	6	20.0067	9.42667
Adur23212_comp1_c0_seq8	46.8533	39.34	41.0533	2.23333	1.35667	0.406667
Adur23214_comp0_c0_seq1	36.7367	27.16	23.3933	19.1867	5.52	0.863333
Adur23263_comp0_c0_seq1	5.45	8.38	5.19	1.54667	2.28667	0.426667
Adur2326_comp0_c0_seq1	15.8133	12.43	14.3167	9.70667	13.9	5.71333
Adur2326_comp2_c0_seq5	9.42	6.25	7.27	3.97667	4.04	2.96
Adur23271_comp0_c0_seq1	8.25667	5.29667	8.83	2.00333	1.86667	2.76667
Adur23273_comp0_c0_seq2	35.66	34.1	25.09	15.06	9.58333	19.26
Adur23281_comp0_c0_seq2	5.37667	4.60333	3.86667	1.88	1.50333	1.3
Adur23312_comp3_c0_seq2	10.9467	11.0933	8.66	6.09667	4.52667	2.05
Adur23315_comp2_c1_seq2	9.35	6.88667	7.79	5.70333	2.49	6.59667
Adur2331_comp0_c0_seq3	13.2167	14.6267	13.17	2.49667	0.926667	0.69
Adur23324_comp0_c0_seq1	10.13	13.1267	10.1467	5.09	1.96333	5.55
Adur23329_comp0_c0_seq1	17.6133	22.49	16.4867	10.0567	2.74333	2.45
Adur2332_comp0_c0_seq1	4.34	4.31333	3.26667	3.14333	0.523333	0.61
Adur23341_comp0_c0_seq1	46.2533	45.55	43.0533	5.87333	9.56	11.0233
Adur23355_comp0_c0_seq6	45.7867	46.9733	49.82	5.64667	0.196667	0
Adur23371_comp1_c0_seq1	19.8767	19.9833	14.97	9.89333	6.94333	4.53333
Adur23375_comp0_c0_seq1	5.16333	5.42667	4.94	2.25667	1.12667	1.91
Adur23378_comp1_c0_seq1	10.8567	12.2	8.12	5.72667	9.91	2.74
Adur23383_comp0_c0_seq2	62.1633	88.0033	76.1067	43.9267	39.53	30.57
Adur2339_comp1_c0_seq1	22.7267	25.9033	33.15	0.453333	0	0.0366667
Adur23423_comp0_c0_seq1	138.753	121.577	135.207	16.2967	1.22333	0.79
Adur23457_comp0_c0_seq2	4.66667	4.23667	3.96	1.27	2.39667	1.45333
Adur23478_comp0_c0_seq2	7.64	9.16333	8.92667	6.43667	6.17667	6.19667
Adur23481_comp0_c0_seq2	72.6733	61.32	59.45	6.75667	0.38	0.416667
Adur23492_comp0_c0_seq1	4.03333	4.08667	4.52667	0.316667	4.41333	0.373333
Adur23494_comp0_c0_seq13	26.19	23.78	24.39	6.93	4.66	5.56667
Adur23548_comp0_c0_seq1	67.7167	69.5933	78.57	9.51	1.26667	2.16333
Adur23593_comp0_c0_seq1	119.723	18.99	16.7967	11.6	24.9633	10.44
Adur23594_comp0_c0_seq1	5.16	3.53	3.28333	0.363333	0.86	0.703333
Adur23605_comp0_c0_seq1	22.28	51.85	33.86	7.26333	2.6	2.56333
Adur23606_comp0_c0_seq1	132.91	111.95	106.87	15.9633	3.38	1.45667
Adur23641_comp0_c0_seq1	29.1033	32.05	34.4433	3.45667	2.45667	1.02333
Adur23697_comp0_c0_seq2	8.24667	9.42	8.58	4.44667	2.28333	3.29333
Adur236_comp0_c0_seq2	1.66333	0.986667	5.48333	0.316667	0.253333	0.21
Adur23708_comp0_c0_seq1	40.1267	85.6133	36.9167	5.81667	43.91	22.0533
Adur23730_comp1_c0_seq1	6.39	7.14667	6.81	4.90333	4.14667	3.15333
Adur23739_comp0_c0_seq1	13.5033	22.8033	16.2733	1.23333	5.83	14.0067
Adur2377_comp1_c0_seq1	31.8	28.7133	20.8267	13.18	17.0967	10.7833
Adur23807_comp0_c0_seq34	463.127	401.087	497.347	12.4533	18.4	14.5
Adur23807_comp0_c0_seq35	19.8033	12.68	14.2833	0.353333	3.04	0.75
Adur2380_comp0_c0_seq1	12.4733	8.10667	5.75	2.67667	0	0
Adur2380_comp1_c0_seq1	4.53	3.83667	1.82667	0.7	0	0
Adur23823_comp1_c0_seq22	31.9933	24.4733	22.8867	6.78333	4.66333	3.48
Adur23837_comp0_c0_seq1	17.16	18.8633	14.2833	7.56667	3.05	2.61333
Adur23859_comp1_c0_seq1	5.58	6.77333	7.60333	4.61667	2.03667	0.936667
Adur2387_comp0_c0_seq6	6.86	5.88333	5.89667	1.88333	0.776667	0.35
Adur2388_comp0_c0_seq1	7.52333	6.36	5.7	6.33	2.75333	5.22667
Adur23902_comp2_c0_seq1	11.75	9.35667	8.10667	2.37333	1.31333	0.976667
Adur23912_comp0_c0_seq2	64.2633	74.2767	60.1767	23.8533	9.85333	10.57
Adur23913_comp0_c0_seq1	44.41	52.9467	43.35	15.68	5.31667	7.44
Adur23933_comp0_c0_seq4	3.53333	4.88333	4.35	0.98	0.0833333	0.0433333
Adur23946_comp0_c0_seq1	308.86	195.66	242.813	8.70333	0.116667	0.136667
Adur24003_comp1_c0_seq1	57.1333	66.63	57.4833	1.41	2.66667	1.87333
Adur24029_comp0_c0_seq1	0.186667	1.20333	5.12	0.473333	0.326667	0.0433333
Adur24094_comp0_c0_seq2	83.4033	109.863	122.407	8.84333	0.07	0.343333
Adur24095_comp0_c0_seq1	28.29	30.6233	32.83	9.50667	0	0.0833333
Adur24109_comp0_c0_seq1	32.1567	101.2	113.407	36.9367	106.103	3.39667
Adur24127_comp1_c0_seq1	116.33	135.473	95.2767	42.2767	51.8833	22.8
Adur24127_comp3_c0_seq1	100.377	118.75	84.1733	38.2633	41.0833	19.0967
Adur2412_comp1_c1_seq2	125.333	85.0633	111.663	18.37	2.47	1.9
Adur24131_comp1_c0_seq1	182.073	232.943	167.977	70.32	39.3133	13.6033
Adur24160_comp0_c0_seq2	4.26	7.18667	5.55667	3.18333	0.293333	0
Adur24161_comp0_c0_seq2	8.25667	9.32667	9.43333	6.72333	2.46	2.12
Adur24179_comp2_c0_seq1	6.65333	7.48333	4.83667	4.57667	1.57333	0.353333
Adur24193_comp0_c0_seq5	18.7333	17.5433	15.48	15.4633	15.08	16.2833
Adur24239_comp0_c0_seq2	8.57333	10.43	12.9467	3.90667	7.25333	6.69333
Adur24261_comp1_c0_seq1	33.6067	40.13	2.12333	7.29	0.17	0.05
Adur24267_comp3_c0_seq3	4.67	4.61	4.25333	1.65	1.45333	3.92333
Adur24277_comp2_c0_seq2	2.19	7.05333	12.9867	1.26	0.65	0.03
Adur24328_comp1_c0_seq1	13.46	10.74	13.33	8.87	6.15	9.59667
Adur24328_comp2_c0_seq1	4.28667	4.75	5.23333	3.91	1.87667	5.29333
Adur24346_comp0_c0_seq1	5.1	6.22333	5.16333	4.25333	4.54667	3.86333
Adur2436_comp0_c0_seq1	21.6067	19.47	18.4667	3.25	5.75333	8.98667
Adur24394_comp0_c0_seq2	31.42	37.03	26.4867	6.10667	4.49667	4.44333
Adur24398_comp1_c0_seq13	5.69	7.63	6.22	0.896667	0.88	0.68
Adur24444_comp3_c0_seq1	5.57	5.63333	6.82333	3.88333	2.38	2.18333
Adur24446_comp0_c0_seq13	8.04667	8.41	8.35	7.26667	6.00333	6.08667
Adur2444_comp1_c0_seq1	6.59333	4.59667	4.53	2.15333	3.66333	5.61667
Adur24457_comp2_c0_seq7	4.18667	5.45	4.36	3.92	4.14333	3.72
Adur24459_comp0_c0_seq1	137.95	98.35	128.19	8.88667	0.556667	0.37
Adur24470_comp1_c1_seq2	11.51	15.8833	12.1767	10.29	8.22	12.0667
Adur24484_comp0_c0_seq1	3.64333	4.10333	4.17333	2.97667	0.96	1.88
Adur24496_comp0_c0_seq2	26.8833	22.92	24.4567	22.7367	7.45667	5.41333
Adur24529_comp0_c0_seq1	4.30667	3.77667	4.82333	0.73	1.34667	0.613333
Adur2454_comp0_c0_seq7	35.3733	35.1233	32.7267	1.57667	0.483333	2.09333
Adur24559_comp0_c0_seq2	21.2033	9.43333	7.22333	2.36333	11.59	3.60333
Adur24594_comp0_c0_seq2	80.2733	134.57	118.237	9.38	21.9667	18.7933
Adur24604_comp0_c0_seq1	48.58	27.4867	31.3033	8.12333	12.95	8.57333
Adur24639_comp0_c0_seq2	58.55	60.1933	45.4367	50.7267	31.3167	39.38
Adur24643_comp0_c0_seq3	229.293	129.437	196.81	1.42	0.76	1.58
Adur24663_comp0_c0_seq1	7.20333	7.38333	7.08	5.74667	7.4	4.64667
Adur24674_comp0_c0_seq1	33.1433	23.1633	26.3433	0.663333	0.206667	0.06
Adur24688_comp0_c0_seq3	1021.11	1156.98	1470.51	62.8267	0.83	1.84667
Adur24713_comp0_c0_seq1	31.37	36.2533	32.25	7.95	28.86	27.1533
Adur24716_comp0_c0_seq2	8.13	5.93667	9.16	0.55	1.50667	1.52
Adur24716_comp1_c0_seq1	12.37	7.25333	9.42333	0.363333	1.79333	1.74667
Adur24736_comp0_c0_seq1	13.4833	2.09667	5.99333	0	0	0
Adur24736_comp1_c0_seq2	108.247	63.47	59.47	4.93667	0	0.0233333
Adur24771_comp0_c0_seq1	4.98667	3.61333	4.6	2.13667	2.78	4.32
Adur24829_comp0_c0_seq1	7.27333	7.53	9.40333	3.99333	1.72333	2.45
Adur2484_comp0_c0_seq1	3.77333	4.03	4.63667	1.69667	2.84333	4.29333
Adur24850_comp2_c0_seq6	4.03667	5.13	4.1	3.75333	3.55667	2.11333
Adur24873_comp0_c0_seq3	14.63	18.4967	14.9867	3.93	7.05	6.17
Adur24885_comp0_c0_seq1	27.36	26.3533	30.64	10.6967	0.0266667	0
Adur24886_comp0_c0_seq1	4.84667	3.41667	3.17333	2.35333	2.21333	3.32667
Adur24890_comp0_c0_seq1	1225.8	987.793	1452.59	125.91	0.32	1.65667
Adur24893_comp2_c0_seq1	3.09667	7.09333	5.79667	2.07	0.233333	0.173333
Adur24923_comp0_c0_seq1	24.3767	12.01	8.86667	0.256667	0	0.05
Adur24980_comp0_c0_seq5	20.1767	22.4733	18.56	6.49333	4.74667	4.09
Adur25002_comp1_c0_seq5	26.53	4.21333	5.28333	5.29	9.47	3.82333
Adur25003_comp0_c0_seq3	13.4333	16.06	11.7267	7.09667	1.31667	0.226667
Adur25029_comp0_c0_seq1	8.30333	3.58667	3.77333	0.166667	3.51	0.49
Adur25040_comp0_c0_seq1	7.00333	5.13333	6.31333	3.27333	7.5	3.60667
Adur2504_comp0_c0_seq1	7.77333	5.70667	5.77	5.74333	0.173333	0.0533333
Adur25074_comp0_c0_seq1	12.1967	6.84333	8.68333	2.54333	0.283333	0.596667
Adur25166_comp0_c0_seq1	3.91667	4.24	4.95	0.673333	0.0466667	0.0233333
Adur25310_comp0_c0_seq2	12.98	14.3767	16.0233	6.70333	2.27	6.75333
Adur25357_comp0_c0_seq1	5.1	4.35333	5.19333	1.86667	1.00667	2.01667
Adur25362_comp0_c0_seq4	14.19	12.72	14.7567	13.74	11.7233	11.8667
Adur25381_comp0_c0_seq1	24.89	23.15	19.8	11.77	16.5933	8.71333
Adur25397_comp0_c0_seq3	19.2967	26.8233	22.7033	10.2633	6.93333	7.84
Adur25411_comp0_c0_seq1	10.5833	17.1067	9.88667	7.28667	1.32	1.75667
Adur25425_comp2_c0_seq2	50	52.0267	46.59	32.7733	17.75	17.0233
Adur25425_comp2_c0_seq3	3.45	4.68	6.15	2.71667	2.16333	2.42333
Adur25441_comp0_c0_seq1	8.50333	12.6267	11.6433	7.52667	9.19667	0
Adur25444_comp1_c1_seq1	4.35667	8.18667	8.79667	3.19667	3.79	1.35667
Adur25445_comp0_c0_seq3	11.38	10.0267	9.44333	8.55667	3.76	9.00333
Adur25461_comp0_c0_seq1	38.4767	31.3833	30.7833	22.4567	32.7833	22.88
Adur25476_comp1_c0_seq2	4.66	6.58667	5.88333	2.58667	1.26333	1.33
Adur25477_comp0_c0_seq1	5.28333	5.19	3.86333	3.92	1.13333	1.58
Adur2548_comp0_c0_seq4	12.9933	16.4	11.4667	9.46333	8.89	10.0667
Adur25560_comp1_c0_seq1	50.4367	58.0967	61.1133	18.0867	2.02667	6.86667
Adur25566_comp2_c0_seq1	38.3633	36.4733	37.3533	9.41	6.46667	8.03
Adur25592_comp0_c0_seq1	225.61	615.913	575.73	226.063	0	0.166667
Adur25613_comp0_c0_seq1	4.16	1.64333	2.86	0.323333	0.156667	0.193333
Adur25644_comp0_c0_seq2	11.9	11.2667	9.74	5.25667	1.61	1.13
Adur25672_comp0_c0_seq2	8.57333	11.3867	10.9767	7.31	6.02333	3.97
Adur25679_comp0_c0_seq1	13.4533	23.8733	23.6567	4.01333	4.68667	1.26667
Adur25690_comp1_c0_seq1	4.01333	3.73	3.57	2.13667	2.22667	1.85333
Adur25745_comp0_c0_seq1	32.2933	24.8567	28.8967	16.5933	14.6633	15.2667
Adur25809_comp0_c0_seq2	296	232.553	296.367	49.1933	0.353333	0.07
Adur25819_comp0_c0_seq1	7.60667	7.19667	6.66333	5.53667	5.20333	6.11
Adur2581_comp0_c0_seq1	7.55667	6.65	6.33	5.90667	5.9	6.09
Adur25825_comp1_c0_seq1	4.68	3.52333	3.55333	1.68667	1.5	1.15667
Adur25859_comp0_c0_seq1	15.8767	18.4933	20.99	12.79	7.88667	9.78667
Adur25860_comp2_c1_seq6	3.37667	6.50667	7.28	2.46	5.87	3.47333
Adur25863_comp0_c0_seq1	7.49667	7.39667	7.97667	5.07	2.89	3.61
Adur2586_comp0_c0_seq1	5.23667	12.1733	9.9	5.45667	2.01	2.28
Adur25914_comp0_c0_seq3	14.7533	41.03	42.4533	19.1233	4.01667	1.20667
Adur25934_comp0_c0_seq4	28.3433	27.7867	37.4567	5.40333	0.29	0.0366667
Adur25939_comp0_c0_seq1	13.95	9.10333	11.37	3.7	10.1967	2.24
Adur2598_comp0_c0_seq1	159.127	176.513	106.87	56.9433	40.1467	24.5633
Adur25990_comp0_c0_seq18	33.9133	31.4667	38.1033	14.5267	10.2567	11.0167
Adur26028_comp2_c0_seq1	13.9167	14.1567	10.5633	7.4	5.54667	5.81667
Adur26059_comp1_c0_seq2	6.51667	7.41	4.91	2.9	2.64333	3.64667
Adur26092_comp0_c0_seq1	13.8133	14.5567	14.78	11.9633	4.15	8.35667
Adur26101_comp0_c0_seq1	15.27	12.5133	15.72	4.97667	0.153333	0.226667
Adur26117_comp0_c0_seq2	36.8733	24.7167	28.6567	20.72	2.28667	2.69333
Adur26120_comp1_c0_seq3	4.04333	2.85667	2.58667	2.07667	1.75	2.09333
Adur26129_comp0_c0_seq2	3.54333	5.23	5.28	2.91667	3.47	0.193333
Adur26134_comp2_c0_seq33	5.88667	4.21333	4.13	3.79333	3.55	0.946667
Adur26137_comp0_c0_seq1	41.3933	40.51	38.5567	3.72333	0.576667	0.22
Adur261_comp0_c0_seq1	22.4567	25.78	23.8067	1.74333	0.23	0.693333
Adur26200_comp0_c0_seq1	16.69	15.9333	18.1567	10.4333	6.78667	7.33
Adur26270_comp0_c1_seq1	17.0933	26.8367	17.9467	5.64333	6.57	13.5533
Adur2636_comp2_c2_seq1	19.6867	14.5167	14.7067	14.2267	8.30667	11.1267
Adur26384_comp0_c0_seq1	185.687	145.573	124.637	36.6167	5.15	9.23333
Adur26385_comp0_c0_seq1	10.8233	9.96333	8.80667	6.08667	11.05	4.74667
Adur26444_comp0_c0_seq2	6.85667	5.06667	4.46667	3.27	3.12333	6.36333
Adur26461_comp0_c0_seq1	24.2167	16.1767	16.5467	5.97667	4.2	2.71667
Adur26465_comp0_c0_seq28	12.0133	13.5767	16.4433	5.93	4.09667	11.2567
Adur26473_comp1_c0_seq5	8.57	6.6	7.34	7.82667	4.60333	7.11667
Adur26496_comp0_c0_seq3	12.9767	11.7067	11.2167	0.613333	0.126667	1.05
Adur26496_comp0_c0_seq4	23.7667	18.25	21.78	5.04333	2.66667	4.54
Adur26511_comp0_c0_seq1	87.5233	82.62	66.95	25.17	17.72	17.88
Adur26516_comp0_c0_seq12	9.55	8.94333	8.83	2.98333	2.38	2.6
Adur2651_comp3_c0_seq2	16.63	19.0433	17.1733	8.53333	2.45	2.95333
Adur26535_comp0_c0_seq1	12.53	2.12	1.86333	0	0	0
Adur26719_comp0_c0_seq2	37.29	39.78	42.6933	0.756667	0.813333	0.0533333
Adur26745_comp2_c0_seq1	228.983	217.703	223.147	65.6967	22.0033	23.17
Adur26765_comp0_c0_seq1	4.12	3.83667	3.46333	2.68333	4.26333	2.77667
Adur26768_comp0_c0_seq1	27.8067	27	21.4533	13.5667	9.23	12.1467
Adur26770_comp0_c0_seq2	62.1367	22.6133	28.7167	2.11667	3.14	1.40333
Adur26784_comp0_c0_seq1	9.04	7.01	7.83333	6.72667	4.9	5.01333
Adur26794_comp2_c0_seq8	2.51333	4.87	3.83333	2.19667	1.87667	3.58333
Adur26834_comp0_c0_seq1	4.72667	8.07333	8.72667	1.92	8.21333	4.62
Adur26842_comp0_c0_seq1	13.05	11.36	10.4333	5.20667	8.52	5.05
Adur2685_comp0_c0_seq1	2.02	4.22333	4.18667	1.46	1.57	3.54333
Adur2688_comp0_c0_seq1	23.6467	14.01	27.4567	4.67	8.84333	12.0333
Adur26907_comp0_c0_seq4	70.78	66.1133	50.9033	15.4	1.97	0.67
Adur26939_comp0_c0_seq1	43.8267	19.7267	25.8667	8.21667	10.5533	5.20667
Adur26942_comp0_c0_seq1	94.8233	59.0233	42.6333	25.4067	1.55	0.366667
Adur26949_comp0_c0_seq2	5.02333	3.80667	4.51667	0.916667	0.23	0
Adur26949_comp0_c0_seq4	4.16667	3.35	5.19	3.1	3.22333	0.356667
Adur26967_comp0_c0_seq3	9.7	12.26	11.9433	6.92333	6.63333	8.08
Adur26980_comp3_c0_seq1	7.68	0.236667	0.373333	0.126667	0.863333	0.966667
Adur26988_comp0_c0_seq5	52.35	48.6633	31.29	36.16	20.51	4.00333
Adur26999_comp0_c0_seq2	31.13	27.0767	21.75	22.31	20.2567	6.73333
Adur27015_comp0_c0_seq7	57.4	46.6967	53.4133	10.6533	1.65	3.00667
Adur27079_comp0_c0_seq1	7.73333	10.44	8.82	5.19667	3.81667	4.65333
Adur27128_comp0_c0_seq1	6.31333	6.84333	5.85333	2.54333	0.896667	0.613333
Adur27132_comp0_c0_seq1	2132.53	1339.69	1923.82	107.21	2.22333	2.70667
Adur27154_comp0_c0_seq1	2.85333	6.78333	8.15667	3.27333	3.29667	1.35333
Adur27156_comp0_c0_seq1	28.5233	32.46	23.8	13.2167	9.52667	6.32667
Adur2722_comp0_c0_seq1	18.77	22.1	19.3333	4	0.28	0.0866667
Adur27265_comp0_c0_seq1	48.0767	56.5767	66.9267	0.603333	0.0633333	0
Adur27311_comp0_c0_seq1	13.19	17.1233	17.8633	4.31	17.2067	12.3
Adur27344_comp0_c0_seq3	7.29333	5.47667	5.76333	4.71	7.46333	3.78667
Adur27353_comp0_c0_seq2	4.29	2.75333	2.96	2.68	2.17333	1.40667
Adur27395_comp0_c0_seq1	54.21	43.16	41.49	17.31	6.34333	14.55
Adur27427_comp1_c0_seq13	5.33333	6.36667	4.00667	0.306667	0.116667	0.09
Adur27427_comp1_c0_seq9	26.7367	26.8433	26.2333	3.58	0.243333	0.183333
Adur27490_comp0_c0_seq2	5.41	30.51	15.1167	3.68333	12.9967	9.79667
Adur27492_comp0_c0_seq2	7.13	16.6267	14.4767	1.88667	10.7733	12.3
Adur27498_comp0_c0_seq1	9.47667	5.34	7.73667	3.54333	4.23667	7.32333
Adur27604_comp0_c0_seq1	45.7533	43.6567	34.51	3.67	3.47667	1.67
Adur27644_comp0_c1_seq1	67.95	115.327	82.3133	11.6733	99.4467	61.2633
Adur27645_comp0_c0_seq1	18.6833	20.9633	24.3467	9.55	1.34333	2.28667
Adur27646_comp0_c0_seq1	1.38667	5.17667	2.57333	1.36667	2.02	2.65667
Adur27670_comp0_c0_seq2	82.5533	84.5	86.06	11.9267	9.46667	35.5067
Adur27674_comp0_c0_seq1	5.75333	7.49333	8.19333	1.87667	1.07333	1.20333
Adur27689_comp2_c0_seq5	190.263	186.51	201.943	17.8633	16.4767	20.0267
Adur27706_comp0_c0_seq1	16.36	14.9367	17.52	11.8267	4.11333	13.5533
Adur27710_comp1_c0_seq1	22.78	16.4533	15.1667	7.75333	4.04333	2.14333
Adur27733_comp0_c0_seq11	26.0167	28.0633	27.71	10.0533	7.45667	9.04
Adur27738_comp0_c0_seq1	10.32	7.46	10.31	4.14	2.23333	5.85
Adur27749_comp0_c0_seq2	5.3	3.22667	4.76	0.103333	0	0
Adur27775_comp1_c0_seq5	26.17	29.41	31.3067	22.0267	20.7767	28.5133
Adur27776_comp0_c0_seq5	35.07	39.4267	25.5533	9.55	3.49333	2.15667
Adur27786_comp0_c0_seq1	179.063	136.897	194.497	2.90333	0.116667	0
Adur27786_comp0_c0_seq2	4.22667	2.97	2.1	0.293333	0	0
Adur27789_comp0_c0_seq3	7.22667	7.76	6.83667	3.14667	3.99667	5.22
Adur27791_comp1_c0_seq7	194.23	164.493	166.187	55.0333	26.5867	16.6767
Adur27799_comp3_c0_seq2	45.48	55.7467	49.2633	11.0033	14.7733	9.07333
Adur27836_comp0_c0_seq2	10.5067	13.3467	17.3433	9.29333	3.98	0.95
Adur27844_comp0_c0_seq2	30.8233	30.6767	25.64	8.49	7.51667	6.89333
Adur27857_comp1_c0_seq3	87.67	89.0767	91.7033	40.1833	28.7333	45.06
Adur27889_comp0_c0_seq1	10.4733	36.6367	34.7667	5.52	0.486667	1.02
Adur27899_comp0_c0_seq11	33.03	25.0067	28.03	1.19333	0.0233333	0
Adur27960_comp0_c0_seq1	91.5333	68.97	66.0033	15.4433	3.88667	5.03667
Adur28034_comp0_c0_seq2	10.7567	16.3167	10.59	3.73333	3.33667	3.66667
Adur28050_comp2_c0_seq1	21.48	20.4333	19.0933	14.9133	11.82	14.9933
Adur28073_comp1_c0_seq1	8.88333	8.98333	7.32667	5.4	4.70333	5.17
Adur28173_comp1_c0_seq2	5.38	7.09	5.68333	0.276667	0.0666667	0
Adur28173_comp1_c1_seq4	18.07	18.1333	16.1767	2.82333	0.39	0
Adur28296_comp3_c0_seq1	42.3067	35.99	36.2067	5.73667	2.48	2.19333
Adur28316_comp0_c0_seq1	4.80333	3.09667	3.76667	1.6	0.54	0.43
Adur2833_comp0_c0_seq5	20.91	13.3167	14.8433	5.14333	7.23333	11.0167
Adur28341_comp1_c0_seq1	11.78	11.4633	14.7733	2.61	0.633333	0.313333
Adur28346_comp0_c0_seq1	10.8767	4.22667	5.75333	0.796667	4.04667	0.45
Adur28356_comp0_c0_seq1	8.13	11.69	8.80333	7.43333	3.68667	5.89667
Adur2836_comp0_c0_seq1	7.07	8.73333	8.39	2.21	0.203333	0.143333
Adur28371_comp1_c0_seq5	12.86	13.62	12.91	10.21	9.96	9.78333
Adur28387_comp3_c0_seq1	11.6367	10.3933	9.94	3.68	3.1	2.27333
Adur28404_comp0_c0_seq2	7.82667	7.15333	5.30333	5.88667	5.77333	1.64333
Adur28404_comp1_c0_seq1	8.43333	6.31	5.15667	3.33333	4.40333	1.31667
Adur28410_comp0_c0_seq1	30.8967	27.8567	26.4133	26.4033	14.26	17.7967
Adur28415_comp1_c0_seq1	5.31333	8.40333	4.57333	3.70333	2.52333	1.92667
Adur28466_comp0_c0_seq1	3.87	13.2	17.0867	0.02	0.03	0
Adur28467_comp0_c0_seq3	1.60667	4.98	6.77333	0.0166667	0	0
Adur28525_comp1_c0_seq2	18.8667	17.04	20.8267	6.62667	3.25667	8.14667
Adur28572_comp0_c0_seq1	13.12	21.08	18.0667	7.33333	0.33	0.476667
Adur28576_comp0_c0_seq4	19.67	15.4033	13.9033	10.3633	9.92667	7.17667
Adur28614_comp1_c0_seq1	14.71	24.44	16.79	0.756667	0.2	0.436667
Adur28630_comp0_c0_seq1	77.3633	64.1533	93.3367	11.0567	0	0.14
Adur28635_comp0_c0_seq1	11.6933	20.9933	15.34	4.9	5.69667	8.99667
Adur28653_comp0_c0_seq1	10.4733	10.9733	8.46667	6.49333	1.66	0.35
Adur28691_comp0_c0_seq5	16.31	17.2767	16.07	6.44667	1.08	5.86
Adur28694_comp1_c0_seq1	29.9067	35.5933	20.1833	12.7433	7.04667	10.03
Adur28743_comp1_c0_seq1	40.2167	37.3567	35.37	8.95	1.18333	0
Adur28747_comp0_c0_seq1	3.74333	4.19	5.92333	0.12	0.51	0.303333
Adur28780_comp0_c0_seq27	27	21.4533	24.53	5.45	0.63	4.17667
Adur28799_comp0_c0_seq1	4.38	3.43	3.85667	1.53	1.79333	1.73
Adur28802_comp0_c0_seq1	832.897	681.223	900.697	72.3367	0.453333	0.963333
Adur28812_comp0_c0_seq1	14.9367	17.1533	13.7833	9.11333	9.08667	9.46667
Adur2886_comp0_c0_seq4	8.10333	7.74333	7.17333	3.97	6.65333	5.30333
Adur28883_comp2_c0_seq1	6.21667	6.43667	5.33333	4.46	2.44333	2.97333
Adur28898_comp0_c0_seq1	4.74333	4.42333	5.02	0.396667	2.24333	1.33333
Adur2889_comp0_c0_seq1	2.81	12.2567	14.0767	0.813333	1.15333	0.543333
Adur28900_comp0_c0_seq1	0	35.8833	9.33	0.243333	0.0733333	0.0833333
Adur28908_comp0_c0_seq1	23.2367	30.89	27.5833	18.2633	7.42333	8.08333
Adur28927_comp0_c0_seq1	5.54667	2.76333	3.67667	4.02667	3.04333	0.656667
Adur28972_comp2_c0_seq1	12.2833	14.2967	11.2	3.33333	2.10333	2.44667
Adur28999_comp0_c0_seq1	12.9433	13.7133	12.31	1.84	2.03667	2.67667
Adur29053_comp0_c0_seq1	13.0467	21.8767	15.5767	0.966667	7.47	1.84333
Adur29057_comp0_c0_seq14	3.75	4.41667	5.48333	2.38333	1.53333	2.57
Adur2905_comp0_c0_seq1	4.43333	1.87333	3.77667	0	0	0
Adur29094_comp0_c0_seq2	7.18667	31.5067	19.5567	5.34333	7.41333	17.75
Adur290_comp0_c0_seq1	3.27	4.11333	2.73333	2.12667	0	0
Adur29127_comp1_c1_seq10	33.61	35.0767	42.9033	16.1767	7.78	11.1067
Adur29127_comp1_c1_seq7	24.2233	31.6133	40.4067	20.3867	3.46	12.01
Adur29148_comp0_c0_seq1	9.79667	4.75333	6.78667	4.85	1	2.87
Adur29157_comp0_c0_seq1	0	20.6433	15.18	0	0	0
Adur29277_comp0_c0_seq4	49.06	56.3067	48.1	4.44333	1.17	5.29667
Adur29283_comp0_c0_seq1	4.4	9.03	6.50333	2.58667	5.66667	1.37
Adur29297_comp1_c0_seq1	5.70667	4.77333	3.18667	2.92333	0.166667	0.11
Adur29332_comp0_c0_seq1	15.9433	15.3033	13.9167	2.01	5.02333	0.573333
Adur29340_comp1_c0_seq6	7.65333	2.06667	4.38333	3.02333	0.89	0.983333
Adur29399_comp0_c0_seq2	12.9067	18.7267	20.5667	13.15	4.09667	1.45
Adur29415_comp0_c0_seq1	8.48	33.1667	38.2	8.54333	15.1867	17.8067
Adur29415_comp1_c0_seq1	5.86	24.9633	21.6733	5.15	14.4233	12.1867
Adur29446_comp1_c0_seq4	16.3033	19.3067	16.4267	9.41	0.26	0.06
Adur29471_comp0_c0_seq7	37.6933	37.2367	38.3133	22.4567	24.39	4.57333
Adur29536_comp1_c0_seq2	10.9467	9.58333	5.31333	4.2	6.06333	2.93667
Adur2954_comp0_c0_seq1	5.40667	5.49333	4.03	2.99	0.863333	0.823333
Adur29576_comp0_c0_seq4	219.8	135.05	137.83	82.6667	123.987	14.7867
Adur29579_comp1_c0_seq1	6.21	5.98667	5.56667	3.99333	4.4	2.20333
Adur29580_comp0_c0_seq3	22.0067	18.89	22.04	8.83	8.76	10.1533
Adur29624_comp0_c0_seq5	264.72	336.34	264.55	216.767	215.12	94.9233
Adur29626_comp0_c0_seq1	13.81	17.9167	21.74	13.9433	6.93667	9.80667
Adur29655_comp0_c0_seq1	13.7933	10.9	10.2767	5.39333	4.13667	7.68667
Adur2965_comp2_c0_seq1	4.69333	1.00333	0	0.36	0	0
Adur29678_comp0_c0_seq4	49.05	46.95	68.3933	3.20667	0.06	0.13
Adur2968_comp0_c0_seq1	13.5933	12.04	12.1533	5.93667	1.15667	2.18333
Adur29715_comp0_c0_seq1	9.15667	7.41667	6.01	2.12333	1.97	0.343333
Adur29733_comp0_c0_seq1	35.83	174.767	156.617	1.13333	52.5967	80.9067
Adur29739_comp0_c0_seq1	12.3633	23.7233	34.8533	3.18333	7.26	8.23667
Adur29766_comp0_c0_seq1	36.4933	40.6533	34.8067	10.04	1.19667	0.786667
Adur29797_comp0_c0_seq1	6.18333	7.23667	5.50333	2.14	2.58667	0.966667
Adur2985_comp0_c0_seq4	45.6667	41.9933	46.0167	0.276667	0.576667	0.733333
Adur2985_comp0_c0_seq9	21.2533	17.2333	19.0967	0.83	1.28333	1.22667
Adur29882_comp1_c0_seq1	24.3367	26.2467	18.2033	14	6.14	10.9933
Adur298_comp0_c0_seq2	10.5433	12.27	9.04	4.60333	2.64667	2.74333
Adur29905_comp0_c0_seq1	85.8	48.74	59.35	10.7633	9.35667	5.07
Adur29942_comp4_c0_seq9	10.1	10.51	11.3867	4.21333	7.25333	11.9833
Adur29960_comp2_c0_seq2	11.5367	10.3267	10.5433	1.10333	1.22333	0.27
Adur29973_comp0_c0_seq1	15.1033	16.9667	12.69	4.98	1.24333	0.8
Adur29978_comp0_c1_seq1	14.1567	7.43667	6.36333	3.75667	2.63	0
Adur29978_comp1_c0_seq1	5.62	4.06	2.76	0.963333	0.806667	0
Adur29994_comp0_c0_seq1	30.8433	23.6133	24.5067	26.4833	13.2667	12.72
Adur2999_comp0_c0_seq1	13.74	18.0567	13.86	7.85667	7.93667	10.3233
Adur2999_comp1_c0_seq2	8.48	12.7267	8.79	6.63333	8.28	8.88333
Adur30002_comp0_c0_seq1	7.51667	6.72333	7.65667	4.77333	6.98333	3.54667
Adur30017_comp3_c0_seq1	4.64333	3.47667	3.67333	0.62	0.45	0.49
Adur3005_comp1_c0_seq5	23.35	19.35	21.4133	0.386667	0.453333	0
Adur30062_comp0_c0_seq1	261.093	175.37	163.153	35.0233	24.1433	19.5233
Adur30064_comp0_c0_seq1	26.7133	25.8167	29.16	7.07	0.166667	0.143333
Adur3009_comp0_c0_seq1	27.5233	4.35333	11.2767	2.81667	1.4	0.583333
Adur30156_comp1_c0_seq1	12.5167	13.46	12.11	6.64667	2.42333	3.43
Adur30156_comp2_c0_seq1	11.2433	12.3867	12.68	7.87333	2.76	3.79333
Adur30181_comp0_c0_seq1	20.08	17.4733	24.1233	16.41	9.39333	13.5333
Adur30187_comp0_c0_seq1	8.44333	9.91	12.59	0.0766667	0.09	0
Adur30207_comp1_c0_seq1	4.13333	4.39333	3.88333	2.71	2.17333	2.59667
Adur30259_comp0_c0_seq1	24.4167	12.8633	18.02	4.68333	0.97	0.05
Adur30273_comp1_c0_seq4	54.3567	50.8033	51.01	33.23	15.3567	10.43
Adur30317_comp0_c0_seq1	18.7033	19.13	15.69	6.35	3.51667	3.71
Adur30340_comp1_c0_seq1	10.2867	8.50667	4.91	7.26667	5.65	5.37
Adur30346_comp0_c0_seq1	5.64	7.44333	5.16333	0.606667	1.07333	1.77333
Adur30366_comp2_c0_seq3	4.68	5.42667	3.39667	3.81667	1.80333	2.93333
Adur30396_comp5_c0_seq8	61.89	21.69	39.2267	4.55333	4.83333	1.50333
Adur30396_comp8_c0_seq1	7.13	10.0033	8.53667	2.35667	2	8.33333
Adur30412_comp1_c0_seq1	10.9067	7.93667	9.58	0.776667	7.95	8.26667
Adur30413_comp0_c0_seq1	5.59333	6.28667	4.77	0.83	0.04	0.02
Adur30413_comp0_c1_seq1	7.63	8.63333	6.69333	3.02667	0.08	0.0333333
Adur30425_comp0_c0_seq1	17.0433	19.16	16.81	3.75667	3.91	3.46667
Adur30433_comp0_c0_seq1	8.75333	5.67667	7.17667	0	6.68333	2.31667
Adur30434_comp1_c0_seq1	64.8667	60.6133	73.0433	3.76	0.163333	0.12
Adur30456_comp2_c0_seq1	18.57	19.76	16.7767	6.54	2.98	5.39
Adur30457_comp1_c0_seq1	13.1733	12.23	9.34667	5.13333	12.3667	1.09
Adur30470_comp0_c0_seq2	21.4567	25.78	23.2667	0.85	2.49667	1.32667
Adur30487_comp0_c0_seq2	12.8333	12.56	11.7233	1.92	0.446667	0.543333
Adur30489_comp0_c0_seq5	24.7233	19.9	17.1633	2.89333	0.803333	0.256667
Adur30504_comp0_c0_seq1	19.7233	15	17.6233	6.45333	7.97	13.3667
Adur30517_comp1_c0_seq1	6.23333	3.96333	5.32	0.96	5.22	3.67333
Adur30530_comp0_c0_seq1	15.9767	15.9867	13.43	10.37	6.67667	6.12
Adur30536_comp1_c0_seq7	14.5867	18.0433	15.74	7.67	8.79	11.0233
Adur30547_comp0_c0_seq1	3.70667	4.17333	3.10333	1.64	1.09333	0.466667
Adur30547_comp0_c0_seq2	12.46	18.5833	10.5867	0	1.09333	0.04
Adur30548_comp0_c0_seq1	7.48	16.5233	13.6333	5.19	0.31	0.0966667
Adur30558_comp0_c0_seq3	14.13	17.0267	11.9967	10.5967	0.0533333	0.88
Adur30585_comp0_c0_seq1	21.34	15.73	14.5233	5.52333	3.42667	4.19333
Adur30586_comp1_c0_seq1	15.3267	14.59	10.8833	7.29333	3.41333	3.34
Adur30598_comp1_c0_seq11	63.4833	57.18	61.4167	9.80333	2.00333	1.78667
Adur30600_comp0_c0_seq4	8.60333	4.47333	5.30333	3.59333	5.44	2.21
Adur30604_comp0_c0_seq7	1095.72	623.083	984.86	162.053	207.78	1.46667
Adur30608_comp0_c0_seq9	29.7767	31.7833	40.8267	2.26333	0.06	0
Adur30623_comp1_c0_seq1	3.98667	5.44667	3.31	2.99	1.32667	3.54667
Adur30650_comp0_c0_seq1	1575.26	1300.39	1415.9	55.39	0.126667	0.2
Adur30708_comp0_c0_seq4	8010.68	4442.98	6582.31	12.78	2.39667	1.26667
Adur30710_comp0_c0_seq1	3.63667	4.12	5.51333	1.13667	1.75	1.78667
Adur30724_comp0_c0_seq1	5.6	11.98	12.07	3.38	1.95333	4.28
Adur30733_comp0_c0_seq29	6.75	6.22	4.49333	2.60667	0.27	0.06
Adur30752_comp0_c0_seq1	19.4867	13.5567	15.39	8.04	8.12333	9.35
Adur30755_comp4_c0_seq1	11.7367	17.3167	19.1967	11.8767	7.20667	9.06
Adur30759_comp0_c0_seq2	16.8	15.8133	20.9733	7.38667	6.91667	7.04667
Adur30886_comp1_c0_seq2	36.35	26.38	25.0067	16.57	25.9533	19.7067
Adur30892_comp1_c0_seq1	17.0633	25.73	21.94	14.59	19.78	17.8267
Adur30893_comp0_c0_seq1	22.2467	16.1033	20.7567	2.52333	0.0466667	0.0866667
Adur30930_comp0_c0_seq1	24.18	17.8133	16.4967	5.11	15.7733	1.07333
Adur30935_comp0_c0_seq1	12.6367	8.03	4.87667	0.65	0.88	3.72667
Adur30965_comp0_c0_seq1	12.77	10.7967	10.51	2.71333	2.44	2.17667
Adur30967_comp1_c0_seq2	2.69333	5.39667	4.05333	2.62	1.18667	2.87
Adur30974_comp2_c0_seq1	84.2733	111.86	88.0233	3.46667	0.586667	0.266667
Adur30992_comp2_c0_seq20	3.50667	5.22333	4.18	3.38667	4.29333	3.56667
Adur31024_comp0_c0_seq1	5.46333	7.15667	5.55	0.536667	0.0333333	0
Adur31037_comp0_c0_seq1	14.3867	12.6533	9.82	10.5533	8.47	2.35667
Adur31103_comp0_c0_seq1	10.6367	8.83333	11.16	7.85667	6.56667	8.47333
Adur31148_comp1_c0_seq3	13.9167	13.1	11.8867	4.16667	5.59	5.17333
Adur31170_comp0_c0_seq7	2.98333	6.31667	5.52	0.453333	0.0633333	0.0633333
Adur31173_comp0_c0_seq1	1.12	15.7133	9.31667	1.85	0	0.166667
Adur31175_comp0_c0_seq1	5.04	4.54667	3.68667	4.00667	4.9	1.55667
Adur31199_comp3_c0_seq1	5.62333	1.79	1.05333	2.26	2.63333	2.51333
Adur31217_comp0_c0_seq1	13.8367	14.0367	17.8633	8.32667	2.39	1.37333
Adur31217_comp0_c2_seq1	8.83333	13.2167	14.6667	4.34667	1.16	0.973333
Adur3126_comp0_c0_seq2	45.0967	36.6833	47.1767	1.70333	0.0866667	0.0933333
Adur31294_comp1_c1_seq8	11.5833	10.3233	12.1233	7.03667	2.92	4.34333
Adur31399_comp0_c0_seq1	5.63333	6.85667	4.01333	3.23	2.77	2.11
Adur31455_comp0_c0_seq1	7.97333	13.0133	9.84	1.86333	10.9133	10.06
Adur31461_comp0_c0_seq1	10.8867	4.19667	11.5733	0.81	0.05	0
Adur31467_comp0_c1_seq1	1379.75	1024.95	1340.97	144.823	0.856667	5.14333
Adur31468_comp1_c0_seq2	5.61333	3.99	3.4	0.776667	0.273333	0.83
Adur31468_comp1_c0_seq3	25.0467	26.2867	29.98	5.09333	2.84667	1.99333
Adur31472_comp0_c0_seq9	50.5167	42.51	46.5467	19.1767	14.9467	18.9333
Adur31478_comp0_c0_seq1	34.5067	32.0933	32.2967	7.2	10.8367	10.1033
Adur3148_comp0_c0_seq2	16.0167	22.4067	18.0633	4.5	1.02333	1.31333
Adur31507_comp1_c0_seq2	17.5967	16.4167	18.9267	2.13333	2.27333	0.756667
Adur31516_comp0_c0_seq1	4.77667	6.68333	5.77333	1.57667	0.213333	0.0666667
Adur31522_comp0_c0_seq3	19.1633	12.7033	10.9367	0.12	3.97667	0.0366667
Adur31533_comp0_c1_seq1	44.1233	56.72	30.0367	17.5233	1.12	0
Adur31534_comp0_c0_seq1	10.4367	9.53333	10.0467	4.94333	2.26	2.12
Adur31570_comp0_c0_seq1	4.59667	3.39667	3.07	0.853333	0.78	1.39333
Adur31572_comp1_c0_seq9	10.1233	11.8967	10.07	8.85333	7.02667	4.77667
Adur31583_comp0_c0_seq1	95.9033	75.5733	78.0233	29.9267	22.54	25.7333
Adur3166_comp1_c0_seq7	0.516667	1.61667	4.72333	0	0.856667	0
Adur31672_comp0_c0_seq1	29.8033	29.27	31.5167	3.48	18.7533	9.40667
Adur31675_comp0_c0_seq1	31.6933	30.5867	26.4533	7.56667	2.53	1.34667
Adur31682_comp0_c0_seq1	76.6233	104.667	75.65	22.57	6.11	7.36333
Adur316_comp0_c0_seq3	4.54	4.45333	5.01667	2.30333	0.293333	0.103333
Adur31716_comp0_c0_seq1	2.54667	2.93333	4.18333	0.82	0.106667	2.67333
Adur31769_comp0_c0_seq2	10.0167	7.32	6.89333	6.18667	4.60667	2.03333
Adur31774_comp0_c0_seq1	7.87333	10.1767	8.58667	5.19667	5.41333	5.86
Adur31774_comp1_c0_seq4	6.11667	8.53	6.86667	3.60333	3.45667	4.12667
Adur31824_comp3_c0_seq1	4.59667	4.63	3.05667	3.11	1.88667	2.92667
Adur31853_comp0_c0_seq1	31.5133	24.71	21.2833	6.80333	3.54	3.31333
Adur31853_comp3_c0_seq1	18.6133	17.6167	13.94	4.07	1.97	2.23667
Adur31854_comp0_c0_seq1	158.55	110.167	132.527	0.666667	0	0
Adur31882_comp0_c0_seq1	9	8.69	8.91333	3.01	0	0
Adur31883_comp0_c0_seq1	28.9233	31.3833	29.2967	12.9367	10.38	2.86
Adur31901_comp0_c0_seq2	22.1333	24.8067	27.4867	20.6333	14.6833	18.6733
Adur31932_comp1_c0_seq1	39.9267	38.5033	42.9533	20.74	10.3833	8.16
Adur31938_comp0_c0_seq1	137.553	90.6367	104.093	1.03333	0.07	0.463333
Adur31959_comp0_c0_seq2	3.12333	5.06333	3.79	2.92333	0.53	4.6
Adur31981_comp0_c0_seq1	21.8367	25.1267	19.4867	9.61667	3.8	4.90667
Adur32006_comp1_c0_seq1	3.10667	5.33333	4.52	2.57	1.59667	0.803333
Adur32007_comp2_c0_seq1	13.16	13.5267	10.67	7	5.17667	5.18333
Adur32025_comp1_c0_seq1	22.0733	23.6967	19.13	15.9833	14.2433	9.66
Adur32029_comp0_c0_seq1	15.4133	16.1733	9.96333	9.05667	2.74667	0.946667
Adur3202_comp0_c0_seq3	7.96333	6.38667	6.61667	1.15333	0.153333	0.02
Adur32035_comp0_c0_seq1	3.23	3.69667	4.06	1.47	1.20333	0.3
Adur32035_comp1_c0_seq1	4.36	5.54667	4.67	1.10333	1.20333	0.17
Adur32040_comp0_c0_seq4	4.52333	4.92333	4.95333	3.62333	2.52667	4.29667
Adur32108_comp1_c0_seq1	112.24	87.3733	133.57	20.57	0.0433333	3.08
Adur32110_comp0_c0_seq1	26.2467	30.4867	33.6733	15.6167	6.62	12.8133
Adur32162_comp1_c0_seq2	16.0633	17.8967	12.8467	4.73	1.28667	2.25667
Adur32183_comp0_c0_seq1	14.2967	11.8567	11.31	2.6	18	2.15667
Adur3219_comp1_c0_seq2	16.9433	14.3467	14.5033	1.48	0.28	0
Adur32227_comp0_c0_seq1	182.547	188.887	155.1	39.3867	0.616667	1.31667
Adur3224_comp0_c0_seq16	15.4533	9.94	12.4867	2.13	2.41333	0.486667
Adur32260_comp0_c1_seq17	6.15	5.42333	4.22333	3	2.73333	3.81667
Adur32267_comp0_c1_seq1	5.86667	5.87	6.91	2.48667	7.95333	0.906667
Adur32287_comp1_c0_seq1	9500.76	7085.72	8795.12	855.827	3.42333	2.72667
Adur3228_comp0_c0_seq5	22.06	22.02	22.56	11.12	5.03	6.89333
Adur3232_comp0_c0_seq1	6.79667	4.51333	2.46667	0	0	0
Adur3233_comp0_c0_seq1	4.10333	2.31	1.99667	0	0	2.58333
Adur32356_comp0_c0_seq2	5.73667	6.75667	8.33667	5.81	1.91	0.813333
Adur32364_comp0_c0_seq1	5.27667	4.39667	3.87333	4.1	4.42667	2.29333
Adur32368_comp0_c0_seq1	13.4133	11.41	10.7133	5.51667	4.4	3.68667
Adur32374_comp0_c0_seq2	5.49667	2.90667	2.39667	0	3.03	2.25
Adur32374_comp0_c0_seq6	24.8833	21.5033	24.68	6.11667	19.9	19.4467
Adur32422_comp0_c0_seq2	5.48333	5.60333	5.49333	4.74333	5.12	1.67
Adur32434_comp0_c0_seq2	134.673	104.617	90.7467	11.1233	3.92333	4.43
Adur32441_comp0_c0_seq1	19.26	16.62	16.3133	6.93667	4.84	6.29667
Adur32473_comp0_c0_seq1	4.50667	5.9	5.8	2.37333	2.93333	2.07
Adur32488_comp0_c0_seq4	13.98	15.0233	16.9067	6.06667	5.69333	1.36
Adur32514_comp2_c0_seq4	40.9333	36.6	36.3733	7.70333	6.09667	4.77667
Adur32546_comp0_c0_seq1	66.64	127.787	80.7033	10.88	5.45	11.7733
Adur32557_comp0_c0_seq1	1981.73	1232.39	1744.21	100.657	0.566667	0.266667
Adur32576_comp2_c0_seq1	2.65333	5.48	1.52	1.32333	2.50667	0.39
Adur32608_comp0_c0_seq17	27.1867	23.3533	22.4067	3.08	1.31667	1.04333
Adur32614_comp20_c0_seq1	6.44333	6.52	6.15667	5.75333	4.85333	4.86667
Adur32614_comp26_c0_seq5	70.28	78.4833	74.1633	8.69667	5.52333	8.64333
Adur32614_comp29_c0_seq1	182.39	211.957	135.12	41.0267	36.4733	16.9367
Adur32614_comp29_c0_seq2	43.1267	38.1067	43.1533	2.87333	0.65	0.25
Adur32614_comp32_c0_seq1	36.4233	38.6833	25.6333	7.93667	4.46667	1.03667
Adur3263_comp0_c0_seq3	10.3233	7.3	7.46667	3.70667	7.78333	4.03
Adur32708_comp0_c0_seq2	12.35	6.94333	10.5933	0	0	0
Adur32715_comp0_c1_seq1	4.63667	9.51333	8.73	1.24667	4.07333	3.69333
Adur32747_comp0_c0_seq2	18.17	21.8567	22.0833	6.14667	0	0.05
Adur32768_comp0_c0_seq1	8.34	9.14667	10.16	4.63667	3.5	1.46
Adur32773_comp0_c0_seq1	11.9633	16.4467	16.1333	6.98333	6.79667	2.78333
Adur32774_comp0_c0_seq1	7.96333	4.85333	7.62667	1.74	0.196667	0
Adur32798_comp0_c0_seq1	6.41333	3.83333	6.63	0.65	0.446667	0.0466667
Adur32799_comp2_c0_seq5	9.89667	9.4	9.42	7.12667	4.71	4.94
Adur32827_comp1_c0_seq1	72.92	63.3767	68.3433	10.4467	1.14667	0.916667
Adur32848_comp0_c0_seq2	6.34333	5.57	4.76	3.82333	1.66	2.60667
Adur32853_comp0_c0_seq3	8.21667	30.47	37.6367	3.48	30.35	10.7267
Adur32861_comp0_c0_seq5	7.24333	4.78667	5.10333	2.97333	1.08667	0.04
Adur32875_comp0_c0_seq1	4.92	14.0033	16.38	0.793333	3.50333	1.64
Adur32896_comp0_c0_seq1	13.0233	15.7633	15.8067	1.35333	0.0433333	0
Adur32899_comp1_c0_seq1	16.4033	12.1433	10.17	3.42333	2.18	1.48
Adur32920_comp0_c0_seq2	17.9367	18.0933	16.1967	9.55	3.03667	10.4467
Adur32932_comp0_c0_seq1	31.0833	32.95	32.36	12.93	1.47	3.58667
Adur32954_comp5_c0_seq1	13.68	15.23	15.1933	11.5933	9.58667	13.3533
Adur32973_comp0_c0_seq1	48.81	85.2967	86.48	26.2133	6.57333	4.77667
Adur32977_comp1_c0_seq1	4.04	6.06667	4.96667	2.14	2.31	3.4
Adur32996_comp0_c0_seq1	3.24	5.07667	2.06	0	0	0
Adur32998_comp3_c0_seq4	51.7967	70.98	85.8	18.6433	5.66333	12.84
Adur33003_comp0_c0_seq6	7.70333	8.27667	7.57667	3.31	5.6	2.02333
Adur33010_comp0_c1_seq1	8.79667	5.09	7.18667	1.31	1.34667	0.796667
Adur33072_comp0_c0_seq1	38.2733	8.85	7.18	0.273333	22.2433	0.61
Adur33134_comp1_c0_seq1	5.21333	7.27333	6.36	1.77667	0.373333	0.38
Adur33194_comp1_c0_seq8	9.41	11.66	7.55333	3.05	3.97333	1.60333
Adur332_comp0_c0_seq1	304.493	174.803	218.567	7.29	1.26	1.49
Adur33307_comp1_c0_seq1	19.24	20.28	19.07	15.5167	9.53	15.51
Adur33311_comp0_c0_seq1	11.2	12.3267	11.9233	4.76	3.89333	1.74333
Adur33311_comp1_c0_seq1	6.53667	7.79667	8.13667	2.11333	1.67667	1.22
Adur33411_comp2_c0_seq2	86.8233	61.5867	85.7967	10.9467	16.57	16.9067
Adur33443_comp0_c0_seq1	8.08	4.65333	2.31	2.54333	0.326667	0.593333
Adur33458_comp1_c0_seq2	115.513	124.363	131.75	59.1267	34.14	41.5367
Adur33487_comp0_c0_seq1	52.99	51.3767	44.13	20.0433	10.7033	17.19
Adur33490_comp0_c0_seq18	6.79333	6.87667	5.86667	5.46667	5.53333	6.54667
Adur33598_comp1_c0_seq1	10.1733	12.2367	11.0233	3.17	2.34	2.58667
Adur33598_comp2_c0_seq2	15.3333	16.46	11.4733	5.15	5.01667	2.93333
Adur33623_comp2_c0_seq1	8.46333	9.83333	14.6867	9.40667	2.33667	1.59
Adur33623_comp4_c0_seq1	4.45	3.58667	5.17667	3.43667	1.25667	0.34
Adur33638_comp0_c0_seq2	5.80667	7.35333	5.52667	2.62333	1.15667	1.69333
Adur33652_comp2_c0_seq4	59.0833	44.2467	64.01	0.52	1.13667	0
Adur33660_comp0_c0_seq1	6.77667	4.62333	5.07667	0.413333	1.03	0.633333
Adur33665_comp0_c0_seq2	14.5767	22.87	20.9733	7.73	4.90667	7.02
Adur33689_comp0_c0_seq2	15.0133	6.25667	7.62667	1.77333	0	0
Adur33712_comp0_c0_seq2	387.803	366.753	334.813	137.493	119.673	43.15
Adur33713_comp0_c0_seq1	11.6933	3.98333	6.93667	0	0.31	0.106667
Adur33721_comp0_c0_seq1	7.63333	5.59333	2.23	1.85	0.71	0.13
Adur33731_comp0_c0_seq1	19.8633	20.3767	14.9733	11.3667	5.23333	4.13
Adur33744_comp1_c0_seq1	26.8833	35.1567	23.8033	9.42	1.16667	2.20667
Adur33752_comp0_c0_seq1	884.797	752.817	1006.02	72.4967	0.56	3.56
Adur33752_comp1_c0_seq1	1671.49	1224.39	1681.97	127.743	0.48	3.93
Adur33799_comp0_c0_seq4	13.1667	14.9	10.7233	7.44	4.70333	4.67
Adur33816_comp1_c0_seq1	4.15333	3.88667	4.40667	1.78	1.89333	0.36
Adur3381_comp0_c0_seq1	61.8267	51.5667	55.28	12.2833	3.74	11.28
Adur3381_comp1_c0_seq1	23.6367	22.7533	23.8967	5.87333	1.72333	5.45667
Adur33846_comp0_c0_seq2	3.36333	4.16667	3.2	1.85333	0.86	0.483333
Adur33922_comp0_c0_seq13	4.34	3.34	4.41	0.143333	0.08	0.0266667
Adur3394_comp0_c0_seq2	7.81667	11.8767	10.2733	5.45667	3.08333	4.36667
Adur33984_comp0_c0_seq1	54.9467	40.6133	34.0767	15.4733	7.79333	2.64
Adur33995_comp0_c0_seq3	22.4333	21.6367	24.66	11.7233	7.81667	12.6467
Adur3399_comp1_c0_seq3	8.83667	10.4633	10.62	5.55667	5.32667	8.01333
Adur3400_comp2_c0_seq3	7.52667	12.7333	13.12	7.27667	9.77333	6.64
Adur34018_comp0_c0_seq1	23.15	19.5267	22.4333	4.22	0.423333	0.153333
Adur34029_comp1_c1_seq1	12.7367	13.7033	13.8533	10.09	13.6067	10.7033
Adur34065_comp0_c1_seq1	8.54333	6.77667	8.54333	3.88667	1.36667	3.36333
Adur3407_comp0_c0_seq1	46.7033	49.39	61.6233	9.39	8.70667	0.85
Adur34088_comp0_c0_seq1	4.81	4.75667	4.76333	0.21	0.0133333	0
Adur34095_comp0_c0_seq1	4.60667	3.02	4.43667	2.73	2.79333	3.82333
Adur34128_comp0_c0_seq1	13.1033	20.01	30.5233	17.3	6.77333	22.5067
Adur34136_comp1_c0_seq10	4.98	5.36333	4.83	2.08	0.963333	0.75
Adur34137_comp0_c0_seq1	12.7133	14.08	13.9667	5.32333	6.15	8.77
Adur34169_comp0_c0_seq1	4.41	2.19333	1.88667	1.30333	0.113333	0
Adur34215_comp1_c0_seq2	11.21	19.4033	14.7067	10.8133	3.07333	1.54
Adur34247_comp0_c0_seq2	9.88333	7.26333	7.63333	3.94667	9.26	3.68
Adur34262_comp0_c0_seq1	6.96667	6.22	9.1	0.233333	9.75	0.666667
Adur34280_comp0_c0_seq2	10.4367	9.03333	10.0167	1.71	0	0.17
Adur34280_comp0_c0_seq3	4.63333	4.09	5.12	1.44	0.146667	0.0666667
Adur34282_comp3_c1_seq3	6.87667	6.22333	6.79	3.64	3.38	5.83
Adur34291_comp3_c0_seq2	18.0733	19.03	17.41	10.69	2.75	3.81667
Adur34302_comp0_c0_seq3	28.78	67.25	56.6533	25.7933	9.91333	64.2533
Adur34306_comp0_c0_seq3	8.48333	8.29667	8.41	6.26667	4.43333	8.38333
Adur34323_comp4_c0_seq1	18.7933	20.7967	15.7767	4.22667	0.106667	0.04
Adur34334_comp0_c0_seq1	4.37667	3.63667	3.47667	3.21	3.27333	1.49333
Adur34354_comp0_c0_seq1	20.5167	15.1933	16.2033	6.11333	11.9167	8.9
Adur34377_comp0_c0_seq1	22.8633	15.6667	12.7733	14.03	0	0
Adur34377_comp1_c0_seq1	8.96	7.06	8.06	3.32667	0.09	0
Adur34404_comp0_c0_seq1	13.53	15.5833	13.8367	10.19	7.09333	13.4933
Adur34405_comp2_c0_seq1	2.80333	15.3467	22.8033	0	0.273333	0
Adur34415_comp0_c0_seq1	5.4	5.54333	4.51333	1.62667	0.17	0.08
Adur34416_comp0_c0_seq2	44.2567	31.8533	25.86	17.22	7.87667	2.99333
Adur34434_comp0_c0_seq1	35.05	9.81333	15.75	2.43	15.33	2.17667
Adur34435_comp0_c0_seq1	12.7767	20.16	36.9567	1.87333	0	0.03
Adur3444_comp0_c0_seq1	39.1567	30.3167	41.6167	15.5767	4.47667	13.05
Adur34479_comp1_c0_seq1	4.50667	1.94333	3	0	0.28	0
Adur34561_comp1_c0_seq1	13.4833	14.1367	13.06	8.59667	10.0367	4.86
Adur34611_comp0_c0_seq1	3.42333	5.63667	4.57667	3.61	1.56667	2.83333
Adur34654_comp0_c0_seq1	27.32	18.57	21.7133	8.58333	5.11333	3.43333
Adur34659_comp0_c0_seq1	5.53	9.69667	9.72	1.76667	0.963333	1.05333
Adur34670_comp0_c0_seq2	7.48667	15.1667	13.3133	3.41667	1.37333	1.29333
Adur34672_comp0_c0_seq1	9.77	14.59	14.7267	6.60667	4.71	10.1367
Adur34682_comp0_c0_seq1	11.44	13.1033	11.5933	8.91333	6.15333	10.3567
Adur34685_comp0_c0_seq1	284.487	175.437	168.767	25.8167	8.19333	6.94667
Adur3468_comp0_c0_seq1	3.98667	5.28333	3.78667	3.64	2.52	4.03667
Adur34833_comp0_c0_seq1	156.68	137.183	151.02	106.253	45.8633	2.54333
Adur34833_comp0_c0_seq2	16.97	3.24	0.48	3.83	0.34	0
Adur34840_comp1_c0_seq7	60.8933	74.79	70.46	47.0833	32.11	52.5867
Adur34859_comp0_c0_seq1	29.6867	18.96	22.2833	2.13667	5.70667	6.81
Adur3485_comp0_c0_seq1	13.54	15.99	12.7367	8.92667	5.30667	7.69
Adur34872_comp0_c0_seq2	11.5467	8.23667	7.36	5.01	4.71	0.51
Adur34878_comp0_c0_seq1	19.5833	19.54	17.82	14.32	12.8833	15.05
Adur34888_comp0_c0_seq5	28.97	36.49	33.63	21.9533	24.1567	27.1667
Adur34919_comp0_c0_seq1	24.18	19.4067	20.5033	10.92	0.98	0.0933333
Adur3492_comp0_c0_seq2	1946.98	1463.94	2259.58	135.177	1.48333	8.59
Adur34953_comp0_c0_seq10	12.5233	12.98	9.16333	5.91667	3.88	7.20667
Adur34960_comp0_c0_seq6	6.51333	6.97	5.30333	1.66333	1.68333	5.50333
Adur35009_comp0_c0_seq1	10.6767	10.4667	8.62333	4.27	3.76	3.20333
Adur35017_comp0_c0_seq3	7.44667	5.2	4.19333	5.48333	4.46	2.46667
Adur35118_comp0_c0_seq2	7.63	6.86667	5.35	5.04667	3.36	2.66333
Adur35128_comp0_c0_seq1	8.50667	10.8567	9.48333	6.69667	5.32	9.03333
Adur35191_comp0_c0_seq2	20.1	20.5467	20.15	10.9233	11.6367	22.2567
Adur35220_comp0_c0_seq1	466.027	153.73	107.747	110.083	313.623	29.01
Adur35308_comp0_c0_seq1	13.98	13.6067	13.86	10.0833	7.69333	2.29
Adur35318_comp3_c0_seq1	30.9367	38.2567	27.88	14.3533	6.21667	5.08
Adur35320_comp1_c0_seq1	8.92	4.05	3.82667	2.17	4.57333	2.21
Adur35322_comp1_c0_seq23	4.47333	7.99333	3.60333	2.51333	1.84667	0.326667
Adur35348_comp0_c0_seq1	8.3	9.38	9.28	7.14333	4.06	3.11
Adur35385_comp0_c0_seq1	30.3667	34.1667	32.63	8.64	9.08333	12.8633
Adur35392_comp0_c0_seq2	42.9267	47.9433	49.9167	27.1167	21.84	20.5733
Adur35404_comp0_c0_seq3	16.9033	21.3533	18.7133	10.0067	5.43667	6.31667
Adur35405_comp0_c0_seq2	17.7633	16.67	14.6	6.56	6.28333	10.3667
Adur35406_comp1_c0_seq4	10.0867	10.4933	9.12	9.04	7.53667	8.41333
Adur35421_comp0_c0_seq2	55.1967	53.7533	49.8467	1.41333	0.183333	0.293333
Adur35441_comp0_c0_seq1	21.4267	23.28	20.7167	13.2533	2.85	2.68
Adur35466_comp0_c0_seq1	10.3833	11.2067	10.1967	8.87333	9.03	6.59333
Adur35473_comp1_c0_seq1	64.4633	66.9433	51.34	8.82667	4.35667	2.24333
Adur35546_comp0_c0_seq3	12.74	31.68	28.9967	4.17667	14.2867	8.95667
Adur35550_comp0_c0_seq1	42.6233	45.46	40.7567	30.7133	27.6767	29.4633
Adur35550_comp1_c0_seq2	69.19	58.1567	61.54	44.86	50.9633	41.7
Adur35553_comp0_c0_seq1	45.3233	36.51	46.6733	8.3	11.02	10.66
Adur35595_comp0_c0_seq1	7.80667	8.57667	6.77667	6.95333	5.32	3.43
Adur355_comp0_c0_seq1	820.237	485.983	589.657	0.6	1.89667	0.32
Adur35603_comp2_c0_seq1	17.17	20.2967	18.1	12.1467	4.84667	2.97
Adur35610_comp0_c0_seq2	242.943	166.16	192.847	23.1433	0.0566667	0.0166667
Adur35618_comp1_c0_seq1	17.09	17.1167	18.0033	2.07667	3.93333	11.96
Adur35625_comp0_c0_seq1	3.28667	12.5667	6.75333	2.16667	0.0566667	0.07
Adur35627_comp0_c1_seq2	6.16333	6.26333	6.98	4.55333	3.50333	3.97
Adur35709_comp0_c0_seq3	7.52667	4.88	5.63667	3.62667	3.16	1.78333
Adur35744_comp0_c0_seq1	11.2867	12.0933	13.8167	9.91667	7.11	4.66
Adur3574_comp0_c0_seq3	32.8	32.6967	34.45	4.81667	3.77667	2.18
Adur35752_comp1_c0_seq1	39.99	51.2167	34.7833	25.8133	18.6833	17.76
Adur35755_comp0_c0_seq1	5.13667	3.55667	4.23	2.87	3.62	3.31333
Adur35761_comp2_c0_seq1	267.793	138.17	166.657	12.8033	3.54667	3.66333
Adur35772_comp2_c0_seq8	15.4867	14.8933	13.85	8.46667	4.48667	8.32333
Adur35809_comp0_c0_seq1	18.2	17.4333	19.45	6.7	2.37333	3.42667
Adur35822_comp1_c0_seq6	3.23667	4.71333	4.14333	3.07333	2.00667	3.54
Adur35838_comp0_c0_seq1	12.6833	17.7633	16.51	3.9	0.716667	0.733333
Adur35838_comp0_c1_seq1	19.9767	21.3767	21.3	5.35667	1.19	1.19333
Adur35864_comp0_c0_seq1	19.9833	17.6733	14.88	11.1333	16.5233	4.54667
Adur35898_comp0_c0_seq3	28.68	23.6867	22.1333	6.39667	14.07	9.64
Adur35944_comp0_c0_seq1	14.1867	6.90667	7.09667	0.343333	1.29333	0.716667
Adur35960_comp0_c0_seq1	14.2033	5.28667	7.00333	2.28333	4.96333	4.68667
Adur35966_comp0_c0_seq1	12.4867	13.0867	12.4	6.26	4.15	7.99667
Adur36001_comp3_c0_seq1	8.47	11.5067	8.79667	5.37	1.83	1.84333
Adur36021_comp1_c0_seq1	12.0333	28.4067	28.1367	4.62	6.50333	5.56
Adur36027_comp0_c0_seq19	14.4867	10.2667	7.6	8.21667	6.19333	3.65
Adur36047_comp0_c0_seq2	11.21	11.5367	13.4333	9.12333	8.59333	12.67
Adur36086_comp0_c0_seq4	24.71	26.2333	21.5933	11.3133	0.59	0.34
Adur36105_comp1_c0_seq3	22.9333	20.15	21.5967	10.7467	0.0233333	0.02
Adur36137_comp0_c0_seq2	145.863	88.7467	102.577	6.76	6.19	2.96333
Adur36182_comp1_c0_seq1	9.92	11.0067	13.1833	4.59667	2.3	0.783333
Adur36188_comp1_c0_seq1	812.807	761.807	991.95	106.033	0.5	0.413333
Adur36198_comp0_c0_seq2	34.62	21.3833	18.5767	4.98	1.34	1.16
Adur36208_comp1_c0_seq1	19.56	18.2233	26.27	4.15	3.38	0.57
Adur36215_comp0_c0_seq1	17.62	12.2167	15.2967	9.66333	5.5	4.80667
Adur36311_comp1_c0_seq15	16.0667	20.3833	16.47	11.0033	10.5733	12.8767
Adur36334_comp0_c0_seq3	53.5733	57.6	46.9267	3.95333	18.2433	25.6633
Adur36360_comp0_c0_seq1	16.27	14.17	15.7067	5.1	5.58	2.92667
Adur36363_comp1_c0_seq2	11.52	15.08	10.9533	9.32333	7.22333	13.6133
Adur36384_comp1_c1_seq5	6.77333	8.2	8.88667	4.97667	3.24	2.37667
Adur36387_comp0_c0_seq2	32.3633	41.8833	36.6933	4.26667	0	0.0833333
Adur36418_comp0_c1_seq5	11.58	11.7667	12.7833	4.98	1.77667	2.36667
Adur3641_comp0_c0_seq2	0.706667	3.33667	8.66333	0.113333	0.0666667	0
Adur36423_comp0_c0_seq3	2.95667	6.18333	5.66	2.68333	3.21333	1.91
Adur36423_comp0_c0_seq4	118.48	113.53	82.06	83.1633	81.4367	60.5667
Adur36448_comp0_c0_seq3	8.70333	6.97	5.76667	4.47333	1.24	2.04333
Adur36497_comp1_c0_seq26	7.53333	3.89667	4.44	0.39	0	0.166667
Adur36517_comp0_c0_seq1	12.1833	7.26667	9.08667	1.2	0.626667	0.246667
Adur36561_comp0_c0_seq4	12.6633	13.4367	11.42	6	2.78333	6.96333
Adur36563_comp2_c0_seq1	24.9467	30.5967	24.68	6.52667	1.86667	2.63333
Adur36584_comp2_c0_seq1	12.0267	10.0933	11.2967	5.31	3.61	3.33
Adur36592_comp0_c0_seq1	6.94	6.21333	6.28667	4.09	1.15333	0.0733333
Adur36671_comp0_c0_seq2	11.0167	7.95	8.49333	4.34667	3.36333	3.70667
Adur36699_comp0_c0_seq1	256.037	226.027	286.507	36.9667	0.116667	0.07
Adur36722_comp0_c0_seq9	14.8433	10.9667	14.57	12.53	8.57	10.67
Adur36736_comp0_c0_seq2	44.8933	45.7633	40.7167	21.4067	5.74	12.6933
Adur36749_comp0_c0_seq2	4.01333	4.55	5.38	0.83	2.83	0.44
Adur368_comp1_c0_seq11	12.1733	13.8933	12.18	5.63667	4.17333	1.69333
Adur36956_comp0_c0_seq1	26.0367	20.5733	21.71	7.17333	7.35	15.87
Adur36966_comp0_c0_seq1	6.97667	30.5933	16.53	4.07333	17.9867	15.9433
Adur37116_comp1_c0_seq1	57.9967	49.7767	69.7233	17.1167	52.1067	20.08
Adur37120_comp0_c0_seq1	21.7233	23.04	20.1767	5.13667	8.6	7.93
Adur37177_comp0_c0_seq1	4.04667	3.66333	1.95	2.90333	2.08333	0.803333
Adur37177_comp1_c0_seq1	16.9033	16.6433	10.3667	9.11667	3.66667	2.39667
Adur37217_comp0_c0_seq1	30.9533	32.2833	21.1367	8.70333	0.146667	0.09
Adur37232_comp1_c0_seq1	10.5933	10.5133	11.61	10.2833	6.69	12.2567
Adur37248_comp0_c0_seq1	11.9667	10.3433	6.22	6.28333	0.04	0
Adur3724_comp1_c0_seq2	33.15	40.4633	29.84	16.18	8.66	20.78
Adur37307_comp0_c0_seq2	5.5	4.48333	3.93667	2.20667	1.38333	0.806667
Adur37376_comp0_c0_seq2	370.903	233.793	326.777	6.6	0.266667	0.0466667
Adur3740_comp0_c0_seq1	13.7	17.1633	13.8033	6.43333	1.54667	4.97333
Adur37425_comp0_c0_seq1	4.76333	3.58	3.4	2.37	3.74333	3.67
Adur37517_comp1_c0_seq10	24.6	17.9133	16.5333	4.71	7.26333	4.32
Adur37646_comp0_c0_seq1	5.31	3.48	3.01667	2.24667	1.07667	1.18333
Adur37673_comp0_c0_seq1	7.85667	7.61667	6.53	3.40333	6.16667	2.94667
Adur37698_comp0_c0_seq11	16.8	12.2567	12.2033	6.82333	4.20667	6.85667
Adur37698_comp0_c0_seq5	20.2033	16.85	15.91	11.45	5.58333	10.4133
Adur37733_comp1_c0_seq1	26.8167	18.6367	17.1967	20.7333	18.4867	5.98667
Adur37752_comp0_c0_seq2	60.1	47.59	55.7267	36.93	23.2433	28.1633
Adur37756_comp2_c0_seq1	31.7567	24.6233	34.2033	2.29667	2.94667	3.31
Adur37779_comp0_c0_seq10	4.83	4.46	4.70333	3.28667	1.13333	3.41
Adur3777_comp1_c0_seq2	6.06667	6.18667	8.48667	4.80667	2.2	1.81333
Adur37802_comp0_c0_seq1	14.9867	12.35	4.87667	3.22667	1.65	0.9
Adur37929_comp1_c0_seq1	56.3267	53.01	53.8533	6.24	3.72333	5.73667
Adur37974_comp0_c0_seq2	60.8033	66.6667	50.6267	22.86	5.03	3.37667
Adur37979_comp2_c0_seq1	12.1733	12.2633	10.7433	4.41333	0.12	0.12
Adur3800_comp0_c0_seq4	11.48	16.2933	16.74	4.48333	0.583333	0.713333
Adur38037_comp0_c0_seq1	13.7733	17.6667	23.3733	3.52667	0.06	0.186667
Adur3804_comp0_c0_seq3	45.3	37.2367	22.23	1.65333	0.03	0
Adur38051_comp3_c1_seq1	6.61667	9.98667	10.1267	2.67333	0.186667	0.116667
Adur38055_comp0_c0_seq1	7.99333	8.93333	7.43	1.94667	0.536667	0.783333
Adur38057_comp2_c0_seq4	7.72	6.91667	6.52	4.18	4.39667	1.63
Adur38089_comp1_c0_seq1	21.0533	18.42	17.4933	13.6033	12.5567	15.38
Adur38100_comp0_c0_seq1	139.703	62.0967	85.25	15.3967	37.5367	119.873
Adur38129_comp0_c0_seq2	18.5	19.8267	17.34	10.1233	9.61	8.49667
Adur38143_comp0_c1_seq1	4.64	4.65	3.22667	3.66333	2.52333	4.09667
Adur38168_comp1_c0_seq1	8.33667	5.77333	6.40667	3.08667	4.15333	3.82667
Adur38171_comp1_c0_seq1	14.6867	13.9167	9.75667	8.59	6.87333	5.1
Adur38246_comp0_c0_seq1	3.24	4.94	2.00333	2.05	2.20667	2.39333
Adur38256_comp0_c0_seq1	20.2567	20.17	21.4833	18.5467	14.3167	22.8467
Adur38281_comp0_c0_seq1	3.65	17.91	8.28	2.05333	0.0233333	0
Adur38313_comp1_c0_seq9	17.4767	15.4067	13.5967	7.98	5.17667	5.61
Adur38353_comp1_c0_seq2	13.5767	15.78	11.49	11.5133	4.59333	5.73667
Adur38361_comp1_c0_seq1	80.15	49.4967	53.6567	54.24	22.4433	52.8767
Adur38380_comp0_c0_seq1	29.7467	31.3033	37.21	0.826667	13.45	0.98
Adur38383_comp0_c0_seq1	18.75	15.32	13.3433	10.35	4.65	6.94333
Adur3839_comp0_c0_seq1	9.88	12.76	12.7033	6.31667	9.68	6.92667
Adur3843_comp0_c0_seq2	1196.4	961.77	1370.77	60.45	0.663333	1.06333
Adur38448_comp0_c0_seq1	98.11	66.2167	70.28	13.5467	2.01333	0.67
Adur3844_comp0_c0_seq1	3157.85	7249.4	6479.49	594.613	119.477	1.65
Adur3844_comp0_c0_seq2	1199.1	3003.24	2604.1	191.577	45.8733	0.403333
Adur38476_comp0_c0_seq1	11.37	4.92333	8.88667	1.41333	0.126667	0
Adur38496_comp0_c0_seq2	5.12	3.16	3.79667	1.78	1.06	0.15
Adur38547_comp0_c0_seq1	24.4867	29.9167	23.65	7.61333	2.56	1.54667
Adur38557_comp1_c0_seq1	32.0467	35.3167	28.6533	18.3233	10.4533	7.30333
Adur38561_comp1_c0_seq1	19.1167	17.4133	13.65	7.06333	10.2567	5.23
Adur38562_comp0_c1_seq2	14.9933	17.1	13.67	1.62667	1.12333	0.48
Adur3856_comp1_c0_seq2	61.8	63.0167	64.2833	22.3333	24.9933	33.81
Adur38611_comp2_c1_seq2	191.487	242.833	379.207	3.34667	1.42667	2.72
Adur38615_comp0_c0_seq1	2.73	3.46333	4.16	1.34	0.0833333	0
Adur38627_comp1_c1_seq3	3.85333	4.77667	5.12667	1.41667	1.16667	1.27
Adur38710_comp1_c0_seq1	22.79	24.8533	27.3133	3.49333	2.92	3.99667
Adur38813_comp0_c0_seq1	7.74333	8.44333	7.60333	1.50333	5.97667	1.11333
Adur38826_comp1_c0_seq1	4.86333	2.63333	3.53333	2.19	1.83333	0.173333
Adur38834_comp1_c0_seq12	4.71	4.99	4.60333	2.70667	2.2	1.31667
Adur38846_comp0_c0_seq2	6.56	7.07	7.66	5.07667	3.48333	6.33
Adur3887_comp2_c0_seq1	144.297	76.12	88.97	52.7	67.5967	8.97
Adur3890_comp0_c0_seq7	9.5	8.66667	10.0767	2.77333	0	0.07
Adur38968_comp0_c0_seq1	5.16	3.43667	2.77667	1.19333	1.10333	0
Adur3897_comp1_c0_seq1	102.927	82.58	106.05	11.93	0	0
Adur3897_comp1_c0_seq3	2912.48	2207.17	3115.32	187.23	1.31667	0.646667
Adur39006_comp0_c0_seq1	9.56667	11.8633	12.5667	9.03667	6.08667	12.2867
Adur39057_comp4_c0_seq1	15.33	7.82333	12.0133	0.0533333	0.0666667	0.0566667
Adur39082_comp0_c0_seq5	10.1467	14.6133	14.6733	8.35667	4.45667	6.43333
Adur39085_comp0_c0_seq1	8.54667	6.23667	6.82333	6.32333	2.55667	3.08
Adur39097_comp0_c0_seq2	62.89	52.68	43.6267	2.65	1.18333	0.35
Adur3909_comp2_c0_seq1	21.9367	23.6067	20.6267	7.99333	1.98	1.65333
Adur39126_comp1_c0_seq2	11.3533	13.2033	9.24667	3.82333	5.65667	6.81333
Adur39149_comp0_c0_seq3	5.04333	4.50333	4.01333	4.10333	3.28333	2.91667
Adur3914_comp0_c0_seq2	5.06	5.66	4.64667	3.59	2.77667	2.61
Adur3916_comp0_c0_seq2	57.4433	45.9167	50.1633	9.60333	2.69	2.60333
Adur39189_comp0_c0_seq2	148.68	135.073	146.163	24.5267	0.66	0.843333
Adur39194_comp0_c0_seq1	56.47	52.42	65.7267	4.79333	0.05	0.02
Adur3920_comp0_c0_seq1	16.6133	11.2467	11.7667	2.00667	0.953333	0.426667
Adur39214_comp1_c0_seq1	9	12.1033	11.0367	8.92667	4.26667	5.06333
Adur39215_comp0_c0_seq2	6.50667	7.49333	5.80333	5.39333	1.89667	0.256667
Adur3922_comp0_c0_seq1	3.95333	5.83	6.28333	2.72	2.57667	2.95
Adur39244_comp0_c0_seq1	4.73333	6.78667	6.79667	4.35667	4.79333	4.32667
Adur39244_comp1_c0_seq1	7.23667	6.59	8.61333	5.87667	7.27	3.06
Adur39274_comp0_c0_seq1	5.02667	3.53	4.75667	0	0.28	1.02667
Adur39277_comp2_c0_seq4	17.12	22.31	16.17	9.32	4.73333	7.46
Adur3927_comp0_c0_seq1	16.8567	21.9733	20.4667	14.8267	6.15667	0.886667
Adur3927_comp0_c1_seq1	20.0367	21.13	21.9967	13.6167	7.34	0.786667
Adur39287_comp1_c1_seq2	3.72	7.30333	6.19333	1.25333	2.25333	0
Adur39287_comp1_c1_seq4	19.4833	27.76	23.9167	17.5833	11.5333	5.20333
Adur392_comp0_c0_seq1	10.2867	5.90667	7.40333	1.25	0.98	0.51
Adur3934_comp0_c0_seq2	7.15667	2.55667	2.76667	0.786667	1.93667	1.64333
Adur39400_comp0_c0_seq5	51.67	51.0933	55.9733	8.79667	2.44667	4.32
Adur39483_comp0_c0_seq1	30.0767	29.9067	26.8467	23.67	0.156667	0
Adur39483_comp0_c0_seq2	4.92333	6.55333	7.51667	3.64	0.0333333	0.08
Adur3949_comp0_c0_seq8	9.82	8.62333	7.62	3.56333	1.55333	3.40333
Adur39545_comp2_c0_seq1	8.93333	11.0767	7.99667	5.28333	9.65333	1.66333
Adur39551_comp2_c0_seq1	5.57667	5.93	4.95333	4.47333	4.32667	2.02667
Adur39560_comp0_c0_seq1	4.74667	0.983333	0	1.61	0.656667	0
Adur39584_comp0_c0_seq1	43.6133	38.4767	40.2967	6.68667	6.16333	5.34667
Adur39607_comp0_c0_seq3	27.8467	23.8467	31.3833	10.0167	6.51333	6.07333
Adur39652_comp1_c0_seq1	20.96	19.7167	19.3833	6.54667	4.85667	5.96
Adur39654_comp0_c0_seq1	16.4367	13.2	16.4867	7.31333	5.75667	9.17667
Adur39670_comp1_c0_seq1	18.5467	19.9667	19.56	10.4833	10.4367	12.05
Adur39672_comp0_c0_seq1	24.6133	19.3267	18.91	0.663333	0	0
Adur39794_comp0_c0_seq1	7.01333	9.73667	6.77667	2.70333	1.14	1.29333
Adur397_comp0_c0_seq5	13.9233	12.19	9.69	3.28333	2.30333	2.69
Adur39806_comp0_c0_seq1	310.157	269.447	348.117	15.37	1.44	0.323333
Adur39811_comp1_c0_seq1	5.37333	6.07333	5.02	2.92	2.33	2.76
Adur39822_comp1_c0_seq2	56.8233	58.4167	52.6767	17.6833	12.9	23.2433
Adur39844_comp1_c0_seq5	76.26	74.93	73.02	9.46333	2.48	0.85
Adur3985_comp1_c0_seq1	18.8067	13.4933	8.76333	1.29	0.163333	0
Adur39861_comp0_c0_seq1	163.867	84.3367	113.933	1.73667	0.26	0.0266667
Adur39864_comp0_c0_seq1	7.58	7.67667	7.06333	2.86	4.24667	3.98
Adur39869_comp0_c0_seq3	8.28	9.92	10.0667	3.08667	3.69	2.34
Adur39876_comp0_c0_seq1	5.25667	1.71	4.14333	0.33	0	0
Adur3987_comp0_c0_seq1	21.41	28.15	24.56	8.13333	4.23	1.45333
Adur39907_comp0_c0_seq1	17.9733	33.31	17.24	9.76667	3.68667	3.65
Adur39916_comp0_c0_seq2	10.6133	8.02333	8.62	5.43667	0.67	0.506667
Adur39919_comp1_c0_seq2	94.2933	73.2533	73.2033	5.44667	2.62333	0.99
Adur39920_comp0_c0_seq1	9.62333	23.2367	7.90333	0.976667	8.11	2.98667
Adur39920_comp0_c0_seq4	4.30667	64.4267	34.4333	0.723333	14.4067	7.38667
Adur39920_comp0_c1_seq1	38.7233	160.33	74.3767	3.65	55.8967	22.4867
Adur39921_comp0_c0_seq1	16.3633	25.3133	26.5267	1.73667	6.10667	3.27667
Adur39923_comp0_c0_seq1	44.7133	71.8167	79.7333	33.9767	8.60667	3.48333
Adur3992_comp0_c0_seq1	7.59	8.31667	10.75	5.16667	5.99667	10.2667
Adur39938_comp0_c0_seq1	8.88667	8.45333	9.63333	2.84	0.426667	2.41667
Adur39957_comp1_c0_seq1	137.5	105.05	22.4667	24.3833	0.613333	0.12
Adur39957_comp3_c0_seq1	135.33	95.2767	17.0633	21.5333	0.576667	0
Adur39988_comp1_c0_seq1	12.5533	14.31	13.6533	6.46333	2.99	6.01667
Adur3_comp0_c0_seq2	26.1167	29.4667	25.3033	4.33667	0	0.0266667
Adur40020_comp0_c0_seq2	8.25	8.82	6.56333	7.04	3.73	2.61667
Adur40039_comp0_c0_seq1	7.13667	7.57333	5.4	2.5	1.09333	0.49
Adur40071_comp0_c0_seq2	35.4	38.4933	42.92	17.3533	6.74667	19.81
Adur40112_comp1_c0_seq6	42.4433	32.56	32.82	0	0	0.0333333
Adur40124_comp0_c0_seq1	22.31	17.4567	29.1133	1.23	0.193333	0
Adur40125_comp0_c0_seq1	28.4133	22.05	19.0933	1.25333	0.1	0
Adur40146_comp1_c0_seq1	7.84667	6.95	8.88333	3.16	0.156667	0.18
Adur40242_comp0_c0_seq1	216.933	204.513	209.33	75.7633	30.2667	18.2
Adur40244_comp0_c0_seq1	6.55667	6.54333	6.67667	1.13333	2.37333	0.46
Adur40266_comp0_c0_seq7	50.4467	33.6833	39.9067	6.62333	0.913333	0.13
Adur40270_comp0_c0_seq4	14.3733	15.6967	17.8533	3.05	0.233333	0.11
Adur40277_comp0_c0_seq1	8.35667	0.61	0.676667	3.97667	2.86333	0.683333
Adur40322_comp0_c1_seq3	5.18667	3.71667	3.33333	3.55333	3.42667	4.03667
Adur40328_comp0_c0_seq2	10.6467	5.86	6.40667	2.69333	1.99667	2.14
Adur40345_comp1_c0_seq44	15.2333	19.79	16.6767	10.5767	7.40667	9.33
Adur40382_comp0_c0_seq1	132.177	98.5433	135.68	5.38	0.326667	1.45
Adur40384_comp0_c0_seq1	85	180.167	193.72	24.62	0.393333	0.13
Adur40409_comp0_c0_seq4	22.0633	23.6433	26.0933	9.17333	7.71667	2.18667
Adur40410_comp1_c0_seq2	18.8967	17.91	14.8033	8.49	5.01	1.75667
Adur40457_comp0_c0_seq12	8.87667	6.68	7.32	3.24	3.02333	0.1
Adur40459_comp1_c0_seq12	5.98	6.49333	5.60333	3.83333	2.66667	3.38
Adur40466_comp0_c0_seq5	175.08	261.403	335.163	3.75333	0.106667	36.7867
Adur40468_comp0_c0_seq1	28.7333	42.0067	33.3367	26.8767	8.69667	1.61333
Adur40482_comp0_c1_seq7	15.7767	11.7267	12.2867	5.92333	5.62	2.24
Adur40486_comp0_c1_seq1	5.65667	5.70667	3.86667	2.81	3.00667	0.876667
Adur40503_comp0_c0_seq2	33.3133	38.5933	30.03	13.3367	7.77667	9.66333
Adur40524_comp0_c0_seq25	9.53333	7.27333	5.64333	2.28667	10.5533	2.23667
Adur40535_comp0_c0_seq2	37.0167	30.9133	25.3333	24.3033	29.0133	20.0633
Adur40537_comp0_c0_seq1	6.63	3.61667	4.83667	0.113333	0.0866667	0.08
Adur40558_comp0_c0_seq4	208.307	250.05	227.733	36.4633	0.186667	0.2
Adur40560_comp0_c0_seq1	92.23	185.843	165.703	19.0167	72.2567	174.057
Adur40567_comp0_c0_seq14	39.1333	40.3433	34.07	6.71667	12.4633	12.37
Adur40583_comp1_c0_seq4	12.6033	12.7333	11.86	8.34667	12.69	11.46
Adur40592_comp0_c0_seq1	179.2	152.153	134.603	22.75	1.75	0.126667
Adur40598_comp0_c0_seq4	5.89	4.89333	5.00667	1.65333	2.72333	3.57
Adur405_comp1_c0_seq2	5.81667	3.26	3.62667	4.42333	3.54667	3.86667
Adur40603_comp0_c0_seq1	101.487	79.4867	84.7267	20.06	4.33667	1.23333
Adur40630_comp1_c0_seq1	8.47	7.04	7.78667	4.68	1.34333	2.86
Adur40650_comp0_c0_seq1	14.4467	15.8	13.2433	8.25667	11.8467	12.78
Adur40690_comp1_c0_seq2	10.4867	30.3167	34.37	7.49667	25.9533	10.8733
Adur40741_comp0_c0_seq2	36.6333	43.2033	40.4933	4.09333	0.0133333	0
Adur40765_comp0_c0_seq3	4.85	5.92333	4.98667	0.97	3.83667	1.62333
Adur40769_comp1_c0_seq4	47.2867	46.7233	49.3267	16.3733	7.58	6.45667
Adur40815_comp0_c0_seq2	184.897	139.987	214.887	0.263333	0	0.05
Adur40834_comp2_c0_seq24	27.6767	38.1567	36.76	11.56	4.32667	5.56
Adur40837_comp0_c0_seq3	10.5467	21.2633	15.6567	11.4867	15.0533	10.4033
Adur40842_comp0_c0_seq1	11.7933	6.92667	6.77667	3.61333	0	0.06
Adur40848_comp0_c0_seq1	42.15	39.0067	49.5967	6.55333	2.4	9.47
Adur40854_comp2_c0_seq1	4.84333	3.38667	2.98	3.95	2.51333	3.44333
Adur40857_comp2_c0_seq1	2.86	4.06667	3.72	2.19	3.83333	3.11
Adur40884_comp1_c0_seq2	62.1967	47.4	56.8667	7.77	4.05667	5.14
Adur40897_comp0_c0_seq1	13.55	15.5933	13.59	8.43	7.55333	8.09333
Adur40993_comp0_c0_seq1	8.79667	8.57	6.49667	7.26333	4.43667	7.77333
Adur41010_comp0_c0_seq4	33.79	29.63	30.83	4.97	1.11	2.17
Adur41019_comp0_c1_seq2	16.3167	10.9633	17.2533	0.66	0	0
Adur41033_comp0_c0_seq1	6.97	8.12333	3.43667	1.79667	2.03	7.72
Adur41034_comp1_c0_seq1	7.16667	14.2467	9.33	2.24667	2.08	2.35667
Adur41036_comp0_c0_seq1	30.1933	2.75	3.44	0	0.106667	0
Adur41037_comp0_c0_seq32	16.5933	11.8867	11.4967	2.50333	6.03	2.24333
Adur41047_comp0_c0_seq1	73.0767	59.82	44.5767	23.67	18.7433	10.56
Adur41050_comp2_c0_seq1	7.09667	30.1367	25.05	5.32333	25.25	7.36333
Adur41057_comp1_c0_seq1	11.9	15.5333	13.4367	11.2	8.42	7.67333
Adur41059_comp0_c0_seq1	5.69	5.85	7.60667	1.08	0.65	1.37667
Adur41074_comp0_c0_seq3	2.53	3.95	5.10333	1.33667	1.42333	2.57
Adur41078_comp14_c0_seq1	7.15667	8.65667	8.44	2.30667	5.38	5.79667
Adur41084_comp11_c0_seq1	7.61333	11	10.5133	0.773333	6.4	6.19667
Adur41085_comp0_c0_seq1	34.17	29.3267	27.3333	19.3167	1.61	11.8667
Adur41106_comp0_c0_seq1	25.79	19.08	23.4067	11.43	0.463333	0.726667
Adur41112_comp0_c0_seq5	17.2267	12.65	15.9633	13.4533	7.61333	13.2533
Adur41120_comp1_c0_seq3	1923.58	1091.1	1496.28	44.6	0.393333	21.6567
Adur4113_comp0_c0_seq2	3.64667	4.35333	4.19	3.14333	3.22667	2.8
Adur41147_comp0_c0_seq1	44.1233	38.85	31.3967	13.7767	7	2.85
Adur41162_comp0_c0_seq2	161.817	165.837	155.593	20.71	13.13	12.5433
Adur41163_comp0_c0_seq8	45.5033	25.86	26.89	6.84	6.09333	46.66
Adur41169_comp0_c0_seq2	133.277	134.06	128.047	12.77	13.5233	15.81
Adur41184_comp0_c0_seq1	5.47667	6.52	7.81	4.84667	1.65667	3.30333
Adur4118_comp0_c1_seq1	4.54667	4.24	3.98	1.02333	1.68333	1.97333
Adur41195_comp0_c0_seq8	15.7667	15.8267	16.6767	13.2333	1.46333	1.67667
Adur41203_comp0_c0_seq2	7.27333	6.19	7.42	1.21	0.176667	0.113333
Adur41203_comp0_c0_seq3	60.94	57.53	53.06	3.83333	1.16667	0.0666667
Adur41204_comp0_c0_seq1	5.18333	4.72333	4.49333	2.92	0.983333	0.05
Adur41212_comp0_c0_seq3	12.2933	5.16333	5.97667	1.95667	5.42	3.72333
Adur41228_comp0_c0_seq4	10.2367	7.95	10.4667	8.70333	5.06667	3.35333
Adur41242_comp0_c0_seq1	17.37	25.17	26.3567	16.65	8.85	25.48
Adur41263_comp1_c0_seq16	61.7733	59.6733	50.3467	10.3233	9.45667	9.79333
Adur41263_comp2_c0_seq2	4.96	4.87667	6.07333	0.76	1.03333	2.71
Adur41279_comp2_c1_seq2	52.4867	40.83	53.5333	14.07	0.216667	0.2
Adur41279_comp2_c1_seq3	3.47667	3.91667	5.94667	0.83	0.0533333	0.176667
Adur41298_comp0_c0_seq2	11.63	15.6167	15.9133	4.52667	12.66	11.0933
Adur41300_comp0_c0_seq1	70.4767	59.4333	50.79	51.1567	26.21	12.8467
Adur41301_comp0_c0_seq18	41.32	41.0167	46.33	7.08	6.04667	11.68
Adur41321_comp0_c0_seq1	6.29	6.39	6.20333	4.74333	1.14333	0.486667
Adur4132_comp0_c0_seq1	64.6067	139.683	106.417	29.8833	0	1.18667
Adur4133_comp0_c0_seq1	6.59667	9.36	10.7567	2.87	0.503333	0.113333
Adur41375_comp1_c0_seq1	5.14	3.82667	2.81667	2.12	0.186667	0.133333
Adur41378_comp0_c0_seq1	15.25	15	11.3967	11.5133	8.62	7.95
Adur41434_comp2_c0_seq1	11.13	9.75667	8.90333	5.54333	3.08	3.14667
Adur41456_comp0_c0_seq2	28.94	28.3933	23.5767	8.42333	4.62333	2.86333
Adur41458_comp0_c2_seq1	31.39	19.5467	19.6833	6.72	2.22333	0.956667
Adur414_comp0_c0_seq1	7.61667	8.06667	6.50333	3.13	1.4	1.53667
Adur41505_comp0_c0_seq2	25.1167	27.3267	22.2233	10.9433	8.25667	11.7767
Adur41530_comp0_c0_seq1	7.13333	5.96	5.00667	2.46667	2.25667	2.85333
Adur41542_comp1_c0_seq1	38.1667	35.85	50.1067	0.526667	0	0
Adur41548_comp0_c0_seq3	41.1167	23.35	23.53	1.21333	0.263333	0.0966667
Adur4155_comp1_c0_seq2	6.17333	11.3867	7.77	0.273333	0.0766667	0.506667
Adur41582_comp3_c0_seq1	20.8733	17.5667	12.9867	6.34333	5.55	11.21
Adur41588_comp0_c0_seq1	41.2733	25.0067	30.14	1.88	0.193333	0.06
Adur41591_comp1_c0_seq1	11.8567	11.5	9.60333	5.61	3.44	2.23667
Adur41610_comp0_c0_seq1	4.34667	4.72333	4.68667	2.84	4.06	4.24667
Adur41638_comp0_c0_seq1	11.3933	7.24667	7.57333	2.05333	0.136667	0.103333
Adur41710_comp2_c0_seq2	14.3667	16.0933	16.7467	9.16667	3.98667	17.8367
Adur4171_comp0_c1_seq1	7.57667	7.31333	5.09333	3.3	1.96667	2.82
Adur41765_comp0_c0_seq2	10.41	14.2733	10.2333	4.76667	2.41	4.02333
Adur41774_comp1_c0_seq1	9.27333	9.06333	9.56333	6.66667	9.81667	5.50667
Adur41783_comp0_c0_seq2	7.45	7.59	7.36	4.28333	6.25667	3.87333
Adur41808_comp0_c0_seq1	17.8133	14.2767	15.4533	4.38333	4.23667	4.54333
Adur41809_comp1_c0_seq1	12.0433	14.46	11.6467	11.0333	8.34667	4.70667
Adur41813_comp1_c0_seq1	10.3	11.6333	9.95667	9.76	6.45333	7.44333
Adur41816_comp0_c0_seq2	160.9	120.107	123.753	83.95	143.653	46.37
Adur41836_comp0_c0_seq4	5.21	5.40667	5.59667	2.71	0.823333	0.823333
Adur41837_comp0_c0_seq1	4.01	4.23	3.37333	2.65333	2.96667	3.62333
Adur41847_comp1_c0_seq3	8.94	8.59	8.76667	2.82	0.03	0.12
Adur41864_comp0_c0_seq1	104.343	63.16	53.29	15.15	6.61333	8.24333
Adur41876_comp0_c0_seq1	7.9	4.14333	4.13	1.55	2.99	0.04
Adur41943_comp1_c0_seq1	20.6567	32.2667	17.72	6.46	5.42	9.96
Adur41944_comp0_c0_seq1	5.90667	3.61333	4.76333	0.793333	0.283333	0
Adur41950_comp0_c0_seq20	6.35	4.03333	2.86	1.59	1.97	2.71333
Adur41950_comp0_c0_seq58	8.40667	7.60333	11.2067	0.5	3.55	8.34667
Adur41953_comp1_c0_seq5	12.7533	10.73	9.81	4.94333	11.4833	6.22
Adur41976_comp0_c0_seq2	3.07	1.34667	4.49	0.683333	0.176667	0
Adur41976_comp0_c0_seq3	26.9233	28.6433	25.19	19.12	21.9267	19.5167
Adur42007_comp0_c0_seq1	43.3967	79.9167	65.52	16.5167	6.65	3.28
Adur42007_comp1_c0_seq3	53.27	82.69	61.5267	20.8533	6.36	3.45333
Adur42007_comp2_c0_seq1	29.68	26.2333	30.0433	8.97333	5.09667	0
Adur42019_comp0_c0_seq1	4.48667	4.69333	4.44	2.20667	2.43	3.82667
Adur42062_comp0_c0_seq1	72.4433	86.2133	71.6433	6.59	0.223333	0.246667
Adur42065_comp3_c0_seq1	6.64	4.70667	5.44667	4.94	3.10333	4.13667
Adur42066_comp0_c0_seq1	7.31667	9.47	11.9267	2.93667	7.82333	6.06
Adur42083_comp1_c0_seq1	72.2	71.0067	67.3433	60.1433	48.1367	20.7433
Adur42093_comp0_c0_seq1	18.59	20.3567	21.2067	14.04	3.04	1.27667
Adur42109_comp0_c0_seq3	7.8	9.36	7.37333	1.04	5.23333	9.12
Adur42134_comp1_c0_seq2	31.2333	43.3733	33.1967	26.7533	17.0767	16.1267
Adur42142_comp0_c0_seq1	3.42667	2.39	6.05	0.396667	0	0
Adur42178_comp0_c0_seq2	6.07333	5.73667	5.36333	3.72333	2.37333	1.84667
Adur42200_comp1_c0_seq1	4.69333	4.63667	4.77667	0.22	0	0.08
Adur42200_comp2_c0_seq1	13.5	17.0033	16.8433	1.13333	0.113333	0
Adur42205_comp3_c0_seq2	79.4567	70.43	74.4	29.3933	0.143333	0.116667
Adur42208_comp0_c0_seq1	21.15	19.1867	16.0233	0	0.05	0
Adur42215_comp0_c0_seq1	40.1267	30.77	38.8233	3.16667	1.82667	0.263333
Adur42216_comp0_c0_seq1	5.94	9.11	5.75667	3.47	5.84	3.58667
Adur42232_comp0_c0_seq2	7.09	5.87	6.74333	1.32	1.22333	0.07
Adur42244_comp1_c0_seq1	365.997	255.033	276.55	20.88	7.1	8.88333
Adur42249_comp0_c0_seq2	42.0867	69.13	34.35	35.2267	9.26333	14.8633
Adur42249_comp1_c0_seq1	36.32	53.97	26.63	26.13	5.90667	12.8267
Adur42256_comp0_c0_seq1	5.99	6.11667	6.39	1.75	2.31333	2.26
Adur42269_comp0_c0_seq2	16.7233	24.4667	31.2133	2.35333	0.143333	0.0233333
Adur42275_comp0_c0_seq4	25.4767	23.41	20.28	8.12667	4.06	4.72
Adur42385_comp0_c0_seq1	12.4667	11.28	11.06	8.65	3.26	1.35667
Adur42472_comp0_c0_seq1	10.2067	6.48	8.94	0.616667	0.176667	0.53
Adur42476_comp1_c0_seq1	16.1533	12.6167	9.91333	0.246667	0.0266667	0
Adur42476_comp1_c0_seq2	3.97667	4.34	1.29	0.03	0.09	0
Adur42519_comp0_c0_seq1	6.82667	7.06667	7.07667	3.60667	5.98333	7.4
Adur42521_comp0_c0_seq1	13.3933	7.58	12.7233	0.203333	0	0.243333
Adur42600_comp0_c0_seq3	5.40667	8.45	4.70333	4.43333	3.74667	3.47
Adur42608_comp0_c0_seq7	8.48333	10.6033	8.05	3.39333	2.72667	3.00667
Adur42618_comp0_c0_seq2	57.5533	50.29	65.2533	44.67	42.0267	16.2533
Adur42655_comp2_c0_seq2	635.83	489.28	626.307	57.16	2.80667	13.2333
Adur42667_comp1_c0_seq5	19.9467	13.4267	12.5233	2.75333	4.34667	6.22
Adur42673_comp1_c0_seq1	10.8733	10.2933	10.26	0.99	0.226667	0.813333
Adur42714_comp0_c0_seq3	37.9133	36.69	37.85	2.2	4.64333	10.98
Adur42797_comp0_c0_seq2	35.3667	22	28.64	3.33333	0.77	0.193333
Adur42800_comp1_c0_seq1	31.9233	24.6233	30.42	2.71667	0.623333	0.19
Adur42808_comp0_c0_seq7	51.0167	71.3767	72.7033	37.1	4.43333	13.4433
Adur42812_comp0_c0_seq1	19.0433	27.7567	28.14	6.12667	0.0333333	0
Adur428_comp1_c0_seq1	4.69	6.82667	7.90333	0.546667	2.17667	3.09667
Adur42924_comp1_c0_seq1	82.41	160.547	203.293	10.4467	1.65333	6.69667
Adur42928_comp0_c0_seq2	6.18333	3.83333	6.83667	0.44	0.01	0.01
Adur42965_comp1_c0_seq1	6.25667	5.89	1.43333	0.22	0	0
Adur42976_comp0_c0_seq2	5.87	6.41333	5.48	4.29667	3.27	5.64
Adur42996_comp2_c0_seq8	18.2733	12.6133	11.6	3.32333	1.05667	2.08667
Adur42998_comp0_c0_seq2	6.74667	7.26333	5.45667	5.83667	5.20333	5.38333
Adur43055_comp0_c0_seq1	30.11	44.08	26.6933	26.5867	21.0867	16.0367
Adur43075_comp1_c0_seq3	46.5067	41.6133	32.7267	20.6167	20.12	17.9533
Adur43126_comp2_c0_seq2	13.52	8.6	10.9767	1.27	1.15333	2.61333
Adur43183_comp0_c0_seq14	26.8633	18.0433	24.6567	1.70667	0.216667	0.126667
Adur43195_comp0_c0_seq4	12.89	4.67	5.81	5.01	6.17667	7.25
Adur43239_comp1_c0_seq8	70.6167	92.61	125.473	78.2733	64.6367	50.7967
Adur43265_comp0_c0_seq1	80.02	102.48	63.0867	28.21	0.0233333	0.0366667
Adur43284_comp0_c0_seq1	4.15667	1.51333	2.35333	0.603333	1.37667	1.94
Adur43292_comp0_c0_seq1	9.69	13.9133	12.0033	6.43667	10.26	11.8133
Adur43367_comp1_c0_seq1	14.74	12.74	11.42	11.9567	11.2867	7.84667
Adur43382_comp0_c0_seq1	22.8933	19.72	25.03	1.45667	2.03	0.346667
Adur43382_comp2_c0_seq3	350.723	228.293	296.16	15.7367	6.34333	6.12333
Adur43430_comp0_c0_seq1	7.49333	4.86667	6.37333	2.36	0.183333	0.0266667
Adur43440_comp1_c0_seq3	82.6267	17.7133	20.89	5.25667	31.7433	12.54
Adur43451_comp0_c0_seq1	34.2467	42.42	35.5067	24.8167	27.1667	32.9367
Adur43455_comp1_c0_seq1	200.793	177.59	220.773	1.24667	0.216667	0.973333
Adur43455_comp1_c0_seq6	531.917	379.467	443.063	12.42	13.38	8.25
Adur43460_comp0_c0_seq5	14.4267	10.5833	10.7267	6.19333	7.39667	3.97333
Adur43461_comp0_c0_seq1	14.15	9.53	9.48667	7.53667	0.123333	0.0166667
Adur43471_comp1_c0_seq2	9.05	8.44	7.48667	2.24333	1.40667	2.64
Adur43484_comp0_c0_seq1	4.17	5.44	4.43667	3.79333	4.35	4.5
Adur43490_comp0_c0_seq7	34.8833	29.6133	34.0767	5.47	2.29	3.43333
Adur43491_comp0_c1_seq2	23.2233	13.8167	13.66	2.83667	2.92667	2.00333
Adur43493_comp0_c0_seq1	1.36333	3.44	6.49	0	0.176667	0.186667
Adur43533_comp0_c0_seq2	8.43667	11.45	8.07667	2.25	0.643333	1.34
Adur43537_comp1_c0_seq1	4.41	0.636667	2.04333	0.446667	2.44	0
Adur43540_comp1_c0_seq1	6.08	6.88	4.99	4.32333	5.61667	6.36333
Adur43623_comp0_c0_seq1	86.67	77.4467	64.39	9.20667	5.64333	3.99333
Adur43635_comp3_c0_seq4	18.8533	16.8233	17.5567	7.88333	7.07667	9.04333
Adur43668_comp0_c0_seq1	9.32333	7.30667	7.43333	5.74667	2.76333	3.18667
Adur43689_comp1_c0_seq1	22.4967	29.2267	34.6567	1.13333	15.17	1.92667
Adur43689_comp1_c0_seq3	114.957	44.9433	63.39	4.11667	65.88	4.06
Adur43754_comp1_c0_seq1	12.3333	10.09	9.84	4.78667	7.96	8.04
Adur43791_comp0_c0_seq1	242.17	194.56	166.573	19.6	0.193333	0.753333
Adur43799_comp0_c0_seq2	113.837	101.323	90.4567	40.11	21.7733	23.12
Adur43820_comp1_c0_seq1	81.4167	60.94	63.01	8.94667	0.9	1.42
Adur43834_comp0_c0_seq3	3.73333	4.25333	3.75333	1.18667	0.23	0.0233333
Adur43850_comp0_c0_seq1	85.37	85.1433	75.1367	23.94	18.12	15.6633
Adur43876_comp0_c0_seq5	29.4167	35.5767	37.1067	11.3567	4.91667	2.73333
Adur4390_comp0_c0_seq3	36.5833	37.3233	43.6767	1.84333	0.0433333	0.0666667
Adur43926_comp0_c0_seq5	3.17	4.41	4.18	2.93333	3.60333	3.81667
Adur4394_comp0_c0_seq1	7.20667	7.29667	5.24667	1.99	0	0
Adur43951_comp1_c0_seq2	12.4667	10.7233	12.15	7.68667	4.66	13.44
Adur44021_comp0_c0_seq1	4.08333	3.76	1.95	2.57667	1.56333	3.97333
Adur44062_comp0_c0_seq1	3.65667	4.56333	3.32667	0.726667	0.136667	0.173333
Adur44073_comp0_c0_seq1	8.64667	11.3033	9.89	0.573333	0.0933333	0
Adur44126_comp1_c0_seq1	32.8433	24.5067	16.4033	22.5767	23.1733	2.04667
Adur44155_comp0_c0_seq1	10.2767	5.42	10.0433	0.31	2.24	0.253333
Adur44156_comp0_c0_seq1	9.94333	8.57333	10.5867	4.44667	3.35667	0.65
Adur44164_comp0_c0_seq1	26.25	21.4533	24.7367	0.61	1.10667	0.373333
Adur44191_comp1_c0_seq1	167.61	167.987	158.33	15.4067	1.78667	1.43333
Adur44198_comp0_c0_seq1	45.83	43.5133	49.8	4.72667	1.71667	5.17667
Adur44216_comp0_c0_seq1	97.68	64.44	67.2433	4.23	0.95	1.58333
Adur44229_comp0_c0_seq1	85.27	86.44	95.7833	21.69	9.78	11.5667
Adur44238_comp0_c0_seq1	22.0167	15.7033	13.51	4.64	2.64333	1.65
Adur44288_comp1_c0_seq1	207.1	146.743	145.29	16.6333	6.46	4.16333
Adur44288_comp3_c0_seq1	12.49	12.82	15.63	4.32667	0.173333	0.116667
Adur44291_comp0_c0_seq3	5.67667	5.28	5.35667	3.81333	1.88	2.53667
Adur44298_comp1_c0_seq1	9.79333	7.47	8.8	4.66333	3.06667	3.79333
Adur44316_comp1_c0_seq3	65.28	33.9633	39.7067	7.2	3.76667	7.64333
Adur44329_comp0_c0_seq1	11.67	12.65	12.2333	7.93333	7.17667	5.23333
Adur44343_comp0_c0_seq1	103.603	89.5033	106.54	28.8433	37.6833	25.0467
Adur4435_comp1_c0_seq20	8.09	10.9167	8.78333	7.85333	6.54333	6.47333
Adur44361_comp1_c1_seq15	5.13	5.28667	6.13667	4.60667	4.07	4.21333
Adur44397_comp1_c1_seq3	13.5467	15.98	14.6367	8.85333	10.9167	12.2767
Adur44421_comp0_c0_seq6	6.60333	8.60333	11.2967	7.22	0.88	3.20333
Adur4453_comp0_c0_seq1	21.5233	19.64	17.91	3.94333	3.51667	4.70333
Adur44584_comp0_c0_seq2	4.22667	4.44667	3.91333	1.23333	1.44333	0.186667
Adur44606_comp0_c0_seq3	6.71	7.24	7.14333	1.62	5.31667	2.75333
Adur44627_comp0_c0_seq2	54.28	57.3233	45.0767	6.06	2.55	2.5
Adur44653_comp0_c0_seq5	12.6933	14.5	12.07	7.19	5.58333	0.486667
Adur44693_comp0_c0_seq1	18.7533	13.14	13.36	0.0233333	1.04667	0.2
Adur44710_comp0_c0_seq1	21.5167	13.2333	4.20667	0.533333	0	0
Adur44745_comp1_c0_seq1	11.81	6.05667	6.75	4.95333	2.07667	0.903333
Adur44748_comp0_c0_seq1	15.6067	21.7367	12.9933	11.1433	5.73	5.55667
Adur44750_comp0_c0_seq2	27.05	25.72	24.23	21.5767	10.3067	12.75
Adur44767_comp0_c0_seq2	7.29667	4.91	7.57333	0.623333	6.78	3.62667
Adur44767_comp1_c0_seq1	2.63	4.35	3.9	2.50333	2.36333	2.59667
Adur44786_comp0_c0_seq1	87.58	73.7133	67.5833	0.24	3.03333	2.77
Adur44811_comp0_c0_seq2	6.57333	8.48	12.94	5.40667	2.03667	0.34
Adur44843_comp1_c0_seq1	5.56667	3.83667	4.10667	2.56	1.18333	1.08333
Adur44861_comp0_c0_seq3	16.1267	20.4133	17.24	13.7833	10.1667	16.2633
Adur4486_comp0_c0_seq1	7.23	13.74	11.3867	3.00667	0.95	0.546667
Adur44880_comp0_c0_seq4	5.31667	4.65333	4.96667	4.91667	3.00667	3.04
Adur448_comp0_c0_seq2	6.44	6.98	5.96	2.81333	3.67333	3.13333
Adur44907_comp1_c0_seq7	7.12667	8.37667	6.98333	3.93667	1.86333	1.76333
Adur44962_comp0_c0_seq1	6.51667	3.47667	5.88667	1.85	1.37667	1.26667
Adur44966_comp0_c0_seq1	6.02333	5.25667	3.73	2.13667	4.90333	0.15
Adur44970_comp0_c0_seq1	5.44667	10.1633	8.15667	3.79333	3.05	2.27
Adur44994_comp3_c0_seq10	5.34333	8.94667	9.72	5.37667	7.88333	7.41
Adur45014_comp2_c0_seq1	9.92667	6.38667	7.02333	0.396667	0.933333	1.12
Adur45014_comp2_c0_seq5	54.48	42.59	45.8367	6.19667	3.96	1.71
Adur45030_comp0_c0_seq1	22.2133	24.9533	20.3167	1.50667	0	0.02
Adur45050_comp0_c0_seq2	4.66333	3.14333	3.45667	0	0.02	0
Adur45066_comp0_c0_seq1	5.05	12.1833	17.2	0	0	0
Adur45072_comp0_c0_seq1	1.60667	3.62667	6.02667	0	0.0166667	0
Adur45073_comp0_c0_seq1	2.80667	9.07333	11.4633	0	0.0366667	0.02
Adur45085_comp0_c0_seq1	9.73667	4.48667	3.6	1.38667	0.14	3.67
Adur45087_comp0_c0_seq1	10.37	7.1	7.37667	3.82667	2.2	2.61
Adur45098_comp2_c0_seq15	4.49	5.96	4.69667	3.73333	2.45	2.38667
Adur45119_comp3_c0_seq1	11.53	12.2767	10.3533	10.15	8.05333	3.37333
Adur45150_comp0_c0_seq2	19.9967	18.5433	17.96	8.62333	9.67333	13.9133
Adur45165_comp1_c0_seq1	37.3	45.5433	52.7867	8.20667	26.86	3.29333
Adur451_comp0_c0_seq1	3.85333	4.94667	4.35333	3.74667	2.74333	1.99
Adur45218_comp0_c0_seq1	642.16	459.39	683.377	35	0.553333	4.65
Adur45233_comp3_c0_seq1	4.93667	4.21333	4.95667	2.06	4.12667	3.28333
Adur45255_comp0_c0_seq2	13.5167	18.5633	15.4333	13.1433	9.08	9.62667
Adur45255_comp1_c0_seq2	10.51	9.75	9.6	2.35667	0.133333	0.0666667
Adur45272_comp0_c0_seq6	6.70667	10.7867	8.26	5.78	3.77667	6.56667
Adur45297_comp0_c0_seq1	49.3667	69.4567	52.6267	15.05	5.43333	7.5
Adur45307_comp0_c0_seq2	29.3133	21.0833	25.75	4.74	5.50333	11.8433
Adur45309_comp0_c0_seq2	178.237	170.347	159.36	18.2767	13.0733	15.62
Adur45311_comp0_c0_seq1	419.983	371.68	187.497	3.38333	2.68333	0.17
Adur45322_comp0_c0_seq2	44.59	48.93	48.31	42.2767	43.74	44.6467
Adur45325_comp0_c0_seq7	68.6533	40.0167	86.5	17.4267	45.5733	61.4733
Adur45367_comp0_c0_seq1	124.537	107.827	109.733	34.45	24.1567	19.62
Adur45375_comp1_c0_seq4	14.5567	9.65333	12.5267	1.25667	0.0633333	0.08
Adur45395_comp0_c0_seq1	10.04	8.51333	7.52333	0.453333	0	0.0533333
Adur453_comp0_c0_seq1	14.0033	16.97	16.4467	1.54	0.813333	0.103333
Adur453_comp0_c2_seq1	11.06	12.4033	11.7367	1.42	0.346667	0
Adur45431_comp2_c0_seq4	3.8	4.16	4.55	3.12667	1.98	2.16333
Adur45436_comp0_c0_seq2	46.1633	47.3733	56.3367	14.21	4.68667	6.82
Adur45436_comp1_c0_seq1	26.6267	30.3967	33.2667	3.26	0.913333	1.31
Adur45437_comp0_c0_seq2	0.876667	11.3033	8.96667	3.29667	1.68333	7.89333
Adur45443_comp0_c0_seq1	14.54	12.13	14.8233	7.30333	3.83	12.4033
Adur45453_comp0_c0_seq3	6.13	6.23333	5.47333	3.69667	3.15	2.93667
Adur45474_comp2_c0_seq1	36.13	29.49	35.2567	6.61667	4.36	4.81
Adur45475_comp1_c0_seq1	7.17333	4.97667	3.44667	0.293333	0	0
Adur4547_comp0_c0_seq2	40.01	31.81	37.2367	5.45	1.33333	0
Adur45494_comp0_c0_seq3	64.2933	122.53	87.3367	18.1833	15.6567	22.47
Adur45495_comp1_c0_seq4	7.53667	6.71667	7.38667	4.93	7.09333	5.55667
Adur4556_comp0_c0_seq1	5.63333	5.87	15.19	6.04	2.68667	1.79
Adur45643_comp0_c0_seq1	2.88	4.93667	6.19333	0	0	0
Adur45654_comp1_c0_seq2	4.10667	4.64	2.86	2.48	0.866667	0.773333
Adur4566_comp0_c0_seq2	26.9667	25.1733	22.8733	9.71333	5.17333	4.46
Adur45722_comp0_c0_seq1	5.71667	7.27	5.14	3.92333	6.83667	3.01667
Adur45790_comp0_c0_seq1	203.207	165.133	139.8	26.97	6.42	4.52333
Adur45795_comp0_c0_seq1	9.13	9.06667	6.85333	7.12667	8.94667	6.99
Adur45806_comp0_c0_seq1	29.6367	33.25	35.6467	18.94	2.85	10.9533
Adur45831_comp0_c1_seq1	15.3533	9.75	13.3433	8.84333	10.54	11.87
Adur4584_comp2_c0_seq2	167.913	164.697	146.543	46.5267	18.3733	22.57
Adur45850_comp0_c0_seq2	16.2233	15.43	14.05	8.29333	2.13	4.70667
Adur45860_comp0_c0_seq2	11.52	10.4667	9.15667	9.77	9.26667	10.73
Adur45864_comp0_c0_seq2	4.42667	4.22667	4.93333	0.426667	0.226667	0
Adur45865_comp1_c0_seq1	2.25333	6.21	5.68667	2.29667	1.77667	5.17333
Adur45866_comp2_c0_seq1	7.21	3.48	6.27333	0.06	0.206667	0.12
Adur45866_comp2_c0_seq2	10.09	5.72667	9.14	0	0.0633333	0.363333
Adur45872_comp0_c0_seq6	123.893	128.337	124.917	75.84	15.1467	19.2733
Adur45909_comp0_c0_seq1	4333.32	2655.98	3598.03	444.923	1.93	7.43
Adur45942_comp2_c0_seq1	4.09	7.89667	6.96667	4.49667	3.1	3.09
Adur45959_comp1_c0_seq10	6.80333	6.72667	3.89667	0.213333	2.15	2.34333
Adur45992_comp0_c0_seq5	3.89667	4.79667	4.4	1.99	5.57333	0.436667
Adur46016_comp0_c0_seq1	433.247	304.443	292.987	44.9733	30.72	37.41
Adur46025_comp0_c0_seq1	4.19333	3.3	3.44333	0.72	0	0
Adur46027_comp1_c0_seq1	7.29667	2.68333	2.1	3.43333	0.59	0.133333
Adur4606_comp0_c1_seq2	234.527	166.68	175.32	15.8633	5.07	4.39667
Adur4611_comp1_c0_seq1	10.53	8.51333	9.10667	4.13333	1.77333	2.5
Adur4615_comp1_c0_seq1	8.52333	8.60333	7.46333	4.82	6.89	3.45667
Adur46165_comp0_c0_seq1	1.78333	5.15333	3.69667	1.86333	2.99	0.963333
Adur46205_comp0_c0_seq24	18.26	22.5267	19.6	6.95333	14.33	21.1033
Adur46223_comp1_c0_seq1	180.443	160.207	171.84	20.6367	1.71333	0.326667
Adur46247_comp0_c0_seq2	7.17	5.45333	4.30667	2.28	2.27	1.42333
Adur46248_comp0_c0_seq1	15.9467	12.4733	10.7667	3.62	6.17333	4.19333
Adur46272_comp0_c0_seq1	16.4	10.73	12.7033	5.54333	4.97	4.5
Adur46272_comp0_c0_seq2	16.1133	9.64667	9.00333	4.36333	4.40667	3.5
Adur46273_comp0_c0_seq1	21.6167	28.04	31.11	20.3867	0.52	0.22
Adur46287_comp0_c0_seq2	103.807	69.4633	70.8467	0.38	0.486667	2.58
Adur46289_comp1_c0_seq4	23.28	20.5467	21	2.70667	15.2733	18.52
Adur46315_comp0_c0_seq1	6.81667	6.41333	6.13	2.5	0.89	1.41667
Adur46391_comp0_c0_seq1	109.033	108.21	75.0967	19.7933	8.57667	1.22
Adur46393_comp0_c0_seq1	4.20333	5.45333	9.18333	2.58	3.45	0.146667
Adur46409_comp3_c0_seq5	3.67667	4.45667	5.54667	3.50333	4.2	3.71333
Adur46438_comp0_c0_seq5	5.44667	5.94	5.53	5.14333	3.22667	4.11
Adur46551_comp0_c0_seq1	9.74333	7.85333	7.63667	5.31	3.29667	4.53
Adur46585_comp2_c0_seq1	8.70333	7.93333	8.32333	4.71333	2.19333	1.01667
Adur4661_comp0_c0_seq1	7.85333	7.95	8.31333	6.25667	6.14	6.86667
Adur46633_comp0_c0_seq2	15.73	13.0867	15.4933	11.2467	9.98667	16.49
Adur46647_comp0_c0_seq1	15.0167	17.3533	13.18	3.89333	2.57	2.11333
Adur46655_comp1_c0_seq1	13.6867	15.0133	14.9733	6.33333	0	0
Adur46671_comp1_c0_seq1	9.83	10.7867	7	7.63333	2.66333	2.58333
Adur46672_comp0_c0_seq1	23.6333	19.76	31.3067	6.28333	0.466667	7.56
Adur46674_comp0_c0_seq1	14.0367	15.69	15.4233	9.49667	12.6233	9.05667
Adur46758_comp2_c0_seq1	11.8367	11.5733	8.68	8.68	7.21667	5.24333
Adur46820_comp0_c0_seq1	18.1967	19.1267	17.1133	7.2	9.35667	10.68
Adur46820_comp1_c0_seq1	7.04667	1.70333	0.45	2.02333	2.16667	1.79333
Adur46834_comp2_c0_seq3	2.48	4.61333	3.44667	2.48333	1.71667	2.60667
Adur46845_comp0_c0_seq1	7.49333	7.01	6.87667	5.65	5.89	4.21667
Adur46863_comp1_c0_seq1	64.1533	566.063	474.137	71.2967	0	0.183333
Adur46867_comp0_c0_seq1	1105.45	1179.34	1153.49	149.533	4.01	1.62
Adur46935_comp0_c0_seq1	4.19	7.07333	7.04333	2.97667	4.8	2.23333
Adur46935_comp1_c0_seq1	9.67333	10.8233	8.81333	8.66	9.90333	9.11
Adur46948_comp0_c0_seq1	5.51333	7.10333	6.04333	4.26667	5.74333	5.45667
Adur46949_comp0_c1_seq13	21.4067	20.2433	22.21	5.89667	3.84667	5.42667
Adur46949_comp0_c1_seq4	4.61	4.75	3.96667	2.06667	0.866667	1.42667
Adur46952_comp0_c0_seq2	5.01	4.41	3.74667	3.27667	2.69333	2.01667
Adur46952_comp1_c0_seq1	2.14	4.15333	1.04	0.913333	0.98	1.61
Adur46976_comp0_c0_seq1	4.07	6.21667	8.09	2.34333	0.0466667	0.0433333
Adur46991_comp2_c0_seq5	11.4167	12.0633	11.4267	3.47333	1.44667	1.39667
Adur46996_comp0_c0_seq1	5.66667	5.50667	4.53333	4.56667	3.14	1.13667
Adur47043_comp0_c0_seq1	5.21333	5.8	6.75333	2.05667	0.233333	0.216667
Adur47099_comp0_c0_seq8	12.6	9.57667	12	7.15333	1.26333	3.13333
Adur47160_comp1_c0_seq1	108.45	63.5033	89.5733	0.56	0.16	0
Adur4719_comp0_c0_seq1	35.5233	23.3933	28.5933	0.853333	0.02	0
Adur4722_comp0_c0_seq1	8.67667	11.6033	7.80667	5.43667	1.62333	3.81
Adur47234_comp0_c0_seq2	6.22	6.66667	4.72	2.55667	3.17	1.20667
Adur47248_comp0_c0_seq8	40.6233	34.4667	44.4733	10.48	0.27	2.88
Adur47249_comp0_c0_seq1	6	6.18667	5.74	3.74333	1.39	1.36
Adur47253_comp0_c0_seq1	6.09	7.41333	8.10333	0.3	0.0266667	0
Adur47279_comp0_c0_seq1	6.31667	6.21667	4.97	3.77667	3.39333	4.45667
Adur47287_comp2_c0_seq18	12.37	9.21	11.97	3.45667	2.11333	1.79
Adur47311_comp1_c2_seq1	16.0033	18.9433	13.4467	7.60333	2.84667	2.95667
Adur47353_comp0_c0_seq1	13.77	13.3867	13.0833	5.63667	2.92	2.11667
Adur47370_comp0_c0_seq3	104.687	86.08	76.2433	23.0967	16.0267	22.9733
Adur47379_comp0_c0_seq1	12.1967	17.7667	12.12	8.68333	5.68667	8.64667
Adur47392_comp0_c0_seq1	9.09667	7.96333	5.23333	1.56	0.673333	0.743333
Adur47399_comp0_c0_seq2	17.8933	24.07	16.75	10.3133	5.14667	2.76
Adur47435_comp1_c0_seq1	66.9767	66.6333	63.8367	6.10333	1.48667	2.96333
Adur47438_comp1_c0_seq1	38.33	37.0033	38.3733	9.33667	1.29667	0.936667
Adur47453_comp0_c0_seq1	6.21667	36.9167	32.18	8.06667	28.8667	12.3267
Adur47466_comp0_c0_seq5	90.67	76.3133	81.14	6.97	4.13	5.63667
Adur47471_comp0_c0_seq1	5.89333	8.60667	6.80333	2.73	2.00333	1.41
Adur4752_comp2_c0_seq2	7.01333	7.12333	8.83667	4.57667	4.65	6.64
Adur47550_comp0_c1_seq3	6.46333	8.02	7.95	5.54333	4.82	6.90333
Adur47562_comp0_c0_seq1	10.2067	10.2933	3.80333	3.61333	4.79	0.713333
Adur47565_comp0_c0_seq22	5.07667	3.99	3.06667	1.54333	0.613333	0.473333
Adur47586_comp1_c0_seq1	6.85333	6.46	7.22	3.09	2.04333	2.69333
Adur47590_comp1_c0_seq1	6.92667	4.95333	5.51667	0.763333	1.22667	0.72
Adur47600_comp0_c0_seq1	13.1233	21.3933	37.1467	2.24667	0.923333	0
Adur47601_comp1_c0_seq1	14.54	15.12	15.1	7.68667	3.8	7.04
Adur4760_comp0_c0_seq18	4.07667	4.41667	4.73667	3.76333	3.18	4.02
Adur47629_comp0_c0_seq1	10.21	5.72333	4.25667	4.64333	3.29333	2.88
Adur47661_comp2_c0_seq1	32.3867	27.32	17.79	12.2233	2.4	1.48667
Adur47667_comp0_c0_seq2	78.1633	72.5133	56.16	30.29	28.3833	24.4733
Adur47669_comp0_c0_seq3	13.7367	6.07333	6.44	3.3	10.3833	3.48333
Adur47680_comp0_c0_seq6	6.03333	5.05333	4.71333	4.18333	2.92667	2.86333
Adur47685_comp0_c0_seq1	54.6	105.773	74.26	39.1433	27.5633	13.4167
Adur47685_comp1_c0_seq7	43.28	37.5733	34.77	4.78667	0.783333	0.843333
Adur47687_comp0_c0_seq1	251.13	195.287	279.517	15.4833	6.25	4.27667
Adur47736_comp0_c0_seq1	100.023	93.0533	91.8433	60.36	44.4733	26.34
Adur47761_comp1_c0_seq6	12.3	13.8233	10.4067	10.7033	8.22667	10.2133
Adur47790_comp0_c0_seq3	6.43333	6.58333	5.38667	4.8	5.37	0.0833333
Adur47796_comp0_c0_seq1	13.6	45.0533	55.2367	0	0	0
Adur47820_comp0_c0_seq1	5.95333	3.53	2.79333	0.163333	4.46	0.536667
Adur47822_comp0_c0_seq2	23.5833	30.27	27.1333	11.4667	0.02	0.0333333
Adur47824_comp0_c0_seq1	398.077	246.75	237.253	46.2533	13.45	23.7033
Adur4783_comp1_c0_seq1	70.4033	80.42	77.8233	1.64667	1.37667	1.78
Adur47840_comp2_c0_seq6	11.78	13.7633	11.93	10.9	6.07333	8.02
Adur47937_comp0_c0_seq1	51.7233	37.2633	43.14	23.3867	12.7133	31.8433
Adur47946_comp0_c0_seq1	17.9967	20.14	17.49	13.2733	6.47	14.2733
Adur47971_comp0_c0_seq2	4.32333	5.78333	5.71667	0.743333	0.05	0
Adur48001_comp0_c0_seq1	1623.37	1064.61	1411.54	40.7767	1.16333	0.33
Adur4800_comp0_c0_seq1	66.3567	84.7733	76.2567	58.7367	23.66	7.29667
Adur48035_comp0_c0_seq1	60.7133	52.2567	53.0667	27.1767	26.3333	39.87
Adur48060_comp0_c0_seq1	107.523	58.49	95.3667	2.12667	0.12	0.0333333
Adur48061_comp0_c0_seq1	17.0267	19.3733	14.2967	6.45667	17.4	11.47
Adur48062_comp0_c0_seq21	34.94	27.9533	43.2833	2.17	0	0.45
Adur48074_comp0_c0_seq1	10.1033	6.9	6.99667	0.02	0.233333	0.0533333
Adur48093_comp4_c1_seq5	16.6533	18.8433	18.8533	8.21333	3.63	9.99333
Adur48110_comp1_c0_seq11	3.91333	6.84	5.58667	2.50333	2.04333	4.23
Adur4813_comp0_c0_seq1	5.29667	2.19667	1.81667	0.0833333	0.143333	0
Adur48162_comp1_c0_seq3	76.6567	85.24	81.4067	22.6733	4.21	19.8467
Adur48163_comp1_c0_seq7	4.09	4.30667	4.36	2.15667	3.19	1.83333
Adur48176_comp1_c0_seq3	10.4733	10.2867	8.28667	7.98667	2.75333	2.11667
Adur4817_comp0_c0_seq1	6.2	6.24	5.91333	2.97	2.59	1.43333
Adur48236_comp0_c0_seq2	13.0967	10.8467	12.8033	2.8	0.586667	0.18
Adur48292_comp0_c0_seq1	222.593	119.007	135.523	12.03	3.47667	17.6933
Adur4830_comp0_c0_seq1	14.36	15.1967	13.82	9.73667	10.3833	16.2667
Adur48314_comp3_c0_seq1	3.92667	5.01	4.13333	3.50333	2.63333	2.46667
Adur48315_comp1_c0_seq34	7.16667	4.12333	3.78	5.27667	3.46333	3.75667
Adur48325_comp0_c0_seq2	5.51667	8.16333	5.51333	1.13	0.206667	0.103333
Adur48377_comp0_c0_seq2	10.1	14.6733	13.9267	7.56	7.36667	7.90333
Adur48377_comp1_c0_seq1	4.98333	7.78	10.0733	3.72333	2.08	4.19667
Adur48385_comp0_c0_seq3	12.69	14.1833	14.64	4.76667	1.05333	3.13667
Adur48392_comp0_c0_seq1	13.3467	7.74	4.33667	0.683333	0.103333	0
Adur48397_comp3_c0_seq3	7.85	7.76667	6.50667	2.07667	0.986667	0.676667
Adur48419_comp0_c0_seq1	3.98333	5.02667	3.56333	2.88333	1.37667	1.54667
Adur48421_comp3_c0_seq7	9.05333	9.09333	11.3133	4.36	4.84	8.28
Adur48421_comp4_c0_seq3	33.1233	19.19	22.96	5.32667	13.3433	7.21333
Adur4842_comp1_c0_seq1	4.31	5.04667	4.07667	3.78667	4.25	3.28
Adur48440_comp0_c0_seq1	11.09	10.7867	11.2267	5.90333	3.1	4.01333
Adur48456_comp0_c0_seq1	5.37333	6.87	6.07	3.5	0.68	0.0633333
Adur48458_comp0_c0_seq6	8.41	10.96	9.79667	3.93667	3.02667	3.88
Adur48470_comp0_c0_seq1	295.977	239.867	250.85	62.4867	9.23333	12.4167
Adur48478_comp0_c0_seq2	9.57333	7.37667	5.49333	1.24	0.666667	0.52
Adur4848_comp0_c0_seq2	417.093	263.743	270.08	7.30333	2.59	1.98333
Adur48498_comp3_c1_seq1	17.69	23.12	21.31	13.4433	8.59667	6.20667
Adur4849_comp0_c0_seq1	1.97	9.10333	3.71	0.65	3.67667	1.02333
Adur48513_comp2_c0_seq1	24.88	27.7433	27.5433	17.5633	7.56333	18.34
Adur48580_comp1_c0_seq3	5.90333	4.67667	7.06333	4.60333	2.53333	1.83333
Adur48629_comp0_c0_seq1	68.3367	58.1267	76.5167	10.4167	3.04667	1.23667
Adur48651_comp0_c1_seq1	725.84	612.397	697.437	21.3833	6.6	4.75
Adur48651_comp1_c0_seq1	18.3	20.6367	25.9967	1.01333	0.17	0.593333
Adur48702_comp0_c0_seq5	53.3833	109.107	95.0033	18.9267	0.0366667	0.0433333
Adur48729_comp0_c0_seq2	30.05	25.8533	21.4667	7.54333	4.89	2.92
Adur48746_comp1_c0_seq1	22.2667	16.37	18.6767	8.10667	4.32333	3.93
Adur48749_comp0_c0_seq2	23.4533	18.7	17.7667	5.97333	3.75	5.06333
Adur48756_comp2_c0_seq1	28.0633	24.2867	18.9667	7.27	5.23667	2.39
Adur48762_comp0_c0_seq8	10.9167	8.73333	6.76667	6.09333	7.95667	4.14
Adur4877_comp0_c0_seq2	23.0133	22.7467	24.18	5.91	0	0.03
Adur4878_comp1_c0_seq1	107.513	78.03	70.2467	1	0.376667	0.27
Adur48823_comp0_c0_seq1	6.39667	6.61333	5.52	3.58333	6.19667	4.32333
Adur4886_comp2_c0_seq1	31870.3	16618.7	23048.8	112.403	6.01667	3.04333
Adur4886_comp2_c0_seq2	16104.5	6796.52	9740.09	23.84	2.51667	1.78
Adur48896_comp0_c0_seq1	271.71	190.077	328.547	35.7067	0.0866667	0.223333
Adur48916_comp1_c0_seq1	21.52	19.4567	24.6833	0.53	0.0666667	0
Adur48943_comp0_c0_seq1	7.82	3.24333	2.39667	0.773333	0.363333	0.203333
Adur48943_comp0_c0_seq3	32.38	24.0067	26.2433	4.23	2.42333	0.89
Adur48952_comp0_c0_seq1	71.7367	59.9367	60.0833	26.4633	4.06667	3.75
Adur48970_comp1_c0_seq1	5.61333	7.41333	4.79	2.38	0.716667	1.74333
Adur48970_comp1_c1_seq1	4.25333	6.06333	3.45	0.223333	0.783333	1.18
Adur48988_comp1_c0_seq1	18.7833	11.5967	20.5967	2.11	3.85	2.29
Adur49044_comp0_c0_seq3	7.79333	7.50667	8.11667	5.21333	5.46	8.50333
Adur49052_comp0_c0_seq1	28.3533	22.6767	26.2833	4.37	0.0766667	0.346667
Adur49088_comp0_c0_seq1	3.03667	4.23333	4.40333	2.75	2.14333	1.98
Adur49093_comp0_c0_seq1	6.45333	9.63333	4.21667	0.393333	0	0
Adur49096_comp0_c0_seq1	7.22333	11.2367	12.0067	6.99667	4.54	11.66
Adur49106_comp1_c0_seq1	21.37	18.5467	14.8967	3.39	2.95	2.11667
Adur49150_comp0_c0_seq1	22.52	19.87	22.5167	3.83	12.6167	13.41
Adur49163_comp0_c0_seq1	10.23	15.0733	14.72	0.916667	0.633333	0.393333
Adur49234_comp0_c0_seq1	24.4233	19.1533	19.4733	1.70333	0	0
Adur49238_comp0_c0_seq1	18.7933	19.9433	15.8133	5.1	2.98333	1.84
Adur49256_comp0_c0_seq1	23.25	16.0933	17.28	5.46	3.99	3.85
Adur49257_comp0_c0_seq1	3.37	4.40333	3.29	2.89333	2.30667	1.92667
Adur4925_comp0_c0_seq1	4.39	4.13667	2.85	2.46333	1.74	3.24667
Adur49269_comp1_c0_seq1	6.67333	4.26333	5.17	1.61333	0.51	0.7
Adur49271_comp0_c2_seq1	4.43667	3.32	3.99	1.63333	1.16333	3.27
Adur49280_comp0_c0_seq1	10.5233	31.2633	22.9267	2.88333	20.4367	8.02333
Adur49281_comp0_c0_seq1	18.12	18.4533	14.1433	4.31667	3.74667	4.78667
Adur49289_comp1_c0_seq1	182.77	209.667	183.02	37.2067	16.7867	17.7033
Adur49289_comp1_c1_seq1	88.63	115.877	109.983	10.1733	5.7	9.71
Adur49289_comp4_c0_seq1	11.5333	10.55	9.37667	2.26333	1.38	1.31333
Adur49299_comp0_c0_seq2	20.8333	10.3367	13.81	5.01	0.21	0.596667
Adur49299_comp1_c0_seq1	14.79	9.51333	11.7867	4.43	0	1.09667
Adur49304_comp0_c0_seq1	34.2967	117.95	52.14	4.44333	0.09	0.0266667
Adur49312_comp0_c0_seq3	7.74667	8.77667	7.50667	4.33333	7.54667	6.10333
Adur49330_comp0_c0_seq1	75.8367	65.1267	56.07	40.0433	7.87333	6.18
Adur49333_comp0_c0_seq3	36.4733	23.4033	21.85	4.71333	0.293333	0.606667
Adur49338_comp1_c0_seq1	66.6233	58.27	59.1133	25.7533	23.31	14.6333
Adur49365_comp1_c0_seq1	9.76333	7.40333	6.03667	2.01333	3.85333	0.326667
Adur49377_comp1_c0_seq1	4.86333	1.89333	4.28333	1.79333	2.84333	4.07
Adur49377_comp1_c0_seq2	4.14333	6.89	4.38	3.42333	3.21	2.84
Adur49384_comp0_c0_seq19	11.7833	7.59333	7.89333	3.73	4.34667	4.32333
Adur49431_comp0_c0_seq1	34.99	35.7167	30.15	7.44667	5.22	2.58667
Adur49444_comp0_c0_seq2	28.3833	20.3233	34.5567	1.64	1.06	1.37333
Adur49482_comp0_c0_seq1	14.3433	13.0667	13.1867	11.2233	9.56	1.97333
Adur49496_comp0_c0_seq1	128.193	100.613	157.293	1.8	0	0.03
Adur49529_comp2_c1_seq1	15.0733	12.67	12.7033	1.2	1.11333	1.22
Adur49530_comp1_c0_seq6	4.09333	4.63	5.46	3.91333	0.18	0.06
Adur49544_comp0_c0_seq1	61.5867	45.9167	67.4433	15.4133	0.0933333	0.03
Adur49571_comp0_c0_seq1	0.326667	5.93667	5.02333	0.783333	2.03	0
Adur49590_comp0_c0_seq1	13.2033	15.99	17.7367	1.48	0.186667	0.833333
Adur49606_comp0_c0_seq1	6.11667	4.05667	4.81333	0.323333	0	0
Adur49608_comp1_c0_seq1	12.86	10.3633	10.4767	9.97	7.61333	8.97667
Adur49620_comp0_c0_seq1	22.68	16.6167	16.0433	5.59	2.99	3.52667
Adur49640_comp2_c0_seq2	49.7867	43.5733	35.1067	33.8833	41.5867	27.5467
Adur49670_comp1_c0_seq1	5.72	6.35333	4.83333	4.78	5.32667	4.95
Adur49744_comp0_c1_seq1	5.46333	6.81667	4.9	3.44	5.06667	5.87
Adur49794_comp0_c0_seq14	4.47667	4.58333	4.04	3.32333	3.26	2.75
Adur49837_comp3_c0_seq5	4.33	1.86667	2.1	2.57667	1.94	1.80333
Adur49856_comp2_c0_seq2	1.99333	4.56333	3.60667	0.62	0.183333	0.03
[truncated: 5,855 more rows]

## Sheet: VN-I GO
Sample	Population	p-value	adjusted p	VN-I: upregulation in leaf tissues	Pathway groups
8	29	0.000319699	0.0003705	brassinosteroid metabolic process	Plant hormone
5	12	0.000164015	0.000190229	cellular response to cytokine stimulus biological_process
2	3	0.000521745	0.000603842	jasmonic acid and ethylene-dependent systemic
47	99	2.1401e-26	2.49697e-26	chlorophyll binding	Photosynthesis
52	131	2.79511e-24	3.26084e-24	chlorophyll biosynthetic process
12	33	7.26045e-07	8.4525e-07	chlorophyll catabolic process
7	13	1.56643e-06	1.8233e-06	chlorophyllide a oxygenase [overall] activity cellular_component
698	3496	8.2844e-113	9.66894e-113	chloroplast
12	52	0.000187748	0.000217736	chloroplast accumulation movement
12	55	0.000341507	0.000395728	chloroplast avoidance movement
292	1101	8.13675e-76	9.49634e-76	chloroplast envelope
19	52	1.28562e-09	1.49906e-09	chloroplast fission
78	230	1.23181e-29	1.43743e-29	chloroplast inner membrane
132	622	3.01182e-25	3.51386e-25	chloroplast membrane
60	167	7.02493e-25	8.19569e-25	chloroplast organization
42	214	2.19656e-08	2.56006e-08	chloroplast outer membrane
4	10	0.000602929	0.000697304	chloroplast photosystem I
20	62	7.34906e-09	8.56694e-09	chloroplast relocation
486	1678	2.31935e-141	2.70713e-141	chloroplast stroma
6	8	1.62886e-07	1.89749e-07	chloroplast stromal thylakoid
57	184	4.08949e-20	4.77076e-20	chloroplast thylakoid
78	190	2.04997e-36	2.39237e-36	chloroplast thylakoid lumen
335	981	2.07744e-120	2.4247e-120	chloroplast thylakoid membrane
10	19	3.76652e-08	4.38894e-08	chloroplastic endopeptidase Clp complex
8	29	0.000319699	0.0003705	chloroplast-nucleus signaling pathway
4	10	0.000602929	0.000697304	cyanelle
2	2	0	0	cellular response to light intensity light
18	59	9.50043e-08	1.10698e-07	cellular response to light stimulus
2	3	0.000521745	0.000603842	detection of light stimulus
43	66	2.08739e-32	2.4359e-32	photosynthesis, light harvesting
18	51	6.1922e-09	7.21857e-09	photosynthetic electron transport chain
11	27	4.05428e-07	4.72115e-07	photosynthetic electron transport in photosystem
10	35	6.17138e-05	7.16614e-05	photosynthetic electron transport in photosystem I
2	2	0	0	photosynthetic NADP+ reduction
44	88	4.22812e-26	4.93305e-26	photosystem I
16	22	4.42559e-15	5.1621e-15	photosystem I reaction center
5	12	0.000164015	0.000190229	photosystem I stabilization
58	117	2.67643e-33	3.12337e-33	photosystem II
4	4	0	0	photosystem II antenna complex
44	81	3.80706e-28	4.44217e-28	photosystem II oxygen evolving complex core
20	39	1.54912e-13	1.80666e-13	photosystem II repair
8	15	4.52656e-07	5.27096e-07	photosystem II stabilization
7	15	6.75693e-06	7.85752e-06	photosystem stoichiometry adjustment
21	84	5.6407e-07	6.56756e-07	phototropism
13	57	0.000132095	0.000153265	plastid envelope
5	10	4.29616e-05	4.98994e-05	plastid large ribosomal subunit
11	27	4.05428e-07	4.72115e-07	plastid sigma factor activity
5	12	0.000164015	0.000190229	plastid translation
7	19	5.91259e-05	6.86603e-05	protein import into chloroplast stroma membrane
9	17	1.306e-07	1.52169e-07	protein import into chloroplast thylakoid membrane
7	17	2.2029e-05	2.55995e-05	protein targeting to chloroplast
4	8	0.000153787	0.000178397	protochlorophyllide reductase activity
2	2	0	0	red chlorophyll catabolite reductase activity activity
33	233	0.000556081	0.000643398	red, far-red light phototransduction
6	17	0.000206057	0.000238908	regulation of photomorphogenesis
3	6	0.000551565	0.00063819	regulation of photoperiodism, flowering
2	2	0	0	regulation of photosynthesis, light reaction
5	11	8.80343e-05	0.000102181	response to continuous far red light
23	94	2.9477e-07	3.43294e-07	response to far red light biological_process
5	15	0.00071869	0.000830924	response to light intensity
57	377	1.62039e-06	1.88606e-06	response to light stimulus
32	117	1.16684e-10	1.36067e-10	response to red light
22	108	1.40952e-05	1.63869e-05	aldehyde dehydrogenase (NAD) activity	energy production
5	14	0.000462732	0.000536047	aldehyde dehydrogenase (NADP+) activity
14	52	9.65352e-06	1.1225e-05	aldehyde dehydrogenase [NAD(P)+] activity
15	77	0.00036469	0.00042258	ATP synthesis coupled proton transport
187	1255	1.55606e-16	1.81512e-16	electron carrier activity
90	576	5.89322e-10	6.87181e-10	electron transport chain
3	3	0	0	electron transporter, transferring electrons within cytochrome
13	26	1.81521e-09	2.11651e-09	electron transporter, transferring electrons within the
2	2	0	0	NAD(P)H dehydrogenase complex assembly
37	256	0.000193836	0.00022479	NADP binding
7	23	0.000286138	0.000331673	NADP+ binding
2	2	0	0	NADPH dehydrogenase activity
6	10	2.11176e-06	2.45727e-06	NDP-glucose-starch glucosyltransferase activity
4	7	6.1799e-05	7.17479e-05	proton motive force dependent protein molecular_function
10	36	8.24089e-05	9.56567e-05	proton-transporting ATP synthase complex, catalytic complex,
3	5	0.000196473	0.00022781	(S)-coclaurine-N-methyltransferase activity
2	2	0	0	(S)-norcoclaurine synthase activity
4	4	0	0	[ribulose-bisphosphate carboxylase]-lysine N-methyltransferase activity
4	7	6.1799e-05	7.17479e-05	1,4-dihydroxy-2-naphthoyl-CoA synthase activity
33	151	3.46923e-08	4.04264e-08	2 iron, 2 sulfur cluster binding
2	2	0	0	2-C-methyl-D-erythritol 2,4-cyclodiphosphate synthase activity
1	1	0	0	2-dehydro-3-deoxy-phosphogluconate aldolase activity	Others
3	5	0.000196473	0.00022781	3-dehydroquinate synthase activity
2	3	0.000521745	0.000603842	3-hydroxybutyrate dehydrogenase activity
1	1	0	0	3'-phosphoadenosine 5'-phosphosulfate binding
1	1	0	0	3'-phosphoadenosine 5'-phosphosulfate metabolic process
2	3	0.000521745	0.000603842	4-(cytidine 5'-diphospho)-2-C-methyl-D-erythritol kinase activity
2	2	0	0	4-alpha-hydroxytetrahydrobiopterin dehydratase activity
1	1	0	0	4-hydroxy-2-oxoglutarate aldolase activity
3	5	0.000196473	0.00022781	4-hydroxy-3-methylbut-2-en-1-yl diphosphate reductase activity
8	22	2.66806e-05	3.10025e-05	4-hydroxy-3-methylbut-2-en-1-yl diphosphate synthase activity
4	5	3.3808e-06	3.93294e-06	5-formyltetrahydrofolate cyclo-ligase activity
4	5	3.3808e-06	3.93294e-06	9,15,9'-tri-cis-zeta-carotene isomerase activity
12	40	8.90154e-06	1.03511e-05	acetyl-CoA carboxylase activity
8	29	0.000319699	0.0003705	acetyl-CoA carboxylase complex
2	3	0.000521745	0.000603842	activation of cysteine-type endopeptidase activity
2	3	0.000521745	0.000603842	activation of JUN kinase activity
1	1	0	0	acylphosphatase activity
6	16	0.000130283	0.000151171	adenyl-nucleotide exchange factor activity
1	1	0	0	alcohol dehydrogenase activity, zinc-dependent
5	13	0.000283781	0.000328959	all-trans-nonaprenyl-diphosphate synthase (geranylgeranyl-diphosphate specific) activity
5	11	8.80343e-05	0.000102181	alpha-ketoglutarate transmembrane transporter activity
9	28	3.8476e-05	4.47009e-05	aminoacyl-tRNA editing activity
10	38	0.000141956	0.000164697	aminoacyl-tRNA hydrolase activity
1	1	0	0	aminoacyl-tRNA synthetase multienzyme complex
5	7	1.77346e-06	2.06404e-06	aminomethyltransferase activity
15	75	0.000266058	0.000308441	aminopeptidase activity
8	12	2.49149e-08	2.90347e-08	ammonia assimilation cycle
4	7	6.1799e-05	7.17479e-05	ammonium transport
9	37	0.00052132	0.000603842	amylopectin biosynthetic process
31	145	1.41082e-07	1.64377e-07	amyloplast
2	1	0	0	anthranilate phosphoribosyltransferase activity
2	2	0	0	apical cell fate commitment
2	3	0.000521745	0.000603842	apoptotic chromosome condensation
2	3	0.000521745	0.000603842	aromatic amino acid transmembrane transporter activity
21	70	1.56768e-08	1.82727e-08	ATP-dependent peptidase activity
6	8	1.62886e-07	1.89749e-07	base conversion or substitution editing biological_process
8	29	0.000319699	0.0003705	bile acid:sodium symporter activity
10	26	2.25938e-06	2.62898e-06	blue light photoreceptor activity
5	14	0.000462732	0.000536047	cadmium-exporting ATPase activity
5	9	1.8452e-05	2.14471e-05	cadmium-transporting ATPase activity
4	10	0.000602929	0.000697304	calcium ion import
7	25	0.000545453	0.00063119	calcium:hydrogen antiporter activity
55	347	5.23573e-07	6.09622e-07	cell redox homeostasis
1	1	0	0	cell surface binding
14	53	1.24621e-05	1.44887e-05	cellular aldehyde metabolic process
12	41	1.20724e-05	1.40359e-05	cellular calcium ion homeostasis
7	15	6.75693e-06	7.85752e-06	cellular copper ion homeostasis
13	66	0.000668271	0.000772763	cellular iron ion homeostasis
8	16	9.60041e-07	1.11763e-06	cellular manganese ion homeostasis
4	6	1.89239e-05	2.1993e-05	cellular response to anoxia
5	14	0.000462732	0.000536047	cellular response to calcium ion
6	19	0.000462246	0.00053556	cellular response to redox state
7	19	5.91259e-05	6.86603e-05	cellular zinc ion homeostasis
2	2	0	0	cotyledon boundary formation
6	9	6.81413e-07	7.93335e-07	carotene biosynthetic process
30	83	1.04423e-13	1.21787e-13	carotenoid biosynthetic process
10	28	5.39509e-06	6.27512e-06	chromoplast
3	3	0	0	cyanoalanine nitrilase activity
1	1	0	0	cyanohydrin beta-glucosyltransferase activity
63	516	0.000401806	0.000465561	flavin adenine dinucleotide binding
5	8	6.60505e-06	7.68135e-06	flavonoid 3'-monooxygenase activity
8	27	0.000173461	0.00020118	cis-zeatin O-beta-D-glucosyltransferase activity
2	2	0	0	cyclic-nucleotide phosphodiesterase activity
13	59	0.000195892	0.000227169	cysteine biosynthetic process from serine
12	48	7.73806e-05	8.98329e-05	cutin biosynthetic process
2	3	0.000521745	0.000603842	cytochrome b6f complex assembly
11	35	1.05579e-05	1.22758e-05	de-etiolation
5	12	0.000164015	0.000190229	detection of cytokinin stimulus
2	3	0.000521745	0.000603842	developmental programmed cell death
1	1	0	0	D-gluconate metabolic process
1	1	0	0	dhurrin biosynthetic process
2	2	0	0	dihydrolipoyl dehydrogenase activity
4	8	0.000153787	0.000178397	dimethylallyl diphosphate biosynthetic process
5	9	1.8452e-05	2.14471e-05	diterpene phytoalexin metabolic process
4	8	0.000153787	0.000178397	DNA (6-4) photolyase activity
7	18	3.68404e-05	4.28018e-05	DNA photolyase activity
2	2	0	0	enterobactin biosynthetic process
13	20	1.16227e-11	1.35543e-11	enzyme activator activity
2	3	0.000521745	0.000603842	erythrocyte differentiation
1	1	0	0	ethanol binding
1	1	0	0	ethanol catabolic process
1	1	0	0	extracellular negative regulation of signal apoptosis
40	113	4.06877e-17	4.74632e-17	extrinsic component of membrane
3	4	4.19998e-05	4.87891e-05	extrinsic component of plastid membrane membrane
6	15	7.87777e-05	9.14444e-05	farnesyl diphosphate biosynthetic process
6	8	1.62886e-07	1.89749e-07	farnesyltranstransferase activity
6	18	0.000313733	0.000363638	fatty acid elongase activity
7	14	3.39473e-06	3.94903e-06	fatty-acyl-CoA synthase activity
19	77	2.08717e-06	2.42888e-06	FK506 binding
1	1	0	0	folic acid binding
5	9	1.8452e-05	2.14471e-05	folic acid-containing compound biosynthetic process
3	6	0.000551565	0.00063819	formamidase activity
1	1	0	0	formate metabolic process
10	37	0.000108757	0.000126204	fructose 1,6-bisphosphate 1-phosphatase activity
13	35	2.16868e-07	2.52597e-07	fructose-bisphosphate aldolase activity
4	10	0.000602929	0.000697304	galactose-1-phosphate guanylyltransferase (GDP) activity
4	10	0.000602929	0.000697304	GDP-D-glucose phosphorylase activity
4	10	0.000602929	0.000697304	GDP-galactose:glucose-1-phosphate guanylyltransferase activity
4	10	0.000602929	0.000697304	GDP-galactose:mannose-1-phosphate guanylyltransferase activity
4	10	0.000602929	0.000697304	GDP-galactose:myoinositol-1-phosphate guanylyltransferase activity
6	15	7.87777e-05	9.14444e-05	geranyl diphosphate biosynthetic process
6	8	1.62886e-07	1.89749e-07	geranylgeranyl diphosphate biosynthetic process
9	14	8.43694e-09	9.83482e-09	geranylgeranyl diphosphate metabolic process
9	13	2.60051e-09	3.03198e-09	geranylgeranyl reductase activity
5	10	4.29616e-05	4.98994e-05	geranylgeranyl-diphosphate geranylgeranyltransferase activity
6	15	7.87777e-05	9.14444e-05	geranyltranstransferase activity
7	25	0.000545453	0.00063119	germacradienol synthase activity
7	25	0.000545453	0.00063119	germacrene-D synthase activity
1	1	0	0	gluconate 5-dehydrogenase activity
9	34	0.000245412	0.000284514	glucose metabolic process
4	10	0.000602929	0.000697304	glucose-1-phosphate guanylyltransferase (GDP) activity
2	2	0	0	glutathione disulfide oxidoreductase activity
2	3	0.000521745	0.000603842	glycerate kinase activity
23	107	3.59909e-06	4.18652e-06	glycerol ether metabolic process
9	20	9.89017e-07	1.15133e-06	glycerol-3-phosphate 2-O-acyltransferase activity
10	32	2.3941e-05	2.78207e-05	glycerol-3-phosphate O-acyltransferase activity
8	14	1.95145e-07	2.27315e-07	glycine catabolic process
7	11	2.32853e-07	2.71193e-07	glycine cleavage complex
1	1	0	0	glycine decarboxylation via glycine cleavage
3	5	0.000196473	0.00022781	glycine:2-oxoglutarate aminotransferase activity
10	44	0.00057643	0.000666923	Group II intron splicing
6	16	0.000130283	0.000151171	GTP diphosphokinase activity
7	18	3.68404e-05	4.28018e-05	guanosine tetraphosphate biosynthetic process
155	1223	9.04204e-09	1.05399e-08	heme binding
8	17	1.89311e-06	2.20311e-06	hydrogen sulfide biosynthetic process
39	287	0.00049957	0.000578688	hydrolase activity, acting on ester
5	15	0.00071869	0.000830924	hydroperoxide dehydratase activity
5	8	6.60505e-06	7.68135e-06	hydroxymethylbilane synthase activity
7	25	0.000545453	0.00063119	indole glucosinolate biosynthetic process
7	11	2.32853e-07	2.71193e-07	indole-3-glycerol-phosphate synthase activity
2	3	0.000521745	0.000603842	indoleacetamide hydrolase activity
11	36	1.46744e-05	1.70592e-05	indoleacetic acid biosynthetic process
8	32	0.000717637	0.000829801	inflammatory response
1	1	0	0	inorganic diphosphate transport
4	4	0	0	intracellular cAMP activated cation channel activity
6	15	7.87777e-05	9.14444e-05	inward rectifier potassium channel activity molecular_function
177	1422	3.41212e-09	3.9778e-09	iron ion binding
28	95	1.90881e-10	2.22584e-10	iron-sulfur cluster assembly
14	59	5.00526e-05	5.81304e-05	iron-sulfur cluster binding
2	2	0	0	isochorismatase activity
14	68	0.000278543	0.000322905	isomerase activity
18	49	2.82107e-09	3.28905e-09	isopentenyl diphosphate biosynthetic process, methylerythritol biological_process
9	15	2.34633e-08	2.73445e-08	isoprene synthase activity
16	80	0.000182383	0.000211521	isoprenoid biosynthetic process
31	159	1.24513e-06	1.44944e-06	kinase activity
6	20	0.000661828	0.000765334	L-ascorbate peroxidase activity
1	1	0	0	leukocyte migration
4	9	0.00032295	0.000374246	lipoate synthase activity
6	12	1.20509e-05	1.40114e-05	lithium ion transport
7	24	0.000398976	0.000462296	L-malate dehydrogenase activity
4	4	0	0	low affinity phosphate transmembrane transporter
9	23	4.88446e-06	5.68152e-06	magnesium chelatase activity
3	3	0	0	malate dehydrogenase (NADP+) activity
20	83	1.8611e-06	2.16598e-06	malate metabolic process
9	31	0.000103864	0.00012053	malate transmembrane transporter activity
2	3	0.000521745	0.000603842	male meiosis cytokinesis
8	28	0.000237396	0.000275237	malonyl-CoA biosynthetic process
4	10	0.000602929	0.000697304	maltose biosynthetic process
1	1	0	0	manganese:hydrogen antiporter activity
4	10	0.000602929	0.000697304	mannose-1-phosphate guanylyltransferase (GDP) activity
151	1395	9.04111e-05	0.000104936	membrane
7	17	2.2029e-05	2.55995e-05	menaquinone biosynthetic process
725	8187	0.000437272	0.00050664	metal ion binding
37	165	2.90178e-09	3.38305e-09	metalloendopeptidase activity
1	1	0	0	methionine adenosyltransferase complex
1	1	0	0	methionine adenosyltransferase regulator activity
9	34	0.000245412	0.000284514	methionine biosynthetic process
2	2	0	0	methionine-oxo-acid transaminase activity
2	2	0	0	methylammonium transport
2	3	0.000521745	0.000603842	mitochondrial translational termination
2	3	0.000521745	0.000603842	mitochondrion localization
87	601	4.26374e-08	4.96818e-08	monooxygenase activity
8	20	1.04558e-05	1.21574e-05	negative regulation of anion channel
2	3	0.000521745	0.000603842	negative regulation of brassinosteroid biosynthetic a
2	3	0.000521745	0.000603842	negative regulation of cell-cell adhesion
7	20	9.15707e-05	0.000106276	negative regulation of circadian rhythm
2	3	0.000521745	0.000603842	negative regulation of collagen binding
1	1	0	0	negative regulation of endothelial cell proliferation
1	1	0	0	negative regulation of glucose import
1	1	0	0	negative regulation of insulin receptor signaling
2	3	0.000521745	0.000603842	negative regulation of mitochondrial fusion
1	1	0	0	negative regulation of protein autophosphorylation
2	3	0.000521745	0.000603842	negative regulation of protein ubiquitination
4	6	1.89239e-05	2.1993e-05	negative regulation of reductive pentose-phosphate
6	17	0.000206057	0.000238908	negative regulation of sequence-specific DNA biological_process
2	2	0	0	neuron cellular homeostasis
3	3	0	0	nitrate:hydrogen symporter activity
4	5	3.3808e-06	3.93294e-06	nitric oxide mediated signal transduction
5	5	0	0	nitrite reductase complex [NAD(P)H]
7	11	2.32853e-07	2.71193e-07	nonphotochemical quenching
2	3	0.000521745	0.000603842	nucleobase transmembrane transporter activity
10	18	1.71172e-08	1.9951e-08	nucleoid
226	2073	1.35077e-06	1.57237e-06	nucleotide binding
5	10	4.29616e-05	4.98994e-05	ornithine transport
8	12	2.49149e-08	2.90347e-08	oxaloacetate transmembrane transporter activity
99	789	4.93673e-06	5.74215e-06	oxidoreductase activity
5	7	1.77346e-06	2.06404e-06	oxidoreductase activity, acting on NAD(P)H, molecular_function
90	614	1.42617e-08	1.66237e-08	oxidoreductase activity, acting on paired donors,
9	31	0.000103864	0.00012053	oxidoreductase activity, acting on the
5	10	4.29616e-05	4.98994e-05	pentose-phosphate shunt, non-oxidative branch
4	6	1.89239e-05	2.1993e-05	peptide cross-linking via L-cystine
32	186	1.45765e-05	1.69459e-05	peptidyl-prolyl cis-trans isomerase activity
5	8	6.60505e-06	7.68135e-06	peptidyl-pyrromethane cofactor linkage
3	6	0.000551565	0.00063819	peptidyl-threonine dephosphorylation
9	22	2.97682e-06	3.46348e-06	peroxiredoxin activity
2	3	0.000521745	0.000603842	pheophorbide a oxygenase activity
10	27	3.53387e-06	4.11077e-06	phosphatase activity
9	38	0.00065679	0.000759552	phosphate ion homeostasis
4	5	3.3808e-06	3.93294e-06	phosphatidylinositol metabolic process
6	9	6.81413e-07	7.93335e-07	phosphorus metabolic process
118	349	1.97648e-43	2.30667e-43	photosynthesis
12	47	6.09005e-05	7.0719e-05	phylloquinone biosynthetic process
9	13	2.60051e-09	3.03198e-09	phytyl diphosphate biosynthetic process
4	7	6.1799e-05	7.17479e-05	plasma membrane pyruvate transport
64	162	3.64389e-29	4.25202e-29	plastoglobule
4	10	0.000602929	0.000697304	plastoquinol--plastocyanin reductase activity
12	37	3.31772e-06	3.86e-06	poly(U) RNA binding
4	8	0.000153787	0.000178397	porphobilinogen synthase activity
6	18	0.000313733	0.000363638	positive regulation of anthocyanin metabolic
7	26	0.000732514	0.000846834	positive regulation of development, heterochronic process
2	3	0.000521745	0.000603842	positive regulation of monocyte differentiation biological_process
2	3	0.000521745	0.000603842	positive regulation of protein sumoylation molecular_function
4	4	0	0	positive regulation of superoxide dismutase resistance
1	1	0	0	post-Golgi vesicle-mediated transport
3	4	4.19998e-05	4.87891e-05	primary metabolic process
35	193	1.86923e-06	2.17538e-06	protein disulfide oxidoreductase activity
77	599	2.00898e-05	2.33474e-05	protein folding
5	14	0.000462732	0.000536047	protein glutathionylation
12	33	7.26045e-07	8.4525e-07	protein metabolic process
13	46	9.5866e-06	1.11475e-05	protein refolding
6	10	2.11176e-06	2.45727e-06	protein transport by the Tat
66	177	3.12731e-28	3.64912e-28	protein-chromophore linkage
2	3	0.000521745	0.000603842	proteoglycan binding
197	1861	3.43309e-05	3.98897e-05	proteolysis
21	72	2.79087e-08	3.25225e-08	protoporphyrinogen IX biosynthetic process
12	31	3.0478e-07	3.54931e-07	PSII associated light-harvesting complex II
4	4	0	0	PSII associated light-harvesting complex II
62	510	0.000492751	0.000570806	pyridoxal phosphate binding
4	7	6.1799e-05	7.17479e-05	pyruvate transmembrane transporter activity
10	34	4.56375e-05	5.30058e-05	quercetin 4'-O-glucosyltransferase activity
32	73	1.87607e-17	2.18854e-17	reductive pentose-phosphate cycle
2	2	0	0	regulation of abscisic acid biosynthetic biosynthetic
3	5	0.000196473	0.00022781	regulation of auxin biosynthetic process process
1	1	0	0	regulation of bone mineralization
4	6	1.89239e-05	2.1993e-05	regulation of carbohydrate metabolic process
4	10	0.000602929	0.000697304	regulation of membrane potential
3	4	4.19998e-05	4.87891e-05	regulation of starch biosynthetic process
10	31	1.69465e-05	1.97e-05	regulation of translational fidelity
23	83	2.21612e-08	2.58279e-08	response to blue light
6	11	5.39972e-06	6.28032e-06	response to calcium ion
1	1	0	0	response to ethanol
2	2	0	0	response to lipid hydroperoxide
2	2	0	0	response to non-ionic osmotic stress
5	12	0.000164015	0.000190229	response to pH
7	19	5.91259e-05	6.86603e-05	response to singlet oxygen
30	183	6.46894e-05	7.51015e-05	response to toxic substance
1	1	0	0	retinoic acid metabolic process
1	1	0	0	retinol binding
1	1	0	0	riboflavin metabolic process
43	301	9.22636e-05	0.000107077	ribonucleoprotein complex
5	10	4.29616e-05	4.98994e-05	ribose-5-phosphate isomerase activity
74	502	1.80613e-07	2.10393e-07	ribosome
9	21	1.75089e-06	2.03789e-06	ribulose-bisphosphate carboxylase activity
6	8	1.62886e-07	1.89749e-07	RNA stabilization
17	80	5.43603e-05	6.31316e-05	root hair elongation
11	25	1.41381e-07	1.64721e-07	root meristem growth
65	293	1.82721e-14	2.13117e-14	rRNA binding
2	3	0.000521745	0.000603842	sedoheptulose-bisphosphatase activity
7	26	0.000732514	0.000846834	selenium compound metabolic process
1	1	0	0	sequestering of triglyceride
8	21	1.6984e-05	1.97431e-05	serine O-acetyltransferase activity
64	373	3.30592e-09	3.85411e-09	serine-type endopeptidase activity
4	10	0.000602929	0.000697304	shikimate O-hydroxycinnamoyltransferase activity
4	9	0.00032295	0.000374246	shoot organ boundary specification
6	7	2.19038e-08	2.55293e-08	signal recognition particle, chloroplast targeting
7	18	3.68404e-05	4.28018e-05	signaling
9	22	2.97682e-06	3.46348e-06	singlet oxygen-mediated programmed cell death
20	107	0.000114017	0.000132305	sodium ion transport
13	57	0.000132095	0.000153265	starch binding
45	175	4.81575e-13	5.61624e-13	starch biosynthetic process
19	98	9.34537e-05	0.000108455	starch catabolic process
21	39	1.10081e-14	1.28398e-14	starch synthase activity
7	23	0.000286138	0.000331673	steroid dehydrogenase activity
3	6	0.000551565	0.00063819	sterol 24-C-methyltransferase activity
21	129	0.000631639	0.000730487	stomatal movement
49	296	5.20833e-07	6.0645e-07	structural molecule activity
10	46	0.000863221	0.000997912	sucrose biosynthetic process
4	7	6.1799e-05	7.17479e-05	sucrose-phosphate synthase activity
5	8	6.60505e-06	7.68135e-06	sulfate adenylyltransferase (ATP) activity
11	40	4.83076e-05	5.61054e-05	sulfate assimilation
6	20	0.000661828	0.000765334	superoxide metabolic process
6	10	2.11176e-06	2.45727e-06	TAT protein transport complex
12	55	0.000341507	0.000395728	terpene synthase activity
36	135	2.29258e-11	2.6735e-11	terpenoid biosynthetic process
12	31	3.0478e-07	3.54931e-07	tetrahydrofolylpolyglutamate synthase activity
3	4	4.19998e-05	4.87891e-05	tetrapyrrole binding
7	26	0.000732514	0.000846834	threonine biosynthetic process
4	8	0.000153787	0.000178397	threonine synthase activity
46	154	5.49314e-16	6.40751e-16	thylakoid
56	133	1.51253e-27	1.76481e-27	thylakoid lumen
15	45	2.06155e-07	2.40133e-07	thylakoid membrane
27	68	8.98674e-14	1.04814e-13	thylakoid membrane organization
28	141	2.42798e-06	2.82508e-06	transferase activity, transferring acyl groups
100	833	2.75724e-05	3.20378e-05	translation
2	3	0.000521745	0.000603842	translation release factor activity, codon
9	35	0.000318884	0.000369597	translation release factor activity, codon nonspecific
13	40	1.47348e-06	1.71516e-06	transpiration
8	32	0.000717637	0.000829801	trans-zeatin O-beta-D-glucosyltransferase activity
2	3	0.000521745	0.000603842	tRNA (guanosine-2'-O-)-methyltransferase activity
2	2	0	0	tRNA metabolic process
16	53	4.74586e-07	5.52616e-07	tryptophan biosynthetic process
7	20	9.15707e-05	0.000106276	tryptophan synthase activity
5	13	0.000283781	0.000328959	tyrosine-tRNA ligase activity
5	12	0.000164015	0.000190229	tyrosyl-tRNA aminoacylation
7	25	0.000545453	0.00063119	UDP-glucuronate 4-epimerase activity
2	2	0	0	UDPsulfoquinovose synthase activity
5	15	0.00071869	0.000830924	uroporphyrinogen decarboxylase activity
6	13	2.42822e-05	2.82164e-05	vesicle membrane
2	3	0.000521745	0.000603842	violaxanthin de-epoxidase activity
22	86	2.08899e-07	2.43322e-07	vitamin E biosynthetic process
7	21	0.000137467	0.000159493	xanthophyll biosynthetic process
2	2	0	0	xanthoxin dehydrogenase activity
5	15	0.00071869	0.000830924	zinc ion homeostasis
5	9	1.8452e-05	2.14471e-05	zinc transporting ATPase activity
5	14	0.000462732	0.000536047	zinc-exporting ATPase activity

## Sheet: VN-II
gene	Seedling Leaf	Mainstem leaf	Lateralstem Leaf	Vegetative Shoot Tip	Roots	Nodules	**Expression is in FPKM
Adur10005_comp0_c0_seq2	1.25333	2.8	1.56667	5.30667	4.22667	3.26
Adur10007_comp0_c0_seq2	46.02	64.3167	38.6967	125.42	83.2133	56.5833
Adur10010_comp0_c0_seq2	4.23667	3.85667	2.8	6.25667	4.92	4.67333
Adur10023_comp0_c0_seq2	5.17667	2.86667	3.91	8.25333	4.50333	5.04667
Adur1005_comp0_c0_seq1	0	4.07667	2.19333	10.31	4.95667	3.82
Adur10081_comp0_c0_seq1	5.18	4.44	4.30333	8.7	6.88667	5.66667
Adur10086_comp0_c0_seq1	0	0.193333	0	17.8833	0	0
Adur10087_comp0_c0_seq4	3.21	4.95	3.15	6.48333	5.07	4.31333
Adur10115_comp3_c0_seq3	5.19	9.58333	6.16	15.49	7.11667	4.5
Adur10187_comp1_c0_seq1	7.73667	11.2333	10.4767	27.43	24.88	17.6733
Adur10192_comp0_c0_seq1	1.76333	3.64667	3.16	7.5	7.12	2.9
Adur10193_comp0_c0_seq3	28.86	47.67	22.0433	91.6433	87.1933	45.99
Adur10201_comp0_c0_seq1	3.95667	3.83333	3.05	8.09333	5.58	0.91
Adur10209_comp0_c0_seq1	53.2933	61.8767	30.5	181.447	141.1	75.2
Adur10223_comp0_c0_seq1	8.62	10.66	8.00667	45.84	20.8667	12.03
Adur10225_comp0_c0_seq1	0.226667	0.813333	0.0266667	6.79	2.21667	0.36
Adur10229_comp1_c0_seq1	4.3	4.08333	2.52	5.92333	3.04333	2.8
Adur10317_comp0_c1_seq1	0.816667	0.596667	0.15	15.12	6.17667	6.50667
Adur10323_comp1_c0_seq2	0.683333	0.28	0.28	5.45667	0.196667	0.11
Adur10337_comp0_c0_seq6	15.67	31.4067	41.0367	71.26	43.0233	37.8267
Adur10341_comp0_c0_seq4	4.32333	6.82667	5.22667	8.01333	6.43333	4.89667
Adur10344_comp1_c0_seq1	2.01667	2.7	2.13	6.67	3.76667	2.65333
Adur10357_comp0_c0_seq3	20.6233	22.6367	17.8367	44.6767	42.9633	28.17
Adur10382_comp0_c0_seq1	1.75333	1.56667	1.19333	10.81	5.00667	1.82667
Adur10407_comp1_c0_seq1	1.05	1.87333	0.796667	8.25333	3.14333	1.27333
Adur10411_comp1_c0_seq1	1.71	6.54667	2.61667	17.6933	7.57333	6.46667
Adur10448_comp0_c0_seq2	2.24	2.71667	2.36	10.49	0.783333	0.25
Adur10455_comp0_c0_seq1	1.3	1.8	0.903333	6.89333	0.913333	0.513333
Adur10525_comp1_c0_seq1	13.04	17.1733	14.8833	19.22	18.45	14.5333
Adur10542_comp1_c0_seq1	13.5767	19.9833	14.2533	41.5067	18.03	14.0567
Adur10547_comp0_c0_seq1	32.7467	46.86	28.44	71.88	49.1267	39.4833
Adur10560_comp0_c0_seq1	0.39	1.85	0.57	5.41	0	0
Adur10580_comp0_c0_seq2	4.95333	3.77333	2.81	8.86	5.2	2.54
Adur10580_comp1_c0_seq1	3.48333	4.87333	3.43333	7.42667	6.22	3.42333
Adur10582_comp0_c0_seq1	3.45333	1.99667	0.843333	6.51333	2.37667	0.17
Adur10594_comp1_c0_seq1	0.9	1.47667	1.36	4.15667	1.78	0.473333
Adur10595_comp0_c0_seq1	0.643333	2.09	1.33667	4.91333	1.4	0.35
Adur105_comp0_c0_seq2	2.9	3.1	2.91667	4.88667	3.62333	1.34667
Adur10602_comp1_c0_seq2	5.86667	7.10333	7.09	21.3367	4.98667	5.73333
Adur10602_comp2_c0_seq1	4.23	4.95333	4.79667	21.42	2.71667	2.47667
Adur1062_comp0_c0_seq1	1.18	1.26	0.363333	4.52667	4.88	1.46
Adur10643_comp1_c0_seq1	0.73	2.34333	2.01667	10.6367	8.12667	1.32
Adur10671_comp0_c0_seq1	0.143333	0.423333	0.08	7.46667	8.19333	1.11333
Adur10697_comp0_c0_seq1	0	0.333333	0	5.34667	5.35667	0.29
Adur10697_comp0_c1_seq1	0.0733333	0.223333	0.303333	7.93667	5.18	0.353333
Adur10779_comp1_c1_seq25	1.09	1.49	0.906667	5.91333	2.61333	2.75
Adur10793_comp1_c0_seq2	3.82667	4.87667	3.01667	7.5	6.96667	3.16333
Adur10826_comp1_c0_seq1	1.02667	1.64	1.51	4.45	1.54	1.65333
Adur10853_comp0_c0_seq1	0.576667	0.85	0.406667	4.68	2.41333	0.936667
Adur10853_comp0_c1_seq1	0.626667	1.21333	0.78	10.6367	4.48	0.72
Adur10866_comp1_c1_seq1	7.79333	12.8	7.91	17.92	7.32	8.98667
Adur10870_comp2_c0_seq1	0.07	0.116667	0.116667	8.08	0.133333	0
Adur10892_comp0_c0_seq2	2.17667	2.76	1.34333	17.61	14.9833	2.79333
Adur10917_comp0_c0_seq1	7.89333	9.28667	7	16.6633	7.40333	8.83667
Adur11013_comp0_c0_seq1	2.18	2.57667	1.92	5.84667	0.913333	1.93
Adur11020_comp0_c0_seq1	1.69	2.96333	3.35667	12.94	3.69	5.75
Adur11084_comp0_c0_seq1	5.38667	7.89667	5.05667	25.1667	11.86	6.34667
Adur11086_comp0_c0_seq1	0.23	0.263333	0.0666667	3.93333	4.65667	0.366667
Adur11097_comp0_c0_seq2	37.9933	45.76	28.9467	94.3633	73.5533	54.56
Adur11137_comp1_c0_seq1	10.7433	13.29	6.91667	41.2333	35.4133	2.70333
Adur11137_comp1_c1_seq1	10.83	13.4333	9.23667	41.31	31.0067	3.12
Adur11160_comp0_c0_seq5	11.6433	18.0267	15.19	33.7933	11.77	12.6333
Adur11169_comp0_c0_seq2	13.3333	11.78	10.56	21.9967	20.4833	15.7333
Adur11182_comp0_c1_seq2	0.536667	0.286667	0.403333	15.9867	18.2833	3.37
Adur11190_comp0_c0_seq1	6.52333	7.20333	5.65667	23.8967	19.4133	14.1567
Adur11194_comp0_c0_seq2	1.49	3.82667	2.91	9.21667	4.71333	4.85333
Adur11196_comp0_c0_seq2	3.45333	2.94	3.08	8.29667	5.76	0.626667
Adur11197_comp0_c0_seq2	3.78333	5.20667	3.31	19.7567	5.94	8.97
Adur11248_comp0_c0_seq2	0	0.0533333	0.123333	4.81	0.17	0.683333
Adur11325_comp0_c0_seq1	4.19333	6.61667	6.02333	8.42	5.31667	5.99667
Adur11338_comp0_c0_seq1	10.8067	12.9633	7.07333	38.3833	30.9033	15.0333
Adur11342_comp0_c1_seq2	2.26	1.77667	1.62	5.50667	2.24333	1.97667
Adur1138_comp1_c0_seq1	6.83667	6.32	4.23667	15.9033	10.8367	2.20333
Adur11397_comp0_c0_seq1	7.02	7.50333	6.57333	12.3633	9.63	9.51667
Adur1139_comp0_c0_seq1	8.21	10.6367	10.41	20.36	12.4033	12.5367
Adur1141_comp0_c0_seq1	2.12333	3.07667	2.54667	4.20667	4.29667	3.41333
Adur11437_comp0_c0_seq1	3.31333	3.09	1.59	7.18667	1.94667	0.17
Adur11465_comp0_c0_seq7	1.99	1.74	1.99	9.96	3.94	4.31
Adur11471_comp0_c0_seq1	2.16667	3.47	1.66667	6.01667	2.08667	1.77333
Adur11482_comp0_c0_seq2	50.9867	76.68	56.44	296.077	249.7	33.6633
Adur11493_comp0_c0_seq1	0.12	0.193333	0.223333	5.66333	0.75	0.276667
Adur1149_comp1_c0_seq2	1.36667	1.72	0.813333	12.25	6.53333	0.883333
Adur11506_comp0_c0_seq2	5.78333	4.90667	3.78667	7.75667	8.57333	5.13667
Adur11514_comp0_c0_seq1	0.103333	0.35	0.42	5.53667	1.36667	1.39667
Adur11521_comp0_c0_seq1	1.52333	2.26	1.89667	9.1	3.4	1.15333
Adur11531_comp3_c1_seq21	7.55333	9.01	5.52333	22.2833	15.7667	7.45
Adur1153_comp0_c0_seq1	1.93	2.47333	2.89333	14.4	6.15667	6.38333
Adur11589_comp1_c0_seq1	1.68667	3.88	2.42	7.28333	2.13333	3.80667
Adur1160_comp1_c0_seq1	1.66333	2.44667	2.9	4.95333	3.01	2.94667
Adur1160_comp1_c1_seq4	4.78667	5.97667	5.14333	10.64	6.60333	6.05
Adur11629_comp0_c0_seq1	8.57333	9.77333	7.64333	15.0467	14.35	11.37
Adur11633_comp0_c0_seq3	2.25667	2.27	1.83	4.87333	2.85667	2.63
Adur1164_comp0_c0_seq2	6.62	7.07	6.63667	14.0367	9.76667	9.79333
Adur11659_comp0_c1_seq3	3.62333	3.51667	3.33	20.51	4.43333	2.15333
Adur11665_comp0_c0_seq1	4.35333	5.47667	3.61667	6.5	6.13667	3.93667
Adur11680_comp0_c0_seq1	2.87	5.49333	4.53667	7.89	3.47333	4.28333
Adur11692_comp0_c0_seq1	8.92	8.44333	7.88333	13.25	10.65	5
Adur1176_comp0_c0_seq2	9.67	8.24333	9.68	24.7333	12.8033	12.7967
Adur1176_comp1_c0_seq2	10.6733	13.3033	10.96	21	13.8567	14.1033
Adur11808_comp1_c0_seq1	466.327	853.233	875.437	33140.2	39690.8	1038.45
Adur11816_comp0_c0_seq2	67.3233	90.8	50.92	222.153	164.81	105.82
Adur11849_comp0_c0_seq1	3.10667	5.89	3.34333	13.3767	6.90667	3.11667
Adur11878_comp1_c0_seq1	0.513333	0.473333	1.98333	40.8267	1.26333	3.62667
Adur11894_comp0_c0_seq6	2.43333	3.81667	2.38667	3.98	4.1	2.77667
Adur11904_comp1_c0_seq1	75.3633	80.1233	49.0867	105.927	92.0533	51.91
Adur11906_comp1_c0_seq1	12.52	13.0033	9.92	18.2867	18.6067	15.1367
Adur11908_comp0_c0_seq3	0.433333	1.12333	0.926667	4.98333	1.93	0.726667
Adur11908_comp0_c0_seq4	0.533333	1.14667	0.636667	4.49667	1.98667	0.393333
Adur11908_comp0_c0_seq8	0.493333	0.346667	1.03	5.37	1.19	0.226667
Adur11909_comp0_c0_seq1	0.413333	1.27667	1.43333	5.20333	2.61333	0.426667
Adur11921_comp0_c0_seq6	1.31	1.86667	1.19	4.29333	2.45	2.48333
Adur11923_comp0_c0_seq1	1.69333	2.55667	1.91	6.77333	6.51667	4.42333
Adur11927_comp1_c0_seq1	0.433333	0.68	0.41	4.38	1.54333	0.873333
Adur11932_comp1_c0_seq3	2.17	2.97667	2.39	4.68333	2.63333	2.34667
Adur11971_comp0_c0_seq1	0	0.37	0.626667	7.28	8.7	0.153333
Adur11983_comp0_c0_seq4	3.96333	4.18	3.74333	7.74333	4.43	3.51333
Adur12007_comp0_c0_seq1	41.46	65.2133	31.3567	159.44	112.093	99.4767
Adur12044_comp1_c0_seq1	2.64	7.75667	7.90667	15.86	12.6967	6.91333
Adur12045_comp0_c0_seq1	1.41333	1.56333	1.98	18.9867	3.85667	1.36667
Adur12050_comp0_c0_seq1	2.04	2.3	1.5	4.7	2.58333	2.56667
Adur12054_comp0_c0_seq1	0.933333	2.20667	1.64333	4.94333	1.33667	1.69667
Adur12058_comp0_c0_seq5	4.48667	5.28	6.30667	7.66	6.53	3.45
Adur12063_comp0_c0_seq2	2.56333	3.97	2.76333	41.39	5.34	0.846667
Adur12066_comp0_c0_seq1	2.71	3.77	1.86333	25.6033	6.85333	0.463333
Adur12082_comp1_c0_seq1	19.0233	15.77	15	29.93	24.5267	23.4167
Adur12085_comp0_c0_seq1	10.7933	71.4667	20.2567	379.247	0.376667	0.16
Adur12086_comp0_c0_seq1	0.953333	2.96	0.916667	6.04333	1.24	1.79
Adur12086_comp1_c0_seq1	0.993333	3.12333	0.85	5.87	1.63667	2.1
Adur12136_comp0_c0_seq1	1.61	1.83667	1.31333	9.33333	4.99333	1.29333
Adur12136_comp1_c0_seq1	1.72667	2.07333	1.17	8.43667	4.52	1.33333
Adur1213_comp2_c1_seq1	29.3933	37.0133	27.46	64.9667	40.4367	40.59
Adur12153_comp0_c0_seq1	0	0.683333	0	8.31667	0.176667	2.97
Adur12247_comp0_c0_seq1	2.28667	5.74	3.80333	6.98	6.52333	3.90667
Adur12251_comp0_c0_seq1	2.34333	2.74333	3.09333	6.44667	4.43	0.316667
Adur12263_comp1_c0_seq2	15.5567	15.6	14.9233	28.4967	25.1433	19.8467
Adur12278_comp1_c0_seq1	3.11	3.83	3.45333	8.61667	4.43667	2.56333
Adur12314_comp0_c0_seq1	1.52667	3.69333	2.5	7.63333	3.56333	1.67667
Adur12314_comp0_c1_seq1	0.89	2.97	2.64667	6.74	3.17667	1.56333
Adur12316_comp0_c0_seq3	2.04333	3.42333	2.37333	9.26333	5.67667	3.08667
Adur12326_comp0_c0_seq1	2.15	2.30333	1.01667	4.95667	4.14667	2.48667
Adur12344_comp0_c0_seq1	0.903333	1.43333	0.793333	4.2	1.55333	1.56667
Adur12401_comp0_c0_seq4	1.73667	1.43667	0.956667	17.4067	3.56	1.03333
Adur12476_comp0_c0_seq2	4.88667	5.93	4.24	7.39	5.36333	5.39667
Adur12496_comp0_c0_seq1	6.36667	5.46667	5.54333	11.7167	6.42667	0.99
Adur12515_comp1_c0_seq1	2.16	3.40333	1.44333	6.55333	3.56	1.99
Adur12515_comp1_c1_seq1	2.23667	3.39333	1.99	6.38333	4.00667	1.36667
Adur12515_comp1_c2_seq1	3.10667	2.68	1.52	5.52333	3.79	1.91667
Adur12526_comp0_c0_seq1	1.80333	1.15333	0.756667	5.59333	0.62	0.07
Adur12536_comp1_c0_seq1	2.01333	2.79	3.03	105.787	26	2.43667
Adur1253_comp0_c0_seq1	7.80667	7.69333	7.37	16.3267	16.2367	7.88333
Adur12542_comp0_c0_seq1	0.0466667	0.32	0.336667	6.71	2.40667	3.04
Adur12621_comp0_c0_seq3	2.35	4.39	3.39333	9.05667	4.06	4.47
Adur1266_comp0_c0_seq1	7.50667	12.0533	6.18	28.31	12.9533	14.8267
Adur1266_comp1_c0_seq1	1.70333	5.22	1.91667	21.07	6.41	9.80333
Adur12694_comp0_c0_seq1	0.43	0.146667	0	4.19667	0.406667	0.05
Adur12728_comp7_c0_seq1	0	0.38	0.58	7.36	3.14667	0
Adur12742_comp0_c0_seq1	4.69667	9.70333	4.45	20.2667	10.2167	8.47667
Adur12748_comp0_c0_seq1	0.37	1.57333	1.43667	4.18	2.71333	0.236667
Adur12759_comp0_c1_seq1	2.04667	2.95	2.04667	7.18667	2.67333	1.23
Adur12775_comp0_c0_seq2	1.92	1.76	1.53	4.71667	2.77667	2.22667
Adur12835_comp0_c0_seq8	3.29667	4.89667	3.84667	7.25333	4.58	3.89
Adur12839_comp0_c0_seq1	71.37	97.3633	87.6333	144.093	125.873	108.5
Adur12849_comp2_c0_seq1	10.2467	9.44	6.55333	46.5367	35.44	18.0133
Adur12862_comp0_c0_seq1	80.1767	97.5133	85.0733	175.827	161.967	98.2767
Adur12870_comp0_c0_seq1	4.52667	5.67667	4.34333	10.29	7.71667	5.39667
Adur12871_comp0_c0_seq2	3.99333	4.53667	3.77333	7.51667	6.11	3.72667
Adur12875_comp0_c0_seq1	5.14667	4.68667	4.51333	9.96	4.07333	4.83333
Adur12880_comp1_c0_seq1	5.92	6.75667	6.01667	15.1833	10.99	7.24667
Adur12882_comp1_c0_seq1	0.816667	1.13	0.9	4.71	2.91	1.84
Adur1288_comp4_c0_seq10	4.26333	4.77	4.24	12.85	12.8733	7.25
Adur12944_comp0_c0_seq1	1.45	1.46	1.73	69.3333	0.11	0
Adur12945_comp0_c0_seq1	0	0.133333	0.223333	13.2433	1.77	4.09333
Adur12948_comp0_c0_seq1	0.556667	0.283333	0.383333	6.78667	2.30333	3.02
Adur12974_comp0_c0_seq3	6.40333	7.53	5.32	20.93	19.07	9.72333
Adur13025_comp0_c0_seq1	0	0	0.0833333	360.46	1.25	0.326667
Adur13052_comp0_c0_seq2	8.70667	9.68333	8.95667	24.2967	12.8167	11.1033
Adur13078_comp0_c0_seq1	2.63333	2.05333	1.32333	4.18667	3.63	1.21
Adur13081_comp0_c0_seq1	2.01	3.28667	2.53333	12.6667	7.38333	4.39667
Adur13089_comp1_c0_seq1	31.3667	46.1	29.3333	102.107	60.19	57.5
Adur13091_comp0_c0_seq3	0	0.0833333	0	6.39	0.233333	0
Adur13119_comp0_c0_seq1	4.55667	3.45	2.63667	11.0433	6.81667	0.55
Adur13119_comp1_c0_seq2	2.40333	2.38667	1.66667	5.52667	2.57	0.956667
Adur13141_comp1_c0_seq1	39.1467	30.1	28.63	82.1267	84.7667	36.4467
Adur13163_comp0_c0_seq1	2.25	2.21333	1.96333	4.93667	2.89667	1.47667
Adur13192_comp0_c0_seq5	6.49333	9.22333	5.82667	18.1	12.4333	9.81667
Adur13205_comp0_c0_seq1	7.47667	13.8033	8.49	20.9967	12.6167	11.56
Adur13243_comp0_c0_seq1	0.88	1.09333	0.323333	5.42667	6.06	0.59
Adur13250_comp0_c0_seq1	1.49	2.26333	1.10333	6.53	3.85	3.50333
Adur13262_comp0_c0_seq1	0.93	1.54333	0.536667	7.8	8.85667	0.85
Adur13275_comp0_c0_seq1	7.87	4.90667	10.3333	13.0467	8.07333	4.02
Adur13287_comp1_c0_seq2	3.27667	2.68	2.86333	4.06333	3.25333	1.88667
Adur13292_comp0_c0_seq1	10.0967	12.89	10.0633	28.26	21.37	14.8133
Adur13322_comp0_c0_seq1	1.25667	1.91	0.286667	6.38333	2.71333	3.35667
Adur13322_comp1_c0_seq1	0.686667	1.99333	0.153333	6.5	3.7	3.44667
Adur13331_comp0_c0_seq1	0.896667	2.77	0.52	23.9633	5.83	2.15
Adur13378_comp0_c0_seq2	12.8667	8.83	8.27667	10.99	12.35	6.67
Adur13408_comp0_c0_seq1	6.22333	9.25	6.52667	10.42	8.38	6.83
Adur13470_comp0_c0_seq33	1.56667	2.01	2.83667	24.8833	1.93333	0.406667
Adur13506_comp0_c0_seq3	5.72	7.16	6.64	8.27333	7.40667	6.52667
Adur13524_comp0_c0_seq1	0.82	1.31667	1.13	5.46667	3.15333	1.58333
Adur13533_comp1_c0_seq2	2.50667	2.30667	2.06333	9.40667	6.28	3.06667
Adur13533_comp2_c0_seq3	1.00667	1.58	1.46	7.28333	2.24333	1.11333
Adur13546_comp0_c0_seq38	2.29	2.62333	1.83333	5.09333	5.39667	2.88667
Adur13563_comp0_c0_seq2	2.58333	3.15	3	8.16667	3.25667	3.12333
Adur13619_comp3_c0_seq1	3.35333	6.18333	3.99	13.3433	8.37333	5.61
Adur13677_comp0_c0_seq6	8.26	8.87667	8.88333	49.3967	5.47	1.99
Adur13751_comp0_c0_seq2	0.676667	0.846667	0.31	7.11667	3.66	0.163333
Adur13762_comp1_c0_seq1	3.33333	8.92	2.25667	27.6767	14.42	4.86
Adur13763_comp1_c0_seq3	6.82	7.25	6.28333	17.9833	16.78	13.41
Adur13768_comp0_c0_seq2	0.79	0.963333	0.686667	4.36667	2.51333	0.17
Adur13772_comp0_c0_seq2	3.58667	4.23333	3.14667	5.40333	5.14667	3.46
Adur13828_comp0_c0_seq1	1.80667	5.18333	2.10667	9.77667	6.65667	4.92333
Adur13863_comp1_c0_seq2	2.87	3.74	3.10333	5.65667	3.19667	2.14333
Adur13871_comp0_c0_seq1	8.67333	10.0133	5.66667	18.8167	13.3433	11.5567
Adur13879_comp1_c0_seq1	16.8	23.2767	14.6067	67.0033	44.82	16.0267
Adur1387_comp0_c0_seq1	0.0866667	0	0	8.07667	0	0
Adur13908_comp1_c0_seq9	6.19333	8.47	7.13333	17.4133	13.3333	9.26667
Adur13913_comp0_c0_seq1	3.65	6.02	5.12667	40.9067	11.17	9.46333
Adur13914_comp0_c0_seq1	2.95667	3.39333	2.35	28.4267	7.86333	6.65667
Adur13914_comp1_c0_seq1	2.79	3.88333	3.51667	34.4467	9.09667	9.29333
Adur13928_comp0_c0_seq1	1.09667	1.82667	1.06667	7.97667	3.37667	3.9
Adur13932_comp0_c0_seq1	1.84	3.85	2.24	6.45333	6.34333	4.82667
Adur13948_comp0_c0_seq2	3.25667	3.71	2.54333	5.91333	4.64	2.25
Adur13992_comp0_c0_seq2	14.9867	18.2867	14.6133	34.7733	16.0733	9.5
Adur14063_comp0_c0_seq1	10.84	12.36	11.1433	23.1133	17.5833	15.73
Adur14069_comp1_c0_seq1	0.556667	0.44	1.09	7	8.24	1.87667
Adur14094_comp0_c0_seq5	4.35667	4.24	1.56	8.31333	8.39667	2.34667
Adur14105_comp0_c0_seq1	2.22	2.92	3.58	7.67667	2.91667	3.69667
Adur14107_comp1_c0_seq17	2.71667	2.46333	2.71	6.67	2.91	3.67667
Adur14144_comp0_c0_seq1	2.69667	2.91667	2.15667	5.94667	4.73333	4.09
Adur1414_comp1_c0_seq2	2.81333	4.30667	3.31333	9.61	2.89	1.51333
Adur14213_comp0_c0_seq1	0.473333	0.13	0	26.8233	5.79333	0.54
Adur14255_comp0_c0_seq1	1.30667	1.57	1.16333	4.6	2.16	0.0333333
Adur14264_comp1_c0_seq1	23.8067	39.3133	24.8133	81.8767	38.3667	6.40333
Adur1429_comp0_c0_seq1	1.23667	0.886667	1.12	4.18333	2.12	1.95
Adur14300_comp1_c0_seq1	1.25333	1.46	0.85	5.68	1.72	1.19667
Adur14348_comp0_c0_seq1	0.58	0.533333	0.456667	4.3	2.69	0.213333
Adur14357_comp0_c2_seq3	18.8	30.79	27.1	52.3567	42.4067	34.51
Adur14358_comp0_c0_seq2	7.01667	11.9333	5.05	98.1633	21.0133	20.4333
Adur14368_comp0_c0_seq1	11.0233	16.6333	10.08	31.74	23.6367	16.8733
Adur14375_comp0_c0_seq1	9.53667	15.71	8.19	27.57	22.5933	12.24
Adur14376_comp0_c0_seq1	0.34	0.763333	0.673333	55.48	1.23667	2.77
Adur14376_comp0_c1_seq2	0.163333	0.0733333	0.143333	33.8667	0.513333	1.28
Adur14397_comp0_c0_seq2	8.66	7.92333	6.88	8.99	8.95	7.66
Adur14409_comp0_c0_seq1	3.96333	6.12	3.40333	11.0133	9.88	4.36333
Adur14425_comp0_c0_seq1	4.09333	6.84333	4.72667	14.76	10.72	9.05667
Adur1442_comp0_c0_seq2	2.38333	3.39333	2.3	4.33667	3.66	3.43667
Adur14453_comp1_c0_seq3	2.31333	2.96333	2.18333	7.39667	2.57667	0.79
Adur14584_comp0_c0_seq1	0	0.37	0.516667	5.13	0.316667	0.306667
Adur14621_comp1_c0_seq1	0.18	0.293333	0.143333	42.18	8.46333	0.93
Adur14640_comp0_c0_seq4	5.22	7.59333	4.98333	12.73	6.7	6.45
Adur14643_comp0_c0_seq1	0	0.0466667	0	4.05333	4.72333	0.566667
Adur14652_comp0_c0_seq1	0.15	1.74	0.91	13.9633	5.8	2.94667
Adur14674_comp0_c0_seq1	23.97	32.6667	27.0633	74.42	40.2567	45.9833
Adur14676_comp0_c0_seq1	8.51667	9.64	7.92667	15.9933	7.88	9.14333
Adur14700_comp0_c1_seq1	0.583333	0.986667	0.453333	7.38333	3.61	0.18
Adur14734_comp0_c0_seq1	3.03	2.58333	2.26667	6.87	3.81667	1.13667
Adur14754_comp0_c0_seq1	3.78667	1.05667	4.03333	27.92	16.2533	2.28667
Adur14759_comp0_c0_seq1	3.93	4.00333	2.58	13.8467	1.23667	0.326667
Adur14777_comp0_c0_seq11	1.64333	2.04667	1.94667	4.27	1.73333	1.12
Adur14788_comp0_c0_seq3	2.14333	2.74	1.02667	14.5	9.25333	2.93
Adur14798_comp0_c0_seq1	1.92333	0.71	0.886667	6.56333	0.303333	1.07
Adur14833_comp2_c0_seq2	0.123333	0.33	0.206667	6.59	7.41333	0.246667
Adur14835_comp0_c0_seq1	0.353333	0.58	0.243333	8.23333	7.83333	0.193333
Adur14956_comp0_c0_seq1	7.75333	10.8467	9.66333	19.32	16.9433	13.5733
Adur15070_comp1_c0_seq1	1.87333	4.46667	3.31	4.97333	4.33667	3.47333
Adur15073_comp0_c0_seq4	0.916667	1.55	0.333333	5.92	5.11	1.66667
Adur15102_comp0_c0_seq1	3.21333	6.26333	3.81	23.36	9.93	8.72
Adur15103_comp0_c0_seq1	0.326667	0.553333	0.0933333	4.23667	1.3	0.183333
Adur15119_comp0_c0_seq1	2.80333	2.93	2.70333	4.88333	2.51	2.31
Adur15128_comp0_c0_seq1	61.43	65.07	58.44	84.44	70.2933	68.4267
Adur15136_comp2_c0_seq4	2.37	3.57333	3.2	4.85	3.19333	2.49333
Adur15139_comp0_c1_seq1	3.34667	3.46333	4.19	9.6	5.68667	4.92
Adur15140_comp1_c0_seq1	9.18667	11.19	8.54	17.3867	10.52	6.78667
Adur15143_comp0_c0_seq1	2.73667	3.01333	2.33667	14.8167	1.35333	1.12
Adur15167_comp2_c1_seq2	5.39	7.03	5.35	8.87667	9.01	6.81
Adur15196_comp1_c0_seq1	1.41	1.38	1.08	3.92333	4.09333	1.76
Adur15202_comp0_c0_seq2	4.68667	2.14	1.26	14.3933	6.50333	2.77333
Adur15203_comp0_c0_seq1	1.33333	1.04333	0.453333	6.90333	2.13667	0.296667
Adur15204_comp0_c0_seq1	0.773333	0.78	0.313333	5.86667	1.51667	0.1
Adur15209_comp2_c0_seq3	4.23667	6.35667	4.36	13.7233	8.89667	6.07667
Adur15213_comp1_c0_seq5	4.16	5.53	5.14	5.82	5.83	3.78667
Adur15250_comp0_c0_seq1	9.5	11.32	8.47333	13.7733	10.16	9.97
Adur15253_comp2_c0_seq3	1.96	3.56	3.09	7.48333	3.81333	3.88
Adur15307_comp0_c0_seq3	3.06667	4.95667	4.04667	8.77333	3.07	4.50333
Adur15340_comp1_c0_seq1	5.74333	4.70333	4.94667	10.07	5.85	5.62667
Adur15347_comp0_c0_seq5	5.04333	8.31	6.08667	11.2567	8.91333	8.08667
Adur15370_comp1_c0_seq1	3.32333	4.25333	3.61667	6.25333	3.93333	4.30667
Adur15442_comp0_c0_seq1	2.68667	4.15333	1.99	4.43333	3.97333	2.08
Adur15444_comp0_c0_seq1	0.366667	1.04667	0.28	4.27	2.02333	1.53
Adur15467_comp0_c0_seq1	1.62	3.83333	2.69333	4.95333	2.47	2.6
Adur15502_comp5_c0_seq1	2.95667	4.78667	1.68667	13.8233	4.52333	6.77
Adur15534_comp0_c0_seq5	1.18	2.31	1.24	4.96	2.72	2.64
Adur15553_comp0_c0_seq1	4.38333	5.73333	3.17667	15.9	5.16333	6.99
Adur15556_comp0_c0_seq1	0.493333	0.59	0.466667	5.02333	2.23333	0.573333
Adur15613_comp0_c0_seq1	0.9	0.906667	0.26	5.01333	4.91333	0.306667
Adur15684_comp1_c0_seq3	85.51	107.04	69.6533	173.55	99.5033	98.88
Adur15729_comp0_c0_seq1	1.56667	3.31667	1.93	9.93333	7.53667	2.45667
Adur15739_comp0_c0_seq1	6.62667	7.06333	6.45667	16.0433	11.4167	5.60667
Adur15747_comp0_c0_seq1	0.903333	1.35667	1.08333	4.17667	2.38333	2.25333
Adur15748_comp0_c0_seq1	33.0433	33.2367	29.6733	44.24	34.58	35.3633
Adur1574_comp0_c0_seq1	12.2633	12.5633	10.9433	18.03	13.9533	6.83333
Adur15764_comp0_c0_seq1	28.3867	40.5	22.7433	71.4333	62.8933	39.57
Adur15786_comp0_c0_seq2	22.5367	21.5767	18.63	82.2033	86.4667	51.3933
Adur15787_comp0_c0_seq2	2.65667	4.15	2.97333	11.3933	9.40667	1.93333
Adur15787_comp1_c0_seq2	1.78	3.04	1.52667	9.27667	6.15	1.66667
Adur1581_comp0_c0_seq1	0.413333	0.366667	0.256667	4.61	1.46	0.326667
Adur1581_comp0_c1_seq2	0.483333	1.26	0.213333	6.8	2.45667	0.766667
Adur15825_comp0_c0_seq1	1.27	1.42667	0.71	21.7367	8.73667	1.28
Adur15833_comp0_c0_seq2	0.636667	0.406667	0.576667	5.34	1.01	0.33
Adur15876_comp0_c0_seq6	13.91	18.1133	16.2233	23.1733	19.63	16.6933
Adur15909_comp0_c0_seq1	0.373333	0.55	0.216667	7.00333	0.286667	0.316667
Adur15920_comp0_c0_seq4	2.19	3.17	2.6	4.07667	5.17	1.13
Adur15922_comp0_c0_seq1	10.7433	17.1867	12.5933	46.1667	22.8867	21.6667
Adur15930_comp0_c0_seq1	1.00667	0.206667	0.6	14.04	5.03333	0.62
Adur15930_comp0_c1_seq1	1.49667	2.99	1.37	7.71333	2.76667	0.603333
Adur15947_comp0_c0_seq1	0.466667	0.68	0.123333	6.23333	3.27667	0.64
Adur15980_comp1_c0_seq1	2.44	4.4	3.86667	7.94667	4.38333	2.85
Adur15982_comp0_c1_seq1	1.02333	0.456667	0.233333	8.05667	2.14333	0.18
Adur16012_comp0_c0_seq1	3.12333	2.57667	2.87	4.95667	3.68667	2.79333
Adur16020_comp0_c0_seq1	38.2833	41.7667	33.4233	86.1567	60.4533	43.39
Adur16035_comp1_c0_seq14	9.44667	8.74667	8.24333	16.0333	13.4833	11.57
Adur16043_comp0_c0_seq1	0	0.0966667	0	17.83	0	0
Adur16058_comp2_c0_seq2	4.95	7.33333	5.26	20.5967	15.4433	9.47
Adur16059_comp0_c0_seq1	0	0	0	6.38	0.413333	0
Adur16090_comp0_c0_seq1	8.94333	7.84333	6.54667	14.6	5.68	6.41333
Adur16145_comp1_c0_seq1	0.756667	0.576667	1.19667	8.45333	1.95	0.286667
Adur16145_comp2_c0_seq1	0.683333	1.54	0.95	8.11333	2.32333	0.416667
Adur16157_comp1_c0_seq2	4.78333	11.48	5.28667	27.2433	27.5267	19.4033
Adur16167_comp0_c0_seq6	41.1	72.0333	52.81	153.19	40.69	24.9567
Adur16169_comp0_c0_seq3	40.9567	49.8133	32.24	109.953	75.8933	38.9967
Adur16182_comp0_c0_seq1	7.01333	5.14333	2.27333	15.1567	3.43	0.5
Adur16188_comp3_c0_seq3	13.72	16.45	12.8233	26.0033	19.63	15.9067
Adur16192_comp0_c0_seq1	40.5767	65.48	45.71	139.917	110.647	53.0933
Adur16195_comp0_c0_seq2	3.64667	4.31333	3.16	5.71	5.78667	4.06
Adur16202_comp1_c0_seq1	4.99	3.41667	2.88667	14.9233	8.31333	5.55333
Adur16204_comp0_c0_seq8	7.42	9.24333	8.34	10.6933	8.02333	8.6
Adur16223_comp3_c0_seq1	1.32667	2.89	0.55	6.33667	5.53333	3.77667
Adur16242_comp1_c0_seq1	0.856667	1.56	1.72333	5.73	0.683333	1.48667
Adur16269_comp0_c0_seq1	56.0767	66.1367	52.0033	81.9433	58.7167	46.8633
Adur16277_comp0_c0_seq6	3.94667	4.77	3.7	16.04	9.98	6.42667
Adur1627_comp1_c0_seq1	1.44333	2.75333	1.75333	7.09667	2.38	2.01667
Adur16287_comp0_c0_seq5	3.53667	4.94667	4.90667	8.14	5.97333	5.60667
Adur1631_comp0_c0_seq1	36.1567	53.6833	39.4533	113.907	75.0267	58.68
Adur16340_comp0_c0_seq3	5.49333	7.19333	4.47667	10.47	7.07	3.61667
Adur16358_comp0_c0_seq1	3.57333	4.00333	3.08	12.13	3.78667	2.32
Adur16382_comp0_c0_seq2	10.17	15.9367	10.1833	35.89	20.1367	19.07
Adur16383_comp0_c0_seq1	9.09333	12.47	7.6	18.9167	19.98	14.7567
Adur16443_comp0_c1_seq3	1	0.886667	0.746667	44.7633	0.0333333	0
Adur16450_comp0_c0_seq1	2.61	3.13	2.02667	9.56	2.60333	4.9
Adur16519_comp0_c0_seq1	4.23667	4.59333	3.1	7.19333	4.45333	3.44333
Adur16538_comp0_c1_seq1	12.54	12.0167	11.4133	21.75	14.6133	5.94333
Adur16565_comp1_c0_seq1	8.10667	12.7433	8.08333	24.8833	18.0033	10.1267
Adur16579_comp1_c0_seq1	18.6633	19.1967	15.3867	22.94	23.35	17.1067
Adur16582_comp0_c0_seq1	17.9167	20.2733	17.8833	63.4233	16.4867	30.0367
Adur16584_comp1_c0_seq2	4.50667	4.46667	3.02	16.7933	13.48	11.0333
Adur16614_comp1_c0_seq2	2.85667	3.77667	3.72667	8.09	5.76333	3.61
Adur16656_comp0_c0_seq1	2.81667	2.69333	2.28667	4.36667	2.98333	2.43
Adur16667_comp0_c0_seq1	0.77	6.79	5.90333	161.587	160.803	6.57667
Adur16684_comp0_c0_seq2	1.21333	1.56667	0.91	4.30333	2.35333	2.35667
Adur16728_comp1_c0_seq1	0.546667	0.94	0.2	4.45333	3.98	0.383333
Adur16736_comp0_c0_seq4	3.21	2.71333	1.93333	4.18333	3.33	2.43667
Adur16736_comp0_c1_seq1	3.86333	4.13667	3.88333	7.16	6.49667	3.43333
Adur16739_comp0_c0_seq2	41.7533	69.4367	31.3567	173.24	117.92	106.137
Adur1673_comp0_c0_seq1	1.55	1.98	1.13333	5.43667	3.05333	0.98
Adur1673_comp0_c1_seq1	2.14667	2.10333	1.49	5.06333	3.46333	0.626667
Adur16748_comp0_c0_seq1	2.97333	4.91333	2.65333	6.67333	3.5	4.07333
Adur16827_comp0_c0_seq1	1.46667	1.58333	0.946667	4.73	4.00667	0.84
Adur16847_comp0_c0_seq3	38.87	54.35	44.95	148.617	73.13	27.1167
Adur16851_comp0_c0_seq1	1.04	1.92333	1.81333	5.27333	2.29	2.94
Adur16877_comp1_c0_seq1	66.8333	56.26	43.59	73.54	80.66	53.0133
Adur16879_comp0_c0_seq1	1.92333	2.71333	0.856667	5.45	4.81	0.886667
Adur16903_comp1_c0_seq4	1.40667	5.46333	1.71667	9.61	4.29333	4.98333
Adur16909_comp1_c0_seq1	3.27333	4.25667	3.39667	12.6967	8.17333	5.13667
Adur16927_comp1_c0_seq11	1.91333	3.74667	2.72	5.29667	3.13	1.81
Adur16928_comp0_c1_seq1	1.51333	2.57	2.12667	4.02667	2.53	2.11
Adur16935_comp0_c0_seq1	60.5733	91.3333	45.39	172.57	123.11	78.5133
Adur16935_comp0_c0_seq2	9.77	23.5367	14.96	40.91	23	21.0433
Adur16936_comp1_c0_seq3	4.23667	5.26667	4.04	6.50667	5.71333	5.4
Adur16937_comp0_c0_seq1	9.72	13.5	9.61667	59.4867	39.5133	9.05
Adur16938_comp0_c0_seq1	1.23667	1.33667	1.12	4.26	1.63333	0.69
Adur16944_comp1_c0_seq1	2.71667	2.88333	3.55667	10.2767	0.523333	3.16
Adur16969_comp0_c0_seq2	15.1533	19.23	16.3233	24.7333	20.6567	20.18
Adur16983_comp0_c0_seq1	0.446667	0.81	0.46	5.38333	1.35	0.176667
Adur17000_comp0_c0_seq3	2.61	6.50667	3.79	17.7033	8.67	8.19
Adur17010_comp0_c0_seq1	501.38	585.103	470.82	1142.59	496.673	434.067
Adur17018_comp2_c0_seq4	0.86	2.27667	0.946667	7.29667	2.76667	1.88
Adur17029_comp0_c0_seq1	66.68	89.4667	63.6267	235.633	182.383	141.713
Adur17046_comp0_c0_seq1	1.19333	2.39333	1.91	8.29667	6.89	2.32333
Adur1704_comp1_c0_seq1	1.66667	1.73333	1.59333	6.50667	4.05333	3.14333
Adur17053_comp0_c0_seq1	1.99667	3.10667	1.20667	15.2833	7.81667	1.16667
Adur17136_comp0_c0_seq2	0.526667	1.03667	0.696667	4.22333	2.81333	0.943333
Adur17185_comp0_c0_seq1	20.19	24.0367	17.4967	39.5467	33.8367	26.5567
Adur17197_comp0_c0_seq1	3.60667	5.33667	4.18667	9.53667	5.01667	5.28667
Adur17198_comp0_c0_seq1	4.52333	4.79667	3.51333	6.60667	6.50667	5.09333
Adur17205_comp0_c0_seq2	0.78	0.92	0.596667	19.8467	0.87	0.966667
Adur17226_comp1_c0_seq1	0.55	0.523333	0.0466667	4.97333	3.24333	0.0766667
Adur17228_comp0_c0_seq1	2.16333	2.97333	1.23667	8.93667	7.52	2.14333
Adur17236_comp0_c0_seq2	0.936667	0.906667	0.173333	10.2467	7.65	1.55333
Adur17295_comp0_c0_seq1	2.61	6.16667	4.48667	8.80333	4.8	5.11
Adur17322_comp1_c0_seq3	1.71333	2.99667	2.68333	6.37667	6.61	2.35
Adur17326_comp0_c0_seq1	9.04	10.5033	6.81333	10.7867	9.73333	8.92667
Adur17370_comp1_c0_seq3	38.9333	56.0733	36.4533	104.86	68.59	60.4167
Adur17383_comp0_c0_seq1	8.51	11.6167	9.92333	17.0867	10.2767	11.3233
Adur17393_comp1_c0_seq2	0.56	1.14333	0.703333	6.75667	4.16333	2.17667
Adur17395_comp0_c0_seq1	0.553333	1.05	0.303333	5.84	1.79667	1.02667
Adur17434_comp0_c0_seq2	0.56	2.97667	2.92	19.93	5.84667	1.40667
Adur17489_comp0_c0_seq1	23.5033	39.1633	19.25	80.3667	51.52	25.9633
Adur17501_comp0_c0_seq1	0.486667	0.72	0.306667	3.72667	4.62667	0.716667
Adur17518_comp0_c0_seq1	4.18	9.99	4.38	20.2933	10.36	6.35667
Adur17543_comp0_c0_seq1	0.813333	2.36	0.566667	21.1433	10.7467	0.886667
Adur17553_comp0_c0_seq1	3.06	2.42	1.62333	5.45667	4.23	1.71333
Adur17570_comp0_c1_seq1	1.69	1.90667	1.10333	4.15667	2.23	0.356667
Adur17571_comp1_c0_seq4	11.4467	17.2267	15.4933	48.4367	28.7867	20.7
Adur1757_comp0_c0_seq1	5.96	8.43	5.78333	26.09	14.41	14.8133
Adur17582_comp0_c0_seq1	13.95	20.9533	14.6467	57.9833	17.8667	2.15667
Adur17589_comp0_c0_seq1	0.316667	0.45	0.533333	6.20667	2.1	1.20667
Adur17623_comp0_c0_seq1	59.49	82.8367	41	132.413	114.22	50.0567
Adur17628_comp0_c0_seq1	3.54667	3.21667	2.79	8.58	6.2	4.2
Adur17634_comp1_c1_seq2	9.35333	13.32	9.69667	28.7067	18.0733	17.1167
Adur17668_comp2_c0_seq1	5.29	6.98333	4.24667	12.6667	8	4.54
Adur17720_comp2_c1_seq1	49.1067	110.7	117.527	3718.09	2436.9	125.667
Adur17735_comp0_c0_seq2	0	0.193333	0.02	12.3367	11.8567	6.06667
Adur17755_comp0_c0_seq4	2.53	4.48333	3.44667	5.62333	4.26333	2.86333
Adur17766_comp0_c0_seq1	1.02333	1.25333	0.96	12.8667	8.63	3.70667
Adur17768_comp0_c0_seq1	1.05333	0.806667	0.893333	4.69333	3.93333	0.703333
Adur17815_comp0_c0_seq1	1.74667	2.92667	1.55	5.22333	2.17333	1.7
Adur1785_comp1_c0_seq2	25.52	22.0167	19.8433	55.0533	45.5133	23.35
Adur17897_comp2_c0_seq1	3.61	2.08333	2.48	5.21667	2.55	0.876667
Adur17926_comp0_c0_seq1	5.88	1.67667	0.866667	21.1733	5.32667	1.59
Adur17927_comp0_c0_seq2	9.03333	8.75667	7.52333	22.9633	19.46	12.6833
Adur17937_comp1_c0_seq1	14.34	13.8933	13.4667	30.51	22.9833	20.88
Adur17939_comp0_c0_seq1	0.963333	2.42333	0.966667	6.44667	4.11333	3.43667
Adur17939_comp1_c0_seq1	1.09333	2.48333	1.44	6.70333	4.37667	3.00333
Adur17951_comp0_c0_seq1	5.98	10.89	4.01	22.62	10.5567	6.21
Adur17951_comp2_c0_seq1	5.52667	10.7567	4.33333	22.55	10.1433	6.1
Adur17998_comp0_c0_seq1	5.26	7.51	3.49	38.15	9.66667	2.19667
Adur1799_comp0_c0_seq1	1.53667	3.05333	2.94333	68.18	25.13	14.4533
Adur18024_comp0_c0_seq1	5.35	3.66333	4.12667	7.20667	6.03333	6.01
Adur18076_comp0_c0_seq1	3.68	5.53667	5.37333	10.2233	7.57	6.11
Adur18080_comp0_c0_seq1	0.79	1.37333	1.04	4.04	4.66333	0.706667
Adur18092_comp1_c0_seq3	6.02	5.84667	5.76667	8.91667	5.78333	6.14667
Adur18093_comp0_c0_seq2	3.17667	3.89333	3.57667	4.55	4.20333	2.57667
Adur18094_comp0_c0_seq3	12.3467	13.99	10.7467	28.49	11.9867	10.48
Adur18114_comp2_c0_seq1	2.26333	2.51	1.77333	6.53	1.78	1.00667
Adur18127_comp0_c0_seq1	16.6	32.0833	16.0767	42.3	21.5567	21.8033
Adur18127_comp0_c0_seq2	9.20333	21.2533	8.93333	31.9333	17.4667	13.07
Adur18135_comp0_c0_seq2	4.57	8.69	3.82333	18.4567	7.87333	6.38333
Adur18155_comp0_c0_seq1	0.926667	1.56667	1.37	5.17	2.8	1.76667
Adur18157_comp0_c0_seq1	30.8867	36.81	25.8967	180.667	76.4967	52.0133
Adur18166_comp1_c0_seq1	7.65333	10.6233	8.86667	20.3367	6.03333	7.06
Adur18167_comp0_c0_seq2	10.64	13.9033	9.73333	23.04	10.0733	6.94667
Adur18171_comp8_c0_seq3	5.43667	5.99667	4.42	6.53667	5.16333	4.90667
Adur18211_comp0_c0_seq1	1.95333	3.69667	2.32333	6.70667	3.56667	3.37667
Adur18223_comp0_c0_seq2	2.41667	4.36	2.24667	7.49667	3.53667	3.86667
Adur18228_comp0_c0_seq1	0.953333	0.926667	0.553333	4.17667	2.87667	1.42333
Adur18231_comp0_c0_seq1	27.9533	42.9167	20.2267	80.9067	55.3833	45.7633
Adur18236_comp0_c0_seq2	6.22333	9.23667	6.06667	13.07	7.43667	7.87667
Adur1823_comp1_c0_seq1	3.00667	4.46333	3.51	7.39	5.70333	5.34667
Adur18248_comp1_c0_seq3	8.3	9.43667	7.94	14.8	7.43	9.19667
Adur18250_comp2_c0_seq2	4.73333	6.65667	5.36667	9.64333	6.7	6.67333
Adur18281_comp1_c0_seq5	6.39333	10.83	6.56333	41.43	35.78	25.7667
Adur18326_comp1_c0_seq3	9.30333	9.49333	8.63667	15.53	10.0267	8.79333
Adur18365_comp0_c0_seq2	57.5067	83.5	45.5067	173.493	129.167	92.0733
Adur18421_comp0_c0_seq2	8.18667	7.90333	7.21	19.8233	12.7133	11.5933
Adur18426_comp0_c0_seq6	21.1533	32.06	20.2233	66.3467	42.15	35.6433
Adur18442_comp0_c0_seq1	1.39667	1.69667	1.69	4.50667	3.40333	1.53667
Adur18471_comp1_c0_seq2	0.586667	0.6	0.446667	11.2333	6.31667	2.69
Adur18477_comp0_c0_seq1	1.14333	1.15	1.04	6.32667	1.3	0.366667
Adur18478_comp0_c0_seq2	8.00333	7.92	6.42	17.2133	9.66333	4.58333
Adur18481_comp0_c0_seq1	1.75667	2.30333	1.75333	8.16333	6.03667	3.05333
Adur18495_comp2_c0_seq1	1.64667	1.11	0.83	9.25	4.35333	1.47333
Adur18537_comp0_c0_seq1	0.93	1.93	0.41	14.8633	13.1	0.803333
Adur18544_comp0_c0_seq1	2.50333	2.67333	1.48667	11.65	5.32	1.54
Adur18585_comp0_c0_seq2	0.98	8.28	3.03	11.3967	5.74	0.983333
Adur18593_comp0_c1_seq5	3.39667	3.39667	3.41	5.63667	3.35	3.26333
Adur18646_comp4_c0_seq1	6.52	6.60333	6.15	19.2667	7.22	2.84
Adur18665_comp0_c0_seq1	0.426667	0.163333	0.7	11.2967	2.93667	0.33
Adur18670_comp0_c1_seq9	4.74	7.69	4.6	16.2367	7.94667	6.69
Adur1867_comp0_c0_seq3	1.78667	2.3	1.17667	8.39	6.84667	5.38
Adur18695_comp2_c0_seq1	7.77333	6.26667	4.85333	8.72667	8.24333	6.72667
Adur18719_comp0_c0_seq1	0.903333	1.62667	1.10667	7.20333	1.33	3.29333
Adur18720_comp0_c0_seq1	3.34	3.50333	2.88333	10.3533	9.83333	5.03667
Adur18720_comp1_c0_seq3	1.07	0.913333	0.643333	4.39333	4	2.45
Adur18720_comp2_c0_seq1	2.4	2.77	1.92667	9.98667	10.3633	3.81
Adur18732_comp0_c0_seq1	5.83	7.07667	4.47667	20.6733	9.13	9.16
Adur18747_comp0_c0_seq1	0.413333	0.476667	0.526667	4.27667	0.123333	0
Adur18748_comp1_c0_seq1	2.23333	5.3	2.13	19.4033	7.33667	8.34667
Adur18763_comp0_c0_seq2	61.65	93.34	52.0633	255.43	146.797	130.893
Adur18764_comp0_c0_seq1	2.38	2.50667	1.96667	8.15	5.85667	4.42333
Adur18768_comp0_c0_seq1	2.50333	3.4	2.35	4.8	3.95	2.54
Adur18778_comp0_c0_seq2	0.44	0.683333	0.473333	5.06333	2.25667	0.476667
Adur18788_comp0_c0_seq1	0	0	0.2	6.91667	1.05667	0.206667
Adur18820_comp0_c0_seq1	2.36667	4.1	2.50667	11.2067	6.18333	5.14
Adur18868_comp0_c0_seq10	21.8833	29.4867	23.07	52.9833	32.55	32.4633
Adur18883_comp0_c0_seq1	0.493333	2.1	0.593333	6.47	2.08333	1.52333
Adur18886_comp1_c0_seq1	1.01	2.02333	0.726667	7.38333	2.69	2.1
Adur18930_comp0_c0_seq1	2.70333	4.63	3.96667	13.81	6.25667	5.47667
Adur18996_comp0_c0_seq1	3.73	7.66667	3.61333	14.4567	8.24667	7.87333
Adur19017_comp0_c0_seq1	1.58333	3.43	3.03333	6.45333	5.28333	3.64
Adur19050_comp0_c0_seq1	1.92	5.60667	3.43	7.71333	3.45667	4.19333
Adur19179_comp0_c0_seq1	7.27333	9.11667	4.73333	26.6967	16.8733	15.5367
Adur19205_comp0_c1_seq2	5.55667	4.20667	3.33	12.9767	13.7567	8.55667
Adur19227_comp0_c0_seq1	2.64333	2.54333	2.01333	6.47333	3.12333	2.84
Adur19244_comp0_c0_seq4	3.85667	6.32667	3.56667	9.13	4.72	5.76333
Adur19257_comp0_c0_seq1	0.553333	1.91	0.473333	8.36333	2.24667	0.936667
Adur19305_comp0_c0_seq1	111.97	191.557	133.037	544.923	73.4767	10.6567
Adur19328_comp0_c0_seq5	9.44	7.55333	4.18	14.8933	6.04	9.76333
Adur1932_comp1_c0_seq1	6.12333	9.24	6.23667	15.0233	10.8133	9.65667
Adur19330_comp0_c0_seq1	2.44	2.28667	2.03667	4.08	4.2	2.07333
Adur19340_comp0_c0_seq1	0.333333	0.88	0.466667	5.14	2.99	1.83
Adur19341_comp0_c0_seq1	3.25667	3.88333	2.71333	6.42	7.28	3.46667
Adur19348_comp0_c0_seq7	2.09667	2.37333	2.5	5.55	2.69333	3.52
Adur19367_comp1_c0_seq2	1.36333	1.77	1.37	5.74	3.37	1.16333
Adur19372_comp0_c0_seq5	2.97333	4.30667	3	5.37667	3.33333	2.93667
Adur19384_comp2_c0_seq1	10.0633	12.3733	9.53333	16.7067	13.8333	9.72667
Adur19387_comp0_c0_seq14	3.49333	7.30667	3.30667	9.95333	5.94	5.92333
Adur19395_comp1_c0_seq4	1.50667	2.61667	2.12667	9.34	8.29667	4.73
Adur19428_comp0_c0_seq1	0.163333	0.21	0.0566667	4.33	0.833333	0
Adur19461_comp0_c0_seq1	0.593333	0.68	0.806667	6.43	2.10333	1.42333
Adur19473_comp0_c0_seq2	5.61333	8.68	6.82333	17.5333	6.32333	3.9
Adur19474_comp1_c0_seq3	1.97667	2.4	1.58	6.08	2.45	2.38667
Adur19502_comp1_c0_seq2	11.6233	10.8867	10.87	18.0533	15.48	13.8733
Adur19506_comp0_c0_seq3	4.43667	5.56667	4.1	8.34333	8.53	5.08667
Adur19529_comp0_c0_seq1	3.41	2.86	2.24	7.45333	4.12667	4.42667
Adur19548_comp0_c0_seq1	0.786667	0.683333	0.136667	4.61	4.44	2.45667
Adur19564_comp0_c1_seq1	2.98333	4.82	3.27667	6.65	5.67	3.81667
Adur19565_comp1_c1_seq1	2.99333	3.57333	3.54	6.61333	5.52333	3.57667
Adur19569_comp0_c0_seq2	0.866667	0.986667	0.736667	5.04333	2.36667	1.01333
Adur1957_comp1_c0_seq1	4.35667	4.13333	4.04667	8.19667	5.83667	4.86667
Adur19582_comp0_c0_seq1	0.546667	0.916667	0.996667	4.18333	0.24	0.313333
Adur19584_comp4_c0_seq1	5.97333	7.16	5.24333	10.9367	10.4367	6.88
Adur19614_comp0_c0_seq1	0.52	1.51	0.216667	9.59667	6.81	0.45
Adur19622_comp1_c0_seq1	0.273333	0.78	0.5	4.39667	0.576667	0.213333
Adur19642_comp0_c0_seq1	0	0.113333	0.0933333	22.0067	0.633333	0.12
Adur19655_comp0_c0_seq2	2.09333	3.44	1.23	5.95667	2.49	2.15333
Adur19678_comp0_c0_seq5	2.89333	3.17667	2.82	7.62333	4.18	2.72333
Adur19686_comp0_c0_seq2	15.29	15.7967	14.85	24.32	24.2967	20.0067
Adur19692_comp0_c0_seq1	0.466667	1.5	0.276667	6.07667	7.99667	0.526667
Adur19736_comp0_c0_seq2	4.77667	7.41	4.8	10.93	8.49333	5.66
Adur19737_comp0_c0_seq4	1.88	1.67333	1.49667	4.52	4.31667	3.43
Adur1973_comp0_c0_seq1	11.6967	14.7	10.8933	17.8567	16.1933	15.0433
Adur19741_comp1_c0_seq4	1.57667	4.88	3.56667	6.76333	4.69333	3.58667
Adur19756_comp0_c0_seq1	6.91	9.01667	7.50333	10.2667	7.34333	7.89333
Adur19773_comp0_c0_seq9	5.65667	6.03333	5.24667	10.5067	11.99	5.9
Adur19789_comp0_c1_seq1	2.00333	3.85667	1.39	10.3667	2.36667	1.85333
Adur19789_comp1_c0_seq2	2.47333	4.61333	1.61	12.4667	3.00667	2.76
Adur19818_comp0_c0_seq1	8.75333	9.42667	7.88333	18.5033	17.4133	12.8333
Adur19825_comp0_c0_seq1	4.44667	9.94667	12.0267	14.6267	13.4667	9.20333
Adur1982_comp1_c0_seq5	7.80333	13.3767	10.8467	20.93	12.66	10.7867
Adur19833_comp0_c0_seq2	1.21667	0	0	4.01667	3.03333	0
Adur19837_comp0_c0_seq1	1.81667	3.07667	1.66667	9.60333	4.39333	2.36667
Adur19847_comp0_c0_seq1	1.83	2.23	1.26	6.90333	3.16	1.32667
Adur19848_comp1_c0_seq1	0.926667	3.89	2.27667	7.85667	4.87333	2.76667
Adur19849_comp0_c0_seq1	2.17	4.71333	2.25	6.84333	3.16	1.68333
Adur1984_comp1_c1_seq1	3.54	5.33667	3.68333	12.5233	4.93667	0.183333
Adur19856_comp0_c0_seq3	4.06667	7.34667	4.68667	11.9467	5.39667	6.7
Adur19859_comp0_c0_seq2	4.90667	4.96667	4.48333	12.13	8.28667	5.91
Adur19865_comp0_c0_seq1	4.47	4.08	4.11667	5.88667	5.88333	4.52
Adur19865_comp2_c0_seq1	3.21	3.83667	2.84	5.40667	3.43667	2.51
Adur19945_comp0_c0_seq1	10.5533	17.55	9.79333	39.2033	16.0633	16.43
Adur1999_comp1_c0_seq1	7.79667	11.5467	9.76	43.9067	30.9433	26.96
Adur20018_comp2_c0_seq2	3.84667	7.67333	6.88333	29.42	2.37333	6.97333
Adur20030_comp1_c1_seq2	3.82	7.38	5.82	11.5933	9.51667	4.93333
Adur2003_comp0_c0_seq1	1.13333	1.43333	0.553333	15.1133	4.83333	0.07
Adur20057_comp1_c0_seq1	3.17333	3.20333	2.26667	8.44667	3.77	3.26
Adur2005_comp0_c0_seq1	1.77667	2.21667	0.576667	28.3767	21.5133	12.3633
Adur2006_comp0_c0_seq1	15.41	14.7433	16.7433	26.8567	22.4533	7.25333
Adur2006_comp1_c0_seq1	14.49	13.8733	15.8367	32.1733	27.4467	8.20333
Adur20073_comp1_c0_seq2	3.68333	4.46667	4.62333	7.37	3.98667	3.61667
Adur20074_comp0_c1_seq2	3.66667	4.15667	3.44667	9.12667	8.56	6.25333
Adur20082_comp0_c0_seq1	2.80667	4.41	2.52	7.51667	4.3	2.99667
Adur20084_comp0_c0_seq1	25.4433	33.29	21.93	57.1367	46.1267	24.76
Adur20091_comp0_c1_seq1	4.54667	4.47333	4.36667	10.57	5.68333	1.29667
Adur20093_comp0_c0_seq1	1.64333	4.60667	1.45333	20.0967	7.40333	5.01333
Adur20104_comp0_c0_seq1	0.66	1.60667	1.11	4.94333	3.79333	1.58667
Adur20108_comp0_c0_seq1	4.78	2.78333	3.23	5.46667	5.44333	3.11667
Adur20113_comp0_c0_seq1	3.11667	4.88	2.84333	4.90333	3.85	3.61
Adur20117_comp0_c0_seq1	2.5	3.88333	2.62333	5.62333	3.57	2.31
Adur20138_comp0_c0_seq1	1.06	5.2	3.33333	9.28667	1.90333	3.44667
Adur20153_comp1_c0_seq1	1.13	1.57333	1.11	5.83667	3.3	3.01
Adur20154_comp0_c0_seq1	7.80667	9.55667	9.15	16.3167	14.1633	10.3767
Adur20176_comp0_c0_seq1	2.05333	2.86	1.11333	19.43	5.97	1.51333
Adur20179_comp0_c0_seq1	2.48667	3.33	2.73667	7.04	3.28333	2.64333
Adur20197_comp0_c0_seq1	2.42667	2.68667	2.84333	5.20667	2.90333	3.2
Adur20233_comp0_c0_seq1	4.07667	2.96667	3.46	9.99333	4.81333	0.12
Adur20239_comp0_c0_seq2	1.13	0.933333	0.813333	10.49	0.266667	0.05
Adur2024_comp0_c0_seq1	3.01	4.40667	1.97	23.5967	11.8167	5.41667
Adur20253_comp0_c0_seq1	30.59	60.4233	21.18	295.753	186.913	17.54
Adur20254_comp1_c0_seq2	32.29	58.0267	27.5667	141.533	81.9333	77.0733
Adur20285_comp0_c0_seq1	4.47333	4.44333	4.91333	7.19333	4.24333	5.32667
Adur20291_comp0_c0_seq1	2.04333	2.13333	1.97	4.82667	4.91	1.42
Adur20293_comp0_c0_seq7	18.91	32.5233	15.7667	69.4033	38.6867	18.0433
Adur20311_comp0_c0_seq1	6.00333	5.34333	4.71333	15.1333	6.04	5.03667
Adur20330_comp0_c0_seq2	8.73333	9.02	8.42	31.7233	20.7133	14.6967
Adur20380_comp1_c0_seq11	1.92667	2.12	2.06	4.52667	1.70667	1.73667
Adur20464_comp4_c0_seq1	54.8033	57.4967	45.1933	64.99	55.2133	50.34
Adur20481_comp0_c0_seq1	0	0	0	4.46	0	0
Adur20490_comp0_c0_seq1	0	0.363333	0.0966667	23.9333	3.04333	0.21
Adur20490_comp1_c0_seq2	0	0.246667	0.04	15.2467	3.02667	0.576667
Adur20494_comp0_c0_seq1	1.76333	3.16	1.97	47.5867	11.4167	1.42667
Adur20495_comp0_c0_seq1	0	0.0966667	0.13	18.6967	1.88667	0.296667
Adur20520_comp0_c0_seq2	4.97667	6.17	5.25333	9.27	6.23667	5.95667
Adur20564_comp1_c0_seq3	6.82667	10.4833	8.75	16.02	8.28333	9.38
Adur20578_comp1_c1_seq4	9.99	7.49	2.42	61.1233	28.5933	6.76
Adur20600_comp0_c0_seq1	4.42667	5.86333	4.70667	7.40333	5.15	5.72333
Adur20648_comp0_c0_seq1	0.723333	1.22333	0.276667	6.07667	7	0.466667
Adur20694_comp0_c0_seq1	2.99	4.42667	3.79667	9.27667	3.83667	4.29333
Adur20708_comp0_c0_seq4	10.0767	15.4767	11.0233	20.7767	18.8867	14.9467
Adur20710_comp0_c0_seq1	1.84	2.33667	1.69667	7.24	2.35333	2.83667
Adur20733_comp0_c0_seq2	2.68333	2.44333	0.583333	13.9167	9.63667	0.713333
Adur20733_comp1_c0_seq1	1.42333	2.80333	0.623333	9.68	6.67	0.496667
Adur20733_comp2_c0_seq2	1.77333	3.06667	0.536667	13.1767	8.39333	0.68
Adur20736_comp0_c0_seq1	1.52333	1.31333	2.21	5.69333	1.81	1.41
Adur20737_comp0_c0_seq1	0.253333	0.09	0.286667	4.49	0	0.763333
Adur20744_comp0_c0_seq1	1.49333	1.81333	0.513333	6.18333	2.71333	2.32333
Adur20744_comp1_c0_seq1	0.676667	2.51667	0.71	8.75333	3.39667	2.03667
Adur20767_comp1_c0_seq7	3.82	2.94333	2.25	6.36333	4.68667	4.67667
Adur20778_comp0_c0_seq1	8.27	15.9733	5.67667	33.5667	20.98	10.2467
Adur20783_comp0_c0_seq3	14.5733	14.8633	11.5533	30.7733	32.5267	10.5467
Adur20789_comp0_c0_seq1	7.71	5.16667	5.58667	83.89	49.6567	2.70667
Adur20802_comp0_c0_seq1	9.15667	10.6733	9.95333	17.4933	16.01	12.4067
Adur20820_comp2_c0_seq1	6.93	10.41	8.73333	14.89	9.40333	9.42
Adur20842_comp1_c1_seq1	2.69	5.81	2.39333	12.8467	6.8	4.79333
Adur20922_comp0_c0_seq1	0.85	1.03333	0.643333	8.18333	4.15667	1.00333
Adur20935_comp1_c0_seq2	5.20667	7.87	6.46333	10.12	6.19	7.02333
Adur20967_comp0_c0_seq1	0.916667	1.53	0.473333	7.74333	6.05333	0.46
Adur20978_comp0_c0_seq2	10.8	12.0433	9.97333	19.0767	12.52	11.6433
Adur20978_comp0_c1_seq2	9.99333	14.1667	14.18	17.1033	12.9233	12.5733
Adur21017_comp0_c0_seq1	1.41333	2.64667	0.6	21.94	9.23667	0.65
Adur21020_comp0_c0_seq1	5.94	6.73333	4.98333	13.6	6.48667	8.05667
Adur21021_comp0_c0_seq1	27.4933	39.5867	35.1633	113.887	82.1033	63.57
Adur21038_comp0_c0_seq1	7.10667	10.0767	7.31	15.5867	11.7167	10.61
Adur2104_comp0_c0_seq1	0.413333	0.773333	0.486667	4.06667	1.80667	0.0366667
Adur21056_comp0_c0_seq1	6.35333	8.68667	5.28667	16.5333	13.5333	10.0633
Adur21072_comp0_c0_seq1	17.16	22.2167	25.7	52.21	19.7267	22.9067
Adur21074_comp1_c0_seq3	31.3833	35.49	31.7	119.377	60.1633	41.2133
Adur21078_comp1_c0_seq1	8.61667	7.37333	5.22667	10.2033	8.63667	7.27333
Adur21081_comp0_c0_seq1	0.356667	0.743333	0.613333	6.46667	1.01667	0.68
Adur21089_comp0_c3_seq1	4.36667	5.61667	4.88333	7.41	5.94333	5.53667
Adur21093_comp0_c0_seq1	9.54667	17.4867	9.55333	41.2367	41.3033	24.37
Adur21099_comp0_c0_seq4	8.97333	10.24	6.04333	20.94	9.81	1.25
Adur21100_comp3_c0_seq13	1.57333	3.11	2.67667	4.15667	2.69333	2.16333
Adur21106_comp0_c0_seq1	4.43667	5.27	5.56	7.72333	5.74667	4.07
Adur21112_comp0_c0_seq1	4.12	5.20333	3.53333	8.99667	7.16667	5.45
Adur21113_comp0_c1_seq1	2.1	2.54	1.90333	5.23667	4.2	2.67667
Adur2111_comp0_c0_seq1	2.32333	2.53333	1.40333	5.60333	5.85667	0.816667
Adur21137_comp0_c0_seq2	1.44333	2.02	0.66	5.86667	6.28667	1.10333
Adur21220_comp0_c0_seq1	2.37333	4	3.26667	5.62333	4.25333	3.44
Adur21222_comp0_c0_seq1	3.06333	3.22	3.10333	5.12667	3.60667	3.71333
Adur21224_comp0_c0_seq1	0.773333	1.93	1.01333	5.07333	1.97	0.34
Adur21231_comp0_c0_seq2	0.07	0.503333	0.383333	4.9	1.80667	0.946667
Adur21267_comp1_c0_seq2	59.0733	76.85	43.4	144.22	98.9933	56.2433
Adur21272_comp0_c0_seq2	3.30333	3.87333	3.73	5.98667	5.34	4.75333
Adur2127_comp0_c0_seq2	6.92667	8.79333	7.53	15.4133	12.7167	11.2033
Adur21320_comp0_c0_seq1	14.16	13.6833	14.0433	20.0233	15.28	16.2133
Adur21325_comp0_c0_seq1	5.67	7.08667	4.61333	11.4367	11.8967	7.46333
Adur2132_comp0_c0_seq1	0.886667	2.95333	1.13667	22.84	5.70333	1.10333
Adur2132_comp0_c1_seq2	0.353333	1.65333	0.61	12.0233	2.94	0.206667
Adur2132_comp0_c2_seq2	1.83667	1.78667	0.793333	16.1233	5.37667	1.04333
Adur21338_comp1_c0_seq1	0.74	1.54667	0.836667	4.08	2.37333	1.85333
Adur21346_comp1_c0_seq1	1.21333	4.06667	1.76667	4.52333	4.66667	1.15
Adur21354_comp0_c0_seq1	3.47667	6.65	3.55333	11.1067	4.71333	4.84667
Adur21365_comp1_c0_seq12	2.34667	3.78	3.01667	19.27	6.49667	4.15
Adur2136_comp0_c0_seq1	5.82667	15.6067	7.47	48.2567	25.9267	15.51
Adur21373_comp0_c0_seq1	3.22333	3.97	3.46	9.76667	4.91333	0.98
Adur21375_comp2_c0_seq1	11.36	10.9633	8.85333	13.49	13.0967	10.47
Adur21384_comp1_c0_seq1	11.0433	15.2267	12.4567	18.9833	11.7267	12.18
Adur21389_comp0_c0_seq14	3.66	3.34333	2.72333	3.99333	4.56	1.18333
Adur21390_comp0_c0_seq1	3.26333	4.91667	3.62667	10.4267	4.15333	5.76667
Adur21397_comp0_c0_seq1	9.72667	16.4967	8.20667	33.2133	20.7267	19.4867
Adur21420_comp0_c0_seq1	1.25	2.93333	2.54	5.17667	2.87	1.94333
Adur21420_comp2_c0_seq1	3.16333	2.89667	2.15333	6.45667	3.02667	1.20333
Adur21425_comp0_c0_seq1	0	0	0	37.4633	0	0
Adur21427_comp0_c0_seq2	9.02667	12.4367	10.06	33.0533	14.1167	9.72333
Adur21427_comp0_c1_seq1	8.88667	9.20667	8.27333	35.1133	13.8733	9.13333
Adur21429_comp1_c0_seq1	0.606667	0.576667	0.953333	9.12333	1.51333	1.12
Adur21429_comp3_c0_seq1	0	0.0866667	0.24	7.92	0.52	0
Adur21436_comp0_c0_seq1	0.513333	0.993333	0	5.37	0.05	0
Adur2146_comp1_c0_seq2	2.61	2.55667	2.26333	9.50333	4.28	1.14667
Adur21494_comp0_c0_seq6	2.21333	2.94667	2.07333	5.78	3.96	2.97667
Adur21509_comp0_c0_seq1	1.04333	2.28333	1.12333	5.86667	2.62667	2.39
Adur2152_comp0_c0_seq2	40.5133	60.83	34.79	137.49	85.6567	74.7933
Adur21555_comp3_c0_seq2	1.15667	1.95333	2.06333	9.65667	6.41667	3.74333
Adur2155_comp1_c0_seq3	58.4833	244.57	158.677	1733.63	78.87	548.31
Adur21570_comp1_c0_seq2	1.59333	3.24	2.13333	4.21667	2.77	2.58333
Adur21662_comp1_c0_seq3	1.62667	1.73	0.896667	4.71667	2.42333	1.29333
Adur21672_comp2_c0_seq1	3.70667	4.51	3.72333	7.60667	5.3	4.45667
Adur21713_comp0_c0_seq2	30.2833	54.5233	28.88	126.577	77.3	70.8233
Adur21714_comp0_c0_seq2	2.28667	5.12333	2.50333	8.17	5.14333	4.44
Adur21719_comp0_c0_seq2	3.51	2.57	2.23333	10.7667	6.14333	0.9
Adur2172_comp0_c0_seq2	21.8467	4.89	7.5	42.38	10.9667	1.35
Adur21730_comp0_c0_seq1	8.62	7.93667	5.36	12.3133	9.25667	7.24667
Adur21731_comp0_c0_seq1	12.7867	14.9967	12.8567	22.9667	19.82	14.5033
Adur21736_comp0_c0_seq1	14.1333	16.8433	14.13	25.8567	16.0967	15.1167
Adur21744_comp1_c0_seq3	0.23	0.176667	0.153333	6.34	4.96	1.54333
Adur21744_comp2_c0_seq2	0.17	0.206667	0.0633333	6.35333	4.39333	1.17667
Adur21769_comp0_c0_seq2	1.68667	3.64333	2.04	15.2133	6.64333	5.53333
Adur2176_comp0_c0_seq3	7.21667	6.53	5.3	14.8533	6.88667	5.73333
Adur21775_comp0_c0_seq12	9.17667	9.73	7.55667	23.8967	20.3533	15.8833
Adur21776_comp1_c0_seq2	0.733333	0.623333	0.62	7.70333	2.49	3.05
Adur21786_comp0_c0_seq2	36.6133	54.5767	25.99	139.54	85.6467	63.6967
Adur21792_comp1_c0_seq3	1.00333	1.95333	1.39333	4.17333	1.23	1.41667
Adur21796_comp0_c0_seq2	4.73	6.67667	4.89333	9.98667	5.23	5.61333
Adur21809_comp1_c0_seq2	5.05667	6.03667	4.20667	9.11333	5.89667	6.16667
Adur21812_comp2_c0_seq2	23.16	21.68	19.6767	36.5433	22.7033	12.4
Adur21815_comp0_c0_seq1	5.03333	4.11333	3.05	9.46667	8.44667	4.42333
Adur21829_comp1_c0_seq1	2.52333	4.88667	6.07667	9.39333	4.97667	5.54667
Adur21837_comp0_c0_seq1	2.74333	2.70667	2.38333	4.11	3.72667	2.92
Adur2183_comp1_c0_seq3	19.8	24.04	17.3267	41.0433	33.9333	25.4267
Adur21840_comp0_c0_seq1	0.363333	0.85	0.97	6.07333	1.02667	0.03
Adur21851_comp1_c0_seq3	4.53	6.02	4.93	7.61667	7.07333	6.14667
Adur2185_comp0_c0_seq1	0.19	1.05	1.01333	9.48	3.95	1.03
Adur2185_comp0_c1_seq1	1.27	1.33667	1.04333	7.18	1.95333	0.513333
Adur2188_comp1_c0_seq1	9.12	11.11	8.31	17.68	15.63	10.5
Adur21895_comp0_c0_seq1	0.236667	0.0933333	0.16	7.68667	0	0.0266667
Adur2189_comp0_c0_seq1	4.36333	5.28667	4.43667	15.6367	5.85667	7.82333
Adur21907_comp0_c0_seq1	9.42	26.63	27.5867	133.953	1.62667	0.516667
Adur21908_comp0_c0_seq3	2.53333	3.68333	2.61333	8.69667	4.78333	5.37333
Adur21913_comp0_c0_seq2	5.57667	8.31333	4.19667	20.9067	11.4733	9.47333
Adur21921_comp0_c0_seq1	1.29333	2.61	1.47	4.43	2.08	2.64
Adur2193_comp1_c0_seq1	2.05667	1.35	2.25333	90.94	34.6867	13.7167
Adur21985_comp0_c0_seq2	10.2767	12.43	10.44	16.26	13.8767	12.9833
Adur22002_comp0_c0_seq1	2.06	2.61667	1.77667	7.88333	6.96667	3.90667
Adur22002_comp1_c0_seq2	1.16	2.31667	1.75	5.73	4.8	3.20333
Adur2200_comp0_c0_seq1	0	0	0	18.5033	0.616667	0
Adur2200_comp1_c0_seq1	0	0	0	6.03333	0	0
Adur22012_comp1_c0_seq1	4.43333	3.62667	3.34	11.08	2.85667	0.156667
Adur22014_comp0_c1_seq1	3.25333	6.26333	3.35667	17.1133	5.96667	7.37667
Adur22014_comp0_c2_seq1	4.25667	8.42	4.47333	26.3333	11.37	8.57667
Adur22031_comp0_c0_seq1	1.68667	2.07667	1.29	12.2133	7.12667	3.20333
Adur22041_comp1_c0_seq1	0.33	0.586667	0.226667	4.69667	4.98667	0.44
Adur22045_comp0_c0_seq1	0.723333	1.24	0.536667	10	2.96333	0.926667
Adur2205_comp0_c0_seq2	15.08	17.83	12.15	49.86	42.5867	29.02
Adur22063_comp0_c0_seq1	0.58	0.716667	0.333333	4.93667	5.36333	0.3
Adur22066_comp0_c0_seq1	0	0.0166667	0.05	5.14	0	0.0533333
Adur22074_comp1_c0_seq2	10.5067	21.7633	20.73	30.58	31.07	8.48333
Adur22084_comp0_c0_seq2	3.37333	6.26333	3.81	13.6667	7.71	5.63
Adur22094_comp0_c0_seq4	1.65	2.11667	1.77	4.18667	2.73	2.81333
Adur2211_comp0_c0_seq2	8.44333	12.2933	8.40333	25.5167	17.7633	10.52
Adur22130_comp0_c0_seq1	9.38667	9.74667	5.28	68.5667	58.05	9.02667
Adur22176_comp0_c0_seq1	0.296667	0.22	0.02	14.63	0.206667	0
Adur2217_comp2_c0_seq1	1.45	2.82	1.89	12.3633	10.4233	7.36667
Adur2218_comp0_c0_seq1	1.27	0.953333	1.07333	6.30333	2.48	1.77
Adur22190_comp0_c0_seq1	3.87667	6.21333	5.06	9.05	6.91333	4.77333
Adur22191_comp0_c0_seq2	29.3233	40.51	26.5	77.9	49.27	30.79
Adur22199_comp0_c0_seq10	2.43667	4.65	2.93667	6.58	3.86333	3.96
Adur22200_comp1_c0_seq1	4.08667	4.55667	3.54333	8.02	4.82	4.49
Adur22203_comp0_c0_seq1	2.03667	3.60333	2.97667	6.44333	2.73	3.77
Adur2221_comp0_c0_seq2	3.28333	5.02	2.89	7.71333	5.37667	3.26
Adur22227_comp0_c0_seq1	0.716667	1.18667	1.42	10.2233	3.41333	1.08333
Adur22227_comp0_c1_seq1	1.61667	1.65	1.07	8.33	3.21333	0.5
Adur22264_comp0_c0_seq1	10.13	11.9067	8.3	30.3367	13.99	10.1833
Adur22267_comp0_c0_seq2	43.4433	37.4467	24.7767	56.53	36.4567	24.9333
Adur22287_comp0_c0_seq3	13.33	17.1133	13.76	26.9733	22.9467	13.9233
Adur22304_comp0_c0_seq1	0	0.45	0.386667	4.21	0.933333	0.113333
Adur22309_comp0_c0_seq5	0.51	0.61	0.496667	5.82667	2.98	0.42
Adur22310_comp2_c0_seq1	3.94333	4.59667	3.82333	7.45333	4.07	3.18
Adur22326_comp0_c0_seq1	5.17333	2.75333	2.70667	6.75	6.66333	5.32667
Adur22347_comp0_c0_seq1	2.19333	1.08	1.44	8.86333	7.45667	0.68
Adur22394_comp2_c1_seq1	0.776667	1.66	0.533333	10.7467	4.53333	1.64333
Adur22404_comp1_c0_seq2	4.59	8.89	5.62667	18.8167	11.5733	9.22
Adur22407_comp0_c0_seq1	10.36	9.41333	8.20667	16.84	13.8433	5.77667
Adur22407_comp0_c1_seq1	7.04	7.78667	6.28	11.9633	7.14333	5.33
Adur22412_comp0_c0_seq2	2.14	3.77667	3.5	14.7633	4.84667	4.34333
Adur22427_comp0_c0_seq2	0.88	1.90333	0.943333	7.29333	3.52	0.88
Adur22427_comp3_c0_seq1	0.643333	1.79667	1.01	5.16667	2.37333	0.773333
Adur22463_comp0_c0_seq1	68.4567	83.9	56.01	154.763	106.21	74.89
Adur22490_comp2_c0_seq5	3.54333	3.83333	3.56667	5.44	3.55	3.32333
Adur22512_comp0_c0_seq2	6.53333	9.65667	5.64667	16.3467	10.9867	10.1233
Adur22514_comp1_c0_seq2	3.93	3.72	2.97667	12.48	5.8	1.28333
Adur22524_comp0_c0_seq1	15.35	22.3267	14.4267	56.0767	40.37	31.7467
Adur22531_comp2_c0_seq10	1.37	1.56	1.54667	6.36333	3.05	0.893333
Adur22539_comp1_c0_seq1	2.33667	2.79	2.41333	3.73333	4.20667	1.52
Adur22551_comp0_c0_seq1	2.55333	2.54	3.13	4.71333	4.21	2.15333
Adur22553_comp0_c0_seq1	3.47667	5.10333	3.83667	7.42333	3.30667	3.69333
Adur22572_comp0_c0_seq1	7.80667	4.93	5.23333	10.1367	7.10333	5.52667
Adur22572_comp0_c0_seq2	3.55	4.89333	5.79667	11.4967	6.57667	3.17333
Adur22572_comp1_c0_seq1	4.85	5.45	4.46333	7.80333	4.72	3.36333
Adur22627_comp1_c0_seq1	0.56	2.72	0.853333	6.36333	5.03333	0.923333
Adur22658_comp2_c0_seq4	19.9667	12.67	7.78	22.5233	16.0167	15.9067
Adur22699_comp0_c0_seq1	0.683333	1.15333	1.24	5.19667	0.793333	0
Adur22704_comp0_c0_seq1	0.1	0.193333	0.08	6.36667	0.0633333	0.03
Adur22706_comp0_c0_seq1	1.54	2.06667	1.34333	28.5867	9.85667	3.96333
Adur22734_comp0_c0_seq1	1.63667	1.94	1.66333	4.5	2.99	2.33667
Adur22775_comp0_c0_seq1	3.46	2.85	3.06	55.2167	17.2467	4.29333
Adur22791_comp0_c0_seq2	4.40333	1.93667	2.16333	24.5633	0	0
Adur22823_comp0_c0_seq1	2.64667	4.70667	3.27	6.57667	2.98667	3.91
Adur22848_comp0_c0_seq1	0	2.18333	2.69	6.13667	2.67	0.423333
Adur22864_comp0_c0_seq1	1.75333	0.706667	0	4.28	2.58	0.776667
Adur2286_comp0_c0_seq2	3.18667	4.45667	4.15333	7.21333	4.16667	4.07667
Adur2288_comp0_c0_seq1	3.25	2.96333	2.91667	4.33667	2.62333	3.36667
Adur22904_comp1_c0_seq1	2.18667	2.73	0.42	18.1567	3.4	5.08
Adur22941_comp2_c0_seq1	0.503333	3.12667	3.84	5.54333	3.11333	2.24
Adur22_comp0_c0_seq3	8.6	14.0467	9.38333	28.62	15.37	11.1467
Adur23014_comp0_c0_seq1	3.32667	2.41	2.15	6.76667	6.71667	4.94667
Adur2301_comp0_c0_seq1	2.80667	3.67667	3.57	5.25667	4.71667	4.21333
Adur23021_comp0_c0_seq1	0.236667	0.413333	0.48	4.77	1.91667	0.203333
Adur23088_comp0_c0_seq1	3.12333	8.22667	3.55	9.72	5.67333	3.74667
Adur23088_comp1_c1_seq2	3.82	8.87	5.63667	16.2733	7.12667	5.65333
Adur23099_comp0_c0_seq2	1.88	3.74333	1.47	6.12	3.06	3.16667
Adur23132_comp0_c0_seq1	0.643333	0.436667	0.24	7.62333	0.896667	0.346667
Adur23136_comp1_c0_seq1	0.583333	0.966667	1.15667	5.71333	4.68667	0.703333
Adur23136_comp1_c1_seq1	0.4	0.62	0.32	4.16667	3.34	0.553333
Adur23139_comp0_c0_seq1	4.08667	5.20333	3.48333	6.03	5.06333	3.66333
Adur23163_comp3_c0_seq4	2.02	2.52	1.40333	6.66667	2.64	3.04667
Adur2317_comp0_c0_seq1	0.683333	1.26333	0.816667	4.36333	2.03667	1.13333
Adur23198_comp1_c0_seq2	3.12333	4.73667	4.18667	8.62333	7.23	6.17667
Adur23207_comp0_c0_seq5	3.02333	4.49	4.00333	6.01333	6.29333	4.59667
Adur23219_comp0_c0_seq1	1.95	3.56333	1.64667	5.85333	3.01	2.44
Adur23224_comp0_c0_seq6	13.6767	22.6	16.1733	80.9133	37.2667	35.06
Adur23241_comp2_c0_seq1	4.89667	5.95333	4.92333	8.77333	7.26667	3.86333
Adur2324_comp0_c0_seq1	2.94333	6.52667	5.45667	6.84667	5.55333	5.26667
Adur2327_comp1_c0_seq1	2.71667	4.44667	2.82333	8.00333	5.64667	4.97667
Adur2327_comp1_c1_seq1	4.06667	5.29667	4.07333	12.0733	9.72333	7.29333
Adur2328_comp2_c0_seq1	1.89667	2.04	1.59333	4.43667	2.21	2.30333
Adur23290_comp0_c0_seq1	5.07333	6.81667	4.59	21.06	13.1233	7.87667
Adur23303_comp0_c0_seq1	0.366667	0	0	7.90333	3.43333	0.863333
Adur23308_comp0_c1_seq2	8.95667	8.64333	7.23333	14.79	15.8467	8.78
Adur23309_comp0_c0_seq1	10.4567	13.23	10.0833	25.2967	21.9567	14.1133
Adur23311_comp0_c0_seq3	39.1933	27.23	34.8467	60.9367	59.03	9.13667
Adur23311_comp1_c0_seq2	14.3667	11.6267	18.0933	48.8233	43.0967	8.97333
Adur23312_comp2_c0_seq4	1.17667	1.55333	1.61667	7.36333	3.60667	2.48667
Adur23345_comp0_c0_seq3	7.07	9.30333	7.28333	11.8767	9.42	5.87
Adur2337_comp0_c0_seq1	0.43	0.496667	0.233333	5.67333	1.37	0.443333
Adur23383_comp4_c0_seq1	24.4333	21.3267	20.5	46.8667	29.4367	27.12
Adur23418_comp0_c0_seq1	2.06333	3.22333	1.64667	5.43667	4.55667	2.97667
Adur23426_comp0_c0_seq1	2.62333	4.82	0.733333	6.36	3.09667	2.69
Adur23464_comp0_c0_seq5	25.63	37.5933	23.52	96.42	57.35	54.83
Adur23466_comp0_c0_seq2	1.74333	3.20333	2.20333	6.55667	2.74667	2.74333
Adur23505_comp1_c0_seq1	9.23333	9.98333	7.04667	16.1233	13.0067	10.6633
Adur23515_comp0_c0_seq4	9.81333	7.91	5.80667	17.11	10.9933	4.70667
Adur23521_comp2_c0_seq6	3.04667	4.19333	2.51667	5.83667	5.88333	3.37
Adur23525_comp0_c0_seq1	0	0.0466667	0.0566667	8.59	2.91667	3.37333
Adur23529_comp1_c0_seq2	1.25333	1.11	1.07	4.30333	3.00333	1.78333
Adur23533_comp0_c0_seq1	13.5633	12.46	9.24667	45.68	35.84	27.6267
Adur23545_comp0_c0_seq1	0.186667	0.23	0.546667	6.14333	0.39	0.543333
Adur23549_comp0_c0_seq2	0.136667	0.0933333	0.05	12.68	3.16667	0.743333
Adur23550_comp2_c0_seq2	0.75	0.933333	0.836667	7.09	2.81667	1.31333
Adur23560_comp0_c0_seq1	0.733333	1.12667	0.71	7.41333	2.82	0.8
Adur23564_comp0_c0_seq1	3.42	5.24	4.61667	7.05	7.61	3.29
Adur23565_comp0_c0_seq1	7.52667	16.6733	5.14333	114.937	35.7733	20.2367
Adur23580_comp3_c1_seq1	2.65333	2.98667	2.32333	4.07333	3.73333	3.06
Adur23582_comp0_c0_seq1	0.386667	1.04667	0.656667	4.51	2.36	0.916667
Adur23589_comp0_c0_seq5	5.50333	5.63667	5.78667	9.77667	6.30333	5.51333
Adur2359_comp0_c0_seq1	1.09	1.65333	0.683333	7.16667	2	0.146667
Adur23607_comp0_c0_seq1	22.03	28.1167	13.26	76.3933	92.5967	15.8167
Adur23622_comp2_c0_seq1	1.58	2.47667	1.25667	6.71	3.26667	1.01333
Adur23623_comp0_c0_seq1	0.393333	0.816667	0.176667	3.44	4.24333	0.373333
Adur23625_comp0_c1_seq10	3.23	2.67	2.71	4.81667	3.03	3.66
Adur23685_comp1_c0_seq1	11.94	17.28	13.1433	61.4067	51.8233	31.3733
Adur23687_comp0_c0_seq3	2.30333	4.12333	3.44	7.44	4.97333	4.06
Adur23693_comp0_c0_seq1	1.13333	2.48333	0.29	7.28667	6.37	0.44
Adur23693_comp1_c0_seq1	0.533333	1.23667	0.263333	3.92667	4.06667	0.27
Adur23695_comp0_c0_seq1	1.65333	1.71	1.28667	11.3267	3.15667	0.33
Adur23704_comp2_c0_seq3	5.96667	8.15333	6.51333	9.84	8.23667	5.79333
Adur2370_comp0_c0_seq4	1.27333	2.19667	1.7	8.80667	2.64	0.446667
Adur23726_comp0_c0_seq1	52.15	48.9167	31.8033	83.2867	60.66	38.63
Adur23758_comp1_c0_seq3	0.85	1.05333	0.57	10.3233	2.23667	0.286667
Adur23775_comp0_c0_seq1	0.743333	1.05667	0.83	6.25333	5.30333	2.78
Adur23792_comp0_c0_seq2	3.8	7.68333	6.74667	16.2333	12.0967	7.59
Adur23804_comp0_c0_seq1	4.83	7.54	6.77667	15.7	9.79667	8.01667
Adur23830_comp0_c0_seq1	0	0.116667	0.133333	5.58	0.103333	0.02
Adur2384_comp0_c0_seq1	1.40667	0.986667	0.556667	10.1	3.95667	0.513333
Adur23935_comp0_c0_seq1	11.2933	12.2433	10.68	21.7767	19.3333	3.39667
Adur23936_comp0_c0_seq10	12.5433	14.55	9.04333	19.3467	13.8367	4.2
Adur23961_comp0_c0_seq2	6.68333	7.6	6.15	14.44	8.03667	8.72
Adur23966_comp2_c0_seq1	6.33333	7.49	5.76333	9.51667	7.47	3.68
Adur24005_comp0_c0_seq2	1.19333	1.22	1.25	5.17	2.2	1.31667
Adur2400_comp0_c0_seq2	23.0167	47.33	36.9333	100.717	18.6267	48.6167
Adur24021_comp0_c0_seq1	21.68	17.3033	16.2033	30.9133	25.89	18.3467
Adur2414_comp0_c0_seq2	0.753333	1.13333	1.09	8.57333	2.96333	2.76667
Adur2414_comp1_c0_seq1	0	0.816667	0.576667	6.43667	1.55	2.24
Adur24155_comp0_c0_seq1	7.7	5.98333	4.92	35.5133	8.56667	1.55667
Adur24189_comp1_c0_seq2	3.09333	4.51667	4.05	12	6.21667	4.88667
Adur24214_comp0_c0_seq1	5.13667	2.67667	2.55	4.44333	3.75667	2.33667
Adur24226_comp0_c0_seq1	1.79333	1.59667	1.03333	9.43333	5.11667	0.793333
Adur24231_comp2_c0_seq1	20.1567	19.6067	19.9433	51.6433	32.4033	26.1733
Adur24294_comp1_c0_seq11	0.163333	1.30333	1.22333	15.2267	0.02	0
Adur24296_comp2_c0_seq1	6.94333	10.0233	6.24667	17.53	8.41667	5.59333
Adur24304_comp2_c0_seq1	0.95	1.53333	0.693333	4.58667	1.55	1.55667
Adur24320_comp2_c0_seq7	0.413333	0.643333	0.68	10.7167	0.173333	0.683333
Adur24327_comp0_c0_seq1	1.35	2.73333	1.14333	9.63	3.16333	2.14333
Adur24337_comp0_c0_seq1	1.59667	1.38667	0.913333	9.02667	7.41667	1.22667
Adur24344_comp2_c0_seq1	5.65333	7.28333	5.32	11.6833	6.51667	3.34
Adur24345_comp0_c0_seq1	7.26	8.18667	9.72667	9.77667	9.81	6.18
Adur24351_comp0_c0_seq1	1.79	2.46333	1.23667	6.94333	3.62667	1.36
Adur24355_comp0_c0_seq1	13.69	13.2833	9.24333	37.0033	20.5033	6.80333
Adur24383_comp0_c0_seq1	2.25	2.52	1.86333	12.0867	6.41667	3.94
Adur24397_comp1_c0_seq1	13.2633	28.08	14.9267	62.73	32.7533	28.48
Adur24414_comp0_c0_seq2	4.44667	3.44667	2.4	5.99333	6.65333	3.99333
Adur24417_comp1_c0_seq1	4.64	5.74	5.35	9.1	5.53333	4.96333
Adur24423_comp0_c0_seq1	3.55667	5.22	3.30333	9.86333	5.94	2.93
Adur24438_comp2_c1_seq1	7.82667	9.77333	8.91	19.4567	15.73	10.3933
Adur24464_comp0_c0_seq1	66.4033	48.0267	54.7	155.943	148.627	100.077
Adur24466_comp0_c0_seq1	2.26	5.17667	1.53333	10.6867	5.21	5.07667
Adur24479_comp0_c0_seq1	38.5233	51.71	43.6567	78.3433	61.3	12.53
Adur2447_comp0_c0_seq1	41.44	52.5133	28.3567	101.35	109.26	67.5533
Adur24482_comp0_c0_seq1	20.02	28.2767	16.1933	66.3233	37.1	33.46
Adur24482_comp1_c0_seq1	8.11	11.03	6.19	28.4467	15.1467	15.4933
Adur24487_comp0_c0_seq2	5.21333	7.32333	7.09	8.73667	7.17333	6.89
Adur24487_comp1_c0_seq1	8.50333	9.17333	8.95333	14.0667	11.8033	8.6
Adur24499_comp0_c0_seq1	5.24667	7.57333	5.92	14.7633	12.0667	3.26
Adur2449_comp0_c0_seq1	5.75	9.53667	9.53333	20.82	6.73	8.37667
Adur24507_comp0_c0_seq4	15.3467	18.0167	15.0333	35.6167	32.9	24.6333
Adur24510_comp0_c0_seq2	5.99	6.31	4.60667	16.5133	13.43	11.3333
Adur24510_comp1_c0_seq7	0.796667	4.3	1.92	8.84667	1.25	2.32667
Adur24512_comp1_c0_seq1	7.85	8.89	8.31667	10.4167	9.22	8.18333
Adur24521_comp1_c0_seq3	0.316667	0.756667	0.14	7.73	2.33	1.75
Adur24521_comp2_c0_seq5	0.196667	0.3	0.276667	8.18333	1.66333	0.936667
Adur24522_comp0_c0_seq1	2.85333	2.45333	2.56333	7.53333	6.97333	5.11667
Adur2452_comp0_c0_seq3	3.38667	4.49	3.74667	15.62	5.17667	7.11333
Adur24530_comp1_c0_seq2	1.26	2.32	1.44333	7.68	5.39667	4.26667
Adur24532_comp0_c0_seq1	22.02	29.9367	22.7033	53.4767	36.2933	28.1467
Adur24534_comp0_c0_seq1	7.65333	6.98667	7.76	8.28333	8.40333	5.73333
Adur24535_comp0_c0_seq4	20.7733	26.2933	25.7567	39.7633	23.24	22.64
Adur24540_comp0_c0_seq2	3.05	3.24333	3.17667	11.65	5.09333	0.636667
Adur24541_comp0_c0_seq2	2.18333	2.3	1.27	8.67667	2.94667	0.37
Adur24542_comp0_c0_seq1	16.4333	17.5667	13.7967	24.6667	18.27	18.5033
Adur24553_comp0_c0_seq1	0.31	0.32	0.2	5.05	0.263333	0.51
Adur24555_comp0_c0_seq2	10.7267	11.74	7.93	28.88	24.5367	16.8933
Adur24564_comp0_c1_seq3	23.32	41.4033	36.3567	55.91	35.23	30.3967
Adur24574_comp0_c0_seq1	4.71	5.25333	3.27	15.4933	7.31	7.8
Adur24587_comp0_c0_seq1	59.2867	98.6267	89.2433	141.217	105.123	72.24
Adur24597_comp0_c0_seq1	1.15333	3.48	2.74333	39.37	12.9267	13.1033
Adur24600_comp0_c0_seq1	1.09333	1.20333	0.913333	4.56333	0.383333	0.0866667
Adur24603_comp2_c0_seq1	19.6567	33.1933	26.6433	53.24	35.2767	30.4667
Adur24635_comp1_c0_seq2	3.05667	3.35667	2.81333	7.74667	5.04	5.06667
Adur2463_comp0_c0_seq1	3.14333	4.5	3.45667	32.4433	5.15333	3.94667
Adur24653_comp0_c0_seq1	0.87	0.76	0.306667	16.1733	5.58333	4.78333
Adur24653_comp0_c0_seq3	0.483333	0.763333	0.783333	4.41667	0.833333	0.843333
Adur24670_comp1_c0_seq1	2.03667	2.2	2.66333	13.95	13.0733	2.78667
Adur24676_comp0_c0_seq1	1.51	1.08667	1.2	10.0167	7.58	0.51
Adur24682_comp0_c0_seq8	4.7	5.30333	5	8.95	4.78667	6.04333
Adur2471_comp3_c0_seq1	9.15333	6.41667	4.85	8.62667	6.16667	6.01333
Adur24722_comp0_c0_seq1	2.20667	1.18	1.98333	12.15	7.23333	1.36667
Adur24723_comp0_c0_seq1	1.05333	2.84	1.36333	5.96	2.41667	3.13
Adur24739_comp0_c0_seq1	6.16333	7.09333	6.04333	10.7467	8.01667	5.27333
Adur24739_comp1_c0_seq1	9.04667	10.47	8.94667	11.3667	11.54	7.99667
Adur24756_comp1_c0_seq1	4.68	3.99667	2.98333	7.10333	6.37667	2.23667
Adur2477_comp0_c0_seq3	39.9133	56.7	39.8	201.793	93.3167	42.2433
Adur24787_comp0_c0_seq1	3.75	3.2	5.07667	6.90667	4.32667	4.05667
Adur24789_comp0_c0_seq2	0.443333	1.95667	1.5	19.2067	0.483333	1.4
Adur24791_comp0_c0_seq2	0.556667	1.16333	1.07	11.7733	0.533333	1.07
Adur24791_comp1_c0_seq2	1.21333	1.46333	0.973333	9.89	0.576667	1.23667
Adur24802_comp0_c0_seq2	10.5333	14.0367	14.09	24.07	14.4867	16.2667
Adur24804_comp0_c1_seq2	0.606667	1.09667	1.39333	13.2267	1.14667	0.523333
Adur24813_comp0_c0_seq1	11.8267	11.4267	8.51667	30.8333	23.98	10.89
Adur24825_comp0_c0_seq1	0.816667	0.583333	0.456667	6.78333	0	0.06
Adur24827_comp0_c0_seq1	0.68	1.19	0.713333	5.04333	4.59	0.72
Adur24830_comp0_c0_seq2	1.91333	1.89	0.826667	6.13667	2.61	0.266667
Adur24839_comp0_c0_seq2	2.57	3.50667	2.54333	3.50667	4.06667	1.87667
Adur24848_comp0_c0_seq1	2.82667	2.95	2.25667	5.12333	3.30667	1.95667
Adur24855_comp0_c0_seq2	3.25	3.30333	3.34	5.84	4.53	4.16
Adur24864_comp2_c0_seq2	1.41667	2.16667	2.54667	6.06667	2.49333	3.35667
Adur2486_comp0_c0_seq1	0.27	0.22	0.0866667	9.90333	1.8	0
Adur24872_comp0_c0_seq2	6.73	8.00333	6.22	30.11	9.94	5.68667
Adur24895_comp0_c0_seq2	2.07	4.78333	2.93333	12.25	4.68667	4
Adur2497_comp0_c0_seq2	8.53667	11.49	4.72667	23.0967	12.1567	7.8
Adur24984_comp0_c0_seq1	14.27	27.72	13.3133	77.3867	58.9167	36.98
Adur24988_comp1_c0_seq2	51.31	58.6133	45.6967	131.893	46.9733	40.8533
Adur25017_comp0_c0_seq2	1.58667	2.29	1.15667	5.29	3.42333	1.89
Adur25024_comp0_c0_seq1	18.4767	24.6	11.3433	129.323	83.3467	10.7333
Adur25040_comp1_c0_seq2	3.19	3.45333	2.47333	5.76333	4.17	1.62
Adur25105_comp0_c0_seq2	1.42	1.76333	0.9	9.99	4.26333	3.10667
Adur25106_comp0_c1_seq1	0.75	0.843333	1.28333	6.7	0.863333	1.37
Adur2510_comp0_c0_seq4	10.73	12.2667	10.1767	16.5933	10.4133	9.67
Adur25110_comp0_c0_seq1	2.22333	1.23333	3.91667	51.2967	49.2467	8.28333
Adur2512_comp0_c0_seq1	1.29	2.27333	0.963333	4.57667	2.30667	2.17667
Adur25184_comp1_c0_seq1	7.36667	11.1133	7.56	17.88	15.1467	12.1433
Adur25197_comp0_c0_seq4	2.86667	2.90333	3.61	5.04333	3.65333	3.21667
Adur25222_comp0_c1_seq1	2.40333	2.36667	1.51667	6.49333	4.54667	2.72333
Adur25251_comp0_c0_seq1	62.2467	57.7067	44.39	139.56	111.117	78.9833
Adur2525_comp0_c0_seq1	5.78667	12.8533	4.99667	63.8533	27.09	12.31
Adur2526_comp0_c0_seq1	0.823333	0.933333	0.763333	5.24333	3.68667	0.233333
Adur25291_comp1_c0_seq2	1.98667	2.53333	2.11667	7.42667	2.71	3.64333
Adur25342_comp0_c0_seq1	3.98667	4.81333	4.03333	9.69667	7.34667	3.56667
Adur25343_comp1_c0_seq2	3.80667	4.11	3.08333	12.51	11.15	4.18
Adur25344_comp0_c0_seq1	1.67	3.79333	2.16667	6.34333	3.63333	2.60333
Adur25359_comp0_c0_seq1	0.32	0.193333	0.133333	4.34667	0.403333	0.533333
Adur25379_comp0_c0_seq1	2.57333	2.97667	2.62667	11.9833	4.69	2.46
Adur25385_comp2_c0_seq1	2.33	2.72333	2.98667	6.92333	6.18667	0.99
Adur25399_comp1_c0_seq1	1.6	3.15333	1.94667	33.0733	11.51	0.653333
Adur25412_comp0_c0_seq1	0	0.446667	0.283333	11.12	1.98333	0.0633333
Adur25418_comp0_c0_seq1	0.956667	2.44333	1.39667	8.97333	1.48333	1.02667
Adur25427_comp0_c0_seq1	7.34	8.32667	7.36333	23.7433	6.31333	1.08
Adur25431_comp0_c0_seq1	6.33	8.87667	5.88333	10.0467	8.44333	4.14
Adur25433_comp0_c0_seq1	24.59	28.6	22.8	44.43	37.27	34.62
Adur2543_comp0_c0_seq2	2.53667	4.31333	1.92	13.0367	2.77667	0.643333
Adur25450_comp1_c0_seq2	2.36	3.23667	1.86	6.29667	2.28	2.64333
Adur25454_comp0_c0_seq3	1.04	1.24333	0.546667	7.85	7.35333	0.583333
Adur25455_comp0_c0_seq2	2.72	3.25	3.21	6.16667	2.92	3.29667
Adur25482_comp0_c0_seq2	7.32333	8.39667	6.37	14.0633	10.4	9.99
Adur25484_comp2_c0_seq1	1.86333	2.98	1.96667	5.39667	4.36	3.46
Adur2551_comp1_c1_seq1	0.573333	0.63	0.3	4.26333	0.21	0.0866667
Adur2551_comp3_c0_seq7	0.463333	1.74333	0.913333	6.60667	0.693333	0.0733333
Adur25535_comp1_c1_seq5	0	0	0.2	4.63	5.44667	0
Adur25710_comp2_c0_seq1	2.60667	2.80333	2.12667	7.6	3.23667	4.15333
Adur25716_comp1_c0_seq1	17.9667	24.6067	18.8133	55.5167	21.5033	28.9767
Adur25760_comp1_c0_seq1	1.50333	0.136667	0	4.22	1.64667	0.28
Adur25762_comp0_c0_seq1	7.89667	13.4467	8.08667	14.4033	12.5	11.4067
Adur25762_comp2_c0_seq2	8.63667	13.9733	8.19	14.0267	11.7167	11.29
Adur25771_comp1_c0_seq1	6.19667	6.63	6.94667	13.65	7.81667	9.35333
Adur25781_comp0_c0_seq1	0.67	0.333333	0.473333	4.12667	0.95	0.57
Adur2578_comp1_c0_seq1	4.99667	7.49333	5.28	8.1	8.24667	6.33
Adur25793_comp2_c0_seq2	2.15333	2.68333	3.36333	10.7467	0.926667	0.726667
Adur25796_comp0_c0_seq1	3.94	5.37	4.62667	8.57667	8.55	6.77333
Adur257_comp0_c0_seq1	1.55667	3.19667	3.59	13.2867	1.44	4.02333
Adur25800_comp0_c0_seq1	31.1867	44.0467	33.11	290.51	109.08	19.23
Adur25820_comp0_c0_seq1	1.17	2.67667	1.41333	15.32	7.08	6.64333
Adur25846_comp0_c0_seq4	0.633333	0.58	0.47	4.01667	4.72	0.723333
Adur25851_comp0_c0_seq2	74.11	89.3233	53.5467	135.46	136.533	106.197
Adur25861_comp0_c0_seq1	6.51	22.5567	4.97	239.92	37.59	0.716667
Adur25867_comp1_c0_seq3	2.90667	3.57333	2.96333	7.45667	4.14667	3.12
Adur25884_comp1_c0_seq1	4.11333	5.44	4.18	13.15	9.60667	8.76
Adur25887_comp1_c0_seq1	4.87	4.97333	4.47667	6.25667	5.66667	4.88667
Adur2589_comp0_c0_seq2	1.95667	4.72667	2.09667	6.23333	3.38333	1.37
Adur25923_comp0_c0_seq2	13.2533	15.9833	12.8267	27.3033	26.02	17.4933
Adur25947_comp0_c0_seq1	0.233333	3.15	1.79333	16.2533	1.85	2.75
Adur25958_comp0_c0_seq1	0.27	0.9	0.396667	9.26667	7.22	0.68
Adur25968_comp0_c0_seq3	2.2	4.98333	3.08667	11.3933	3.41333	3.49333
Adur2597_comp1_c1_seq4	1.86667	2.73667	2.18667	4.72667	2.42667	3.00667
Adur26016_comp0_c0_seq3	4.19667	3.96667	3.43333	13.79	13.3833	1.35
Adur26076_comp0_c0_seq1	2.37333	1.84	1.04667	8.28333	7.37	0.3
Adur26079_comp1_c0_seq5	6.47333	8.52333	6.95333	13.5733	10.62	8.75667
Adur26079_comp1_c1_seq1	5.30667	7.79333	5.50667	12.1967	11.27	6.73333
Adur26086_comp1_c0_seq1	3.82333	6.24667	4.72	13.6367	6.83	6.96
Adur26087_comp0_c0_seq9	4.22667	5.79333	4.45667	9.69667	5.12	6.45
Adur26098_comp0_c0_seq2	6.59333	7.41667	6.55333	19.46	12.69	12.91
Adur2609_comp2_c0_seq3	36.9967	44.5	29.5967	80.48	53.1167	45.3567
Adur2610_comp0_c0_seq1	2.19	4.77	3.36333	8.93667	6.29667	5.6
Adur26110_comp0_c0_seq2	2.72	3.12667	1.66333	18.9433	10.1133	1.55667
Adur26123_comp0_c0_seq3	6.39667	7.29333	6.21	12.0467	6.68667	8.35
Adur2612_comp0_c0_seq2	9.73	7.49333	6.95	21.1167	11.4567	4.76333
Adur2612_comp1_c0_seq1	4.59	5.55333	4.49333	14.3633	7.15	2.01667
Adur2613_comp0_c0_seq1	14.2467	13.85	10.5033	32.15	19.2767	7.47
Adur26142_comp0_c0_seq1	4.74667	9.88333	3.79	35.54	12.89	7.29667
Adur2615_comp1_c0_seq6	5.57333	7.99333	7.04333	11.3467	8.6	6.39
Adur26174_comp0_c0_seq1	22.35	25.2967	16.6267	36.5567	34.18	24.2267
Adur26179_comp0_c0_seq1	30.58	45.6167	24.92	98.9933	74.2033	58.64
Adur2618_comp1_c0_seq1	0.796667	0.566667	0.81	7.77667	0.37	0.1
Adur26196_comp0_c0_seq2	2.64667	2.99667	2.57	6.57667	5.29333	2.77667
Adur2619_comp0_c0_seq9	5.28667	7.54	4.94667	11.84	4.81333	4.82
Adur26209_comp0_c0_seq1	137.337	234.23	247.047	8553.61	9868.07	362.663
Adur26233_comp0_c0_seq1	0.31	1.87667	0.49	4.37667	1.56667	0.426667
Adur26251_comp0_c0_seq1	2.11333	1.81333	1.10667	6.39667	4.15333	2.53333
Adur26251_comp2_c0_seq1	2.88	2.41333	2.13	6.92	6.07667	4.56667
Adur26256_comp1_c0_seq1	3.23	4.25667	2.89333	11.3	7.53333	4.47
Adur26267_comp0_c0_seq3	11.0733	12.25	10.0867	17.7033	18.2633	11.77
Adur26275_comp0_c0_seq2	2.87667	3.26333	2.77667	4.75	2.4	3.18333
Adur2631_comp2_c0_seq2	2.03667	2.34333	2.16333	4.81333	3.91	0.703333
Adur26326_comp0_c0_seq1	5.58333	5.76	3.83333	22.3867	8.75667	0.526667
Adur26366_comp0_c0_seq2	7.58	14.9033	7.65667	35.6733	21.0433	11.3767
Adur26368_comp1_c0_seq1	8.68	15.4967	11.5433	28.4	16.7733	9.82667
Adur26382_comp1_c0_seq11	6.12	6.87	5.65	7.93667	7.75333	7.00667
Adur2638_comp0_c0_seq1	0	0.04	0	38.0667	0.0333333	0.0433333
Adur2639_comp1_c0_seq1	0	0.0466667	0	236.68	1.19	2.07333
Adur263_comp0_c0_seq1	0.36	1.45	0.36	5.83333	0.433333	0.11
Adur26407_comp0_c0_seq1	0.1	0.276667	0.256667	6.96667	0.32	0.17
Adur26410_comp0_c0_seq1	0	0.443333	0.21	5.08	0.0566667	0
Adur26419_comp0_c0_seq1	3.39333	1.87	2.04	14.6167	16.44	3.85
Adur26455_comp0_c0_seq2	9.50333	10.81	4.43333	26.88	12.5267	8.86
Adur26457_comp0_c0_seq1	10.91	15.6733	10.65	20.15	13	8.67333
Adur26529_comp0_c0_seq1	2.87333	4.84333	2.77667	8.11333	4.7	3.17
Adur26540_comp2_c0_seq1	3.81	8.69	7.25	11.0433	6.86	7.66
Adur26551_comp0_c0_seq1	2.01333	3.26667	2.57333	7.91667	1.76667	0.476667
Adur26610_comp0_c0_seq1	0.15	0.583333	0.116667	16.38	1.15	3.07
Adur2665_comp0_c0_seq2	0.23	0.65	0.0766667	5.61	4.09333	0.166667
Adur26669_comp0_c0_seq1	1.74667	2.47333	2.64	13.75	5.19333	4.66667
Adur26671_comp0_c0_seq1	5.00667	4.78	3.68667	7.52667	4.49	4.24
Adur26683_comp1_c0_seq3	10.5833	18.1767	11.6467	24.4467	14.05	12.1167
Adur26686_comp3_c0_seq12	8.69	9.88	8.03667	15.8867	11.59	8.97
Adur26702_comp0_c0_seq1	0.563333	1.88333	1.95333	10.2467	1.38333	3.21333
Adur26749_comp0_c0_seq1	0.756667	0.903333	0.173333	7.48333	7.65333	0.413333
Adur26756_comp0_c0_seq2	2.58	3.20333	2.36	5.61667	4.73333	3.61333
Adur26758_comp0_c0_seq1	4.25	2.82333	3.85667	5.06	3.78333	4.18
Adur26788_comp1_c0_seq3	3.00333	4.61667	3.69667	6.66667	3.93	4.11667
Adur2678_comp0_c0_seq8	5.83667	5.21	4.63	8.98333	4.49333	5.90333
Adur26825_comp0_c0_seq1	0.613333	0.673333	1.04667	15.23	0	0
Adur26828_comp0_c0_seq1	0	1.28	0.64	7.59333	0	0
Adur26838_comp1_c0_seq1	0.976667	1.37667	0.24	5.66	5.39667	0.543333
Adur26839_comp1_c0_seq4	0	0.0333333	0.0266667	4.37667	3.57667	1.07333
Adur26847_comp0_c0_seq1	0.813333	1.08333	0.373333	17.18	1.47	0.0433333
Adur26861_comp1_c0_seq1	2.29333	3.53	2.37	6.56333	2.98	3.3
Adur26865_comp0_c0_seq2	2.82	3.68667	1.55	26.8967	10.6333	4.69333
Adur26866_comp0_c0_seq1	1.59333	3.12667	1.86333	5.60667	2.17333	1.14333
Adur2686_comp0_c0_seq1	3.42	4.51	2.31	5.48333	4.12333	3.91333
Adur26898_comp1_c0_seq5	6.41	6.65	5.42333	14.2067	8.79333	7.93667
Adur26963_comp0_c1_seq1	14.3467	17.5567	13.02	27.0133	25.84	19.89
Adur26971_comp0_c0_seq3	4.54333	5.99333	5.26333	12.4033	6.27	6.86
Adur26971_comp0_c0_seq6	6.87667	6.61333	6.57667	10.92	5.93667	6.50667
Adur26982_comp0_c0_seq1	6.17667	3.77333	4.80333	20.2733	1.44	0.35
Adur2698_comp0_c0_seq1	6.73667	8.98	7.02667	9.28667	7.72	7.83667
Adur269_comp0_c0_seq1	1.46333	2.84333	1.04333	7.59	2.36333	2.07
Adur27007_comp1_c0_seq2	3.96667	3.86333	3.59667	7.41667	6.37667	3.26
Adur27013_comp1_c0_seq1	6.26333	8.30333	7.19	15.2467	12.9033	7.73333
Adur27025_comp0_c0_seq3	10.3667	45.7867	34.4467	217.43	82.4433	17.41
Adur27043_comp4_c0_seq1	5.75	8.89667	5.17667	11.7867	8.09	7.12333
Adur27076_comp0_c0_seq1	0.276667	1.79333	1.11	5.90667	2.27333	2.00667
Adur27076_comp2_c0_seq2	3.46	2.98	2.44333	6.05667	3.31667	2.74
Adur27108_comp2_c0_seq2	15.7667	23.0033	18.17	46.7067	30.1833	24.6433
Adur27138_comp0_c0_seq1	1.19333	1.13333	0.95	16.1967	3.04333	0.193333
Adur27143_comp0_c0_seq1	2.31	2.45667	1.66667	10.0767	5.11667	1.14333
Adur27148_comp1_c0_seq1	2.44	2.41667	2.53667	8.03	5.70667	4.11333
Adur27163_comp0_c0_seq2	1.43	2.93	1.66	5.53667	3.15667	1.42667
Adur27171_comp0_c0_seq1	0.79	1.22333	0.376667	36.7	0.116667	0.0533333
Adur27211_comp0_c0_seq1	17.2	26.9367	21.89	38.5667	31.4633	27.4533
Adur27287_comp0_c0_seq2	64.57	89.9433	49.6267	218.61	146.417	98.0333
Adur27288_comp0_c0_seq2	0.896667	1.16	0.446667	6.01	2.64333	0.0333333
Adur27319_comp0_c0_seq1	0.773333	1.55667	0.65	4.07667	1.12667	1.41667
Adur27336_comp1_c0_seq3	7.85	7.64667	6.68333	9.84	7.9	7.09667
Adur27397_comp0_c0_seq2	6.86	5.63667	4.78667	7.00333	5.65	5.48333
Adur27398_comp0_c0_seq2	2.52	3.58667	1.25667	22.89	7.87667	0.86
Adur27430_comp0_c0_seq4	4.04333	5.41667	4.43	8.47	7.48333	2.17333
Adur27435_comp0_c0_seq2	18.6833	21.4867	19.0233	24.8667	22.7733	20.2333
Adur27445_comp0_c0_seq1	3.78333	5.21667	3.19667	15.4367	4.23	3.42333
Adur27448_comp0_c0_seq1	10.4	10.37	7.13667	15.28	12.5967	4.83667
Adur2746_comp0_c0_seq2	4.53	4.86667	2.28	51.26	1.53	0.71
Adur27474_comp0_c1_seq2	2.32667	4.83667	2.52	9.72	4.42	3.85667
Adur27488_comp0_c0_seq1	2.82	7.03333	2.85667	20.3867	6.11	5.8
Adur27499_comp1_c0_seq1	6.80333	7.58	6.67333	8.75	8.95333	7.77667
Adur2749_comp0_c0_seq2	0.826667	0.62	0.19	27.5667	5.28	1.45667
Adur27534_comp0_c0_seq2	4.72	5.35	2.9	24.5933	17.1367	6.39333
Adur2756_comp0_c0_seq1	0.0533333	0.0333333	0.0133333	10.1933	10.1433	1.21333
Adur27576_comp0_c0_seq2	6.74333	9.25667	6.17	14.2833	6.29667	7.30667
Adur27581_comp1_c0_seq1	0.863333	1.37333	0.8	7.37	1.89333	0.296667
Adur27583_comp0_c0_seq1	0.69	1.47667	1.09	7.71667	2.35667	0.703333
Adur2760_comp0_c0_seq3	4.46667	7.04333	5.55667	10.3167	8.38	7.00333
Adur27611_comp2_c0_seq1	22.8567	28.8	24.0633	53.51	35.6067	31.3367
Adur27616_comp3_c0_seq3	4.70667	6.02333	4.41333	11.7267	11.8267	8.63
Adur27633_comp1_c0_seq1	0.596667	0.986667	0.333333	5.37	2.86333	1.95333
Adur27636_comp1_c0_seq10	4.59333	5.10667	3.93667	6.82333	5.07333	4.11
Adur27681_comp0_c0_seq21	10.28	10.91	10.0833	15.3367	15.96	7.49
Adur27682_comp0_c0_seq1	0.5	0.646667	0.253333	5.44	4.03667	0.306667
Adur27696_comp0_c0_seq2	2.9	6.23333	2.45667	18.7667	6.19	4.82333
Adur27718_comp1_c0_seq2	0.323333	0.0933333	0.306667	7.07667	4.1	0.506667
Adur27724_comp0_c0_seq3	6.36333	9.88333	8.6	11.5367	10.8833	7.89
Adur27730_comp1_c0_seq1	32.9833	43.25	22.38	83.9033	73.5667	40.7033
Adur27736_comp0_c0_seq2	1.33333	1.10333	0.746667	5.09	3.43333	1.4
Adur27740_comp0_c0_seq1	13.4867	21.2533	13.34	37.1833	19.9767	20.48
Adur2775_comp0_c0_seq2	0.783333	1.98	0.583333	4.5	1.69	0.523333
Adur27779_comp0_c0_seq1	13.1267	14.4933	11.54	20.7	14.1133	14.8833
Adur27818_comp0_c0_seq2	7.58667	13.6767	9.36667	36.3533	15.14	18.29
Adur27825_comp1_c0_seq1	0.65	0.413333	0.406667	4.33333	0.47	0.126667
Adur27849_comp0_c0_seq2	6.66333	7.81667	6.68	11.82	7.66	7.76667
Adur27859_comp0_c0_seq1	5.48	6.51	5	26.0533	19.0133	16.2033
Adur27867_comp0_c0_seq2	1.36	1.46333	1.02	4.84667	2.42333	1.67333
Adur27874_comp1_c0_seq1	35.12	54.48	25.72	111.337	82.6233	63.8367
Adur27907_comp2_c0_seq2	0.623333	1.41	1.08333	4.21667	1.25333	1.26
Adur2793_comp0_c1_seq5	0.07	0.723333	0.62	6.92	2.03333	2.48
Adur27987_comp0_c0_seq1	8.78	35.6867	17.8167	91.6233	47.8833	27.4167
Adur27988_comp0_c0_seq3	1.97333	2.81	2.12667	4.47333	4.43	3.22667
Adur27994_comp0_c0_seq1	4.60667	7.33667	4.50333	20.0633	15.2667	4.09
Adur28013_comp1_c0_seq1	2.43	2.61	1.74667	4.05667	2.35333	2.83333
Adur2801_comp0_c0_seq1	2.26667	3.44667	5.63333	8.84	3.80667	3.71
Adur28047_comp0_c0_seq1	7.66667	5.59333	3.65	22.1033	8.04667	8.07
Adur2804_comp0_c0_seq2	0.273333	0.553333	0.126667	6.25	4.83	2.92667
Adur28103_comp0_c0_seq1	12.9833	20.52	13.3567	49.37	38.8067	23.6867
Adur28112_comp0_c0_seq1	1.36	3.57	1.51333	14.44	6.27667	5.39
Adur28151_comp0_c0_seq1	71.53	94.75	67.2433	151.203	128.093	98.7567
Adur28163_comp0_c0_seq1	0	0	0.0233333	19.1667	0.0266667	0
Adur28164_comp0_c0_seq1	3.43667	2.22333	6.35333	158.677	90.0167	20.6767
Adur28167_comp0_c0_seq1	1.86	3.25	2.47	113.97	3.75333	13.7267
Adur2816_comp1_c0_seq1	11.27	9.07	9.58333	16.5067	16.24	12.42
Adur2816_comp5_c1_seq2	3.98333	4.80333	4.76	5.81333	5.34333	4.87667
Adur2819_comp0_c0_seq1	5.93333	7.44	4.82	13.0933	5.14333	5.23
Adur28230_comp0_c0_seq1	3.02	3.47667	2.87667	6.04	3.64667	2.27
Adur2828_comp0_c0_seq1	4.09667	6.56667	3.81333	22.2967	0.123333	0
Adur28292_comp0_c0_seq4	1.20667	1.68667	0.713333	4.32667	1.08333	0.543333
Adur28320_comp1_c0_seq1	0.27	0.1	0	20.0633	16.82	3.1
Adur28374_comp0_c0_seq2	2.6	3.67	2.51667	32.42	18.45	4.87333
Adur28386_comp1_c0_seq2	6.17333	6.23	5.45333	16.1667	9.82333	9.31333
Adur28411_comp0_c0_seq1	3.69	4.37333	3.45	5.89	4.07667	4.54
Adur2841_comp0_c0_seq2	20.58	20.5133	16.49	22.7967	19.2933	17.15
Adur28427_comp0_c0_seq1	2.05	4.07667	2.85333	6.06	5.14333	3.54333
Adur28450_comp0_c0_seq3	6.78667	8.57	5.92	26.2667	13.7333	8.12
Adur2851_comp0_c0_seq1	3.51667	4.49667	3.26667	9.66	6.88667	3.58333
Adur28535_comp0_c0_seq1	2.04667	1.58667	1.06667	5.19333	2.34667	2.31333
Adur28559_comp0_c0_seq1	2.59333	3.27333	2.93	5.67667	6.95333	1.42667
Adur28566_comp0_c0_seq2	0.923333	1.95	1.88	5.12333	5.14667	3.70333
Adur28566_comp1_c0_seq1	2.76667	3.24333	2.50667	11.3033	10.3067	7.32667
Adur28567_comp0_c0_seq1	1.31333	2.20667	1.36667	18.7867	6.82667	1.80667
Adur28573_comp0_c0_seq1	1.55333	2.69	1.51667	10.09	6.41333	0.84
Adur28590_comp0_c0_seq1	6.40667	7.69667	5.27333	10.82	7.29333	2.11333
Adur28597_comp0_c0_seq2	2.04	2.66333	1.89333	5.28667	3.49	1.72
Adur28598_comp0_c0_seq1	3.51667	2.94667	2.17	4.27	4.09333	1.68333
Adur28598_comp1_c0_seq1	1.87667	2.65333	1.81333	3.79	4.24	1.91333
Adur285_comp1_c0_seq1	94.0633	95.7133	74.9767	137.897	148.65	100.49
Adur28602_comp0_c0_seq1	3.43333	5.47333	4.43	12.0867	5.09667	2.43667
Adur28604_comp0_c0_seq1	14.6967	11.4233	11.5467	28.3467	15.53	4.60667
Adur28604_comp1_c0_seq1	7.66333	7.90667	7.97	22.6367	11.53	3.55
Adur28608_comp2_c0_seq1	0.92	1.24	0.663333	13.5833	2.36667	0.58
Adur28618_comp1_c0_seq1	0.923333	0.9	0.296667	6.4	7.62333	0.693333
Adur2861_comp0_c0_seq1	10.53	9.54667	8.89667	12.9067	9.78333	7.34333
Adur28628_comp0_c0_seq1	3.67333	4.46333	4	4.32667	4.44667	3.63333
Adur28633_comp0_c0_seq2	2.27	3.33333	1.46	6.92	4.16667	3.93333
Adur28654_comp0_c0_seq2	4.15	3.88667	2.7	9.15	5.76333	5.29
Adur28654_comp0_c0_seq5	1.19333	1.79	2.13667	4.4	2.61333	2.56
Adur28661_comp0_c0_seq3	9.45667	14.6233	9.88667	22.31	14	12.66
Adur28676_comp1_c0_seq1	2.01667	2.78333	3.53	16.4	16.39	10.3167
Adur28683_comp0_c0_seq2	0.166667	0.343333	0.33	5.89667	4.64	0.853333
Adur28723_comp0_c0_seq3	0.156667	0.42	0.333333	4.79667	1.56667	0.4
Adur28723_comp1_c0_seq1	1.31667	1.81	1.33667	6.70333	1.09333	0
Adur28727_comp0_c0_seq1	2.18667	1.96667	1.03667	7.95	3.92667	0.343333
Adur28730_comp0_c0_seq2	7.49333	7.09	1.77	11.89	14.0667	1.01667
Adur28739_comp0_c0_seq2	1.00333	2.96333	1.35667	4.83333	3.64667	2.07667
Adur28750_comp1_c1_seq1	2.46	3.33667	2.89	4.34333	4.39667	2.86333
Adur28781_comp1_c0_seq1	4.65333	7.49333	4.69333	19.2633	8.89333	8.5
Adur28794_comp1_c0_seq1	18.3933	19.8967	17.2433	38.6367	16.8	12.0167
Adur28796_comp1_c0_seq1	0.87	1.21333	0.363333	6.79667	3.98667	0.41
Adur28798_comp1_c2_seq1	0.363333	1.35667	0.916667	4.35333	1.98667	0.263333
Adur28827_comp0_c0_seq2	3.18667	6.00667	4.41	27.3067	16.1367	14.28
Adur28842_comp2_c0_seq2	4.19667	5.63	4.87667	7.67	4.96333	4.38667
Adur28893_comp0_c1_seq2	2.54667	3.74	1.78667	5.70333	3.51333	2.79333
Adur28896_comp0_c0_seq1	2.34667	1.43333	2.70333	33.4333	15.8733	4.30333
Adur28899_comp1_c0_seq2	2.96333	3.57333	2.49667	4.94333	4.44667	2.02
Adur28906_comp0_c0_seq3	12.9933	9.73667	10.1367	23.5767	11.83	8.52333
Adur28907_comp0_c0_seq2	4.2	5.55333	3.98	13.2867	3.79667	2.15333
Adur28946_comp0_c0_seq1	6.49667	5.53333	4.70333	7.50667	9.73667	0.706667
Adur28965_comp0_c0_seq1	4.97333	5.83333	4.67333	16.1367	15.5233	6.44333
Adur28965_comp0_c1_seq1	2.14333	2.52667	2.24333	5.38	4.62	1.83667
Adur28966_comp0_c0_seq1	4.32333	7.16333	5.07333	19.6433	20.5	6.92
Adur28967_comp0_c0_seq1	3.40667	4.56667	3.48333	8.57	7.38	4.41
Adur28985_comp0_c0_seq2	4.68667	3.92333	3.6	18.09	8.46333	6.12333
Adur29001_comp0_c0_seq2	0.34	0.596667	0.656667	5.1	1.48333	0.223333
Adur29004_comp1_c0_seq1	9.59667	9.92667	8.94333	21.55	6.98333	10.4567
Adur29015_comp0_c0_seq1	3.84	3.69	3.94	4.61333	5.59333	0.676667
Adur29031_comp0_c0_seq1	13.24	35.4467	8.40333	82.6733	102.363	13.5533
Adur29035_comp0_c0_seq1	1.48667	1.69	1.11	12.1633	6.39333	4.81
Adur29039_comp0_c0_seq1	1.73	4.05	2.19667	5.87333	3.34333	2.49667
Adur29073_comp1_c0_seq1	1.08333	2.01333	1.40667	4.58667	2.36667	1.65667
Adur29124_comp1_c0_seq1	60.0667	103.653	44.2667	251.89	150.76	69.7667
Adur29144_comp0_c2_seq1	4.32333	4.30333	3.52667	5.31	4.31	4.26
Adur29196_comp0_c0_seq1	3.31	3.57	3.54	14.0467	7.10667	2.74333
Adur29205_comp0_c0_seq1	0.503333	0.47	0.403333	9.97667	4.52	1.32667
Adur29206_comp1_c0_seq1	0	0.00333333	0.24	6.71	2.78	1.39333
Adur29211_comp5_c0_seq1	3.45667	5.02333	3.36	31.2033	13.9867	3.94333
Adur29266_comp0_c0_seq2	0.143333	0.526667	0.446667	3.87333	4.52667	1.17333
Adur29269_comp0_c0_seq3	3.87667	5.78	7.36	38.9433	5	4.81333
Adur29272_comp0_c0_seq4	2.15667	2.79	2.16667	4.92	2.21667	3.07333
Adur29302_comp0_c0_seq1	2.42667	3.04333	3.02	6.92667	3.03333	3.18
Adur29333_comp1_c0_seq2	9.19	12.16	8.56	17.7967	10.85	11.35
Adur29336_comp0_c0_seq2	2.46667	2.53333	1.98667	13.1	3.22333	2.42333
Adur29346_comp0_c0_seq1	2.21333	4.1	4.11333	7.34667	4.50333	3.89
Adur2936_comp0_c0_seq1	0.6	0.953333	0.426667	9.38667	4.85667	0.976667
Adur29379_comp0_c0_seq3	7.79	12.33	8.04667	17.9333	9.71333	10.1933
Adur29388_comp0_c0_seq2	19.5767	24.0633	18.8567	41.7933	20.3967	24.2667
Adur29418_comp0_c0_seq1	1.99667	3.32	2.72	6.99667	3.12667	1.76333
Adur2941_comp0_c0_seq2	9.09333	15.5567	12.18	36.9733	12.8	20.51
Adur29421_comp0_c0_seq1	8.35667	8.67333	5.8	9.52	8.52667	7.64667
Adur29442_comp1_c0_seq1	5.52	8.93333	4.87333	12.7833	6.46333	7.43333
Adur29455_comp0_c0_seq1	8.53	7.59333	7.53	20.6733	8.57333	5.96667
Adur29455_comp1_c0_seq1	11.3433	8.50667	7.64333	21.34	7.96667	6.71333
Adur29456_comp0_c1_seq1	2.14667	2.27	1.52333	4.18667	2.39333	0.72
Adur29487_comp1_c0_seq1	6.01333	6.80667	5.04667	9.53667	8.06667	6.38
Adur2949_comp0_c0_seq1	0	0.256667	0.0933333	6.75667	0	0
Adur29502_comp0_c0_seq1	60.6667	90.0233	42.7633	177.1	139.03	117.317
Adur2951_comp1_c0_seq1	0	0.0266667	0	7.5	0.55	0.08
Adur29527_comp0_c0_seq1	1.74667	2.61333	1.44	5.14	3.69	1.27667
Adur29545_comp0_c0_seq2	19.63	20.4733	17.6667	22.9967	24.07	16.7567
Adur29548_comp0_c1_seq2	281.067	386.147	217.787	839.25	546.89	498.77
Adur29554_comp0_c0_seq1	3.24667	4.85333	4.53333	10.41	8.43	7.3
Adur29566_comp0_c0_seq2	8.11333	7.47333	5.47333	17.14	15.6067	7.49
Adur29584_comp0_c1_seq1	7.99667	8.05	5.56	14.45	14.0467	6.9
Adur29587_comp0_c0_seq1	5.53667	4.67	4.16	9.27	3.78667	5.02667
Adur2958_comp0_c0_seq1	3.21	3.66	3.39333	9.56333	4.63333	4.53
Adur29615_comp0_c0_seq3	4.28667	5.98333	4.43	11.7733	7.30333	7.54
Adur29630_comp1_c0_seq1	0.973333	3.30333	2.03667	5.40333	2.50333	2.72
Adur29652_comp0_c0_seq1	4.76	8.68667	4.61667	28.6767	11.1167	14.6033
Adur29652_comp0_c1_seq2	3.96	10.4767	6.73333	33.57	17.3067	15.1
Adur2965_comp0_c1_seq1	7.11333	7.29333	3.23	24.2	18.14	3.63333
Adur2965_comp2_c0_seq3	2.14	4.15333	2.02	21.3867	14.2133	2.96333
Adur29682_comp1_c0_seq5	2.48667	3.50333	2.10333	6.71667	3.33	2.32667
Adur29692_comp0_c0_seq1	54.6333	60.9533	42.6567	141.027	123.157	95.36
Adur2969_comp0_c0_seq1	0.876667	2.72	1.31	7.68667	2.61	3.81667
Adur29724_comp1_c0_seq3	2.44	3.15	2.98667	4.18333	2.65	2.94667
Adur29725_comp0_c0_seq1	0.906667	2.67	1.84667	5.96333	6.05667	3.50667
Adur2973_comp0_c0_seq2	4.24667	5.47667	5.28	19.0733	10.7867	7.16
Adur29759_comp1_c0_seq3	4.28667	5.94667	5.08	9.03667	6.89	6.03667
Adur29800_comp0_c0_seq1	2.1	2.71	1.89333	10.8367	2.94333	5.13667
Adur29813_comp0_c0_seq1	0.273333	1.55667	0.573333	5.38333	1.62667	1.35667
Adur2987_comp0_c0_seq1	4.24	2.19	0.78	6.51667	3.11333	0.416667
Adur2987_comp0_c0_seq3	5.5	3.75333	2.05333	13.1167	7.39	0.963333
Adur2988_comp0_c0_seq1	3.59	2.87	2.36667	8.14333	3.43333	1.00667
Adur298_comp1_c0_seq1	34.0867	32.7767	33.9	41.3033	31.3633	34.7033
Adur29912_comp0_c0_seq1	6.83333	7.48667	5.88333	18.9833	8.77333	8.97667
Adur29949_comp3_c0_seq1	78.8033	99.22	56.2	210.077	192.147	150.82
Adur2996_comp0_c0_seq1	0.76	1.30333	0.363333	9.39333	5.96333	0.32
Adur29987_comp0_c0_seq1	9.31	10.3333	8.03333	13.2667	9.47667	7.40667
Adur2998_comp0_c0_seq3	1.04667	2.29667	1.02333	4.33667	2.34333	1.34667
Adur29993_comp0_c0_seq1	7.13333	7.36333	6.48333	15.5833	5.96	5.5
Adur29999_comp0_c0_seq2	0.656667	0.796667	0.483333	5.45	3.92667	2.88667
Adur30020_comp0_c0_seq2	9.14	10.6933	8.57667	18.4933	11.29	8.89
Adur30037_comp2_c0_seq2	2.84	4.06667	2.76333	5.98667	3.62667	1.91333
Adur30050_comp2_c0_seq2	7.44667	13.8733	10.7967	42.56	24.1267	14.4367
Adur30059_comp0_c0_seq2	42.13	58.1167	34.5833	134.503	91.86	61.0833
Adur30065_comp0_c0_seq1	12.9333	15.2033	11.57	28.57	19.3933	19.1833
Adur30086_comp3_c0_seq2	3.72	2.80667	2.35	5.12333	3.04333	2.02667
Adur30090_comp1_c0_seq1	6.25667	9.57	6.57667	11.2867	9.48333	5.47333
Adur300_comp4_c0_seq1	14.4133	14.5167	12.1133	33.1533	16.0133	8.03
Adur30102_comp0_c0_seq1	43.5867	64.2067	39.5067	129.017	75.9767	55.9833
Adur30107_comp0_c0_seq1	1.31667	2.27667	1.11667	6.49	3.66667	0.233333
Adur30123_comp0_c0_seq1	7.11333	4.37	4.51	8.70333	7.13667	5.10667
Adur30123_comp0_c0_seq7	2.77667	1.76333	2.15333	5.48333	2.79333	2.56
Adur30124_comp0_c0_seq1	0.78	3.20333	0.863333	11.83	3.86	3.51
Adur30126_comp0_c0_seq1	2.03	2.07	2.41	4.72	3.24333	2.35667
Adur30128_comp0_c1_seq1	1.94667	2.07	1.36333	6.33	3.85667	2.24333
Adur30134_comp1_c0_seq1	1.79667	1.87333	1.58667	4.97333	4.60667	3.37333
Adur30148_comp3_c0_seq1	1.65	4.42667	1.35333	11.2367	6.35667	3.64333
Adur30149_comp0_c0_seq2	3.51333	8.02667	5.74	18.4733	9.64333	6.89
Adur3014_comp0_c0_seq3	1.47667	4.45333	4.78333	8.99333	5.99667	2.95667
Adur30150_comp1_c0_seq1	5.48667	8.65333	6.63667	17.2433	10.22	10.8967
Adur30158_comp3_c0_seq1	0.373333	0.463333	0.36	4.65	1.66	1.34333
Adur30178_comp6_c0_seq1	0.563333	1.74667	0.75	4.47	2.08	1.69
Adur3017_comp0_c0_seq2	0.65	0.773333	0.263333	5.72	4.07	0.233333
Adur30205_comp0_c0_seq3	1.77667	1.82667	2.21	14.5067	8	6.10333
Adur3023_comp0_c0_seq1	0.0866667	0.8	1.08	10.9267	5.01	3.90333
Adur3024_comp0_c0_seq1	3.25333	3.09	1.83333	5.33	2.60667	2.55
Adur3025_comp0_c0_seq1	0.11	0.16	0.106667	30.4067	0.0933333	0.0233333
Adur30273_comp0_c0_seq1	0.253333	0.98	0.816667	17.29	0.476667	0.273333
Adur30301_comp1_c0_seq1	2.87333	5.23667	3.49333	8.58	7.24667	5.61
Adur30322_comp1_c0_seq7	1.89667	4.09667	1.91667	10.5033	5.24667	4.88333
Adur30322_comp2_c0_seq1	1.49	2.88333	1.51667	7.53333	3.49667	3.73333
Adur30338_comp0_c0_seq4	31.84	53.9167	28.9867	112.947	61.96	35.3833
Adur30343_comp1_c0_seq1	8.73667	15.9367	7.30333	36.0867	19.54	15.1767
Adur30357_comp1_c0_seq2	14.3967	15.1233	13.8833	31.2633	23.5733	19.59
Adur30360_comp0_c0_seq1	17.54	22.5167	12.24	52.3533	40.9567	26.8533
Adur30367_comp0_c0_seq1	1.54	2.75	1.5	4.29333	2.00667	0.756667
Adur30382_comp0_c0_seq2	2.75667	3.22667	2.82333	5.7	4.75333	3.36333
Adur30391_comp0_c0_seq1	3.37333	5.16	1.21	17.6533	12.9333	0.456667
Adur30399_comp1_c0_seq1	5.41667	9.34	6.5	19.91	17.0733	11.32
Adur303_comp1_c0_seq2	49.6567	39.03	44.9633	50.6567	47.8333	43.4233
Adur30429_comp0_c0_seq1	0.416667	0.993333	1.24667	4.23667	0.18	0
Adur30430_comp0_c0_seq2	2.75	4.16667	2.70333	10.7567	5.24	2.95333
Adur30436_comp1_c0_seq1	3.94333	4.80333	5.14333	17.67	9.40333	7.14
Adur30436_comp3_c0_seq2	10.25	11.46	9.60333	46.87	19.6567	16.1233
Adur30451_comp0_c0_seq1	3.78	3.98667	3.58333	5.33	4.57667	3.43333
Adur30452_comp0_c0_seq1	5.35333	5.44333	3.83667	6.70333	6.65	2.11
Adur30456_comp1_c0_seq1	12.1233	17.7033	10.0267	55.69	42.65	30.03
Adur3046_comp0_c0_seq1	0	0.24	0.11	25.8433	0	0.0866667
Adur30495_comp0_c0_seq5	1.3	1.21	1.78	4.10333	1.39	2.26333
Adur30507_comp1_c0_seq1	2.54333	1.78333	1.01667	8.70667	0.17	0.936667
Adur3050_comp1_c0_seq1	0.226667	0.156667	0	17.32	0	0.0433333
Adur3052_comp0_c0_seq1	1.44667	0.473333	0.393333	23.7733	0.14	0.07
Adur30535_comp1_c0_seq2	0.776667	1.24333	0.47	8.67	9	2.99
Adur30535_comp2_c0_seq1	0.483333	0.783333	0.623333	4.85	3.44667	0.546667
Adur3054_comp0_c0_seq2	4.92	3.79	5.11	10.99	5.09667	4.40667
Adur3054_comp2_c0_seq1	4.76	3.58333	6.52667	13.5867	4.04333	3.29333
Adur30572_comp1_c0_seq1	1.55	1.28333	1.15333	37.66	4.54	0.93
Adur30572_comp1_c1_seq1	0.71	1.32333	0.953333	28.37	2.43	0.906667
Adur30577_comp0_c0_seq1	3.95333	4.04667	1.91333	12.81	9.66333	8.40333
Adur3058_comp0_c0_seq1	4.00667	5.85	6.52333	13.6667	5.58333	5.05333
Adur30661_comp0_c0_seq1	5.13	7.07333	3.07333	9.96667	7.57	6.25
Adur30664_comp0_c0_seq1	2.44333	2.46333	1.58	6.12333	2.60333	0.06
Adur30689_comp0_c0_seq1	10.1567	13.8633	11.0033	24.0867	19.9267	15.2567
Adur30718_comp0_c0_seq2	2.36	4.32	2.64333	12.19	6.13333	3.82
Adur30726_comp0_c0_seq1	1.67667	2.16667	1.08	27.0367	13.3933	3.23333
Adur30728_comp0_c0_seq1	1.77667	2.75333	2.02667	4.13	2.31	2.21
Adur30736_comp1_c0_seq2	8.75333	7.35667	5.10333	11.1467	10.9833	5.1
Adur30744_comp0_c0_seq3	0.783333	1.5	0.423333	6.85	6.97333	3.77667
Adur30750_comp0_c0_seq1	0.39	0.36	0.05	11.3867	2.77333	0.31
Adur30772_comp0_c0_seq1	1.37333	2.54	1.64667	8.06333	6.37667	3.26
Adur3077_comp1_c0_seq3	10.5433	11.2033	9.61667	19.8833	16.2733	13.6533
Adur30786_comp1_c0_seq1	7.5	12.2533	8.40667	30.3767	20.8733	12.0567
Adur3081_comp0_c0_seq1	2.61	3.57333	3.63333	6.9	5.11	1.94667
Adur30835_comp0_c0_seq1	2.66667	1.91	3.55	115.107	78.4867	21.8533
Adur30876_comp0_c0_seq4	1.37	2.33	1.56	4.5	3.11	2.32
Adur30885_comp1_c0_seq1	0.173333	0.04	0.1	4.47	1.64	0.75
Adur30889_comp0_c0_seq3	7.91	9.57	8.02667	10.1433	8.59667	8.29333
Adur30939_comp2_c0_seq1	5.72	5.96333	4.54	14.8033	9.55667	8.37
Adur30943_comp0_c0_seq1	56.89	94.7567	44.7533	273.07	163.993	155.717
Adur30999_comp0_c0_seq1	2.48333	3.05667	2.42667	6.37	6.11667	2.13667
Adur31016_comp0_c0_seq1	10.43	10.77	9.31	14.1133	9.62333	9.11
Adur31017_comp1_c0_seq1	6.84333	8.32	7.55333	13.8	9.39333	9.45667
Adur31048_comp1_c0_seq6	1.27667	2.68	1.21333	6.63333	2.81	3.21667
Adur31053_comp0_c0_seq1	1.51333	2.24333	0.98	9.44333	5.96667	1.99667
Adur31153_comp2_c0_seq1	0.883333	1.62667	0.383333	4.91667	4.93667	0.263333
Adur31172_comp0_c0_seq1	1.01667	1.20333	0.383333	3.72667	4.46	0.376667
Adur31174_comp2_c0_seq1	3.32667	3.12667	2.52	7.23	5.06	4.75667
Adur31177_comp0_c0_seq3	2.89333	3.56	2.61	8.44	3.41333	2.14333
Adur31196_comp0_c0_seq1	2.41	2.01333	1.91667	11.5567	8.2	4.65333
Adur311_comp0_c0_seq1	14.33	18.5	15.3033	51.7333	11.62	18.31
Adur31207_comp0_c0_seq2	0.566667	1.55	1.33333	5.52	1.49667	2.50333
Adur31220_comp0_c0_seq2	12.85	14.2567	15.1133	32.5667	15.8667	7.88667
Adur31295_comp0_c0_seq1	0.44	0.71	0.21	10.1967	0.183333	0.106667
Adur31296_comp0_c0_seq1	0.34	0.22	0.186667	7.72	0.293333	0.0966667
Adur31324_comp0_c0_seq1	4.16	2.52333	6.00333	168.537	170.89	57.9167
Adur31329_comp0_c0_seq3	4.35333	3.18333	3.97333	7.54333	4.01	1.59
Adur31338_comp0_c0_seq1	3.54333	3.99667	2.92667	4.72333	3.22	3.27
Adur31347_comp0_c0_seq1	1.88667	2.85667	2	4.84333	2.29667	2.73
Adur31364_comp0_c0_seq1	0.71	1.47	0.856667	5.04667	1.92	0.463333
Adur31392_comp0_c0_seq2	6.42	8.96667	7.21667	9.84667	7.35	7.3
Adur31418_comp0_c0_seq8	8.49333	13.0967	9.16333	27.1533	16.2667	15.8133
Adur31454_comp0_c0_seq1	1	2.66667	0.493333	15.69	11.2633	0.883333
Adur31458_comp0_c0_seq1	0.796667	0.116667	1.03	39.93	45.54	7.46667
Adur31462_comp0_c0_seq1	3.02667	5.46333	4.38	14.24	6.35	4.93
Adur31469_comp2_c0_seq1	22.7033	24.6067	15.3567	41.59	29.91	18.8433
Adur31474_comp0_c0_seq3	7.94333	10.1467	7.08667	12.6333	8.33	7.82333
Adur31492_comp2_c0_seq4	3.97333	5.07	5.22	8.92667	5.13667	5.68333
Adur31494_comp0_c0_seq4	3.21333	4.41333	2.04333	5.11	3.33667	3.71333
Adur31501_comp0_c0_seq1	7.08	11.25	9.58333	15.1633	10.8	10.64
Adur31514_comp0_c0_seq2	6.57333	10.73	7.15333	18.9967	10.32	12.0533
Adur31518_comp0_c0_seq1	3.82333	4.96333	4.56333	12.81	7.81	4.26667
Adur31520_comp1_c0_seq1	6.39333	7.71667	7.89	10.2233	11.6133	4.25
Adur31523_comp0_c0_seq1	0.73	0.906667	0.39	7.04667	7.37333	4.26667
Adur31532_comp0_c0_seq1	1.84667	5.74	2.43	15.0133	6.67667	5.70333
Adur31544_comp0_c0_seq1	3.37667	5.72	2.34	14.4533	13.22	4.13667
Adur31547_comp0_c0_seq1	5.13667	6.22	2.68333	14.6733	15.16	4.60667
Adur31563_comp0_c0_seq1	33.3067	45.8533	25.9333	102.657	70.56	61.8133
Adur31568_comp1_c0_seq3	2.49333	4.59	3.34667	7.05667	6.26667	3.06
Adur31575_comp0_c0_seq33	2.08	3.36667	3.65	8.42333	2.44	2.23333
Adur31607_comp0_c0_seq1	0	0	0.05	140.53	21.74	12.0933
Adur31656_comp1_c0_seq3	2.22667	3.19333	2.02	5.34	3.13667	2.11667
Adur31664_comp1_c0_seq1	1.93667	2.51667	2.02667	16.9933	0.11	0
Adur31706_comp2_c0_seq1	2.54333	2.51	2.21333	4.45	4.43333	3.23667
Adur3172_comp0_c0_seq4	2.74333	3.21	2.44	6.56	3.30667	2.66333
Adur31740_comp0_c0_seq1	3.78667	3.59333	3.42667	9.03667	1.60333	2.83667
Adur3174_comp1_c0_seq1	0	0.0333333	0.0833333	4.54333	0.126667	0.143333
Adur31751_comp1_c0_seq1	2.58667	3.13667	1.90333	30.2267	9.53333	0.423333
Adur31751_comp5_c0_seq1	28.9633	35.79	25.0767	85.4	59.9567	55.6
Adur31759_comp0_c0_seq1	2.08	3.51	1.64	10.49	1.32667	0.376667
Adur31767_comp0_c0_seq1	3.61333	5.90333	3.44333	6.86333	4.09667	3.81667
Adur31773_comp0_c0_seq1	2.66333	2.77	1.43	7.94	2.91	0.726667
Adur31775_comp0_c0_seq1	1.1	1.76667	1.02667	5.91667	1.38667	0.686667
Adur31807_comp0_c0_seq1	1.55667	1.48667	1.13	5.29333	4.43667	2.97667
Adur3182_comp0_c0_seq1	0.876667	1.35667	1.40667	5.29667	2.97333	2.49667
Adur3185_comp0_c0_seq5	5.02333	6.17	5.68	6.98667	5.5	5.76333
Adur31865_comp1_c0_seq2	0.973333	0.813333	0.993333	4.84	4.85667	3.19333
Adur31868_comp0_c0_seq1	7.77333	9.55333	7.47667	25.64	14.73	13.7533
Adur3189_comp1_c0_seq1	10.8867	13.8833	10.8933	26.1267	17.6033	11.23
Adur318_comp1_c0_seq2	3.37333	3.35	2.56333	9.12	5.88	1.95333
Adur31928_comp0_c0_seq1	1.59667	4.77667	2.40667	8.40667	5.27667	4.90333
Adur31929_comp2_c0_seq1	6.38667	10.3	7.11	16.1	10.33	9.44
Adur3192_comp0_c0_seq1	0.82	0.88	0.29	5.1	2.64667	0.29
Adur3194_comp0_c0_seq1	0.493333	1.29	0.923333	4.19667	2.17	1.48
Adur31950_comp0_c0_seq1	20.1667	21.22	13.7567	34.0733	31.4867	21.41
Adur31960_comp0_c0_seq2	56.45	83.6967	64.09	128.317	90.7233	62.9833
Adur31971_comp0_c0_seq1	3.86333	3.12	2.28	5.66667	3.09333	3.88333
Adur31979_comp0_c0_seq1	0.843333	1.53333	0.26	9.84	8.17	0.546667
Adur31979_comp2_c0_seq1	3.02333	4.35667	3.15333	6.52333	5.04667	4.37333
Adur31987_comp2_c0_seq9	0.536667	0.883333	0.483333	4.45	2.73667	1.61
Adur32012_comp0_c0_seq1	0.67	1.02333	0.736667	4.37	1.02667	0.06
Adur32033_comp0_c0_seq1	0.263333	0.19	0.0566667	48.9933	0	0.0433333
Adur32040_comp1_c0_seq2	5.71333	10.1833	7.45	17.84	7.50667	6.11
Adur32040_comp1_c1_seq1	8.83333	10.89	8.29	22.4733	10.5933	9.04667
Adur32051_comp0_c0_seq1	0.106667	0.496667	0.283333	7.86	0.91	0.0333333
Adur32052_comp3_c0_seq1	2.42667	4.27667	3.57	5.75667	3.52	4.02333
Adur32055_comp0_c0_seq1	0.303333	0.293333	0.36	9.37	5.58667	1.40667
Adur32055_comp1_c0_seq1	0.656667	0.676667	0.686667	14.7267	10.0967	2.85
Adur3205_comp1_c0_seq2	1.72	1.08667	1.04667	8.69333	4.64	3.49
Adur32061_comp1_c0_seq8	1.05333	1.56333	0.95	4.29	3.00333	1.88
Adur32074_comp0_c0_seq1	2.62	3.35333	2.9	4.73667	4.56	2.63667
Adur32137_comp0_c0_seq6	5.31	9.50667	5.24333	19.8767	10.7867	9.39667
Adur32146_comp1_c0_seq1	12.0933	14.38	12.16	15.8633	13.82	12.98
Adur32154_comp1_c0_seq4	1.46333	2.33667	1.84667	11.7833	5.22667	6.08333
Adur32185_comp0_c0_seq3	7.83	11.26	8.29667	29.1667	12.7467	8.54333
Adur3219_comp1_c0_seq3	17.81	15.7	12.31	34.68	13.8033	5.93333
Adur32221_comp0_c0_seq1	0.946667	1.48333	0.663333	13.6933	6.59	0.453333
Adur32236_comp0_c0_seq2	58.6533	93.0133	54.3333	198.21	126.34	115.16
Adur3223_comp0_c0_seq1	4.36	6.27667	6.01	7.55667	5.86667	5.32
Adur32241_comp0_c0_seq1	7.05333	8.02	6.23667	22.65	26.52	5.02
Adur32243_comp0_c0_seq16	5.34	4.74	4.96333	9.85333	6.69	3.52667
Adur32261_comp0_c0_seq1	0.53	1.06667	1.27	6.51	0.503333	0.166667
Adur32273_comp0_c0_seq2	0.91	2.52333	1.53333	4.10333	1.59333	0.97
Adur32286_comp0_c0_seq1	0	0.11	0.1	9.52667	2.29667	0.246667
Adur32286_comp1_c0_seq1	0	0	0.143333	7.01667	4.75667	0.436667
Adur32298_comp0_c1_seq1	3.83333	1.58667	1.03667	6.75333	3.89667	1.30333
Adur32299_comp1_c0_seq9	6.90333	7.93667	6.38333	14.6	8.82	9.57
Adur3230_comp3_c0_seq2	8.08667	10.81	8.59667	10.9433	10.8967	9.14333
Adur32316_comp0_c0_seq4	0	0.02	0	5.95333	1.12667	0.373333
Adur32330_comp1_c0_seq1	1.63333	4.16	2.17	8.15667	5.55	5.15667
Adur32332_comp0_c0_seq1	7.63667	7.68	6.40667	10.8433	7.39333	7.34
Adur32342_comp0_c0_seq1	0.803333	1.49667	0.496667	7.14667	2.43333	1.47333
Adur32342_comp1_c0_seq1	0.523333	1.5	0.323333	8.58667	3.92333	1.58333
Adur32344_comp0_c0_seq1	18.3367	23.26	16.2767	50.36	45.8267	30.3833
Adur32353_comp0_c0_seq2	3.63	4.36333	3.18333	6.34	4.25667	3.58667
Adur32382_comp0_c0_seq1	5.84667	5.87667	4.39333	9.84333	4.63667	4.93667
Adur3238_comp1_c0_seq4	2.61333	3.66667	2.29333	10.9533	3.64667	4.33333
Adur32396_comp0_c0_seq1	1.42333	2.62333	1.45667	6.82667	3.12	2.32667
Adur32405_comp3_c1_seq2	7.25667	7.23333	8.19333	11.1667	11.3	6.92
Adur32405_comp4_c0_seq1	4.51667	4.60667	4.48667	8.19667	6.74333	5.72333
Adur32421_comp0_c0_seq1	0.546667	2.50667	1.17667	8.53	9.07667	1.01667
Adur32424_comp0_c0_seq1	1.69	2.65	1.25667	11.1233	10.5667	2.36
Adur32453_comp0_c0_seq1	14.34	16.9833	13.52	18.36	19.4733	15.23
Adur3246_comp0_c0_seq2	10.15	8.26667	7.04667	10.9433	9.26	6.17333
Adur32481_comp1_c0_seq1	6.88	7.53667	6.12667	12.5733	9.43	7.44667
Adur32484_comp0_c0_seq16	7.83667	7.35	7.48	12.58	9.34667	4.82
Adur32486_comp0_c0_seq1	2.96333	3.09	3.06333	7.16	7.85333	4.43
Adur3249_comp0_c0_seq1	5.33667	5.62333	4.01	8.04667	7.66333	5.02333
Adur32510_comp0_c0_seq4	0.246667	0.47	0.293333	5.31	1.41333	0.993333
Adur32538_comp0_c0_seq1	0	0	0	8.14333	1.29333	0.326667
Adur3254_comp0_c0_seq2	15.9167	14.2567	12.01	22.0633	15.97	13.4
Adur32550_comp2_c0_seq1	2.16333	3.12	1.53333	6.80333	2.27667	3.04333
Adur32570_comp0_c0_seq1	1.23333	5.49333	2.91333	9.04333	7.03667	5.30667
Adur32576_comp1_c0_seq1	8.88333	8.42333	5.12333	11.6033	10.2733	2.02333
Adur32601_comp0_c0_seq3	0.363333	0.38	0.383333	4.03667	0.486667	0
Adur32603_comp0_c1_seq1	7.31333	10.06	8.47	12.8433	8.90667	9.54
Adur32605_comp0_c0_seq1	3.82667	6.17	3.75667	7.97	6.67667	4.45333
Adur32614_comp17_c0_seq2	4.58667	8.62333	6.52333	19.3033	9.73667	10.3267
Adur32614_comp33_c0_seq1	12.26	18.8933	11.5067	41.27	22.2667	14.64
Adur3261_comp0_c0_seq2	0.48	0.483333	0.453333	6.2	0.476667	0.303333
Adur3262_comp0_c0_seq1	25.5067	20.9433	19.58	39.9233	38.4567	31.4733
Adur32697_comp0_c0_seq1	52.1267	72.16	39.0433	168.08	94.5467	57.48
Adur32704_comp0_c0_seq3	14.62	14.9967	13.98	21.0267	12.8133	14.48
Adur32714_comp0_c0_seq1	4.88333	6.15667	4.07	7.76667	4.85	5.69
Adur3271_comp0_c0_seq1	5.31667	8.10667	5.64	14.17	5.67667	8.40333
Adur32725_comp0_c0_seq1	5.88333	8.11667	10.08	11.8667	10	8.18
Adur32734_comp0_c0_seq1	0	0.05	0.0366667	6.72667	0.123333	0.186667
Adur32752_comp0_c0_seq1	0.08	0.0233333	0	5.41	0	0
Adur32818_comp0_c0_seq1	0.276667	0.883333	0.203333	11.7767	4.12333	0.693333
Adur3281_comp1_c0_seq3	0.956667	0.463333	0.46	8.25333	3.28667	0.136667
Adur32823_comp0_c0_seq1	0.663333	1.04	1.08	4.67333	4.15	0.543333
Adur32838_comp1_c0_seq1	49.7033	68.95	38.3867	147.237	82.8667	47.6833
Adur32879_comp1_c0_seq2	7.31	8.7	6.71	11.1333	8.47	5.74333
Adur32883_comp0_c0_seq6	1.52	2.55667	1.99333	5.59333	2.38333	2.31667
Adur32900_comp0_c1_seq2	1.23	2.42667	1.21667	4.61	3.70333	2.12667
Adur32907_comp0_c0_seq2	2.60333	2.88667	1.91	7.50667	7.09333	4.27333
Adur32911_comp1_c0_seq4	5.57333	8.58333	6.56	16.42	5.87333	6.99
Adur32925_comp1_c0_seq1	1.52	1.46667	0.673333	4.76333	5.26667	1.40333
Adur32931_comp0_c0_seq1	3.53333	4.77333	4.44667	8.92	4.00667	4.78667
Adur32978_comp0_c0_seq1	2.73	3.35667	2.22333	8.52333	5.98333	2.22667
Adur3299_comp0_c0_seq1	5.17333	7.44667	6.95	21.9733	10.33	0.183333
Adur33019_comp0_c1_seq4	1.85333	4.53333	2.82333	6.14	5.04	3.09
Adur33056_comp0_c0_seq1	1.55667	2.43333	2.34333	6.56	5.03333	0.703333
Adur33056_comp1_c0_seq1	1.90667	1.74	1.08333	7.18333	3.13	0.273333
Adur33056_comp1_c1_seq1	1.42667	1.86333	0.883333	4.41	1.94	0.436667
Adur33070_comp0_c0_seq2	0.963333	1.59	0.783333	6.45	2.72333	2.79333
Adur33074_comp0_c0_seq1	0.143333	1.26	0.42	6.42667	1.67333	0.52
Adur33074_comp1_c0_seq1	1.02667	1.40333	0.44	9.94333	5.47	1.09667
Adur33129_comp0_c0_seq1	8.50667	4.90333	4.34667	10.09	3.82	5.45
Adur33153_comp1_c0_seq1	11.5467	10.3167	9.63667	12.81	11.0167	11.2967
Adur33171_comp0_c0_seq2	3.09667	4.50333	3.37333	13.37	6.76333	6.46333
Adur33174_comp0_c0_seq1	1.94333	3.61	3.75333	7.61333	3.89667	3.10333
Adur33175_comp0_c0_seq1	3.23333	4.17333	4.70667	10.22	4.31	3.98
Adur33175_comp3_c0_seq2	1.85333	3.96667	4.07333	8.47333	3.30667	2.82
Adur3320_comp0_c0_seq2	4.44333	5.48333	3.80333	7.41333	4.18333	4.15667
Adur33214_comp1_c0_seq1	2.01333	3.44667	1.89667	18.9733	9.40667	8.23
Adur33242_comp0_c0_seq1	0.123333	0.64	0.39	3.76667	4.64333	0.663333
Adur3325_comp0_c0_seq1	3.26333	5.08	3.84333	13.48	3.97	1.60333
Adur3330_comp2_c0_seq7	9.28	13.2367	9.18667	32.8667	22.8933	14.9433
Adur33326_comp0_c0_seq1	1.12667	3.13	2.18	20.0367	6.45333	7.12333
Adur33328_comp0_c0_seq1	0.21	0.426667	0.41	6.69667	0.346667	0.0333333
Adur33328_comp1_c0_seq1	0	0	0	10.1	0	0
Adur33331_comp2_c0_seq1	3.1	5.35333	3.09667	9.10667	5.23667	2.83667
Adur33331_comp2_c2_seq1	4.73333	3.1	0.976667	6.48	2.21	2.21667
Adur33331_comp4_c0_seq4	3.94667	6.83333	2.21	14.88	8.08	4.64667
Adur33333_comp0_c0_seq1	3.11333	4.18667	3.69667	16.08	6.99333	7.82667
Adur33357_comp0_c0_seq1	3.02	6.04667	4.22667	6.46667	5.30333	4.04333
Adur33372_comp2_c0_seq1	3.10333	6.04333	4.48667	15.06	10.2333	8.85
Adur33398_comp1_c0_seq1	5.43667	8.30333	4.80667	20.38	8.18333	7.66333
Adur33403_comp3_c0_seq1	11.19	11.7333	8.46	20.2067	9.69667	10.62
Adur33421_comp0_c0_seq1	4.39667	6.19333	4.75333	6.63333	6.02667	5.69
Adur33423_comp0_c0_seq2	0.603333	3.09333	1.02	12.3	3.45	2.78333
Adur33459_comp2_c0_seq2	0.23	0.613333	0.04	28.7667	1.04667	1.23
Adur33479_comp1_c0_seq1	8.69667	15.6067	8.43667	36.2933	24.1633	17.5067
Adur33480_comp1_c1_seq1	1.83333	1.42667	1.03333	4.83667	2.90333	2.24667
Adur33494_comp1_c0_seq2	1.95	4.44333	2.46	6.30333	5.11	3.63
Adur33502_comp0_c0_seq3	101.66	135.613	72.35	307.733	196.727	190.34
Adur33514_comp2_c0_seq1	2.97333	3.31	3.24	8.93667	2.06	3.38667
Adur33518_comp0_c0_seq1	11.83	14.92	9.89667	19.68	12.9967	11.5933
Adur33518_comp0_c1_seq1	6.62667	9.97333	6.41333	13.5167	9.41667	9.38667
Adur33521_comp0_c0_seq1	0.66	1.86	0.766667	6.03667	1.73667	1.04
Adur33527_comp2_c0_seq11	3.72333	3.48667	2.71667	5.02	3.44333	2.89333
Adur33545_comp1_c0_seq2	0.15	0.243333	0.383333	7.06667	3.77667	0.676667
Adur33584_comp0_c0_seq1	0.77	1.78667	0.553333	14.9767	10.46	3.32667
Adur33585_comp0_c0_seq1	1.20333	1.20333	0.77	10.9433	7.52333	2.23333
Adur33593_comp1_c0_seq1	1.50667	3.39667	2.65	13.7667	4.92333	0.206667
Adur33607_comp0_c0_seq1	0	0.0966667	0.0633333	10.47	0.556667	2.30333
Adur33614_comp0_c0_seq1	3.08333	2.85667	3.30667	6.64	8.03333	0.716667
Adur33639_comp0_c0_seq1	7.54	9.30333	6.12	14.8733	16.67	6.69667
Adur33646_comp0_c0_seq1	1.05	1.27333	1.49333	4.10333	3.02333	2.58333
Adur33648_comp0_c0_seq1	0	1.09667	1.37	6.50667	2.83	1.06
Adur33651_comp0_c0_seq1	1.54	1.18667	0.64	7.72667	5.11333	2.43667
Adur33671_comp0_c0_seq2	0.793333	0.85	0.883333	7.88	0.396667	1.09333
Adur33680_comp2_c0_seq2	3.55333	3.05333	2.71667	5.27333	4.22667	3.18667
Adur33694_comp0_c0_seq1	2.68	3.56667	4.85333	26.88	8.79333	8.46
Adur33698_comp0_c0_seq1	2.59333	2.6	3.28667	5.18667	4.06667	3.1
Adur33717_comp2_c0_seq1	2.03	2.88333	0.886667	7.65	5.95333	3.24667
Adur33739_comp0_c0_seq1	1.73667	3.28333	1.99667	4.02	3.62667	0.71
Adur33740_comp3_c0_seq1	1.61667	2.10333	2.15	6.34333	2.32333	0.92
Adur33745_comp0_c0_seq1	5.58333	8.63333	5.40333	40.9867	19.95	2.22
Adur33764_comp3_c0_seq1	0.166667	1.12333	0.366667	4.72667	5.53333	0.2
Adur33780_comp0_c0_seq3	3.83	8.88	4.50667	14.3267	9.96667	8.72333
Adur33781_comp0_c0_seq1	6.07333	8.66667	4.78333	13.9267	9.11667	8.95333
Adur33783_comp1_c1_seq3	6.81	7.81	7.47667	8.48333	7.30667	7.44
Adur33809_comp1_c0_seq1	0.363333	0.97	0.286667	5.03	3.91	2.01
Adur33818_comp1_c0_seq1	0.233333	0.203333	0.163333	4.69333	1.82667	0.0233333
Adur33823_comp0_c0_seq1	6.59	8.63333	5.53	16.0933	10.2967	5.47333
Adur33844_comp0_c0_seq1	36.7067	31.24	29.57	49.4167	43.0233	36.27
Adur33851_comp0_c0_seq2	39.5633	58.7067	30.6133	124.017	90.16	69.0567
Adur33865_comp0_c0_seq1	0.99	0.64	0.526667	4.05333	1.53667	0.243333
Adur33870_comp0_c0_seq1	1.68	2.64	1.59333	6.15667	3.83	0.943333
Adur33875_comp1_c0_seq6	3.63667	6.38333	5.47	14.7367	6.13333	7.78
Adur33883_comp3_c0_seq3	2.71667	3.98	2.53333	8.23	2.72	3.90333
Adur33892_comp0_c0_seq3	3.71667	4.62333	4.07	8.53	4.43	3.70333
Adur33906_comp0_c0_seq1	5.84	9.03667	7.72667	15.88	10.0033	10.3667
Adur33981_comp0_c0_seq1	60.7	82.0833	40.9	143.223	107.073	46.37
Adur34030_comp2_c1_seq1	5.26333	4.91	3.17667	15.2267	6.80667	2.08667
Adur34036_comp1_c0_seq3	0.853333	3.33333	1.88333	5.02	3.31333	2.85333
Adur34048_comp0_c0_seq1	0	0	0.0266667	8.71	0.0266667	0
Adur34059_comp0_c0_seq2	13.1767	22.7767	7.17	50.87	11.0533	11.3067
Adur34061_comp0_c0_seq1	0.133333	0.313333	0.136667	8.41333	0.246667	2.36667
Adur34066_comp0_c0_seq1	0.413333	1.41333	1.16	5.17333	0.11	1.58333
Adur34080_comp1_c0_seq1	5.39667	4.29333	3.06333	14.1733	10.1933	8.59333
Adur34097_comp1_c0_seq14	1.07667	1.44333	1.12	3.96667	4.2	1.86667
Adur34106_comp0_c0_seq1	0.593333	0.5	0.496667	5.02667	1.03	0.16
Adur34121_comp0_c0_seq1	5.60667	3.97667	4.62667	19.0933	2.51	0.97
Adur34127_comp1_c0_seq1	10.52	9.14333	7.93667	11.4967	12.4033	8.89667
Adur34139_comp0_c0_seq3	5.58	6.71667	5.22333	12.5033	8.4	6.78667
Adur34163_comp1_c1_seq1	8.61333	13.53	8.96667	16.91	14.63	13.2367
Adur34205_comp0_c0_seq1	0	0	0	11.9	0	0.0733333
Adur3420_comp2_c0_seq1	3.21	5.72	3.48	9.47	7.79333	4.80667
Adur34214_comp0_c0_seq1	0	0.236667	0.2	79.6233	1.18667	0.0633333
Adur34217_comp0_c0_seq2	1.41	1.03333	0.27	13.7133	8.96667	3.18667
Adur34282_comp0_c0_seq1	5.93333	5.86333	4.25333	8.28	6.11	5.81
Adur34295_comp1_c0_seq2	0	0.0233333	0	5.67333	0.07	0.0633333
Adur34300_comp0_c0_seq1	3.07333	5.38333	2.73333	9.62333	6.62	5.15
Adur34330_comp0_c0_seq1	45.5733	67.9133	36.9633	171.133	118.25	92.9133
Adur34349_comp0_c0_seq1	1.03	1.35667	0.683333	5.33	2.25	1.71333
Adur34392_comp0_c0_seq1	0.506667	1.85	1.52	14.0133	7.27	6.67333
Adur34397_comp0_c0_seq1	0.336667	1.32667	0.743333	5.56	0	0.05
Adur34462_comp0_c0_seq1	2.63	2.90667	3.32	8.47333	4.77	1.35667
Adur34477_comp0_c0_seq1	17.36	10.73	12.24	19.5533	10.97	11.33
Adur34486_comp1_c1_seq1	6.93	6.61333	6.44667	11.6733	11.0733	9.71333
Adur34502_comp0_c0_seq1	1.31667	1.32333	0.473333	6.68333	7.60667	0.846667
Adur34517_comp0_c0_seq3	3.20667	5.05667	4.85333	7.45333	4.52	5.19333
Adur34520_comp0_c0_seq1	1.76667	3.02	1.75333	7.92	3.03667	3.61667
Adur34539_comp0_c0_seq1	1.91	1.54667	1.35333	5.74	4.32667	0.95
Adur34557_comp0_c0_seq1	1.61	1.49333	1.48	5.03	3.87	0.786667
Adur34557_comp2_c0_seq1	7.58	8.24333	9.79667	10.37	9.24	8.47667
Adur34567_comp1_c0_seq1	3.99	4.82333	1.93	10.7233	7.23333	6.92333
Adur34567_comp1_c0_seq2	8.84333	11.22	8.88	12.9467	14.2033	6.97
Adur34573_comp0_c0_seq1	3.71667	2.68667	2.28	5.64	2.18333	1.48
Adur34584_comp1_c0_seq2	24.3633	34.0067	19.8333	64.51	42.4067	31.6033
Adur34600_comp0_c0_seq1	0.116667	0.406667	0.406667	5.42	1.41667	0.0766667
Adur34617_comp0_c0_seq1	2.51667	3.48333	4.08	11.0333	5.62667	1.31
Adur34631_comp2_c0_seq1	2.69	2.03333	3.66667	5.89333	3.45333	0.886667
Adur3463_comp1_c0_seq1	13.6233	24.97	14.3767	48.2867	32.0433	27.7667
Adur34652_comp0_c0_seq1	0.72	0.703333	0.226667	5.18667	0	0
Adur34652_comp0_c1_seq1	2.13333	2.24	0.576667	13.1533	0.296667	0
Adur34655_comp0_c0_seq1	3.69	7.24	2.78	26.2533	15.5533	1.26667
Adur3467_comp1_c0_seq1	24.4533	35.54	24.1933	93.72	73.0467	60.3767
Adur34684_comp2_c0_seq4	1.32333	2.00333	1.19	4.18333	1.56667	0.46
Adur346_comp0_c0_seq1	0.57	0.96	0.64	5.64	3.04667	1.37
Adur34707_comp0_c0_seq1	3.98333	4.93	4.41667	8.10667	5.97	4.54667
Adur34712_comp0_c0_seq3	10.9867	15.3467	10.8733	30.6433	24.1667	19.0633
Adur3471_comp0_c0_seq1	1.45333	1.09	0.836667	5.66333	5.64333	1.45333
Adur3471_comp0_c1_seq1	2.18667	3.01667	2.40333	11.3733	10.13	5.92333
Adur34742_comp1_c0_seq2	3.02	4.60333	3.47	8.07667	4.49333	5.23667
Adur34774_comp0_c0_seq1	20.0067	25.42	17.7333	46.6	43.5733	23.55
Adur3482_comp0_c0_seq1	0.33	1.26667	0.78	6.57333	1.83667	0.566667
Adur34844_comp0_c0_seq5	3.11333	2.86333	2.79333	7.17	5.81667	4.04667
Adur34849_comp0_c0_seq1	0.88	3.20333	1.04333	11.0067	3.69667	1.20333
Adur34854_comp0_c0_seq1	3.3	3.12667	1.93333	9.35333	5.67	0.786667
Adur34858_comp0_c0_seq1	4.39333	4.95667	4.05333	7.99667	5.34	3.80333
Adur34860_comp0_c0_seq4	1.84333	2.94667	2.31667	7.16333	4.14333	4.4
Adur34861_comp0_c0_seq1	1.81	2.04667	1.01	5.27	2.68	0.163333
Adur34889_comp0_c0_seq1	5.67333	5.25667	5.66667	7.68	6.14	5.96667
Adur34907_comp0_c0_seq1	5.12667	6.14	4.1	14.4767	9.07667	4.01333
Adur34918_comp0_c0_seq1	3.12	2.26	2.00667	6.68333	3.27	1.56
Adur34925_comp0_c0_seq1	5.31	7.46667	4.73	20.1133	6.61	9.71
Adur3496_comp0_c0_seq1	4.64667	15.9933	14.7967	62.3867	4.03	8.79333
Adur35004_comp0_c0_seq1	15.1467	15.9567	12.3667	36.31	22.7233	18.9267
Adur35005_comp0_c0_seq1	11.6533	11.32	11.0467	24.3667	14.4867	13.2733
Adur35006_comp0_c0_seq2	1.33333	2.28667	0.223333	10.0233	10.13	0.836667
Adur3500_comp0_c0_seq1	4.83	4.42	4.31667	7.69333	6.76667	5.46
Adur35012_comp1_c0_seq1	4.02333	5.33	4.60667	6.44333	5.75667	3.25
Adur35019_comp0_c0_seq1	0.343333	0.32	0.12	9.53333	1	0.123333
Adur35023_comp1_c0_seq1	4.78	2.52333	2.28667	4.13333	3.27333	3.23333
Adur35025_comp0_c0_seq2	3.00333	3.65333	3.14	5.72333	3.00667	3.56
Adur35026_comp0_c0_seq1	1.54667	2.85667	1.51	5.53333	2.18	1.9
Adur35026_comp0_c1_seq1	1.35667	1.32333	1.46333	4.18333	1.95667	1.28
Adur35032_comp1_c0_seq1	13.6867	15.5333	14.1167	41.0467	17.32	24.3467
Adur35040_comp1_c0_seq18	10.3067	12	9.39333	11.8467	12.67	9.57333
Adur35045_comp0_c0_seq1	2.59667	3.24	1.97	11.69	5.03333	2.04333
Adur35045_comp0_c1_seq2	3.19667	2.98333	1.62333	13.1	5.52667	2.34
Adur35046_comp0_c1_seq1	2.94	3.39667	2.29333	6.69667	2.84	2.23667
Adur35048_comp0_c0_seq1	1.42667	2.10333	1.22333	5.06	2.40333	0.853333
Adur35097_comp0_c0_seq3	0.856667	1.05	0.42	7.63	8.87	1.05
Adur3509_comp3_c0_seq1	11.4633	12.9467	10.8533	28.8067	11.17	11.3133
Adur35110_comp0_c0_seq1	4.02	4.48667	3.74	6.9	3.29	4.59
Adur35113_comp0_c0_seq1	0.366667	0.24	0.143333	19.3333	1.98	0.0933333
Adur35117_comp0_c0_seq3	0	0	0	10.73	9.41333	1.7
Adur3511_comp0_c0_seq7	1.56333	2.55667	2.59333	4.48	3.46	2.71
Adur35121_comp0_c0_seq1	0.636667	1.50667	0.863333	4.02	2.06333	1.67
Adur35121_comp0_c1_seq1	0.96	1.65667	0.89	4.91	1.55	2.02667
Adur35138_comp2_c0_seq1	2.94667	2.48	1.56667	14.84	2.20667	5.13333
Adur35142_comp0_c0_seq1	28.46	34.0733	20.3833	73.1467	35.6867	32.0067
Adur35154_comp0_c0_seq5	4.90667	7.27	5.13333	12.89	7.14	7.03
Adur35159_comp1_c0_seq1	5.25333	5.09333	4.70333	8.09333	5.89667	3.92333
Adur35162_comp1_c0_seq1	6.56333	9.89	9.74	17.0433	13.9	3.39333
Adur3516_comp3_c0_seq1	2.45667	0.896667	1.38	6.94	1.62333	0.193333
Adur35185_comp0_c0_seq1	1.53333	1.34	0.22	27.4333	0	0.0566667
Adur35199_comp4_c0_seq1	0.166667	1.01333	0.456667	4.25667	1.48667	0.853333
Adur35201_comp0_c0_seq1	0	0.59	0.233333	4.12333	1.67	1.03667
Adur35210_comp0_c0_seq1	2.32	2.32667	2.04333	12.15	3.35333	1.98667
Adur35214_comp0_c0_seq1	0.12	0.816667	0.533333	5.58667	2.17333	0.86
Adur3522_comp0_c0_seq1	1.75667	2.64	2.49333	5.86333	1.97	0.91
Adur35238_comp0_c0_seq1	5.71	1.19667	0.266667	5.16	1.57667	2.46333
Adur35258_comp0_c0_seq1	0.456667	0.84	0.39	10.36	1.54333	0.04
Adur3525_comp2_c0_seq2	3.94333	5.97667	3.77667	17.7767	9.11333	5.83
Adur35281_comp1_c1_seq1	2.35333	1.80333	2.54333	7.94333	1.05667	0.683333
Adur35282_comp0_c0_seq1	2.82667	4.97667	3.59667	12.2133	4.84	6.64333
Adur35310_comp0_c0_seq1	0.633333	1.34667	0.696667	9.30667	3.65	1.16667
Adur35315_comp0_c0_seq1	0	0	0	4.19333	0	0
Adur35317_comp0_c0_seq2	26.1133	34.09	29.36	51.0333	50.84	37.18
Adur35332_comp1_c0_seq1	22.7467	28.8233	17.5267	72.51	55.0267	25.03
Adur35338_comp0_c0_seq3	15.6833	19.3333	13.98	28.9767	17.6533	16.83
Adur35359_comp0_c0_seq1	12.06	14.87	9.28667	77.65	52.74	6.56667
Adur35380_comp0_c0_seq4	1.86667	3.49333	2.4	15.2	3.85667	5.35333
Adur35390_comp0_c0_seq2	2.32333	2.14	0.85	5.91667	6.06667	3.93667
Adur35396_comp3_c0_seq3	4.42	5.81333	4.47333	10.7167	5.83667	6.13667
Adur35408_comp0_c0_seq1	4.86333	4.25	2.52	12.3133	12.8433	5.54333
Adur35408_comp0_c0_seq3	3.3	3.94333	2.96	12.0733	13.3033	7.07333
Adur35442_comp0_c0_seq1	1.68667	2.43333	1.55333	5.63	2.75	0.49
Adur35458_comp0_c0_seq2	0.673333	1.58667	0.556667	10.19	5.06333	0.106667
Adur3547_comp0_c0_seq2	2.03333	2.03333	1.38333	13.6333	4.86	1.39
Adur35531_comp0_c0_seq1	0.213333	0.19	0.14	54.6133	0.206667	0.45
Adur35531_comp1_c0_seq1	0	0.47	0	34.5467	0.373333	0
Adur35543_comp0_c0_seq2	1.11333	6.31333	5.30667	10.34	11.5533	3.36333
Adur35555_comp0_c0_seq1	0.38	0.416667	0.323333	15.9767	8.36333	0.643333
Adur35567_comp0_c0_seq27	3.06667	3.19	3.15667	4.6	2.89	3.40667
Adur35577_comp0_c0_seq1	15.23	18.16	15.6167	27.9467	18.49	11.78
Adur35579_comp0_c0_seq1	2.25667	3.64	1.29667	17.8633	14.7733	1.72667
Adur35592_comp0_c0_seq1	21.45	22.64	20.6133	32.2133	34.0967	22.8967
Adur35632_comp0_c0_seq1	12.1933	10.1767	7.69667	22.86	11.9767	6.39667
Adur35633_comp0_c0_seq1	7.62333	9.39667	7.93	18.42	8.36	3.9
Adur35639_comp1_c0_seq1	1.40333	1.67333	0.93	13.6	2.33667	5.56667
Adur35646_comp2_c0_seq1	8.50667	14.33	11.34	16.68	12.6533	11.61
Adur35650_comp0_c0_seq1	4.08	7.57333	4.57333	10.11	9.01667	7.08
Adur35653_comp0_c0_seq1	0	0.443333	0.323333	11.86	2.51667	0.996667
Adur35658_comp2_c0_seq2	2.47	3.97333	3.26	10.1367	9.07667	6.27333
Adur3567_comp0_c0_seq1	2.86	5.46	3.76333	17.0867	5.22	3.24667
Adur35707_comp0_c0_seq1	0.346667	1.05	0.07	6.63667	4.04667	0.273333
Adur35708_comp0_c0_seq1	1.11333	2.21	0.646667	12.1733	8.38667	0.803333
Adur35710_comp0_c0_seq1	3.42333	5.59333	4.57333	11.73	6.73667	3.94
Adur35714_comp1_c0_seq1	1.32667	2.12	2	7.08667	1.22667	0.576667
Adur35738_comp0_c0_seq1	6.70333	7.11	3.94667	11.4467	10.24	4.93
Adur35738_comp1_c0_seq1	2.70667	6.90333	3.18333	10.08	8.47	3.59667
Adur35741_comp0_c0_seq1	2.49667	4.44667	3.98	11.2233	4.43667	3.48333
Adur35757_comp2_c0_seq2	4.75333	3.80667	4.21667	5.74333	4.85	4.88333
Adur3575_comp0_c0_seq1	6.35333	9.48667	5.98667	10.35	9.65667	7.5
Adur35765_comp0_c0_seq1	2.01333	2.51333	1.87	4.12333	2.63667	1.73333
Adur35773_comp0_c0_seq1	13.2467	26.4	11.9633	83.12	54.2267	45.97
Adur35774_comp1_c0_seq1	6.97	8.08	5.03	8.69333	8.01667	6.14667
Adur35801_comp0_c0_seq1	0.773333	1.12667	0.166667	5.13333	3.19333	0.25
Adur35803_comp0_c0_seq1	0.486667	0.53	0.0733333	5.58333	1.02667	0.236667
Adur35804_comp0_c0_seq1	2.08	4.50667	2.18333	7.55667	3.9	2.76
Adur35811_comp0_c0_seq2	1.73667	3.27333	0.933333	11.1267	4.39667	1.68333
Adur35823_comp1_c0_seq2	5.83333	8.62667	6.83333	28.22	7.91	4.83667
Adur35824_comp0_c1_seq1	2.75	3.65667	2.47	12.88	4.26	3.55667
Adur35830_comp0_c0_seq1	0.626667	0.983333	0.25	5.66	5.13	0.343333
Adur35830_comp0_c1_seq1	0.726667	1.02667	0.353333	5.58333	3.72667	0.2
Adur35831_comp0_c0_seq1	1.27333	2.43667	1.46667	9.12333	4.30667	1.74
Adur35833_comp0_c0_seq1	2.14667	2.92333	2.84	5.19333	3.05667	2.59333
Adur35841_comp0_c0_seq1	1.86333	2.66667	1.59333	4.14	3.46333	2.13333
Adur35859_comp0_c0_seq4	2.01333	1.34333	0.946667	16.1167	1.58667	0.103333
Adur35874_comp1_c1_seq1	5	4.42667	4.49333	15.1267	3.61667	0.763333
Adur35881_comp0_c0_seq5	3.62333	5.1	4.91	9.29	5.93333	4.42333
Adur35899_comp0_c0_seq3	0.693333	0.92	0.82	4.08333	2.50333	2.05667
Adur35905_comp2_c1_seq1	52.2733	53.46	44.09	80.3933	69.1367	65.8467
Adur35928_comp0_c0_seq2	4.83667	5.46	4.74333	9.86333	6.48333	3.32333
Adur35950_comp1_c0_seq1	4.93667	4.52	3.87	5.56667	5.84333	3.01667
Adur35972_comp1_c0_seq2	7.80667	9.24	7.89667	12.3633	9.99333	9.89333
Adur35980_comp0_c0_seq1	1.54	3.07667	1.37	7.52333	2.91333	1.56667
Adur35981_comp0_c0_seq1	0.183333	1.39333	1.45667	5.86333	2.22333	1.26667
Adur35991_comp0_c0_seq2	76.3867	88.98	85.7333	93.8033	91.8633	76.0767
Adur36007_comp0_c0_seq1	6.96	4.04333	4.29667	10.1133	9.01333	6.22333
Adur36018_comp0_c0_seq1	3.65	5.26333	3.68667	9.57333	5.70667	3.20333
Adur36022_comp0_c0_seq2	3.55667	4.81333	2.96	11.0667	5.42	4.06667
Adur36060_comp1_c0_seq2	4.77667	7.17	5.36667	16.4633	10.74	1.84
Adur36102_comp0_c0_seq1	3.39667	4.2	3.15667	7.35667	6.07667	4.2
Adur36110_comp0_c0_seq1	11.2933	15.94	9.77667	19.1367	12.0167	13.4933
Adur36119_comp1_c0_seq1	4.93333	5.89333	5.13	8.07	5.16	5.08667
Adur36143_comp0_c1_seq1	5.65667	8.8	6.91333	15.51	13.3967	7.88667
Adur36151_comp1_c0_seq3	3.89	4.24333	3	8.78333	4.24333	3.87667
Adur3615_comp0_c1_seq1	1.71	2.02667	1.35333	5.27333	2.13667	1.84333
Adur36161_comp0_c0_seq1	10.4933	11.07	12.0667	22.14	21.41	12.9467
Adur36190_comp0_c0_seq1	4.73333	9.20333	6.09333	13.77	10.72	6.54333
Adur36190_comp0_c1_seq1	5.74667	6.87333	4.24	14.0433	9.29667	5.82667
Adur36194_comp0_c0_seq12	13.68	20.3167	18.01	27.2233	20.9267	9.51333
Adur36194_comp0_c0_seq2	3.97	3.91667	2.81333	6.17667	4.55333	1.66
Adur36283_comp0_c0_seq1	0	0.646667	0.256667	7.58333	4.05333	0.44
Adur36285_comp0_c0_seq1	1.34667	1.19	0.636667	9.66667	3.55	0.296667
Adur3628_comp1_c0_seq1	3.4	4.6	2.33	9.69	4.58667	3.16
Adur36302_comp0_c0_seq2	2.79	0.993333	1.07667	4.00333	3.59667	1.04333
Adur36326_comp0_c0_seq2	27.8767	25.7067	23.0767	76.6133	48.04	46.34
Adur36353_comp2_c0_seq3	5.05667	6.24667	5.10667	8.96333	7.59	5.26333
Adur36355_comp0_c0_seq2	3.26333	4.78	3.92333	14.1767	6.15333	4.22
Adur36426_comp0_c0_seq1	4.13333	5.94667	5.85333	12.04	6.57667	2.57333
Adur36427_comp0_c0_seq1	2.51	2.43	2.75	5.97333	3.29333	1.94667
Adur3642_comp1_c0_seq1	1.64	3.63333	1.51333	6.96333	2.38	2.64
Adur36488_comp0_c0_seq1	1.88333	1.51333	1.01333	17.3033	9.21333	8.55667
Adur36526_comp2_c0_seq5	6.12667	10.57	5.09667	25.4667	14.04	8.69333
Adur36536_comp1_c0_seq2	3.56333	3.36333	2.9	7.26667	4.14667	2.04667
Adur36544_comp0_c0_seq2	9.60667	16.3467	7.53	55.4367	36.3967	23.82
Adur36560_comp0_c0_seq1	4.36667	4.24	3.42667	9.15667	4.11	5.59
Adur36563_comp4_c0_seq1	3.26	4.87667	4.1	6.69333	5.45	4.96333
Adur36615_comp1_c0_seq2	1.55667	2.71333	2.09333	4.50667	2.67333	2.66333
Adur36680_comp0_c0_seq2	4.00667	3.89667	3.41	4.98	3.35667	3.52333
Adur36687_comp0_c0_seq1	21.1433	24.35	26.53	107.283	0.416667	0.26
Adur36694_comp1_c0_seq2	33.09	48.7433	32.0633	72.65	81.7867	41.5367
Adur36751_comp2_c0_seq1	0.653333	1.59	1.20333	4.75667	2.25	2.09667
Adur36751_comp4_c0_seq1	1.41667	1.87667	1.69333	4.95333	2.74667	2.94667
Adur36784_comp0_c0_seq1	2.97	3.97333	2.32333	17.9033	1.12	0
Adur36794_comp0_c0_seq1	1.64333	3.34	3.06333	6.32667	3.35	3.17
Adur36800_comp2_c0_seq1	4.02667	3.34	3.50667	7.28	2.33	4.13333
Adur36828_comp0_c0_seq1	5.53333	6.63667	5.50333	14.3733	8.38333	5.50333
Adur36828_comp1_c0_seq1	4.05333	3.96333	2.29667	6.22333	2.99	3.57333
Adur36835_comp0_c0_seq2	3.48	2.7	1.06333	31.4033	2.31	2.35
Adur36853_comp0_c0_seq1	3.38667	3.47333	3.41	8.13	6	5.67667
Adur36881_comp0_c0_seq1	1.24667	0.763333	0.293333	4.15333	1.62	0.15
Adur36897_comp0_c0_seq1	0.446667	0.736667	0.106667	10.3667	0.433333	0.133333
Adur36901_comp0_c0_seq1	0.34	0.453333	0.506667	4.71667	0.16	0.186667
Adur36914_comp0_c0_seq2	3.42333	3.31333	2.82667	6.5	4.21333	2.17
Adur36950_comp2_c0_seq1	0.816667	0.846667	0.336667	6.46	3.30667	0.223333
Adur36955_comp0_c0_seq1	0.763333	4.42333	1.37	7.56333	1.86667	1.16
Adur36973_comp0_c0_seq1	2.15	5.23333	5.59667	5.65333	5.44	4.41667
Adur37040_comp0_c0_seq4	4.70667	4.93667	4.64333	7.71333	6.27667	3.69667
Adur37044_comp2_c0_seq1	6.49667	6.41333	5.6	26.0867	3.81	3.52333
Adur37072_comp0_c0_seq1	2.10667	4.73333	2.56	13.3333	6.07667	4.67
Adur37074_comp0_c0_seq1	0	0	0	4.13	0.853333	0
Adur37115_comp1_c0_seq3	49.51	82.75	47.7333	155.84	86.71	53.8033
Adur37121_comp0_c0_seq1	11.44	8.53	6.12333	10.57	12.23	5.27
Adur37219_comp0_c0_seq6	8.34	8.87667	8.05333	21.19	22.3133	13.6567
Adur37221_comp0_c0_seq1	14.1367	18.0367	12.7533	23.9267	23.46	16.0233
Adur37238_comp4_c0_seq1	1.73333	4.55	0.686667	22.4133	7.70667	7.95333
Adur37242_comp0_c0_seq2	39.8633	47.49	36.4633	64.4533	58.5833	42.0867
Adur37244_comp0_c0_seq1	1.58	2.77667	1.63667	11.3633	4.24333	5.61
Adur37298_comp1_c0_seq1	4.75667	4.81667	3.55667	5.11333	5.15	4.61333
Adur37304_comp2_c0_seq1	11.2433	11.7733	6.61667	34.18	14.4333	3.17667
Adur37306_comp0_c0_seq2	4.97333	5.21667	6.76	11.3	11.6733	6.93333
Adur37408_comp1_c0_seq1	4.87	10.5967	8.67333	14.05	12.3233	7.64333
Adur37418_comp0_c0_seq7	2.29333	3.21333	2.46	10.18	4.84667	2.86667
Adur3743_comp0_c0_seq2	0.513333	1.17333	0.653333	7.59	3.12	3.76333
Adur3746_comp0_c0_seq1	2.23333	5.06667	2.14	9.00667	4.23667	3.71667
Adur37475_comp0_c0_seq1	1.7	3.25333	1.08667	4.24	1.98	2.17667
Adur37493_comp0_c0_seq4	2.55667	5.24667	3.23	25.4033	4.98667	3.89333
Adur37504_comp0_c0_seq1	4.12333	3.28667	2.47	18.5833	5.18667	0.55
Adur37514_comp0_c0_seq2	3.89	5.00667	4.59333	9.44	3.71	2.68667
Adur3762_comp0_c0_seq1	5.46	6.37667	4.17	5.80667	6.16667	4.88667
Adur3765_comp0_c0_seq1	2.33333	2.33333	1.79	7.45333	3.46333	3.02
Adur37661_comp0_c0_seq1	2.02667	2.97	1.77333	6.09667	2.99333	1.46333
Adur37661_comp0_c0_seq2	4.04333	3.04333	2.68333	5.55667	3.60667	1.62
Adur37729_comp0_c0_seq3	4.20667	3.93333	3.23667	8.45667	7.09	4.88
Adur3772_comp0_c0_seq2	10.7033	10.2633	10.4433	15.78	13.9967	11.2433
Adur37779_comp0_c0_seq5	4.44333	4.18667	4.52	10.0833	4.61	3.33667
Adur37786_comp0_c0_seq2	2.51333	6.01333	2.51333	17.7367	7.9	7.52333
Adur37830_comp0_c0_seq2	10	12.82	9.96333	14.2867	12.3533	8.78
Adur37902_comp0_c0_seq1	1.92	2.16	1.31	7.74333	6.18667	4.31667
Adur37916_comp0_c0_seq2	1.40667	2.13333	0.82	11.54	8.18	0.993333
Adur3806_comp2_c0_seq1	6.72667	5.46333	8.86	119.787	68.66	8.45667
Adur38103_comp1_c0_seq1	2.47333	1.10333	0.93	5.18333	4.11333	2.62333
Adur38112_comp0_c0_seq1	3.42	4.66	4.21333	5.14333	4.44333	3.62
Adur3813_comp0_c0_seq2	1.48667	2.33333	1.49667	4.74667	1.5	1.83333
Adur38150_comp1_c0_seq1	7.41667	9.13667	7.94667	11.2067	8.94333	7.36333
Adur381_comp0_c0_seq1	0.103333	0.326667	0.08	9.27667	11.34	0.83
Adur38216_comp1_c0_seq1	3.52667	4.36667	3.99333	7.43	7.11333	3.66667
Adur38224_comp0_c0_seq1	12.7867	12.42	8.61333	24.62	22.4633	18.7033
Adur38257_comp0_c0_seq1	6.38	6.44	6.44667	7.40667	6.12333	6.65
Adur38264_comp0_c0_seq1	4.21333	3.84667	5.13	5.84	5.37333	4.33667
Adur38293_comp2_c0_seq1	1.53	2.37667	3.74	6.04	5.27	2.68667
Adur38296_comp1_c0_seq1	6.13667	9.59667	6.34	16.5733	15.6667	8.18667
Adur38298_comp0_c0_seq1	0.363333	1.07333	0.636667	8.73667	0.26	0
Adur38298_comp3_c0_seq1	0	1.58333	0.846667	9.67	0	0
Adur38309_comp0_c1_seq1	1.08667	1.59333	0.75	4.42667	2.45	0.356667
Adur38319_comp1_c0_seq2	1.42667	4.4	2.27333	4.97667	3.96333	3.35
Adur38328_comp0_c0_seq1	28.9233	32.69	26.68	38.2867	40.5467	29.5433
Adur38399_comp0_c0_seq1	9.87667	10.7767	10.4	14.6467	10.8833	9.97333
Adur38404_comp0_c0_seq1	7.19333	8.45667	5.26333	13.4867	10.02	1.75
Adur38425_comp0_c0_seq3	2.48667	2.62667	2.43333	4.49	3.70333	3.44667
Adur3842_comp0_c0_seq8	9.46333	12.6433	11.37	15.3633	14.9333	11.71
Adur38449_comp0_c0_seq5	34.4933	45.6867	35.6567	44.3333	44.5233	30.7167
Adur38463_comp0_c0_seq2	0.866667	1.54667	1.44667	9.64667	2.34	0.706667
Adur3846_comp0_c0_seq1	3.68	3.78667	5.18333	7.14667	6.35	4.8
Adur3850_comp0_c0_seq1	0.886667	1.11	0.67	4.85	2.46667	1.03333
Adur38514_comp4_c0_seq1	5.54	7.42667	8.65333	8.02	7.82667	7.1
Adur38546_comp0_c0_seq1	0.633333	1.70667	0.916667	10.1767	7.1	5.27
Adur3854_comp0_c0_seq4	10.4267	10.5033	10.2033	18.3367	12.5967	12.3933
Adur38551_comp0_c0_seq1	1.18667	1.2	0.876667	12.8533	3.94667	3.02
Adur38556_comp2_c0_seq1	8.39	10.8133	9.21667	11.3633	9.90333	9.03333
Adur38566_comp1_c0_seq7	0	0.196667	0.0233333	5.85667	2.77	0.846667
Adur38577_comp0_c0_seq1	0.323333	0.203333	0.356667	9.81333	1.11	0.386667
Adur38581_comp0_c0_seq1	4.32333	4.37	2.73667	5.69667	3.89	3.88333
Adur3859_comp2_c0_seq1	3.38333	4.08667	2.15667	5.91333	3.11	3.18
Adur38617_comp2_c0_seq1	9.74333	7.50333	2.46667	58.47	3.04333	0.47
Adur38617_comp4_c0_seq1	13.4967	11.69	5.95	79.32	3.78333	0.89
Adur38662_comp0_c0_seq2	4.32	5.78667	4.33667	15.8533	11.0533	8.1
Adur38669_comp0_c0_seq1	0.766667	1.33667	0.85	7.53333	3.88667	3.24667
Adur38674_comp0_c0_seq8	4.26	4.81333	4.17667	7.57667	3.43667	4.84667
Adur38681_comp2_c0_seq1	1.39667	3.92	0.683333	6.07667	4.13	2.05333
Adur38744_comp0_c0_seq1	9.81333	8.84	7.55	12.0767	11.69	9.70667
Adur38784_comp0_c0_seq1	1.59	1.45667	1.80667	6.25333	0.936667	0.223333
Adur38788_comp1_c0_seq3	6.35667	9.63667	5.36667	16.2367	13.28	6.92333
Adur3878_comp0_c0_seq2	5.34667	6.34	5.41	24.7533	11.7367	5.66667
Adur3878_comp1_c0_seq1	7.33333	8.68667	5.91	29.92	20.87	8.44333
Adur38796_comp0_c0_seq1	2.05333	1.57333	1.78333	6.35333	1.11667	0.323333
Adur38814_comp1_c0_seq1	5.69333	8.89	6.91	14.83	7.31333	9.23667
Adur38923_comp0_c0_seq2	14.2133	21.8167	16.0267	34.3467	24.7267	21.8867
Adur38930_comp0_c0_seq1	1.68667	1.5	0.343333	7.88333	1.22	0.603333
Adur38934_comp0_c0_seq2	1.63	4.83667	3.64667	9.38	5.18667	4.26333
Adur38958_comp0_c0_seq1	1.56333	3.39	1.18667	15.1333	4.69	4.23667
Adur3896_comp2_c0_seq1	0.476667	1.84333	0.686667	7.66	3.15333	2.78
Adur38981_comp0_c0_seq1	1.79333	2.57667	1.60333	9.24667	4.25	1.98
Adur38981_comp1_c0_seq2	2.24667	3.54667	1.69333	11.67	5.15333	2.06667
Adur38_comp0_c0_seq1	0.28	0.386667	0.16	4.37	1.36	0.123333
Adur3901_comp0_c0_seq1	0.986667	1.34667	0.79	5.07667	1.73667	1.09333
Adur39023_comp0_c0_seq2	5.35	4.52667	4.35667	10.0567	8.65333	4.72333
Adur39051_comp1_c0_seq14	4.27667	5.60333	4.21667	7.2	4.38667	5.18333
Adur3907_comp1_c0_seq1	2.95667	3.26667	2.39333	5.23667	3.32	1.45667
Adur39083_comp1_c0_seq1	6.69333	7.95333	8.93	25.8067	15.1067	4.13
Adur390_comp0_c0_seq2	3.24333	5.72667	3.03667	17.9967	7.51667	4.37333
Adur39110_comp0_c0_seq1	3.12667	0.746667	2.28667	8.70333	2.77667	0.103333
Adur39110_comp0_c1_seq1	1.60333	1.57333	2.67667	10.9667	3.08333	0.4
Adur39125_comp0_c0_seq1	60.78	80.9867	43.7567	135.477	96.0033	52.8467
Adur39129_comp1_c0_seq1	1.47667	1.69	0.876667	4.15	2.49667	2.04667
Adur3913_comp0_c0_seq2	2.61	2.97333	2.10667	7.95333	5.74	5.08
Adur3913_comp0_c0_seq3	4.16	4.67667	4.34333	6.40667	5.40333	5.13667
Adur3914_comp1_c0_seq1	5.3	7.30667	5.02	11.3467	12.31	6.79
Adur39196_comp0_c0_seq4	2.74333	3.63667	3.2	8.15667	4.46333	4.39
Adur3919_comp0_c0_seq1	3.82	6.01667	2.62	8.96333	7.76667	6.66333
Adur39205_comp0_c0_seq1	13.05	18.1767	12.6167	33.3033	28.39	18.2233
Adur39235_comp0_c0_seq1	1.52	3.61667	2.24	4.17667	3.89333	2.62667
Adur39246_comp0_c0_seq2	1.31333	2.34333	1.66667	5.54	3.52	3.08667
Adur3924_comp0_c0_seq1	4.84	7.56	5.62	9.42667	7.32333	6.73333
Adur39280_comp3_c0_seq1	1.35	2.59667	1.26	5.02	1.91	2.73
Adur39282_comp0_c0_seq3	3.00667	3.07667	3.45	4.64667	4.65333	2.76333
Adur39301_comp0_c0_seq1	12.6067	14.64	11.76	39.9733	27.3567	11.1033
Adur39326_comp0_c0_seq2	3.61333	4.67667	2.64	18.7367	13.5333	7.56667
Adur39339_comp0_c0_seq2	8.53	15.53	9.34	38.7667	24.0633	15.4633
Adur39351_comp0_c0_seq1	6.60333	8.41667	6.58667	15.0667	5.78667	4.11
Adur39429_comp1_c0_seq1	14.9933	15.3567	12.22	19.1267	16.15	11.0067
Adur39446_comp1_c0_seq1	3.96	3.9	2.6	5.02	5.37	3.75667
Adur39479_comp0_c0_seq1	3.39	2.96	2.19333	5.50333	2.95	3.23
Adur39480_comp0_c0_seq1	2.27667	3.89667	1.40333	9.44	6.60333	2.84333
Adur39609_comp0_c0_seq1	1.45333	1.97333	1.21333	9.13667	1.69667	0.976667
Adur39613_comp1_c0_seq1	1.7	1.61667	1.44667	4.45	1.9	1.95333
Adur39619_comp1_c0_seq1	10.01	11.6	9.05333	22.72	21.2367	16.02
Adur39634_comp0_c0_seq1	0.103333	0.553333	0.126667	11.9567	6.37333	0.35
Adur39640_comp0_c0_seq1	0.583333	1.47333	1.08667	4.33333	1.54333	1.95333
Adur39642_comp0_c0_seq4	7.28333	6.16	6.21	18.7633	10.2367	3.89
Adur39643_comp0_c0_seq3	11.6467	12.2833	13.5867	15.5833	15.5067	13.9633
Adur39677_comp0_c0_seq3	13.2567	15.11	12.73	22.6433	15.0933	15.98
Adur3969_comp0_c0_seq1	7.18667	5.48333	6.40333	26.0433	15.85	11.37
Adur396_comp0_c0_seq1	36.2333	48.23	27.5833	97.43	75.18	40.0567
Adur39707_comp0_c0_seq1	23.7967	33.1533	36.1633	99.16	35.8733	12.99
Adur39707_comp3_c0_seq1	24.9333	42.38	44.6067	122.73	37	14.7933
Adur39726_comp0_c0_seq1	1.12667	1.93	0.933333	12.8233	10.22	0.42
Adur3972_comp0_c0_seq1	4.44333	2.68333	2.56	4.75667	4.71667	3.9
Adur39744_comp0_c0_seq2	1.59	2.22	1.13333	9.44667	1.71667	0.1
Adur39747_comp1_c0_seq1	3.59	4.98	2.37333	20.4867	20.2167	1.98333
Adur3974_comp0_c0_seq1	8.53	6.16333	7.92	27.91	13.3633	9.44333
Adur3974_comp0_c1_seq2	5.57667	5.03333	5.42333	17.9133	9.49	7.51
Adur39750_comp0_c0_seq1	3.82333	6.93	3.95667	8.04333	6.57333	4.72333
Adur39758_comp0_c0_seq1	1.8	1.72667	3.05333	4.19667	2.63667	2.05333
Adur39762_comp1_c0_seq2	2.99333	3.98333	3.75333	4.84667	5.07	3.69
Adur39764_comp1_c0_seq1	1.14333	1.62	1.14333	33.4433	6.45667	0.676667
Adur39767_comp0_c0_seq1	0.11	0.143333	0.0333333	4.94	0.106667	0
Adur39777_comp0_c0_seq1	3.22667	3.1	2.65	5.88333	2.86333	3.1
Adur39780_comp0_c0_seq4	1.19	1.22667	1.62667	15.8033	3.26667	1.80667
Adur3981_comp2_c0_seq1	0	1.48667	0.963333	4.18	3.09667	1.45333
Adur39836_comp1_c0_seq11	3.49333	3.72667	3.13333	8.42	7.38667	5.07333
Adur39837_comp0_c0_seq3	1.86667	3.10667	2.92	7.10667	2.70333	2.26
Adur39842_comp0_c0_seq2	3.25	3.47667	3.45333	5.54	3.97667	3.54
Adur39865_comp0_c0_seq1	5.27333	8.5	6.90667	15.6333	7.51333	7.88
Adur3986_comp0_c0_seq1	2.54667	3.63667	2.49667	7.66667	3.34667	3.27667
Adur39873_comp0_c0_seq1	3.79	5.6	4.08667	12.9033	6.50333	4.63
Adur39888_comp0_c0_seq1	0.88	1.11	0.633333	18.6533	9.17667	5.30333
Adur39894_comp0_c0_seq1	7.08333	8.44667	6.21	18.0133	11.4467	3.58667
Adur39911_comp3_c0_seq1	3.03333	5.96667	3.95333	15.7167	7.99667	5.9
Adur39927_comp0_c0_seq1	1.13667	0.786667	0.683333	8.03333	4.90333	3.9
Adur39972_comp0_c0_seq1	0	0	0	7.22667	0.163333	0
Adur39975_comp1_c0_seq1	5.29333	6.72667	5.63333	8.34667	7.78333	6.59667
Adur39978_comp0_c1_seq1	6.62	7.47	4.93667	18.8467	14.0867	11.5033
Adur39986_comp0_c0_seq2	6.74	9.25667	7.85	21.3433	11.86	9.61667
Adur39995_comp0_c0_seq1	0.8	0.433333	0.386667	5.43667	0.476667	0.0933333
Adur39998_comp0_c0_seq2	3.73	4.10667	3.63333	7.92333	5.20667	5.55
Adur3999_comp0_c0_seq1	23.01	24.1167	14.4867	56.68	39.7567	16.6233
Adur40008_comp0_c0_seq1	9.37	8.01667	7.10333	10.35	10.34	7.29
Adur4000_comp0_c0_seq1	0.326667	0.42	0.536667	4.86	1.97	1.00667
Adur40015_comp0_c0_seq3	13.89	18.9067	12.55	31.2	19.67	15.3167
Adur40029_comp0_c0_seq1	1.48	0.72	0.97	6.17	2.16333	2.45
Adur40036_comp0_c0_seq5	1.37333	2.41	0.55	43.2333	7.37667	4.89333
Adur40087_comp2_c0_seq1	30.2933	49.0367	25.4967	80.03	64.1833	33.4633
Adur40088_comp0_c0_seq1	3.59333	5.04667	4.35	8.57333	6.03333	2.05667
Adur40107_comp0_c0_seq1	2.94	7.80667	4.49333	11.6767	4.73	4.69667
Adur40112_comp0_c0_seq1	26.9033	43.1933	22.2967	107.82	64.3867	51.63
Adur40142_comp0_c0_seq2	4.59667	4.71	4.48	7.13	5.15	5.19667
Adur40145_comp0_c0_seq1	23.6733	42.6933	29.6567	141.187	84.4333	35.5
Adur40150_comp0_c0_seq1	0.53	1.80333	1.05333	5.41	0.643333	0.516667
Adur40204_comp0_c0_seq1	0	0.553333	0.176667	8.39	0.806667	0.21
Adur40204_comp0_c1_seq1	0.613333	0.846667	0.546667	14.8533	1.42667	0.163333
Adur40210_comp1_c0_seq2	2.31333	6.03333	3.92	11.3833	6.30333	6.46
Adur40220_comp1_c0_seq1	0.233333	0.603333	0.136667	4.39667	3.41	0.973333
Adur40220_comp1_c1_seq1	0.673333	0.426667	0.366667	5.25667	4.70667	1.1
Adur40224_comp0_c0_seq2	1.93333	2.62667	1.79	8.78	7.59	5.37333
Adur40229_comp1_c0_seq2	3.3	4.52	3.60333	8	5.03667	4.57667
Adur40236_comp0_c1_seq1	0.943333	2.38667	1.13	6.13667	4.38333	2.75
Adur40243_comp0_c0_seq2	2.59	5.00333	3.51333	18.51	8.44	6.69
[truncated: 5,589 more rows]

## Sheet: VN-II GO
Sample	Population	p-value	adjusted p	VN-II: upregulation in Vegetative shoot tip	Pathway groups
7	8	2.93757e-09	3.42115e-09	auxin efflux carrier complex	Plant hormone
19	60	6.55077e-08	7.6263e-08	auxin polar transport
85	617	6.28597e-06	7.30838e-06	auxin-activated signaling pathway
88	653	1.06094e-05	1.23322e-05	cell cycle	cell differentiation and proliferation
150	850	1.21154e-17	1.41204e-17	cell division
1	1	0	0	cell fate commitment
1	1	0	0	cell morphogenesis involved in conjugation with
35	202	2.20389e-05	2.56074e-05	cell proliferation
2	3	0.000631836	0.000730277	cell septum
138	1230	0.000532953	0.000617024	cell wall
9	33	0.000314109	0.000363939	cell wall biogenesis
2	3	0.000631836	0.000730277	cell-cell adherens junction
10	28	9.9648e-06	1.15833e-05	gametophyte development
6	9	1.0546e-06	1.22677e-06	inflorescence meristem growth
37	242	0.000216289	0.000250772	leaf development
6	8	2.53356e-07	2.94851e-07	leaf formation
4	6	2.59136e-05	3.01001e-05	leaf shaping
13	36	7.14061e-07	8.3075e-07	maintenance of shoot apical meristem identity
4	6	2.59136e-05	3.01001e-05	male germ cell nucleus
4	10	0.00081027	0.000935767	male meiosis sister chromatid cohesion
7	24	0.000613667	0.00071039	meristem development
7	17	3.50763e-05	4.07325e-05	meristem initiation
11	43	0.000193317	0.000224189	meristem maintenance
13	42	6.05905e-06	7.04496e-06	meristem structural organization
80	355	3.65786e-16	4.26293e-16	mitosis
5	13	0.000402308	0.000465957	mitotic S phase
2	2	0	0	negative regulation of asymmetric cell division
2	3	0.000631836	0.000730277	oogenesis
2	2	0	0	positive regulation of cell communication
2	3	0.000631836	0.000730277	positive regulation of cell-cell adhesion mediated
15	77	0.000733803	0.000847745	regulation of cell proliferation
8	12	4.35726e-08	5.07294e-08	regulation of mitotic cell cycle
1	1	0	0	site of polarized growth
5	9	2.66678e-05	3.09734e-05	somatic stem cell maintenance
30	187	0.000302021	0.000349983	spindle
1	1	0	0	spindle elongation
17	76	6.05595e-05	7.02888e-05	spindle pole
1	1	0	0	spindle stabilization
4	8	0.000208612	0.000241878	stem cell development
4	6	2.59136e-05	3.01001e-05	stem cell division
5	8	9.5925e-06	1.11511e-05	stem cell fate determination
6	18	0.000464524	0.000537877	stem cell maintenance
4	6	2.59136e-05	3.01001e-05	generative cell mitosis
18	54	5.15176e-08	5.99777e-08	chromatin	DNA/chromosome modification
56	265	9.03392e-11	1.05232e-10	chromatin modification
12	52	0.000351117	0.000406772	chromatin remodeling complex
2	2	0	0	chromatin silencing at telomere
34	222	0.000346055	0.00040093	chromosome
9	23	8.64626e-06	1.00517e-05	chromosome condensation
14	68	0.000548925	0.00063548	chromosome segregation
13	47	2.59493e-05	3.01406e-05	condensed chromosome kinetochore
2	3	0.000631836	0.000730277	delta DNA polymerase complex
502	4402	8.34748e-12	9.7258e-12	DNA binding
15	55	9.81404e-06	1.14083e-05	DNA methylation
4	7	8.4226e-05	9.77073e-05	DNA methylation on cytosine within a
4	7	8.4226e-05	9.77073e-05	DNA polymerase processivity factor activity
91	528	6.65815e-11	7.7562e-11	DNA repair
68	343	2.61002e-11	3.04063e-11	DNA replication
17	40	1.11784e-09	1.30197e-09	DNA replication initiation
2	3	0.000631836	0.000730277	DNA replication proofreading
11	20	1.03687e-08	1.20749e-08	DNA unwinding involved in DNA replication
8	29	0.000513121	0.000594115	DNA-(apurinic or apyrimidinic site) lyase activity
6	16	0.000194788	0.000225869	DNA-directed RNA polymerase IV complex
6	12	1.83751e-05	2.13534e-05	DNA-directed RNA polymerase V complex
2	3	0.000631836	0.000730277	double-strand/single-strand DNA junction binding
3	6	0.000705543	0.000815144	double-stranded methylated DNA binding
5	13	0.000402308	0.000465957	histidine-tRNA ligase activity
5	13	0.000402308	0.000465957	histidyl-tRNA aminoacylation
9	33	0.000314109	0.000363939	histone H3-K9 methylation
2	3	0.000631836	0.000730277	histone H3-R17 methylation
2	3	0.000631836	0.000730277	histone H3-R2 methylation
2	3	0.000631836	0.000730277	histone H3-R26 methylation
3	4	5.42138e-05	6.29272e-05	histone methyltransferase activity (H3-K9 specific)
2	3	0.000631836	0.000730277	meiotic chromosome separation
2	3	0.000631836	0.000730277	meiotic gene conversion
2	3	0.000631836	0.000730277	negative regulation of reciprocal meiotic recombination
1	1	0	0	nuclear cell cycle DNA replication
1	1	0	0	positive regulation of histone H3-K9 trimethylation
1	1	0	0	positive regulation of telomere maintenance via
2	2	0	0	premeiotic DNA replication
6	16	0.000194788	0.000225869	regulation of DNA methylation
8	16	1.64495e-06	1.91337e-06	regulation of DNA-dependent DNA replication initiation
3	5	0.00025246	0.000292568	regulation of double-strand break repair via
18	93	0.000308425	0.000357383	single-stranded DNA binding
9	18	4.94812e-07	5.75755e-07	sister chromatid cohesion
2	2	0	0	H4 histone acetyltransferase activity
6	14	6.81975e-05	7.91313e-05	histone-arginine N-methyltransferase activity
29	100	6.96465e-10	8.11231e-10	nuclear envelope	nuclear modification
3	5	0.00025246	0.000292568	nuclear envelope organization
8	26	0.000202876	0.000235241	nuclear euchromatin
2	2	0	0	nuclear inner membrane
1	1	0	0	nuclear matrix anchoring at nuclear membrane
33	161	7.81736e-07	9.09458e-07	nuclear membrane
1	1	0	0	nuclear migration along microfilament
31	89	8.15484e-13	9.50271e-13	nuclear pore
3	4	5.42138e-05	6.29272e-05	nuclear pre-replicative complex
2	3	0.000631836	0.000730277	nuclear replisome
1	1	0	0	nucleocytoplasmic shuttling complex
10	22	5.32802e-07	6.19923e-07	nucleocytoplasmic transport
1	1	0	0	nucleologenesis
338	1174	1.31161e-90	1.52905e-90	nucleolus
67	307	3.55039e-13	4.13733e-13	nucleoplasm
2	3	0.000631836	0.000730277	nucleoside transmembrane transporter activity, against a
44	147	1.98876e-14	2.31761e-14	nucleosome
50	171	1.2602e-15	1.46862e-15	nucleosome assembly
2	3	0.000631836	0.000730277	nucleotide-excision repair, DNA gap filling
1156	10447	4.20145e-23	4.89729e-23	nucleus
2	2	0	0	oocyte nucleus migration involved in oocyte
3	3	0	0	pronuclear migration
7	10	1.12803e-07	1.31312e-07	small nuclear ribonucleoprotein complex
11	27	8.05894e-07	9.37537e-07	small nucleolar ribonucleoprotein complex
5	14	0.00065288	0.000754515	structural constituent of nuclear pore
14	57	6.73361e-05	7.81363e-05	abaxial cell fate specification	cell structure
14	46	3.87495e-06	4.50676e-06	actin nucleation
6	13	3.6843e-05	4.27817e-05	adaxial/abaxial pattern specification
6	15	0.000118359	0.000137284	apical part of cell
7	22	0.000311852	0.000361344	miRNA binding	noncoding RNA activity
9	14	1.56434e-08	1.82149e-08	miRNA metabolic process
8	20	1.75549e-05	2.04043e-05	production of miRNAs involved in gene
5	10	6.17903e-05	7.17031e-05	production of siRNA involved in chromatin
15	33	2.40965e-09	2.8064e-09	production of siRNA involved in RNA
14	40	5.00976e-07	5.8291e-07	snoRNA binding
7	11	3.82125e-07	4.44672e-07	snRNA pseudouridine synthesis
2	2	0	0	box H/ACA snoRNA 3'-end processing
4	6	2.59136e-05	3.01001e-05	box H/ACA snoRNP complex
4	6	2.59136e-05	3.01001e-05	gene silencing by miRNA
7	16	2.00889e-05	2.33437e-05	(1->3)-beta-D-glucan binding	Others
4	6	2.59136e-05	3.01001e-05	[myelin basic protein]-arginine N-methyltransferase activity
1	1	0	0	3-methyl-2-oxobutanoate hydroxymethyltransferase activity
5	10	6.17903e-05	7.17031e-05	90S preribosome
1	1	0	0	adult locomotory behavior
11	46	0.000384777	0.000445754	adventitious root development
2	3	0.000631836	0.000730277	alpha DNA polymerase:primase complex
5	7	2.58819e-06	3.01045e-06	ammonia-lyase activity
10	32	4.33224e-05	5.03025e-05	anaphase-promoting complex
57	362	3.15196e-06	3.66599e-06	anchored component of plasma membrane
15	64	7.64884e-05	8.87489e-05	actin filament binding
1	1	0	0	actin filament bundle distribution
2	2	0	0	annulate lamellae
12	56	0.000755441	0.000872719	apical plasma membrane
5	12	0.000233636	0.000270861	apical protein localization
8	18	5.95944e-06	6.92934e-06	asparagine biosynthetic process
1	1	0	0	aspartate-ammonia ligase activity
6	18	0.000464524	0.000537877	aspartic-type peptidase activity
3	5	0.00025246	0.000292568	aspartyl-tRNA aminoacylation
1	1	0	0	astral microtubule organization
65	479	9.76732e-05	0.000113297	ATP-dependent helicase activity
3	4	5.42138e-05	6.29272e-05	atrial cardiac muscle cell action potential
2	3	0.000631836	0.000730277	atrial septum development
2	3	0.000631836	0.000730277	attachment of GPI anchor to protein
1	1	0	0	attachment of spindle microtubules to kinetochore
6	13	3.6843e-05	4.27817e-05	axon guidance
5	6	3.99097e-07	4.64409e-07	barbed-end actin filament capping
9	14	1.56434e-08	1.82149e-08	basal plasma membrane
10	41	0.000514227	0.000595378	base-excision repair
2	3	0.000631836	0.000730277	blastocyst formation
6	19	0.000681109	0.000787049	blood coagulation
2	1	0	0	border follicle cell migration
5	14	0.00065288	0.000754515	C-5 methylation of cytosine
14	42	1.04091e-06	1.21087e-06	Cajal body
2	3	0.000631836	0.000730277	cardiac muscle contraction
29	148	8.00712e-06	9.30895e-06	catalytic step 2 spliceosome
5	10	6.17903e-05	7.17031e-05	cation-transporting ATPase activity
5	12	0.000233636	0.000270861	cellular metal ion homeostasis
1	1	0	0	cellular response to sulfur starvation
5	14	0.00065288	0.000754515	cellular response to unfolded protein
1	1	0	0	cellular response to X-ray
9	17	2.38421e-07	2.77518e-07	chaperonin-containing T-complex
2	3	0.000631836	0.000730277	checkpoint clamp complex
22	74	3.10736e-08	3.61795e-08	chromosome, centromeric region
2	2	0	0	cleavage body
1	1	0	0	cognition
3	4	5.42138e-05	6.29272e-05	condensin complex
15	36	1.17411e-08	1.36723e-08	COPI vesicle coat
1	1	0	0	cortical actin cytoskeleton organization
9	10	2.16193e-11	2.51869e-11	cotyledon morphogenesis
1	1	0	0	CP2 mannose-ethanolamine phosphotransferase activity
24	139	0.000317547	0.000367911	Cul4-RING ubiquitin ligase complex
12	49	0.000185311	0.000214911	cuticle development
13	48	3.37444e-05	3.91881e-05	cytokinesis
22	129	0.00061168	0.00070811	cytoplasmic mRNA processing body
3	6	0.000705543	0.000815144	cytoplasmic translation
1	1	0	0	cytoskeletal anchoring at nuclear membrane
45	249	6.30707e-07	7.33817e-07	cytoskeleton
65	147	1.65124e-31	1.92483e-31	cytosolic large ribosomal subunit
39	101	2.37717e-17	2.77048e-17	cytosolic small ribosomal subunit
13	63	0.000767144	0.000886213	defense response to virus
2	2	0	0	delta24-sterol reductase activity
2	3	0.000631836	0.000730277	deoxyribonucleoside triphosphate biosynthetic process
2	3	0.000631836	0.000730277	deoxyribonucleotide biosynthetic process
4	5	4.65159e-06	5.40941e-06	detection of temperature stimulus
8	13	1.30702e-07	1.52144e-07	determination of bilateral symmetry
3	5	0.00025246	0.000292568	dihydroxy-acid dehydratase activity
2	2	0	0	diphosphomevalonate decarboxylase activity
5	11	0.000126007	0.000146147	diphthine synthase activity
14	24	6.17759e-11	7.19658e-11	dolichyl-diphosphooligosaccharide-protein glycotransferase activity
3	5	0.00025246	0.000292568	dopachrome isomerase activity
4	10	0.00081027	0.000935767	dUMP biosynthetic process
4	10	0.00081027	0.000935767	dUTP diphosphatase activity
4	10	0.00081027	0.000935767	dUTP metabolic process
1	1	0	0	ear morphogenesis
1	1	0	0	embryonic digestive tract morphogenesis
1	1	0	0	embryonic viscerocranium morphogenesis
6	8	2.53356e-07	2.94851e-07	ent-kaur-16-en-19-al oxidase activity
6	8	2.53356e-07	2.94851e-07	ent-kaur-16-en-19-ol oxidase activity
6	8	2.53356e-07	2.94851e-07	ent-kaurene oxidase activity
6	8	2.53356e-07	2.94851e-07	ent-kaurene oxidation to kaurenoic acid
2	3	0.000631836	0.000730277	enzyme-directed rRNA pseudouridine synthesis
5	13	0.000402308	0.000465957	ER membrane protein complex
10	30	2.15601e-05	2.50518e-05	establishment of planar polarity
2	2	0	0	establishment of pole plasm mRNA localization
6	16	0.000194788	0.000225869	establishment or maintenance of cell polarity
6	19	0.000681109	0.000787049	eukaryotic translation initiation factor 3 complex
2	3	0.000631836	0.000730277	exine
4	6	2.59136e-05	3.01001e-05	exonucleolytic nuclear-transcribed mRNA catabolic process involved
19	50	1.71538e-09	1.99787e-09	exosome (RNase complex)
1	1	0	0	external genitalia morphogenesis
1	1	0	0	extracellular vesicular exosome
1	1	0	0	eye morphogenesis
1	1	0	0	face morphogenesis
3	4	5.42138e-05	6.29272e-05	F-actin capping protein complex
1	1	0	0	fat cell differentiation
4	10	0.00081027	0.000935767	female meiosis sister chromatid cohesion
2	2	0	0	fertilization
2	2	0	0	fibroblast growth factor binding
1	1	0	0	flap endonuclease activity
69	471	5.07661e-06	5.9035e-06	flower development
2	2	0	0	forebrain neuroblast division
6	12	1.83751e-05	2.13534e-05	four-way junction DNA binding
1	1	0	0	gall bladder development
3	5	0.00025246	0.000292568	gamete generation
1	1	0	0	gamma-tubulin small complex
5	13	0.000402308	0.000465957	gene expression
19	104	0.000499438	0.000578288	gene silencing by RNA
32	187	5.76913e-05	6.69618e-05	glucan endo-1,3-beta-D-glucosidase activity
4	4	0	0	glucosyltransferase activity
2	3	0.000631836	0.000730277	glutamine secretion
9	31	0.000176545	0.00020475	glycogen phosphorylase activity
1	1	0	0	glycosylation
9	27	4.62445e-05	5.36939e-05	GMP biosynthetic process
7	14	5.48722e-06	6.38045e-06	GMP synthase (glutamine-hydrolyzing) activity
1	1	0	0	Golgi trans cisterna
6	12	1.83751e-05	2.13534e-05	guanine/thymine mispair binding
32	202	0.000260227	0.000301561	helicase activity
1	1	0	0	high molecular weight B cell growth
20	44	1.13112e-11	1.31781e-11	hydrolase activity, acting on acid anhydrides,
3	6	0.000705543	0.000815144	intercalated disc
5	14	0.00065288	0.000754515	internode patterning
61	477	0.000728626	0.000841789	intracellular protein transport
6	19	0.000681109	0.000787049	intramolecular transferase activity
8	14	3.37798e-07	3.93101e-07	jasmonic acid and ethylene-dependent systemic resistance,
7	16	2.00889e-05	2.33437e-05	kinetochore
2	3	0.000631836	0.000730277	lateral inhibition
2	2	0	0	L-lactate dehydrogenase activity
1	1	0	0	long term synaptic depression
4	8	0.000208612	0.000241878	lytic vacuole
2	3	0.000631836	0.000730277	M band
2	3	0.000631836	0.000730277	maintenance of centrosome location
1	1	0	0	mannosyl-oligosaccharide 1,3-1,6-alpha-mannosidase activity
8	24	9.9462e-05	0.000115369	maturation of 5.8S rRNA
6	16	0.000194788	0.000225869	maturation of SSU-rRNA from tricistronic rRNA
10	13	1.228e-10	1.4304e-10	MCM complex
2	2	0	0	MCM core complex
1	1	0	0	mediator complex binding
2	3	0.000631836	0.000730277	metaphase/anaphase transition of mitotic cell cycle
125	611	2.89211e-20	3.371e-20	microtubule
47	232	9.75025e-09	1.1355e-08	microtubule associated complex
41	212	2.74341e-07	3.19265e-07	microtubule motor activity
6	12	1.83751e-05	2.13534e-05	microtubule nucleation
5	10	6.17903e-05	7.17031e-05	microtubule plus-end binding
63	288	1.46656e-12	1.70891e-12	microtubule-based movement
5	12	0.000233636	0.000270861	minus-end-directed microtubule motor activity
7	14	5.48722e-06	6.38045e-06	mitochondrial nucleoid
7	15	1.08672e-05	1.26315e-05	mitochondrial outer membrane translocase complex
2	2	0	0	mitochondrial RNA catabolic process
4	9	0.000436036	0.000504934	mitochondrion organization
1	1	0	0	MLL3/4 complex
1	1	0	0	MMXD complex
31	186	0.00012123	0.00014061	modulation by virus of host morphology
2	3	0.000631836	0.000730277	mRNA (2'-O-methyladenosine-N6-)-methyltransferase activity
2	2	0	0	mRNA 3'-splice site recognition
3	6	0.000705543	0.000815144	mRNA 5'-UTR binding
8	30	0.000677497	0.000782942	mRNA export from nucleus
33	106	6.63205e-12	7.72735e-12	mRNA transport
22	98	7.24897e-06	8.42778e-06	multidimensional cell growth
6	12	1.83751e-05	2.13534e-05	MutSalpha complex
2	3	0.000631836	0.000730277	MutSbeta complex
1	1	0	0	negative regulation of establishment of actomyosin
2	3	0.000631836	0.000730277	negative regulation of neuron differentiation
2	2	0	0	negative regulation of nodal signaling pathway
2	1	0	0	negative regulation of oskar mRNA translation
2	2	0	0	neuron migration
1	1	0	0	non-growing cell tip
7	17	3.50763e-05	4.07325e-05	nuclear body
9	15	4.32795e-08	5.03896e-08	oligosaccharyltransferase complex
17	45	1.11035e-08	1.29303e-08	organ formation
1	1	0	0	outflow tract morphogenesis
4	7	8.4226e-05	9.77073e-05	PCNA complex
3	5	0.00025246	0.000292568	peptidoglycan binding
2	3	0.000631836	0.000730277	pericentriolar material
3	5	0.00025246	0.000292568	phenylpyruvate tautomerase activity
8	21	2.83719e-05	3.29516e-05	phloem transport
4	10	0.00081027	0.000935767	phosphatidylinositol-4-phosphate binding
53	302	2.14289e-07	2.49436e-07	phragmoplast
9	29	9.35496e-05	0.000108517	phragmoplast assembly
3	4	5.42138e-05	6.29272e-05	phytoceramidase activity
3	4	5.42138e-05	6.29272e-05	phytosphingosine biosynthetic process
2	3	0.000631836	0.000730277	plastid stroma
4	3	0	0	pole plasm oskar mRNA localization
3	5	0.00025246	0.000292568	polynucleotide 3'-phosphatase activity
2	3	0.000631836	0.000730277	polysaccharide transport
1	1	0	0	polytene chromosome
2	3	0.000631836	0.000730277	positive regulation of calcium ion transmembrane
2	2	0	0	positive regulation of canonical Wnt signaling
2	3	0.000631836	0.000730277	positive regulation of cation channel activity
1	1	0	0	positive regulation of cell migration
1	1	0	0	positive regulation of epidermal growth factor
4	9	0.000436036	0.000504934	positive regulation of growth rate
1	1	0	0	positive regulation of histone deacetylation
5	10	6.17903e-05	7.17031e-05	positive regulation of I-kappaB kinase/NF-kappaB signaling
5	10	6.17903e-05	7.17031e-05	positive regulation of ligand-dependent nuclear receptor
1	1	0	0	positive regulation of macroautophagy
3	4	5.42138e-05	6.29272e-05	positive regulation of mRNA splicing, via
2	2	0	0	positive regulation of neuroblast proliferation
1	1	0	0	positive regulation of ossification
2	3	0.000631836	0.000730277	positive regulation of potassium ion transmembrane
2	2	0	0	positive regulation of secondary growth
4	10	0.00081027	0.000935767	postreplication repair
3	6	0.000705543	0.000815144	posttranscriptional gene silencing by RNA
1	1	0	0	potassium channel regulator activity
1	1	0	0	progression of morphogenetic furrow involved in
3	5	0.00025246	0.000292568	proteasomal protein catabolic process
29	141	2.87031e-06	3.3385e-06	proteasome complex
11	26	4.85913e-07	5.65416e-07	proteasome core complex
1	1	0	0	protein body
2	3	0.000631836	0.000730277	protein C-terminal S-isoprenylcysteine carboxyl O-methyltransferase activity
75	599	0.000416461	0.000482307	protein folding
15	47	9.64325e-07	1.12182e-06	protein import into nucleus
1	1	0	0	protein localization
2	3	0.000631836	0.000730277	protein localization to endoplasmic reticulum
1	1	0	0	protein localization to medial cortex
3	3	0	0	protein localization to nucleus
11	40	8.97897e-05	0.000104159	protein N-linked glycosylation via asparagine
10	40	0.000407679	0.00047215	protein phosphorylation
16	84	0.000699349	0.000808103	protein polymerization
31	161	6.27726e-06	7.29847e-06	protein transporter activity
4	6	2.59136e-05	3.01001e-05	protein-arginine omega-N asymmetric methyltransferase activity
4	6	2.59136e-05	3.01001e-05	protein-arginine omega-N monomethyltransferase activity
1	1	0	0	protein-N-terminal asparagine amidohydrolase activity
11	38	5.11844e-05	5.94279e-05	proteolysis involved in cellular protein catabolic
12	31	6.353e-07	7.39139e-07	protoderm histogenesis
2	2	0	0	Pwp2p-containing subcomplex of 90S preribosome
4	5	4.65159e-06	5.40941e-06	pyrimidine dimer repair
7	14	5.48722e-06	6.38045e-06	pyrophosphatase activity
4	6	2.59136e-05	3.01001e-05	Rab guanyl-nucleotide exchange factor activity
2	3	0.000631836	0.000730277	racemase and epimerase activity, acting on
10	38	0.000249168	0.000288852	radial pattern formation
1	1	0	0	rDNA protrusion
3	4	5.42138e-05	6.29272e-05	recycling endosome
2	2	0	0	regulation of actin filament polymerization
2	3	0.000631836	0.000730277	regulation of cardiac muscle contraction by
2	2	0	0	regulation of centrosome duplication
2	2	0	0	regulation of development, heterochronic
3	4	5.42138e-05	6.29272e-05	regulation of developmental growth
1	1	0	0	regulation of endocannabinoid signaling pathway
6	12	1.83751e-05	2.13534e-05	regulation of ER to Golgi vesicle-mediated
25	134	6.75933e-05	7.84325e-05	regulation of flower development
2	3	0.000631836	0.000730277	regulation of gibberellic acid mediated signaling
1	1	0	0	regulation of hair cycle
2	3	0.000631836	0.000730277	regulation of heart rate by cardiac
2	2	0	0	regulation of immune response
1	1	0	0	regulation of JAK-STAT cascade
2	2	0	0	regulation of lipid metabolic process
13	61	0.00054365	0.000629391	regulation of meristem structural organization
6	8	2.53356e-07	2.94851e-07	regulation of nematode larval development
6	18	0.000464524	0.000537877	regulation of phosphorylation
2	2	0	0	regulation of pole plasm oskar mRNA
2	2	0	0	regulation of protein export from nucleus
1	1	0	0	regulation of Ras protein signal transduction
1	1	0	0	regulation of synapse organization
287	2244	3.89305e-12	4.53612e-12	regulation of transcription, DNA-templated
38	258	0.000395699	0.000458394	regulation of translation
2	3	0.000631836	0.000730277	regulation of ventricular cardiac muscle cell
5	9	2.66678e-05	3.09734e-05	response to lithium ion
10	43	0.00079763	0.000921405	response to molecule of bacterial origin
2	2	0	0	ribonuclease H2 complex
54	301	7.95662e-08	9.26243e-08	ribonucleoprotein complex
4	10	0.00081027	0.000935767	ribonucleoside-diphosphate reductase activity, thioredoxin disulfide as
4	10	0.00081027	0.000935767	ribonucleoside-diphosphate reductase complex
4	7	8.4226e-05	9.77073e-05	ribosomal small subunit assembly
126	502	7.96348e-29	9.28266e-29	ribosome
37	150	9.52159e-10	1.10903e-09	ribosome biogenesis
290	2042	8.29613e-18	9.6693e-18	RNA binding
3	5	0.00025246	0.000292568	RNA catabolic process
39	267	0.000404677	0.000468687	root development
8	11	1.18032e-08	1.37442e-08	root system development
1	1	0	0	rRNA export from nucleus
1	1	0	0	rRNA primary transcript binding
78	318	4.72252e-18	5.50435e-18	rRNA processing
4	5	4.65159e-06	5.40941e-06	rRNA pseudouridine synthesis
1	1	0	0	SA node cell action potential
9	32	0.000237095	0.000274864	SCAR complex
28	172	0.000347471	0.000402559	seed development
2	3	0.000631836	0.000730277	S-formylglutathione hydrolase activity
6	12	1.83751e-05	2.13534e-05	single base insertion or deletion binding
24	66	6.70651e-11	7.8123e-11	small ribosomal subunit
12	42	3.18787e-05	3.70235e-05	small-subunit processome
1	1	0	0	SMC loading complex
8	25	0.000143573	0.000166515	SOS response
4	7	8.4226e-05	9.77073e-05	specification of organ position
36	215	3.75502e-05	4.36016e-05	spliceosomal complex
2	2	0	0	stamen morphogenesis
5	8	9.5925e-06	1.11511e-05	stele development
242	827	5.9633e-67	6.95173e-67	structural constituent of ribosome
46	296	3.20187e-05	3.7185e-05	structural molecule activity
1	1	0	0	SUN-KASH complex
2	3	0.000631836	0.000730277	synapsis
4	7	8.4226e-05	9.77073e-05	termination of RNA polymerase III transcription
20	66	7.74377e-08	9.01491e-08	threonine-type endopeptidase activity
4	5	4.65159e-06	5.40941e-06	thymidine kinase activity
4	7	8.4226e-05	9.77073e-05	transcription elongation from RNA polymerase III
1	1	0	0	transcription export complex
14	43	1.47129e-06	1.71143e-06	transcription regulatory region sequence-specific DNA binding
582	5512	1.77447e-08	2.0661e-08	transcription, DNA-templated
223	833	1.89199e-54	2.20553e-54	translation
56	252	1.10973e-11	1.29293e-11	translation initiation factor activity
22	50	3.14457e-12	3.66411e-12	translational elongation
5	13	0.000402308	0.000465957	tRNA dihydrouridine synthase activity
5	13	0.000402308	0.000465957	tRNA dihydrouridine synthesis
2	3	0.000631836	0.000730277	tRNA pseudouridine synthesis
2	3	0.000631836	0.000730277	T-tubule organization
2	3	0.000631836	0.000730277	type I interferon signaling pathway
11	35	2.01341e-05	2.33955e-05	ubiquinol-cytochrome-c reductase activity
5	10	6.17903e-05	7.17031e-05	unfolded protein binding
1	1	0	0	uterus morphogenesis
2	3	0.000631836	0.000730277	ventricular cardiac muscle cell action potential
9	35	0.000531279	0.000615103	vernalization response
3	5	0.00025246	0.000292568	viral mRNA export from host cell
2	3	0.000631836	0.000730277	wybutosine biosynthetic process
18	93	0.000308425	0.000357383	xylem and phloem pattern formation
2	3	0.000631836	0.000730277	Z disc
4	9	0.000436036	0.000504934	zygote asymmetric cytokinesis in embryo sac

## Sheet: VN-III
gene	Seedling Leaf	Mainstem leaf	Lateralstem Leaf	Vegetative Shoot Tip	Roots	Nodules	**Expression is in FPKM
Adur10009_comp0_c0_seq1	6.63	6.99333	6.48667	12.59	9.91	12.8533
Adur10011_comp0_c0_seq2	9.85333	10.9533	9.59333	21.1133	19.3533	21.88
Adur10013_comp0_c0_seq2	0.55	2.68667	1.75	4.00333	1.58667	3.14
Adur10034_comp0_c0_seq1	8.69	9.56667	6.74667	9.05667	9.28	9.75333
Adur10044_comp1_c0_seq11	3.91667	4.21667	3.94333	5.42	4.34	5.14333
Adur10090_comp0_c0_seq1	10.1	10.9267	9.46	21.5933	12.1567	23.3467
Adur10176_comp0_c0_seq2	17.51	20.7533	19.0633	24.0733	25.42	27.68
Adur101_comp1_c0_seq4	2.14	3.51	2.76	7.52	4.14667	6.29333
Adur10212_comp6_c0_seq1	2.96333	6.10333	5.27	7.37	3.1	6.09667
Adur10213_comp1_c0_seq1	26.3233	32.9233	24.8267	63.08	36.7867	50.7333
Adur10217_comp3_c0_seq27	4.32	7.07667	4.69	10.46	6.64	7.37667
Adur10229_comp0_c0_seq1	9.97333	11.5533	8.52667	13.4733	10.3733	12.0367
Adur10231_comp0_c0_seq1	1.27667	1.77	1.29333	4.18	3.81333	3.11333
Adur10270_comp0_c0_seq2	6.94	8.54667	7.76	12.1867	10.8133	13.9967
Adur10286_comp0_c0_seq1	4.20333	6.13333	5.42667	7.22333	5.69667	6.48333
Adur10320_comp4_c0_seq12	2.08	3.23	3.37	6.47667	4.78333	7.14667
Adur10414_comp0_c0_seq1	2.03333	2.40333	1.32	16.44	18.8533	20.23
Adur10419_comp1_c0_seq1	7.36333	9.25	6.54333	19.0367	17.6233	17.2833
Adur10427_comp0_c0_seq1	3.96	3.64667	3.02333	7.51333	3.81	6.7
Adur10518_comp0_c0_seq1	14.0667	14.94	18.4333	22.0467	18.1467	19.0867
Adur1051_comp0_c0_seq1	10.76	14.3	10.53	14.0767	12.7433	13.5933
Adur10561_comp0_c0_seq1	0.613333	1.08333	0.796667	17.4667	18.1667	12.6233
Adur10579_comp0_c0_seq2	4.84333	6.13333	4.37667	12.3933	7.05667	14.6333
Adur10590_comp0_c0_seq1	2.31	4.22667	3.47333	5.09333	3.66	4.65667
Adur10591_comp1_c0_seq1	6.57	7.29333	6.64667	10.6033	11.54	11.99
Adur10604_comp1_c0_seq1	5.27	6.05	4.89	7.86667	6.90667	6.79333
Adur10604_comp2_c0_seq1	2.85333	6.73667	5.38667	8.42667	6.65667	8.18333
Adur10622_comp0_c0_seq1	2.89667	4.32333	2.95333	6.04667	3.63333	6.08333
Adur10624_comp0_c0_seq1	3.1	1.48	1.29333	5.87	1.41	4.01
Adur10665_comp0_c0_seq1	26.2567	42.11	22.4367	96.2067	67.3267	64.4967
Adur10678_comp0_c0_seq1	11.6267	12.7967	11.4967	14.77	7.92333	16.1467
Adur10691_comp0_c0_seq5	7.90667	6.17	5.81333	12.0433	7.85	11.4467
Adur10701_comp0_c0_seq1	4.62333	5.66	4.67333	8.99333	6.17	8.61667
Adur10816_comp0_c0_seq2	1.26667	2.44667	1.6	6.64333	3.44	6.22
Adur10823_comp0_c0_seq1	5.31667	7.90333	5.51	13.0033	14.21	13.0267
Adur1082_comp1_c0_seq2	7.44333	9.13667	7	10.7833	6.55	10.1933
Adur10841_comp0_c0_seq1	9.61	8.53333	8.43333	19.3567	17.6533	19.7
Adur10844_comp0_c0_seq1	13.6533	17.7	13.3	20.2767	16.0467	24.5333
Adur1086_comp1_c0_seq1	6.53	10.1567	10.16	17.0867	8.14	22.5667
Adur10872_comp2_c0_seq1	7.49667	9.86	8.38333	12.6367	9.04333	13.01
Adur10994_comp1_c0_seq10	12.7367	14.7567	13.7933	19.3633	17.3267	18.7433
Adur1115_comp1_c0_seq1	10.38	14.7467	9.77667	26.3333	25.9433	27.7833
Adur1115_comp1_c0_seq9	10.8767	19.9367	16.61	60.3567	42.78	58.6033
Adur11161_comp0_c0_seq2	146.527	245.097	311.853	479.54	98.7667	558.843
Adur11176_comp0_c0_seq6	2.72333	6.17	4.31	6.83	5.58	6.32667
Adur11187_comp0_c0_seq2	5.50333	5.79	4.75667	8.12333	6.41	7.79
Adur1118_comp0_c0_seq1	3.66667	4.24667	3.66	5.57333	5.84333	6.02
Adur11203_comp3_c0_seq3	5.16333	6.99667	6.02667	10.0267	10.6033	10.5367
Adur11328_comp0_c0_seq1	9.21	10.8733	7.81333	18.0533	8.95667	18.0633
Adur11331_comp4_c0_seq1	3.15333	4.28333	3.53667	4.98333	2.76333	4.25333
Adur11341_comp1_c0_seq1	4.09333	5.69	5.93667	7.82667	7.81333	8.61333
Adur11360_comp0_c0_seq11	3.47	5.61	3.51667	6.45667	4.17333	5.31
Adur11360_comp0_c0_seq8	2.38	0.683333	1.00667	4.18333	2.15667	3.19333
Adur11374_comp0_c0_seq3	3.07	3.5	2.51	8.30667	3.51333	7.31667
Adur11383_comp0_c0_seq10	12.1133	17.97	15.6867	80.91	23.78	52.64
Adur11391_comp0_c0_seq1	1.80333	1.03667	1.41667	3.97667	3.75	4.14667
Adur11457_comp0_c0_seq10	2.81667	7.80667	5.68	14.1267	5.26333	13.93
Adur11496_comp0_c0_seq1	1.09333	2.35	1.54333	4.77	4.58	6.15333
Adur11503_comp0_c0_seq1	47.86	72.05	48.1767	131.417	109.897	96.84
Adur1151_comp0_c0_seq1	1.54667	2.3	2.06333	7.04333	6.41	7.46
Adur11545_comp1_c0_seq10	3.78667	5.83	4.23333	7.67	5.65333	7.27667
Adur1157_comp0_c0_seq3	4.22333	4.95333	4.56	8.01	8.27333	9.14667
Adur11594_comp0_c0_seq1	5.51	7.20333	6.27	9.42	5.60333	7.56333
Adur11649_comp0_c0_seq4	9.2	15.41	11.2033	34.9033	8.61	19.3433
Adur11652_comp1_c1_seq3	4.10667	7.30333	5.45333	9.45333	9.94333	11.3267
Adur11691_comp1_c0_seq1	0.253333	0.676667	0.403333	20.62	6.72333	20.51
Adur1172_comp0_c0_seq1	5.36667	6.67	6.16333	11.0833	7.48333	11.26
Adur11732_comp0_c0_seq2	5.03	6.36333	6.14667	11.58	8.59333	10.0067
Adur11782_comp0_c0_seq3	6.06	6.57667	6.25333	8.49667	7.53	8.56667
Adur11831_comp3_c0_seq1	6.01333	6.54333	4.51	8.52667	8.91667	8.96333
Adur11843_comp0_c0_seq1	4.10333	1.88	2.13	4.41667	2.15333	4.16667
Adur11860_comp0_c0_seq8	12.0833	14.4167	12.2567	18.2233	18.7133	19.23
Adur11862_comp0_c1_seq1	4.39	9.98333	6.93	10.54	4.90667	9.71333
Adur11905_comp0_c0_seq1	72.3767	125.203	72.7067	288.21	181.047	288.35
Adur11905_comp0_c1_seq1	47.18	86.79	50.6533	205.597	127.103	190.983
Adur11953_comp0_c0_seq5	8.62667	11.1	9.28667	20.0933	14.1833	21.69
Adur11965_comp0_c0_seq1	2.03667	0.28	0.45	4.17667	2.76333	5.27
Adur11985_comp0_c0_seq1	3.63	5.82	4.13333	15.15	16.0133	14.8833
Adur11997_comp0_c0_seq4	3.38667	2.83667	2.86333	9.34	10.0133	10.8133
Adur12005_comp2_c0_seq5	2.48333	3.08	2.46	7.51333	6.80333	9.42333
Adur12012_comp1_c0_seq3	11.1433	20.7733	17.34	55.54	42.99	79.36
Adur12036_comp0_c0_seq3	6.91	12.1133	10.7667	11.8767	11.6933	11.7667
Adur1204_comp1_c0_seq1	7.64333	7.96667	7.40333	13.4333	12.66	11.9133
Adur12078_comp0_c0_seq1	18.2667	19.9733	16.7833	29.23	32.0667	35.42
Adur12080_comp1_c0_seq1	11.5367	19.4133	15.7033	27.44	27.3133	36.49
Adur1216_comp0_c0_seq4	12.2367	16.4567	10.94	21.63	17.01	17.71
Adur1221_comp0_c0_seq2	0.79	0.88	0.546667	3.43333	3.25	4.04667
Adur12255_comp0_c0_seq1	6.15333	5.79	6.5	7.92333	5.33	8.28333
Adur12255_comp1_c0_seq1	4.82333	6.60333	5.67	11.7233	6.85667	9.37333
Adur12269_comp2_c0_seq6	1.06667	2.72333	3.20333	4.06333	2.75333	5.03667
Adur1226_comp0_c0_seq1	10.6633	16.5067	11.3533	23.4167	13.2567	20.81
Adur12274_comp3_c0_seq1	3.18333	3.95333	3.68333	4.59	3.33	4.30667
Adur12333_comp0_c0_seq1	1.89667	2.98667	2.78	5.34333	3.21333	5.67333
Adur12345_comp1_c0_seq5	5.97667	8.90667	6.63	13.41	9.75333	10.88
Adur12373_comp1_c0_seq1	37.46	55.5133	35.2667	104.683	77.3433	114.753
Adur12374_comp0_c0_seq13	5.65333	5.61	5.33667	11.6133	11.2167	10.6833
Adur12426_comp2_c0_seq1	0.326667	0.77	0.683333	3.86	2.52333	4.02
Adur12468_comp0_c0_seq2	1.56667	3.16	3.31333	18.0567	13.6833	18.9167
Adur1250_comp0_c0_seq1	7.69667	7.87667	6.58	14.3633	7.72333	12.41
Adur12538_comp0_c0_seq1	1.61	5.60333	2.94	5.49333	2.72667	4.31
Adur12623_comp0_c0_seq1	13.5467	13.3633	13.6067	20.5	15.4567	18.4133
Adur12632_comp1_c0_seq2	2.36667	3.72667	4.44333	5.78	4.20667	7.70667
Adur12686_comp0_c0_seq1	6.20333	8.95667	8.23	14.1467	8.29667	12.8667
Adur12718_comp0_c0_seq1	3.32	6.47667	4.13	9.84333	6.19667	8.45667
Adur12728_comp3_c0_seq1	3.34333	3.20667	3.08333	10.1833	4.44667	10.2667
Adur1272_comp1_c0_seq2	2.38333	3.35	2.87667	5.93667	5.00667	4.84667
Adur12758_comp0_c0_seq2	18.7367	23.61	18.3767	44.1633	35.5567	33.41
Adur12766_comp0_c0_seq1	4.85333	4.56333	3.98667	6.21667	5	7.1
Adur12780_comp0_c0_seq1	4.32	5.72333	4.22	10.19	6.07667	9.05
Adur12783_comp1_c0_seq2	1.49333	2.57	1.34	4.4	2.31667	3.31667
Adur12783_comp1_c1_seq5	3.08333	4.38667	3.81667	5.63333	4.75333	6.56667
Adur1288_comp4_c0_seq9	0.766667	1.51	0.806667	4.14667	2.07	2.37
Adur12906_comp0_c0_seq2	4.4	4.57667	3.42	7.98667	5.27667	8.06667
Adur12921_comp0_c0_seq1	7.24333	9.50333	7.73	14.3133	7.52333	10.3533
Adur12977_comp1_c0_seq1	2.23333	4.82333	3.22333	10.17	6.63333	6.85
Adur12989_comp1_c0_seq3	6.41667	8.23667	7.64333	11.4333	7.64667	10.68
Adur12994_comp1_c0_seq1	5.81667	8.14667	5.81	18.8633	9.43	14.9033
Adur12997_comp1_c0_seq6	8.48667	8.74667	7.02667	29.2067	18.0967	25.9733
Adur13118_comp1_c1_seq1	207.74	367.35	202	977.737	574.583	1098.39
Adur13136_comp0_c0_seq1	7.68333	8.32	7.04333	11.11	7.78	9.73
Adur13147_comp0_c0_seq2	4.66333	5.55333	4.74333	8.66333	7.62	9.43333
Adur13228_comp0_c0_seq1	4.83	4.85333	3.72333	11.1	7.81667	11.7767
Adur13311_comp4_c0_seq2	2.58	4.37	3.6	8.71667	7.42667	8.40667
Adur13351_comp0_c0_seq1	1.32667	3.59	2.34333	9.76	8.23	8.18
Adur13352_comp0_c0_seq3	9.12333	9.57333	8.15667	17.62	10.7433	13.5367
Adur13360_comp0_c0_seq1	1.32	2.37333	2.02	4.99	4.82	5.96667
Adur13362_comp0_c0_seq2	4.64	6.76667	5.55333	7.78	6.34333	8.12667
Adur13379_comp1_c0_seq1	3.72333	5.15333	3.86	7.10667	3.06667	5.31
Adur13386_comp1_c0_seq1	7.06667	8.02667	6.51	9.43	8.23	9.07333
Adur13392_comp0_c0_seq2	0.366667	1.37667	1.26333	5.43	3.29667	3.9
Adur13409_comp0_c0_seq1	1.61333	2.06	2.50667	5.31	4.33	4.93
Adur13438_comp0_c0_seq4	11.4033	18.8733	15.1333	32.27	18.1467	21.5233
Adur13472_comp0_c0_seq2	0.793333	2.53333	1.29	12.6933	11.9767	12.84
Adur13531_comp0_c0_seq4	3.20667	3.86333	4.14	8.02	7.18	7.65667
Adur13535_comp3_c0_seq1	2.02	5.99667	5.83667	9.56	6.19667	9.41
Adur13587_comp0_c0_seq7	5.76	4.86667	4.38	8.08333	6.07	8.08667
Adur13610_comp0_c0_seq1	5.67333	8.68667	6.77667	14.2233	12.1867	17.8433
Adur1366_comp0_c0_seq2	4.08667	6.66333	5.40333	6.57	5.07333	7.85667
Adur13702_comp0_c0_seq1	6.32667	7.77333	6.42	16.1733	8.92667	10.82
Adur13752_comp0_c0_seq2	3.27	6.04	2.9	14.21	8.1	8.83
Adur13755_comp1_c0_seq1	1.7	3.04	0.89	3.40667	2.00333	4.53667
Adur13760_comp0_c0_seq1	4.06333	4.34667	5.01333	8.03667	5.34	8.29333
Adur13809_comp0_c0_seq2	2.85667	4.16667	3.95333	7.35667	7.20667	7.79
Adur13845_comp0_c0_seq1	3.78667	5.79667	3.99	9.33667	6.62333	9.64333
Adur13845_comp1_c0_seq3	10.3133	15.12	10.84	30.2867	16.49	22.4033
Adur13859_comp0_c0_seq2	15.9567	18.4767	15.5233	22.62	17	24.6667
Adur13897_comp0_c0_seq3	23.0567	34.27	22.6233	48.67	17.8733	44.0267
Adur13899_comp0_c0_seq2	2.26	2.55667	3.58333	6.14333	1.75333	4.75333
Adur13905_comp1_c0_seq1	5.57667	9.27333	4.96667	6.86	6.92667	8.06
Adur13984_comp1_c0_seq1	3.9	4.89667	4.46667	8.36667	4.38	6.00333
Adur14038_comp1_c0_seq2	2.70667	2.32	1.62333	3.73	3.30333	4.73
Adur14044_comp1_c2_seq2	7.47333	9.22	7.41667	11.6433	9.46667	10.8767
Adur14046_comp0_c0_seq1	6.16333	9.79333	6.74333	16.7367	15.3567	15.52
Adur14065_comp0_c0_seq1	5.50333	9.33667	8.06333	20.5833	12.5733	21.5067
Adur14074_comp1_c0_seq1	2.88333	4.37333	3.86	5.25	3.09333	5.5
Adur14091_comp1_c0_seq3	9.17667	13.84	12.01	29.27	15.36	19.2733
Adur1409_comp2_c0_seq1	5.82667	10.57	7.50667	12.3533	12.3967	11.4833
Adur14149_comp0_c0_seq3	1.03	2.4	2.19	4.36333	3.93	4.51667
Adur14203_comp0_c0_seq1	80.75	77.8833	61.29	86.59	44.7867	88.87
Adur1423_comp0_c0_seq11	1.87333	2.39667	1.48333	4.62	2.45667	3.36
Adur1423_comp0_c0_seq12	1.53	1.63333	1.33667	4.20333	2.29	2.99
Adur14259_comp0_c0_seq1	0.966667	0.753333	0.696667	11.03	5.72333	7.15667
Adur14289_comp0_c0_seq3	2.62333	3.11667	2.77333	5.14	4.32667	4.20333
Adur1431_comp0_c2_seq2	1.80667	2.11	1.17667	3.89333	1.70667	4.73667
Adur14323_comp1_c0_seq3	7.57	9.83667	7.46667	15.7967	8.47	14.11
Adur14345_comp2_c0_seq14	0.413333	3.36	1.66333	4.58	2.91	3.93333
Adur14345_comp2_c0_seq27	2.76333	5.06333	4.37333	5.97667	5.5	6.61667
Adur1435_comp0_c0_seq1	7.78	11.9567	9.65333	89.7333	58.4067	90.4533
Adur14367_comp2_c0_seq1	4.51667	5.49	3.97	10.8633	10.2767	10.08
Adur14380_comp0_c0_seq4	7.06667	8.01	4.89333	16.0633	10.8433	20.1267
Adur1440_comp0_c0_seq2	3.78333	4.62667	2.95667	6.06	2.99333	5.41667
Adur14451_comp1_c0_seq1	13.72	18.7033	17.31	35.2433	29.1133	29.0467
Adur1446_comp1_c0_seq1	4.88333	5.66667	4.95	10.4233	6.06	8.12667
Adur1447_comp0_c1_seq1	15.2067	24.4667	16.1567	157.613	115.057	152.68
Adur14489_comp0_c0_seq1	5.42	6.38333	4.59667	9.16	4.72667	8.39
Adur1449_comp0_c0_seq1	9.84	12.92	9.12	22.1967	15.5833	16.3667
Adur14502_comp1_c0_seq2	2.64333	3.29	2.7	5.4	2.76667	5.34667
Adur14693_comp0_c0_seq1	5.01667	9.54333	7.64667	14.9933	10.9567	14.15
Adur14740_comp2_c0_seq1	3.12333	5.31	2.99	7.74333	7.16333	9.90333
Adur14740_comp3_c0_seq1	5.10667	6.38667	5.65333	11.9667	11.99	14.15
Adur14771_comp0_c0_seq1	2.65667	4.04667	3.32667	12.6967	4.73	20.88
Adur14841_comp0_c0_seq1	3.09667	2.55	1.92667	4.03	1.49	3.27
Adur14898_comp0_c0_seq1	6.07667	11.2467	11.26	26.57	16.9633	19.89
Adur14948_comp0_c0_seq1	13.85	14.3033	13.0333	19.4933	14.9	17.3533
Adur14971_comp0_c0_seq3	3.96667	2.91333	3.41333	6.02	4.22333	6.23333
Adur15019_comp5_c0_seq2	1.45	1.51333	1.39667	4.45	3.16	4.46667
Adur15061_comp3_c0_seq1	19.78	25.6967	20.5467	34.5133	24.6067	36.1967
Adur15069_comp0_c0_seq1	3.08667	4.46333	3.40667	8.75	4.99667	6.26333
Adur15086_comp1_c0_seq1	8.11333	7.03333	7.02667	8.45	6.24	8.34333
Adur15099_comp0_c0_seq1	2.43667	2.55	2.58333	5.58333	1.56333	3.32
Adur15117_comp1_c0_seq1	6.71	8.13333	7.51333	12.0633	7.33	12.9933
Adur15130_comp1_c0_seq3	6.7	7.54333	6.59	15.6467	14.1433	13.6
Adur15132_comp0_c1_seq2	3.43667	4.94	3.36667	6.63667	5.90667	5.85667
Adur15159_comp0_c0_seq1	2.33667	4.29667	1.74333	6.9	4.27333	5.50333
Adur15167_comp2_c0_seq1	3.42667	4.94667	3.91	4.93667	5.17333	4.93
Adur15171_comp1_c0_seq1	0.563333	1.61333	1.46	4.39	1.04667	3.31
Adur15208_comp0_c0_seq2	7.95	12.6433	7.98667	24.1933	14.9667	19.8167
Adur15226_comp1_c0_seq3	2.76667	5.03667	4.05667	5.89667	5.3	6
Adur15245_comp0_c0_seq1	3.1	4.51	2.97333	10.68	6.55	7.12
Adur15248_comp2_c0_seq2	32.7167	48.14	34.3933	73.4733	43.43	65.2067
Adur15248_comp3_c0_seq1	14.2267	23.9833	15.2133	30.8867	26.0733	27.2567
Adur15251_comp1_c0_seq1	5.75	6.38	4.97	11.1033	6.85667	9.91333
Adur15253_comp5_c0_seq1	1.12667	5.32333	3.43	10.0833	4.30667	6.79667
Adur15293_comp2_c0_seq2	3.20667	5.17667	3.58	12.83	12.1933	16.1233
Adur15324_comp0_c0_seq1	2.36333	3.97333	3.22333	6.24333	6.27667	6.51667
Adur15329_comp0_c0_seq3	3.73667	4.19	3.93333	5.25	3.94333	6.19667
Adur15345_comp1_c0_seq1	4.16333	6.85333	5.27333	10.62	10.3367	11.4667
Adur15345_comp2_c0_seq1	4.95667	5.04667	4.66333	11.6167	11.68	10.4367
Adur15372_comp1_c0_seq1	2.57333	2.89667	2.42667	5.42333	3.8	7.31667
Adur15418_comp0_c0_seq4	1.73	2.87667	2.80667	4.33667	4.37	3.91333
Adur15462_comp1_c0_seq1	6.81333	9.31333	7.52333	17.3367	9.00667	14.1967
Adur15491_comp1_c0_seq1	2.94667	4.03333	3.77	7.73	4.87667	6.83
Adur15502_comp0_c0_seq2	6.69	12.5867	7.24333	10.3	11.9467	12.8133
Adur15521_comp0_c0_seq6	9.14333	8.82333	9.24333	20.36	12.21	15.7567
Adur1552_comp0_c0_seq1	17.6367	29.52	23.8	79.86	48.9667	52.4467
Adur15606_comp1_c0_seq1	6.80333	12.0833	8.82667	21.69	21.72	16.7733
Adur15606_comp3_c0_seq1	5.99333	10.78	8.06	18.3533	16.9833	17.69
Adur15609_comp0_c0_seq1	9.35333	12.16	11.03	20.2	7.61333	14.0433
Adur15686_comp0_c0_seq1	5.38667	7.04667	6.77	13.43	11.2567	18.4167
Adur15761_comp0_c0_seq2	8.45667	10.0333	7.69333	16.1033	13.59	16.1367
Adur15774_comp0_c0_seq2	4.68	7.65	7.09	8.83	7.83333	9.36333
Adur15833_comp0_c0_seq1	2.10333	2.73333	2.16667	6.73333	5.74	5.68333
Adur15834_comp0_c0_seq2	3.74333	7.19	4.43	12.8267	12.0967	13.5367
Adur15834_comp0_c2_seq2	1.88667	2.52667	1.63667	4.59667	4.03667	4.68333
Adur15844_comp0_c0_seq1	2.13	4.39	3.52	5.90667	4.41667	8.04667
Adur15858_comp0_c0_seq3	4.45667	6.21333	5.32667	9.00667	7.60333	8.43667
Adur15866_comp0_c0_seq2	2.96333	5.99	4.2	8.49	5.41667	7.71667
Adur1586_comp0_c0_seq1	2.23333	4.21333	2.65	5.45333	3.36	4.80667
Adur15873_comp0_c0_seq1	4.73	6.23333	5.15667	18.8267	10.31	17.2433
Adur15913_comp0_c0_seq1	2.06667	2.96333	2.20333	4.48333	4.19	3.68667
Adur16019_comp0_c0_seq1	3.5	4.59333	4.46	10.9	4.81333	7.52333
Adur16032_comp0_c0_seq2	9.34667	12.27	9.68	24.5233	15.1233	21.89
Adur16035_comp1_c0_seq15	3.01333	4.49667	3.17667	4.61667	4.88667	5.12667
Adur16055_comp0_c0_seq3	15.1667	18.9867	14.69	32.62	29.2067	26.61
Adur16057_comp1_c0_seq3	2.82333	2.5	1.94	3.95	3.67	4.32667
Adur16108_comp2_c0_seq1	9.11333	10.9533	10.04	19.6067	18.6467	16.1333
Adur16197_comp0_c0_seq1	2.30333	2.99	2.30333	4.72333	2.94333	4.63333
Adur16206_comp0_c0_seq1	11.3833	14.6	11.59	27.8467	26.5533	21.74
Adur16206_comp0_c0_seq2	5.16333	4.96333	3.49	6.24333	1.41	6.76667
Adur16225_comp0_c0_seq1	2.68	2.28667	1.28667	5.85333	4.38333	4.21667
Adur16267_comp0_c0_seq2	9.2	11.5733	9.3	22.9233	14.84	20.07
Adur16286_comp0_c0_seq1	3.74	4.61333	4.68333	8.56	5.44	7.82333
Adur16333_comp0_c0_seq3	4.7	9.01667	5.22	13.6533	8.44333	10.0167
Adur16335_comp2_c0_seq1	5.83	6.06333	6.70333	14.26	9.52667	17.9967
Adur16335_comp3_c0_seq5	2.44	2.81333	2.69333	4.65667	3.59	4.29
Adur16337_comp0_c0_seq7	2.97333	3.99333	3.23333	12.1533	9.14333	10.0167
Adur16356_comp0_c0_seq1	7.94333	9.85	7.38333	21.3233	11.8267	17.41
Adur16379_comp0_c0_seq5	1.83	4.08667	1.72667	9.06667	4.29333	6.08
Adur16385_comp2_c0_seq1	5.72667	8.02667	5.7	9.74	8.42667	9.56333
Adur16388_comp1_c0_seq3	7.78333	11.0233	8.57333	27.97	9.35667	19.0033
Adur1646_comp0_c0_seq2	3.26667	3.46333	3.05	4.44333	2.8	4.80333
Adur16547_comp1_c0_seq1	6.7	5.44	6.27333	7.36	5.89	7.95667
Adur16554_comp0_c0_seq2	1.77667	1.44667	2.46	12.6467	7.29333	9.57333
Adur16564_comp0_c0_seq1	3.8	6.10333	4.14	9.57	5.21667	7.75
Adur16575_comp0_c0_seq2	5.72333	7.24667	4.84333	13.0367	11.0933	12.1867
Adur16603_comp0_c0_seq2	4.9	4.84667	4.04667	6.49667	4.14333	6.21333
Adur1662_comp0_c0_seq1	0.303333	1.19	0.746667	4.30667	3.69667	5.84667
Adur16658_comp0_c0_seq2	4.27667	6.31	4.89333	9.58333	7.97667	9.52333
Adur16735_comp1_c0_seq2	4	4.79667	3.57	13.77	13.9467	11.5467
Adur16754_comp4_c1_seq12	2.65333	3.35	2.55667	6.53667	3.44	4.67
Adur16773_comp0_c0_seq2	5.53667	8.93	3.87667	19.1233	10.9867	18.4967
Adur16817_comp0_c0_seq2	1.87667	2.79333	2.25	4.43667	1.54	3.10333
Adur16863_comp2_c0_seq1	2.16333	3.39	1.87	4.56333	2.22667	3.71333
Adur16887_comp0_c0_seq1	3.36333	3.63333	3.47333	4.1	4.21667	4.40333
Adur16888_comp1_c0_seq1	4.31333	5.47	4.24	10.3533	8.22	9.68
Adur16889_comp0_c0_seq1	3.30333	5.36	4.10333	6.35	5.77	6.02667
Adur16913_comp0_c0_seq2	17.9767	25.8533	25.4	35.0067	18.15	40.1767
Adur16933_comp0_c0_seq1	0.85	0.343333	0.24	7.01667	5.00333	8.29333
Adur16936_comp0_c0_seq2	4.36333	7.30333	4.47333	6.88667	5.08333	7.31333
Adur16945_comp0_c0_seq5	3.27333	4.18667	3.36667	4.54333	4.91	4.86
Adur1694_comp2_c0_seq1	8.85667	9.93	8.52667	13.2733	10.3333	11.6
Adur1694_comp2_c1_seq4	8.86333	11.9533	10.24	11.0867	9.82667	12.17
Adur16968_comp1_c0_seq2	1.50667	1.85333	1.44333	5.07667	4.78667	6.02
Adur16972_comp1_c0_seq1	6.02	6.66	6.35	12.04	10.8467	14.43
Adur16976_comp1_c0_seq5	10.66	22.5033	12.2333	83.4667	29.0367	43.27
Adur16976_comp1_c0_seq7	8.77667	21.0633	11.54	77.7733	28.0833	45.7767
Adur17051_comp0_c0_seq1	25.0067	23.76	18.4	56.5333	45.12	49.6433
Adur1705_comp0_c0_seq1	3.99333	6.28667	4.9	9.3	7.50667	7.17333
Adur1713_comp0_c1_seq1	6.34	6.39667	6.08333	10.5467	7.95	8.74333
Adur17140_comp0_c0_seq1	3.86	7.09667	4.90667	7.40667	6.72	9.92
Adur17162_comp1_c0_seq4	4.93667	5.66333	5.40333	7.27333	7.16667	8.06
Adur17163_comp0_c1_seq1	2.64333	2.87333	2.60333	4.12333	2.90667	3.27
Adur17212_comp0_c0_seq1	8.80333	9.45667	8.31667	16.2433	12.5733	20.4033
Adur17239_comp4_c1_seq1	2.96	4.66333	3.49	7.52333	4.36667	9.19
Adur17309_comp0_c0_seq2	2.29667	3.87667	2.91667	5.02	2.75667	4.52
Adur17312_comp1_c0_seq1	15.3467	21.55	12.68	71.13	60.82	68.21
Adur17315_comp1_c0_seq1	8.25333	7.86	6.71333	12.6667	8.82	12.6967
Adur17323_comp1_c0_seq1	47.5833	60.9867	46.5267	98.98	95.1967	93.5833
Adur17329_comp1_c0_seq1	24.38	32.5733	25.8733	52.78	48.7567	56.7267
Adur17341_comp0_c0_seq1	12.6233	15.7833	12.3567	18.3	8.18667	18.9967
Adur17345_comp1_c1_seq3	3.16667	4.23667	3.26333	7.09667	5.95333	8.43333
Adur17347_comp0_c0_seq1	72.84	88.0233	57.7	159.813	128.643	149.573
Adur17355_comp0_c0_seq3	2.65333	4.51	3.11	7.79333	4.26	8.37333
Adur17368_comp0_c0_seq1	1.71667	1.78	1.49333	5.38333	2.11667	3.36667
Adur17376_comp1_c0_seq4	1.72667	2.25	1.9	4.04333	2.31	2.98
Adur17394_comp0_c0_seq1	2.51667	3.64333	3.5	6.32	2.36667	6.98667
Adur17397_comp1_c0_seq2	0.97	1.41	0.81	7.84	5.24667	6.58
Adur17418_comp0_c0_seq1	37.1033	56.6933	33.63	115.927	97.4867	90.0667
Adur1744_comp2_c0_seq1	1.29333	1.84333	2.60667	6.79	2.66	10.4067
Adur17472_comp0_c0_seq1	4.99667	7.53	6.47667	8.29	6.28	6.8
Adur17520_comp0_c0_seq1	2.14333	2.13333	2.23	3.56667	2.12667	4.51
Adur17566_comp0_c0_seq3	2.18667	3.71	3.66	5.72	5.3	6.10333
Adur17607_comp0_c0_seq1	8.03	9.63	7.34333	13.4067	13.8333	15.95
Adur17608_comp1_c0_seq1	0.836667	2.48	1.43333	4.67333	2.96	3.62667
Adur17653_comp0_c0_seq1	5.75667	5.55333	4.56	12.3733	8.79333	10.8867
Adur17669_comp0_c0_seq1	4.61333	9.14333	5.33	8.65	6.32	9.6
Adur17670_comp0_c0_seq1	6.62333	7.48667	6.58333	14.32	4.57333	13.5
Adur17685_comp0_c0_seq1	5.61667	7.47333	6.73667	16.6433	8.60333	15.1633
Adur17751_comp3_c0_seq4	5.74667	5.58667	5.76333	8.98667	8.11667	10.6633
Adur17811_comp0_c0_seq1	0.896667	1.92333	1.20667	7.63667	2.37667	4.46
Adur17811_comp1_c0_seq1	0.423333	1.14333	0.313333	4.02667	1.33	2.69
Adur17826_comp0_c0_seq1	14.13	19.5533	16.5633	23.31	16.1567	24.5733
Adur17832_comp0_c0_seq3	8.00667	9.24	8.34	15.09	13.2567	17.22
Adur17846_comp0_c0_seq1	9.93333	9.08333	8.71	20.91	15.2067	21.6233
Adur17867_comp0_c0_seq3	4.98333	7.12333	5.41667	7.21	4.81667	7.04
Adur1786_comp0_c0_seq1	4.48667	5.71333	5.39667	16.7467	4.32333	9.74333
Adur17890_comp2_c0_seq4	12.9	15.4367	10.05	54.1867	54.66	75.9167
Adur17892_comp0_c0_seq1	4.66	5.46	4.45333	13.14	4.96	8.11
Adur17898_comp0_c0_seq1	12.8733	15.27	12.3	16.1967	14.6333	15.6967
Adur178_comp1_c0_seq5	1.70667	3.31333	2.36333	4.08	3.20333	5.42
Adur17914_comp0_c0_seq4	2.14667	3.36333	2.99333	9.26333	7.82667	7.87667
Adur17919_comp2_c0_seq4	3.02667	3.36	2.98333	7.89667	4.60667	9.10333
Adur17919_comp2_c2_seq1	3.38	3.51667	2.96333	9.86667	7.4	11.8433
Adur17923_comp1_c0_seq1	5.6	4.96333	3.84	15.52	7.24333	14.39
Adur17934_comp1_c0_seq1	22.89	48.99	26.45	154.023	84.93	166.153
Adur17964_comp0_c0_seq1	21.0833	21.1633	17.8567	42.7167	42.5367	39.8833
Adur17966_comp0_c0_seq1	6.49667	6.55667	7.48667	15.7433	14.2567	13.8167
Adur18015_comp0_c0_seq1	3.23667	5.25333	3.79667	19.6767	7.2	17.1867
Adur18028_comp0_c0_seq1	12.0233	13.7267	9.56667	34.7433	16.31	31.4467
Adur18028_comp0_c1_seq1	3.82333	3.86	3.13333	11.82	5.45667	15.22
Adur1803_comp0_c0_seq1	2.62	5.89333	2.85	7.74333	3.28333	7.80333
Adur18054_comp2_c0_seq2	3.03	4.72667	3.83667	6.42333	3.59667	6.87
Adur18068_comp0_c0_seq2	1.3	2.45	1.97	6.01333	3.04	6.86333
Adur18068_comp1_c1_seq1	2.74333	4.53667	3.79667	7.79667	4.45333	10.5167
Adur18069_comp0_c0_seq1	9.78667	13.0833	10.87	24.4867	21.8467	27.1033
Adur18069_comp1_c0_seq1	3.35667	4.93667	4.78667	8.79	6.59333	12.2933
Adur18069_comp2_c0_seq1	5.51667	7.50333	6.40333	15.38	13.5867	19.87
Adur18073_comp1_c0_seq1	7.02667	8.30667	7.02	20.3667	15.2033	18.9367
Adur18098_comp0_c0_seq1	6.7	5.22333	4.14333	11.3833	10.54	13.78
Adur18102_comp1_c0_seq4	8.65667	13.2667	10.24	12.2533	9.65667	14.5767
Adur18105_comp0_c0_seq6	10.7133	14.5433	11.74	19.9833	12.3267	15.6733
Adur18108_comp0_c0_seq3	14.1633	17.7433	18.0333	26.9	18.46	24.6967
Adur18114_comp1_c0_seq1	2.61333	5.11333	4.47667	6.21667	3.99667	6.40333
Adur18134_comp2_c0_seq1	2.22333	4.7	3.20333	7.22333	4.18333	6.82
Adur18144_comp1_c1_seq1	2.74333	5.64333	4.29	7.6	5.50333	6.33333
Adur18158_comp0_c0_seq1	3.34	4.55333	3.40333	12.2133	8.26333	8.38
Adur18168_comp0_c0_seq1	16.6733	13.27	13.4067	20.3133	17.1567	23.5067
Adur18200_comp3_c0_seq2	1.54333	3.28	2.12	4.82	3.17667	4.90667
Adur1823_comp0_c0_seq1	5.03	11.6533	10.1733	15.41	15.6133	13.1033
Adur18278_comp0_c0_seq1	4.45	4.72333	4.48	7.21	5.50333	6.89
Adur18288_comp0_c0_seq1	16.53	19.2033	18.2967	29.8	19.41	27.1667
Adur18299_comp0_c0_seq4	6.31	6.55667	6.57	16.74	11.1233	16.33
Adur18332_comp1_c1_seq1	6.72333	8.80667	7.46	14.19	15.1333	17.9
Adur18337_comp0_c0_seq1	11.79	19.47	13.7367	36.4167	22.72	25.43
Adur18338_comp0_c0_seq1	8.96667	12.2133	7.86	24.7567	14.3367	17.7067
Adur18349_comp0_c0_seq1	5.06333	7.67333	6.51667	17.2833	13.3167	12.85
Adur18384_comp1_c0_seq1	0.593333	1.96	1.34333	4.19	3.56	2.89667
Adur183_comp1_c0_seq1	0.256667	0.93	0.636667	5.89	2.55333	3.86
Adur18403_comp0_c0_seq2	8.97667	11.7167	9.70333	17.1933	16.7333	14.46
Adur18403_comp1_c0_seq2	10.85	15.2767	14.9667	21.2533	15.2233	16.8867
Adur18407_comp0_c0_seq4	3.27333	3.88333	3.65333	7.62667	5.12	6.87333
Adur18431_comp1_c0_seq2	4.73333	11.5433	8.1	34.1767	8.34	24.03
Adur18439_comp0_c0_seq2	3.68	5.46667	3.86	10.9	7.71	7.97333
Adur18450_comp0_c0_seq1	4.27667	4.39	3.26333	8.17333	5.64667	9.34333
Adur18450_comp2_c0_seq3	14.19	15.34	13.54	19.4233	18.3767	22.11
Adur18464_comp0_c0_seq1	6.29333	8.99	7.57667	12.4033	7.96333	12.4233
Adur18492_comp3_c0_seq2	8.51667	9.74667	7.62	12.6333	10.6467	14.69
Adur18496_comp3_c1_seq23	3.52	4.83333	4.19333	7.5	5.62	6.51333
Adur18497_comp0_c1_seq2	4.1	5.52333	3.31667	7.63	6.84667	7.49667
Adur1850_comp1_c0_seq2	7.14333	7.03667	5.93333	9.29333	4.02667	8.21333
Adur18524_comp2_c0_seq2	2.86333	3.39667	2.09667	4.77333	4.11333	3.97
Adur18637_comp0_c0_seq2	5.46667	7.84667	7.46333	11.0033	7.53667	10.06
Adur18637_comp1_c0_seq1	2.04333	3.56333	2.87	3.95333	2.69667	4.83
Adur18659_comp0_c0_seq1	5.44	8.55667	6.18333	17.32	4.50333	21.7567
Adur18676_comp0_c0_seq5	14.0033	17.25	14.74	26.2633	25.8567	24.8833
Adur18692_comp1_c0_seq21	11.5833	14.8333	12.5867	21.87	16.21	23.9533
Adur18742_comp0_c0_seq1	4.23333	3.49	3.53	5.43333	5.53	5.81
Adur18745_comp0_c0_seq4	4.86667	7.15667	5.81	14.27	9.58333	15.0467
Adur1875_comp0_c0_seq1	3.67667	3.00667	4.82	13.1333	14.8733	14.78
Adur18766_comp1_c0_seq3	4.7	8.08667	4.76667	16.6433	8.91333	11.2333
Adur18784_comp1_c0_seq2	5.15	6.48	5.45667	13.9733	7.22	9.74667
Adur18784_comp2_c0_seq1	2.87667	4.89333	4.16333	10.08	3.75	7.99
Adur18846_comp0_c0_seq3	10.87	13.6167	11.25	32.2567	17.7067	26.8533
Adur18873_comp1_c0_seq2	11.01	18.6267	14.73	38.4233	18.2	40.1133
Adur18893_comp0_c0_seq1	3.62	4.92667	4.65	5.52333	4.48333	5.31
Adur18903_comp0_c0_seq2	3.16667	4.38333	2.85667	4.72333	3.55	3.98
Adur18924_comp1_c0_seq2	37.9133	58.63	50.47	176.387	110.983	247.663
Adur18935_comp1_c0_seq2	6.73667	7.69	7.13667	12.2033	11.2067	10.57
Adur18945_comp0_c0_seq1	9.09333	7.49667	7.54667	15.03	11.1933	11.7667
Adur18984_comp1_c0_seq2	3.46667	5.13667	4.76333	8.82333	8.12333	10.5567
Adur19013_comp3_c0_seq1	3.03667	3.68667	2.18	6.25667	4.27333	4.84
Adur19051_comp0_c0_seq1	4.01	6.36333	5.26333	8.50333	7.21667	9.06667
Adur19077_comp0_c0_seq1	2.45	4.29333	2.87667	10.3133	5.17667	12.47
Adur19087_comp0_c0_seq6	2.68	4.42	3.59667	8.08	3.21	6.63
Adur19095_comp1_c0_seq1	4.04333	5.69333	4.92667	14.1467	4.11333	8.15333
Adur19118_comp0_c0_seq1	19.1133	23.41	19.6167	35.0467	15.8533	29.09
Adur19185_comp0_c0_seq1	3.42333	5.22	3.86	9.18	8.99667	9.2
Adur19189_comp0_c0_seq1	3.83333	4.11	4.28333	6.00667	5.83333	7.13333
Adur19254_comp3_c0_seq4	1.50667	5.99	4.29333	13.1667	7.45	14.5867
Adur19254_comp3_c1_seq5	2.86333	6.74	5.42333	16.65	12.1933	18.3833
Adur19275_comp1_c0_seq4	5.35333	6.65333	4.94667	10.51	8.03333	8.52667
Adur19309_comp0_c0_seq1	30.05	46.49	25.7533	112.967	62.0333	88.5367
Adur1932_comp0_c0_seq1	4.69333	8.71333	6.23	15.2933	5.01667	10.6633
Adur19335_comp0_c0_seq3	4.1	5.06333	3.54333	12.0667	6.93	9.10667
Adur19346_comp0_c0_seq1	2.13	1.27667	1.4	5.81333	3.15333	4.03
Adur19385_comp1_c1_seq1	3.54667	3.97	3.38	7.15	6.94333	7.79333
Adur19389_comp0_c0_seq1	3.85667	5.80333	5.24667	8.95667	7.45333	9.79333
Adur19414_comp4_c0_seq2	4.14333	5.67667	4.62667	7.05	5.87667	7.53333
Adur19458_comp0_c0_seq1	5.39333	7.57	3.91667	16.0567	8.33	13.07
Adur19467_comp0_c1_seq1	0.233333	4.11667	1.29667	2.32667	1.63	3.87333
Adur19494_comp1_c0_seq1	2.06333	2.54667	1.42	5.15667	4.46	4.49333
Adur19511_comp0_c0_seq1	2.8	3.50667	2.92667	6.92667	7.44	8.64
Adur19544_comp1_c0_seq2	10.8567	23.5	13.5633	49.9733	24.8033	48.3167
Adur19589_comp1_c0_seq2	4.75667	7.84	5.72333	7.80667	7.78333	9.10667
Adur19592_comp0_c0_seq4	3.44333	3.42333	4.03	7.74333	6.67667	8.11667
Adur19594_comp0_c0_seq1	2.04	3.56667	2.96667	4.77667	2.1	5.22
Adur19595_comp0_c1_seq1	0.78	1.63333	0.803333	4.64667	2.93	2.96
Adur19602_comp0_c0_seq1	0	0.62	0.196667	115.82	20.82	70.7667
Adur19604_comp0_c0_seq1	0	1.03667	0.4	106.07	22.5567	69.25
Adur19610_comp0_c1_seq1	3.50667	7.96333	3.37	8.02333	5.56333	8.98333
Adur19616_comp1_c0_seq1	14.0833	15.9167	14.3133	23.4633	24.36	28.01
Adur19633_comp0_c0_seq2	3.19333	3.41	3.19333	4.42333	4.18333	4.34333
Adur19653_comp0_c0_seq2	12.0867	10.8133	10.5567	19.1733	14.6067	20.9567
Adur19693_comp1_c0_seq2	10.7333	13.49	11.63	16.63	10.7667	18.7467
Adur19707_comp0_c0_seq1	14.21	17.97	11.8833	33.6133	32.69	44.9967
Adur19711_comp0_c0_seq7	6.95	9.62	9.14333	11.56	6.21333	10.3533
Adur19727_comp0_c0_seq1	1.98333	3.19667	2.67333	5.16667	2.18667	4.05333
Adur19751_comp0_c0_seq1	9.19667	9.74333	9.84	10.6167	8.21	11.0433
Adur19757_comp1_c0_seq1	3.96333	4.81667	4.64	8.57333	4.37667	6.35333
Adur19858_comp0_c0_seq2	2.38333	2.05667	2.64333	6.46	5.85667	6.25667
Adur19897_comp0_c0_seq1	73.5033	112.643	73.5767	196.76	149.457	173.657
Adur19926_comp0_c0_seq1	1.89333	1.89667	1.11333	9.15	7.68	9.71667
Adur20019_comp0_c0_seq1	15.7467	19.84	16.0133	24.8467	17.41	21.79
Adur20029_comp0_c0_seq1	3.98667	5.50333	4.99667	10.0733	8.34333	11.2167
Adur20061_comp0_c0_seq1	4.73333	5.79333	5.17667	9.83	9.48333	10.9833
Adur20074_comp0_c0_seq2	3.36667	3.5	2.81	6.42	5.60667	5.14333
Adur2007_comp2_c0_seq1	1.00333	1.77667	1.62333	4.33333	2.39667	2.80667
Adur2012_comp0_c0_seq1	4.44667	5.42	5.05333	11.2733	8.46	8.61333
Adur20145_comp1_c1_seq1	2.79667	3.88667	2.90333	6.21	6.44	5.63333
Adur20146_comp0_c0_seq1	14.5033	17.3833	13.42	22.94	19.9867	26.3633
Adur20156_comp1_c0_seq1	12.9567	16.4067	9.99667	20.2867	19.54	20.12
Adur20161_comp0_c0_seq3	0.866667	2.21667	1.77667	11.89	1.59	5.15333
Adur20181_comp0_c0_seq1	1.17667	4.19333	3.88667	7.77667	2.33333	7.12333
Adur20283_comp0_c0_seq1	3.12667	3.95333	2.56333	8.57667	8.15667	7.50667
Adur2029_comp0_c0_seq4	9.57667	13.9467	12.2767	18.26	10.6067	16.6867
Adur2032_comp0_c0_seq1	10.8667	15.3333	13.8633	21.6867	18.6567	25.13
Adur20333_comp0_c0_seq1	2.70667	2.68333	2.35333	7.12	5.56333	7.89
Adur20334_comp0_c0_seq1	3.50667	5.5	5.55	6.21333	3.81333	5.54
Adur20365_comp0_c0_seq1	4.73333	6.87667	6.05333	18.9067	7.83667	18.0433
Adur20376_comp0_c0_seq1	4.93	8.83	6.16667	37.8467	20.3067	23.21
Adur20463_comp3_c0_seq1	4.74333	10.3967	7.00667	27.2533	30.3833	35.95
Adur20482_comp0_c0_seq1	4.07333	5.08	3.08	5.36333	3.93	5.3
Adur20482_comp1_c0_seq1	2.86	3.54667	2.22	6.16667	4.87	7.54
Adur20482_comp2_c0_seq5	5.34	6.71	5.06333	10.6767	6.02	7.50333
Adur20500_comp0_c0_seq2	4.11	5.07333	3.18	7.16667	3.01333	5.17333
Adur20507_comp6_c0_seq1	1.46667	3.29	2.27667	3.77	2.80667	4.62333
Adur20533_comp0_c1_seq1	2.75	3.58	3.02667	6.25	4.67667	7.88333
Adur20533_comp1_c0_seq2	0.37	1.92667	1.76333	4.17667	1.74333	5.6
Adur2053_comp0_c0_seq5	4.97333	3.8	2.96333	5.40333	3.54	4.71
Adur20553_comp0_c0_seq1	4.45667	6.90333	4.10667	8.27	3.04	10.2667
Adur2057_comp0_c0_seq1	6.94667	10.4567	8.07667	16.0833	11.3767	17.9067
Adur20589_comp0_c0_seq2	4.59667	8.49333	5.37	9.14333	9.07333	8.72667
Adur20590_comp0_c0_seq1	0.87	4.01333	1.89667	4.92	3.58333	4.25333
Adur20628_comp0_c1_seq1	7.81667	9.49667	7.46667	10.49	9.76	10.4133
Adur20673_comp0_c0_seq1	4.77667	4.78333	3.94333	7.47333	2.87333	6.79667
Adur20682_comp0_c0_seq2	6.57	6.45667	5.08333	23.47	18.5467	31.0067
Adur20696_comp0_c0_seq2	1.34	3.64	1.29667	5.5	2.09667	3.44
Adur20705_comp0_c0_seq1	2.07	4.35	3.06	5.95333	6.11333	4.90333
Adur20731_comp0_c0_seq1	7.97667	10.6567	9.01667	10.4033	7.24667	10.5567
Adur20732_comp0_c0_seq1	5.35667	8.10333	5.52667	22.5667	13.3367	19.6333
Adur20742_comp0_c0_seq1	6.84333	8.12	6.22667	17.6933	15.1667	16.7533
Adur20742_comp1_c0_seq1	6.46	7.12667	5.73	16.34	14.3567	12.1933
Adur20767_comp2_c0_seq2	2.14	3.24	2.47	14.4	3.46333	8.35333
Adur20840_comp1_c0_seq1	12.4033	17.6867	13.3533	25.37	15.63	19.66
Adur20852_comp1_c0_seq1	4.22	5.07	4.94667	6.15667	3.90667	5.68
Adur20857_comp1_c0_seq2	5.82	7.4	5.84333	19.0867	10.6133	18.24
Adur20857_comp2_c0_seq1	4.29333	6.92667	3.94	14.5467	8.84333	13.8967
Adur20886_comp2_c0_seq1	1.68	3.31333	1.77	4.77	2.09667	5.06667
Adur20932_comp2_c0_seq1	17.3833	23.3033	20.94	49.1333	46.1267	63.1667
Adur20935_comp2_c0_seq1	2.75333	5.93667	4.65333	5.33333	4.06667	6.34667
Adur20948_comp1_c0_seq1	2.35333	3.36333	2.89	5.97667	2.96333	4.05667
Adur20952_comp0_c0_seq1	6.02667	12.8567	11.05	12.5733	8.72	12.35
Adur20983_comp0_c0_seq1	4.24333	5.63333	5.87	6.58667	4.64667	8.17
Adur21016_comp1_c0_seq4	4.65333	5.37667	4.26667	9.21333	9.76333	11.4967
Adur21030_comp0_c0_seq1	76.48	96.9367	56.56	258.52	200.263	219.073
Adur21033_comp2_c0_seq1	1.01667	1.41667	1.45667	8.74667	3.00667	5.12
Adur2103_comp1_c0_seq1	10.0333	13.1367	10.1533	22.6367	13.88	19.65
Adur21046_comp0_c1_seq7	8.47	13.51	10.8967	18.04	12.56	16.7267
Adur21053_comp0_c0_seq1	30.0533	37.7167	28.9133	59.39	49.4067	56.4567
Adur21063_comp1_c0_seq1	5.87667	8.92333	5.63333	16.3333	10.09	11.59
Adur21064_comp0_c0_seq2	3.84667	4.81667	4.32667	5.41	4.1	6.08
Adur21125_comp0_c0_seq2	1.03333	1.52667	1.17	4.67	2.63667	3.94
Adur21128_comp4_c0_seq1	6.94333	7.08	6.03	9.00333	8.3	8.92
Adur21182_comp0_c0_seq2	3.17	5.29667	3.66	17.1667	10.3533	11.1233
Adur21214_comp0_c0_seq1	2.56333	4.36667	4.12333	4.74667	3.61667	4.98
Adur21244_comp0_c0_seq3	13.5533	12.2467	12.1767	19.85	11.38	18.2567
Adur21365_comp0_c0_seq1	4.71667	7.32333	5.93333	15.69	8.50667	10.6367
Adur21372_comp0_c0_seq1	4.46	6.54333	5.14667	8.89333	4.97667	7.00667
Adur21408_comp0_c0_seq1	2.53	2.40333	1.97	14.7	13.3033	15.8933
Adur21435_comp0_c0_seq1	13.49	21.62	19.42	36.51	19.14	30.5067
Adur21435_comp1_c0_seq1	12.06	18.4333	16.58	26.9733	15.6033	27.2467
Adur21495_comp0_c0_seq3	23.21	24.84	21.0767	35.7667	34.1267	41.41
Adur21511_comp1_c0_seq1	8.77667	9.16333	7.22333	15.32	13.7567	14.5933
Adur21520_comp2_c0_seq2	2.75667	4.28667	3.83	7.44333	3.96667	5.25333
Adur21524_comp0_c0_seq2	3.05667	6.63	2.90333	13.05	9.69333	12.6067
Adur21546_comp1_c0_seq1	2.06	2.97667	3.06333	7.31667	2.41667	5.33667
Adur2155_comp1_c0_seq2	10.69	24.36	17.08	51.3033	14.7733	64.1833
Adur21561_comp0_c0_seq3	3.4	2.67	1.58667	4.63667	2.48667	4.44
Adur215_comp2_c0_seq6	3.99667	5.2	4.33333	8.1	7.13	8.53667
Adur21620_comp1_c1_seq3	2.81667	6.42333	3.30667	8.31	4.51333	7.01667
Adur21620_comp2_c0_seq1	1.92333	3.74333	3.07	6.22667	3.52	4.87667
Adur21649_comp0_c0_seq2	7.41667	8.05	8.5	11.24	7.49667	9.08
Adur21665_comp2_c0_seq8	5.27667	4.48667	4.65333	8.61667	8.26	8.51
Adur21680_comp0_c0_seq2	24.2667	25.5167	21.35	46.97	40.98	41.7567
Adur21727_comp2_c0_seq1	3.54	3.20667	3.48667	7.39333	7.6	6.71333
Adur21773_comp0_c0_seq1	0.716667	1.03333	0.466667	4.40333	4.21333	3.55667
Adur2178_comp0_c0_seq1	0.943333	5.52333	2.82333	11.3933	6.41667	9.66333
Adur2178_comp2_c0_seq1	4.18333	11.9767	5.1	30.4933	16.3633	23.9733
Adur21817_comp1_c0_seq1	0.7	11.0833	4.21333	98.1433	24.9733	127.357
Adur21824_comp0_c0_seq2	4.93	6.61333	6.71333	11.4333	8.28333	9.41333
Adur21918_comp0_c0_seq2	2.89333	3.46	2.49	7.51667	4.28333	6.75667
Adur21929_comp0_c0_seq3	4.08667	6.27667	6.06	10.1433	6.21333	10.7833
Adur2194_comp0_c0_seq1	3.64	6	4.23	5.83333	4.66333	4.98333
Adur22013_comp0_c0_seq2	0	0.736667	1.01333	4.26	1.06667	2.39
Adur22021_comp0_c0_seq2	3.78333	8.88	5.19	14.9533	4.81667	16.8267
Adur22028_comp1_c0_seq1	4.22	8.86333	4.68333	16.5867	9.81667	11.1467
Adur22037_comp0_c0_seq1	1.19	3.6	1.59667	9.14667	7.22	6.12
Adur22060_comp0_c0_seq1	14.48	24.2	17.69	49.8667	31.9333	43.1633
Adur22076_comp1_c0_seq1	2.61	3.29	2.81333	4.09	2.10333	3.75
Adur2207_comp0_c0_seq1	6.13667	6.6	7.47667	10.08	6.94	12.6567
Adur22093_comp0_c0_seq1	13.92	21.24	20.1433	30.17	10.7567	32.4967
Adur22163_comp0_c0_seq6	8.77	11.3767	7.65667	18.8433	13.0367	23.4633
Adur22165_comp0_c0_seq1	0.493333	1.28333	0.68	4.34	2.42667	4.33667
Adur22182_comp0_c0_seq1	3.40333	4.55	3.86667	7.15667	6.65667	7.89667
Adur22197_comp1_c0_seq1	4.37667	6.08333	4.87667	12.0567	10.6067	15.04
Adur22203_comp2_c1_seq1	2.62	2.84667	2.73667	5.13	2.78667	3.91667
Adur22221_comp0_c0_seq1	5.27333	8.91333	6.28	11.03	9.06333	13.2067
Adur22225_comp1_c0_seq7	3.63333	3.89667	3.34	6.31667	5.47333	6.96667
Adur22225_comp2_c0_seq1	4.07667	3.72333	2.85667	6.13	5.74333	6.45333
Adur22231_comp0_c0_seq3	2.50333	4.25333	3.60667	4.59333	2.96	4.15333
Adur22241_comp1_c0_seq1	1.66333	6.67667	5.70667	18.6933	20.21	21.49
Adur2226_comp0_c0_seq2	1.86333	3.68333	2.45333	4.71	2.71	3.74
Adur22361_comp1_c0_seq1	43.74	41.39	32.7833	79.2667	84.3733	87.1167
Adur22392_comp0_c0_seq5	5.92667	5.96667	4.78667	7.42	5.33	8.33667
Adur22436_comp0_c0_seq1	3.69667	6.36667	4.43	6.98	2.99333	7.82667
Adur2245_comp1_c0_seq2	9.45333	14.2367	10.0167	20.8667	14.46	19.9467
Adur22480_comp3_c1_seq2	3.16333	4.79667	4.41667	5.45667	5.42667	5.21667
Adur22513_comp0_c0_seq1	3.73333	6.93333	4.70333	7.4	4.50667	5.66333
Adur22644_comp0_c0_seq1	3.14333	4.85	3.35333	5.68	4.34667	6.19
Adur22652_comp0_c0_seq1	0.866667	2.63667	1.52	7.65	6.88	5.15333
Adur22658_comp2_c0_seq3	21.3567	23.2967	19.1867	29.3467	22.12	28.6867
Adur22661_comp0_c0_seq1	6.08	9.00333	7.00333	11.8733	7.55667	10.3967
Adur22689_comp1_c0_seq1	1.03	1.07	0.58	3.68667	2.92333	4.14333
Adur2268_comp1_c0_seq1	5.38333	8.21333	7.22333	12.42	9.24333	11.2033
Adur22718_comp2_c0_seq1	5.91	7.71667	4.80667	13.9433	11.31	16.2567
Adur22720_comp1_c1_seq2	2.67333	4.93	3.86333	9.46333	7.90333	7.49
Adur22728_comp2_c0_seq7	4.14	5.59	3.75333	11.0833	6.98667	9.67333
Adur22749_comp2_c1_seq2	0.6	3.61333	4.47333	5.73333	3.26333	4.80667
Adur22752_comp0_c0_seq1	2.59333	2.14667	1.90333	3.27	1.57333	4.22667
Adur22763_comp1_c0_seq3	1.03333	2.08333	1.23667	3.64667	2.17333	4.17333
Adur22780_comp0_c0_seq2	5.89333	7.04333	5.41333	15.0867	8.21333	12.4567
Adur22781_comp0_c0_seq1	7.52667	11.3233	9.26333	21.92	11.2633	29.49
Adur22781_comp2_c0_seq1	6.05	8	6.31	11.5167	7.02333	13.95
Adur22784_comp0_c0_seq1	3.60333	5.22333	3.58667	12.5067	7.07	9.99667
Adur22795_comp0_c0_seq1	35.3267	39.4133	33.4667	72.5933	69.7467	94.0433
Adur22800_comp0_c0_seq1	16.5467	20.15	17.0867	29.1267	16.6467	23.7367
Adur22803_comp2_c0_seq3	2.84667	4.58	3.32	6.18333	3.71333	7.09667
Adur22822_comp0_c0_seq1	3.47	5.28667	4.68333	8.21	8.81667	7.78333
Adur2282_comp0_c0_seq1	1.47333	2.65	2.01	5.15	3.57667	6.98
Adur22859_comp0_c0_seq1	15.9033	23.83	21.33	27.1233	16.9267	29.3267
Adur2285_comp0_c0_seq3	3.32	6.37667	3.78667	8.86	5.66	6.16
Adur22975_comp1_c1_seq2	0.266667	0.47	0.923333	4.05333	4.35333	5.62333
Adur23054_comp0_c0_seq1	14.9033	20.4067	15.1433	32.2433	24.2867	27.4067
Adur23056_comp1_c0_seq1	7.86333	5.2	5.68667	9.37333	4.18333	7.13667
Adur23063_comp1_c0_seq1	4.24	5.12667	3.29333	10.3167	12.0067	13.2367
Adur23066_comp0_c0_seq1	5.64333	7.18667	6.02333	8.08333	8.48	8.84
Adur23081_comp0_c0_seq2	8.92333	11.1667	9.79667	13.9267	11.5267	17.4633
Adur23089_comp1_c0_seq2	2.96	5.12	3.54333	8.05333	5.63333	9.95667
Adur23153_comp0_c1_seq1	18.5333	19.08	16.8067	28.3233	24.57	24.5867
Adur23170_comp0_c0_seq1	1.98667	0.983333	1.71	4.56667	3.88333	3.46333
Adur23173_comp1_c1_seq2	2.08667	3.88	3.48	4.16667	2.37	3.82333
Adur23180_comp0_c0_seq3	5.97	13.8167	9.69333	20.6733	15.4867	23.1733
Adur23180_comp0_c1_seq1	5.58333	6.70333	3.33667	9.44	9.38667	9.21
Adur23187_comp0_c0_seq1	3.02	4.47333	2.99	9.51667	5.04333	6.30333
Adur23218_comp2_c0_seq1	0.906667	1.50667	2.11333	4.19	2.21	3.42667
Adur23232_comp0_c0_seq1	11.9	15.9167	12.7	40.8667	18.7567	42.6367
Adur23234_comp0_c0_seq2	2.66	3.68667	3.28667	5.09667	3.62	5.84333
Adur23253_comp3_c0_seq1	8.37	13.0433	11.21	16.02	12.06	20.98
Adur23254_comp0_c0_seq2	1.1	2.65	1.48333	4.40667	2.82	2.89667
Adur2325_comp1_c0_seq1	3.14667	3.53	4.17333	6.77	4.99667	5.14333
Adur23261_comp1_c0_seq4	1.54333	2.63333	2.59333	5.52	1.33667	4.13667
Adur23269_comp0_c0_seq1	1.39333	2.86333	1.64333	6.29667	5.20333	4.73667
Adur23274_comp0_c0_seq2	24.7533	32.3933	29.5567	51.5967	35.1667	38.4667
Adur2328_comp3_c0_seq1	5.12667	3.89	4.03	11.44	7.34333	9.69
Adur23298_comp1_c0_seq1	16.1533	20.19	16.1833	29.32	24.76	30.4967
Adur2329_comp0_c0_seq2	9.91333	12.6667	11.1067	21.64	9.89667	16.64
Adur23302_comp0_c0_seq2	14.6133	15.2233	11.9667	16.85	14.4867	15.39
Adur23314_comp3_c0_seq5	6.23667	6.92333	4.72667	9.63	7.69	10.06
Adur23318_comp0_c0_seq3	5.93667	7.42	6.03333	14.0467	9.07667	14.1433
Adur23335_comp0_c0_seq1	0.476667	1.84	1.13333	17.94	10.17	16.7567
Adur23336_comp0_c0_seq1	11.79	12.77	11.08	21.1	20.45	21.08
Adur23338_comp0_c0_seq1	10.4	23.1567	13.57	46.3767	33.3433	64.2467
Adur23339_comp1_c0_seq1	11.5333	13.8833	9.54667	25.1567	27.0267	23.9167
Adur23354_comp1_c0_seq5	7.88333	12.9833	10.17	22.67	15.9333	27.23
Adur23364_comp1_c0_seq1	9.71	13.0533	11.2033	15.7867	15.1933	18.9867
Adur23366_comp0_c0_seq1	3.04	4.21	3.33	7.81	6.28667	6.53
Adur23428_comp0_c0_seq46	4.06333	6.98667	5.1	8.76667	7.28667	11.2733
Adur23431_comp0_c0_seq3	14.5767	13.94	12.8067	16.9067	16.51	18.3867
Adur2343_comp1_c0_seq1	0	0.0533333	0.0766667	8.18333	1.93	8.53667
Adur2346_comp0_c0_seq18	4.71667	4.59	3.85667	5.07	4.92667	4.86
Adur23482_comp0_c0_seq2	2.32	2.73333	2.39667	4.08	2.69667	4.07667
Adur23506_comp1_c0_seq1	7.52	9.97667	7.60667	12.83	12.4167	15.17
Adur23516_comp0_c0_seq1	3.53	4.05333	2.91333	4.29333	3.27667	3.78667
Adur23518_comp0_c0_seq1	8.48667	11.8533	7.76333	19.0167	13.4767	15.3133
Adur23519_comp0_c0_seq1	5.52667	6.62667	5.32667	13.69	8.87333	12.2
Adur23526_comp1_c0_seq6	0	0.0533333	0	4.08667	1.98667	3.03667
Adur23540_comp0_c0_seq2	4.69333	5.73	4.57667	5.35333	5.31333	5.39667
Adur23544_comp0_c0_seq3	3.11667	4.21333	4.3	6.89667	3.14667	4.79333
Adur23556_comp0_c0_seq2	1.58667	1.21667	1.75	42.37	39.46	40.71
Adur2357_comp0_c0_seq1	8.45333	15.1133	13.4767	15.1867	7.45667	15.7267
Adur23590_comp1_c0_seq1	2.17	2.40333	2.38667	5.09333	4.10333	4.2
Adur23599_comp0_c0_seq1	2.65667	2.54667	3.60667	6.02333	6.56	7.18
Adur23626_comp0_c0_seq3	10.47	13.3567	11.3667	19.22	12.6267	14.4533
Adur23649_comp0_c0_seq10	8.76333	16.08	12.8167	32.0067	30.9667	27.7733
Adur23661_comp0_c0_seq1	4.13667	7.02	5.37333	11.7733	8.78667	12.74
Adur23675_comp0_c0_seq1	6.32333	6.89333	6.11667	15.54	10.81	15.0233
Adur2368_comp2_c0_seq1	9.06333	13.3367	9.41333	31.9667	16.71	21.6167
Adur23875_comp2_c0_seq1	5.67333	6.66	5.80333	11.1367	7.84667	9.52333
Adur23896_comp0_c0_seq4	3.07	4.30667	3.53	5.41667	3.54333	5.82333
Adur23959_comp0_c0_seq2	10.2167	15.35	12.0267	26.02	15.4033	36.2067
Adur23961_comp1_c0_seq2	3.69	5.63333	4.44	9.27667	3.92667	7.27333
Adur24041_comp0_c0_seq1	5.69667	13.5867	8.04667	23.9867	11.47	25.01
Adur24041_comp1_c0_seq1	1.84667	6.06	5.21667	8.02333	7.34	7.96667
Adur24071_comp0_c0_seq1	4.40333	6.29333	5.09	7.08667	4.74	7.49
Adur24072_comp1_c0_seq1	2.58667	4.37333	4.78667	7.71	4.04667	8.75667
Adur2407_comp1_c0_seq1	3.19333	4.82333	2.89	7.93667	4.38	5.84
Adur24086_comp2_c0_seq2	3.25	3.61667	4.50333	4.39333	2.11333	4.90333
Adur24150_comp1_c0_seq2	4.21333	3.91333	3.86333	13.6033	9.36667	9.38333
Adur24157_comp0_c0_seq1	4.60667	7.83	6.22333	20.3067	9.05667	14.1733
Adur2416_comp0_c0_seq1	0.27	0.186667	0.0566667	5.67667	1.02667	2.67
Adur24198_comp0_c0_seq1	1.66	3.44	3.37	12.5833	11.8167	9.25
Adur24278_comp0_c1_seq1	5.36667	4.58667	5.3	6.64667	4.59667	6.52
Adur24312_comp0_c0_seq3	1.14333	2.01667	1.14667	6.58333	4.40333	4.97667
Adur24325_comp0_c0_seq2	0.136667	0.766667	0.48	14.41	2.68667	10.9367
Adur24329_comp2_c0_seq7	3.14333	4.23667	3.14667	7.05333	3.86333	6.53333
Adur2433_comp1_c0_seq3	9.81	14.36	12.3533	22.66	16.1967	20.56
Adur24352_comp1_c0_seq2	6.31333	6.04333	4.79667	15.6433	8.52	11.0967
Adur24360_comp0_c0_seq2	49.8433	52.8067	43.17	127.357	121.573	146.967
Adur24365_comp0_c0_seq1	1.83667	2.25667	1.47333	25.0933	17.4033	19.3267
Adur24370_comp0_c0_seq1	2.98667	5.65667	2.58667	14.8867	8.99333	9.28667
Adur24396_comp1_c0_seq4	3.69333	4.94667	4.32333	6.38	4.03333	7.55
Adur24424_comp1_c0_seq1	1.44	2.65667	1.92	4.72667	3.87	5.39333
Adur24491_comp1_c0_seq1	2.61	4.95667	3.54667	19.8867	10.0667	24.8233
Adur24492_comp1_c0_seq1	0.483333	1.20333	0.433333	3.45	4.46667	4.98667
Adur24563_comp0_c0_seq14	15.5533	19.9433	11.1667	57.0267	38.8067	79.8567
Adur24581_comp0_c0_seq2	2.70667	4.68	3.09333	5.04667	4.2	6.13333
Adur24585_comp1_c0_seq1	15.28	22.27	18.5367	55.54	49.05	78.6933
Adur24590_comp0_c0_seq2	11.24	14.37	11.8367	24.7067	19.3233	22.3467
Adur24593_comp0_c0_seq1	5.10667	4.67667	3.76667	8.97	7.82667	7.58667
Adur24609_comp0_c0_seq3	11.99	13.04	10.3833	19.8967	17.85	18.8167
Adur24619_comp3_c0_seq2	18.5133	25.8233	18.54	41.6733	29.5633	41.5133
Adur24623_comp0_c0_seq4	7.11333	7.61333	5.23333	22.9567	12.86	15.78
Adur24626_comp0_c0_seq1	6.20333	5.97667	5.78	9.92	8.76667	9.83667
Adur24632_comp0_c0_seq3	6.74333	8.58333	7.33333	34.46	19.7567	21.3367
Adur24654_comp1_c0_seq1	12.0633	18.1233	11.87	23.2133	16.8667	19.5733
Adur24654_comp1_c0_seq2	4.78333	5.04667	4.11	9.23667	6.39667	7.35
Adur24672_comp0_c0_seq1	1.69	1.68333	1.55	3.79667	3.11333	5.30667
Adur24683_comp1_c0_seq12	3.21333	4.42333	3.57667	8.3	3.05667	5.60667
Adur24712_comp1_c0_seq1	4.96333	6.84333	5.32667	10.2167	6.59333	11.3233
Adur2471_comp4_c1_seq1	2.39	4.05	2.54667	4.32	2.03	3.82667
Adur2471_comp6_c0_seq10	0.993333	1.31	1.15333	4.20333	3.05667	3.09
Adur24757_comp1_c1_seq1	2.27667	4.35	4.28333	6.04	3.81667	4.88
Adur24760_comp0_c0_seq1	8.24333	9.77333	8.11667	18.6833	14.63	15.9667
Adur24841_comp0_c0_seq2	6.67667	13.7433	10.6333	17.7167	15.3533	23.6633
Adur24874_comp0_c0_seq1	2.82	2.57333	2.09	4.74	5.11667	4.90667
Adur24919_comp0_c0_seq1	6.34	7.39	8.44333	11.81	12.8567	12.6167
Adur24966_comp1_c0_seq1	1.12667	2.50667	0.846667	5.48333	4.23333	8.11667
Adur24970_comp0_c0_seq3	2.74333	7.78667	4.67333	16.5467	7.74	14.94
Adur25000_comp0_c0_seq2	5.24	6.81	6.41667	9.11	9.48333	9.47667
Adur25010_comp1_c0_seq3	30.6267	36.5867	34.2367	41.0033	31.57	40.7567
Adur25011_comp1_c0_seq1	3.07667	5.70333	4.58	10.08	7.05	11.0233
Adur2501_comp0_c0_seq1	1.16	1.81667	0.466667	5.17333	4.28	4.49667
Adur25025_comp1_c0_seq1	3.81	4.32667	4.26333	10.9	6.24667	7.28333
Adur25049_comp0_c0_seq2	1.6	2.30667	1.78667	4.16667	3.20333	3.46667
Adur25091_comp3_c0_seq1	7.07667	7.47	5.70667	9.47	5.03667	7.71
Adur25209_comp0_c0_seq1	5.83333	9.27667	6.69	17.5867	11.1067	14.8367
Adur25221_comp1_c0_seq3	3.99	4.40333	4.05	5.62333	2.23333	5.53
Adur25230_comp2_c0_seq1	1.92333	1.59333	1.37667	4.35	3.41667	3.78667
Adur25263_comp0_c1_seq1	6.47667	6.48	6.22	11.9867	5.36	14.5333
Adur25268_comp1_c0_seq2	2.60333	5.18333	3.6	9.24667	5.38667	12.5767
Adur25269_comp0_c0_seq1	2.77	4.2	3.07333	9.19	3.43	10.1533
Adur25348_comp0_c0_seq20	4.06	6.89333	5.95	8.9	4.22333	7.96667
Adur25406_comp0_c0_seq2	3.77667	4.54	5.46667	5.28667	3.07667	5.40667
Adur25423_comp2_c0_seq2	7.56333	10.31	8.97	29.4833	12.55	25.1
Adur25438_comp0_c0_seq1	3.18333	8.49333	3.15333	42.6733	15.2033	31.5233
Adur25457_comp0_c0_seq1	0.823333	1.10667	1.10667	3.22333	1.79	4.75333
Adur25474_comp0_c0_seq1	3.15333	4.27333	3.24333	9.28667	8.60667	8.69333
Adur25485_comp1_c0_seq3	3.51333	2.88333	2.95	7.41333	5.89	10.3133
Adur25486_comp0_c1_seq1	6.69333	10.5233	10.85	12.6433	11.4267	15.8667
Adur25568_comp0_c0_seq2	3.12667	3.90333	3.70333	7.6	5.07	7.48
Adur25577_comp1_c0_seq1	10.21	13.9633	11.6833	13.94	9.77333	14.8433
Adur25578_comp0_c0_seq2	5.87	7.29333	6.49	8.25333	5.46667	9.34333
Adur2557_comp1_c0_seq2	2.94667	3.11667	2.65333	6.90333	5.55	5.88667
Adur25585_comp0_c0_seq2	3.30667	3.68	3.5	6.29333	3.96	4.78333
Adur25597_comp0_c0_seq2	3.35	3.74333	3.70667	7.11	6.05	5.76333
Adur25639_comp0_c0_seq1	3.48	5.32333	3.76667	5.51	4.99333	5.44
Adur25639_comp1_c0_seq1	2.24667	3.69	2.62	4.09333	2.52	3.29667
Adur25642_comp0_c0_seq5	2.83667	3.91	2.91	4.45333	3.04667	3.86667
Adur2569_comp0_c0_seq1	1.95333	3.53667	2.86	4.05	4.19667	4.58
Adur25703_comp1_c0_seq2	14.02	17.2933	14.9233	23.9167	27.38	29.2867
Adur25720_comp0_c0_seq1	3.70667	5.29333	3.46	4.38333	4.16667	4.88
Adur2573_comp1_c0_seq2	1.9	5.51	3.03333	7.14	3.85333	5.54333
Adur25775_comp1_c0_seq1	12.7833	18.1867	13.7667	31.09	22.39	29.99
Adur25805_comp0_c0_seq1	6.44333	6.69	6.69333	15.79	5.15667	10.09
Adur25821_comp0_c0_seq1	0	2.28667	0.893333	11.5933	5.90667	6.68667
Adur25822_comp0_c0_seq1	2.47667	3.80667	2.03667	15.17	6.65333	9.6
Adur25822_comp0_c1_seq1	1.78	3.57	1.37667	14.1767	5.34667	9.37
Adur25832_comp0_c0_seq1	5.35667	85.4233	101.203	1131.38	330.607	1899.98
Adur25883_comp0_c0_seq2	10.8933	15.5667	10.4333	32.0967	18.21	32.96
Adur25888_comp1_c0_seq2	3.05667	4.39667	3.48	6.81	4.47667	6.12
Adur25888_comp1_c1_seq1	6.01333	6.83667	6.32333	14.0167	10.8267	10.75
Adur2591_comp0_c1_seq1	7.81667	10.43	9.15	12.9867	8.46	16.92
Adur25922_comp0_c0_seq1	16.3633	19.33	17.02	23.9167	22.9633	26.34
Adur25941_comp0_c0_seq1	0.506667	1.31333	0.493333	7.86667	1.15667	6.23
Adur25979_comp0_c0_seq1	5.34	11.5167	9.07667	14.7167	12.7767	20.31
Adur2599_comp2_c0_seq1	8.66667	12.66	8.54667	11.7967	9.54667	13.2767
Adur26074_comp3_c0_seq1	0.673333	2.57	1.02333	4.43333	1.99333	2.7
Adur26089_comp0_c0_seq1	0	0.526667	0.23	4.1	2.97667	2.79333
Adur26093_comp0_c0_seq1	5.21667	8.98	6.47667	24.1667	17.9633	23.62
Adur26093_comp2_c0_seq1	4.70667	4.52667	2.52667	15.0233	11.1233	11.4433
Adur26100_comp3_c0_seq1	2.92333	4.11	4.20667	9.36667	9.10333	11.0767
Adur26102_comp1_c0_seq1	7.16	11.7567	8.5	45.8767	22.7833	29.8367
Adur26104_comp0_c0_seq1	18.18	34.2833	21.31	68.13	40.9133	78.24
Adur26143_comp0_c0_seq1	3.07667	3.92333	3.42667	5.84	3.95	4.65333
Adur26169_comp0_c0_seq1	4.18	5.65	5.35333	7.54	4.60333	10.05
Adur26190_comp2_c0_seq3	5.64667	8.04	5.98667	12.32	7.22	9.16667
Adur26190_comp2_c1_seq1	4.54	7.46667	4.75333	13.3067	7.79667	9.41
Adur26216_comp0_c0_seq1	4.71667	6.37667	4.19	8.97333	5.33	8.71333
Adur26253_comp0_c0_seq2	4.27333	6.13	4.65	5.54667	3.95	6.14667
Adur26297_comp0_c0_seq3	2.28	3.32	2.21333	5.11667	4.41	4.20333
Adur26306_comp1_c0_seq3	10.1867	14.2833	11.7633	34.3133	15.34	22.4133
Adur26317_comp1_c0_seq2	10.5133	15.6167	10.9467	26.47	11.0267	25.9
Adur26377_comp0_c0_seq2	17.0733	25.3767	17.89	34.8467	25.19	31.66
Adur26388_comp0_c0_seq2	142.92	165.207	89.9	484.417	445.473	382.057
Adur26420_comp0_c0_seq1	5.30333	6.85	6.15	17.4167	10.8933	12.76
Adur26429_comp1_c0_seq4	26.8433	31.8367	30.1567	38.0167	28.1633	32.0033
Adur26478_comp0_c0_seq1	3.53	4.81333	4.30667	8.72667	5.39333	8.53333
Adur26489_comp1_c0_seq1	3.29	4.79	3.80667	5.34	3.25667	4.97333
Adur2650_comp0_c0_seq1	14.0033	18.11	13.7467	32.9533	26.5833	26.16
Adur2650_comp1_c0_seq1	10.5933	14.28	10.85	21.4667	16.0233	20.27
Adur26510_comp0_c0_seq4	2.88667	4.34333	3.77667	8.02333	5.20667	6.63
Adur26515_comp1_c0_seq3	2.08333	4.32333	2.11333	8.35333	7.61333	8.25
Adur26534_comp0_c0_seq5	2.27	3.83	2.86667	7.26	5.57333	5.18667
Adur26544_comp0_c0_seq1	5.03	7.36	4.59	10.6933	8.94333	11.63
Adur26557_comp1_c0_seq1	4.25333	1.63667	3.35667	5.10667	1.07333	5.21333
Adur26560_comp1_c0_seq1	3.39667	6.78667	5.16667	13.6567	6.44	9.40333
Adur26585_comp1_c0_seq16	2.11667	4.36	2.77333	7.33333	4.33667	5.46667
Adur26618_comp0_c0_seq1	0.956667	3.63	2.48333	4.54	4.94	4.21333
Adur26635_comp1_c0_seq2	4.19	4.55	3.72667	6.34333	3.93667	5.22667
Adur2664_comp0_c0_seq1	6	7.45	5.17	11.3933	13.2067	13.7867
Adur26695_comp0_c0_seq5	7.48667	9.29667	8.47	17.4733	6.71333	20.9167
Adur26696_comp0_c0_seq2	6.96667	8.85	8.05	19.2033	18.6533	19.45
Adur26755_comp0_c0_seq2	8.64	14.1467	10.35	32.3667	24.1	28.0267
Adur26806_comp0_c0_seq1	12.8433	15.3967	10.73	22.65	17.28	19.9033
Adur26818_comp1_c0_seq1	1.41	2.96333	2.35667	5.77667	6.32667	6.62
Adur26878_comp1_c0_seq1	7.5	11.27	9.08333	11.0067	9.21667	11.6633
Adur26902_comp0_c0_seq3	0.953333	2.29333	1.5	3.48333	1.64	5.12667
Adur26906_comp1_c0_seq1	16.7033	19.1533	16.0467	24.6033	16.9667	21.9467
Adur2690_comp0_c0_seq2	11.0667	10.8267	8.69333	27.2633	26.5633	26.3667
Adur26956_comp0_c0_seq1	4.35667	6.53333	4.42667	8.37	9.25	9.31667
Adur2697_comp0_c1_seq2	3.51	3.78333	3.37	5.96333	4.97	5.81333
Adur27004_comp0_c1_seq1	3.79667	5.40333	5.4	10.6	9.07333	10.2933
Adur27028_comp0_c0_seq1	4.37	5.42667	4.50333	7.43667	5.98667	7.03667
Adur27054_comp0_c0_seq1	25.8967	31.3233	23.0933	50.8667	50.43	54.87
Adur27067_comp1_c0_seq2	8.29667	12.6167	10.29	14.6933	10.0333	12.49
Adur2706_comp0_c0_seq2	3.62667	4.40333	4.08667	5.40667	3.93667	6.38667
Adur27073_comp0_c0_seq2	8.60333	11.6867	9.65667	13.8433	7.80667	13.32
Adur27082_comp4_c0_seq1	5.72333	6.24667	4.60667	8.68667	5.51333	8.10667
Adur27125_comp0_c0_seq1	2.81667	0	0	3.55	2.66	4.38333
Adur2712_comp0_c0_seq2	6.06	7.34	5.83333	7.82667	7.07	7.57667
Adur27146_comp0_c0_seq1	27.04	61.4133	29.2067	107.023	67.6667	118.137
Adur27153_comp0_c0_seq1	2.01	2.35333	1.64667	8.29667	9.35	8.49667
Adur27235_comp1_c0_seq2	1.73333	2.92333	3.01	5.93667	5.92333	6.31333
Adur27248_comp0_c0_seq2	2.30333	3.41667	2.15	3.91333	3.83	5.09
Adur27276_comp4_c0_seq6	12.37	16.1033	13.78	22.5633	16.2867	23.9467
Adur27297_comp0_c0_seq1	14.7033	23.6867	26.1567	33.7667	10.1233	32.2233
Adur27328_comp0_c1_seq2	2.31667	4.46667	3.42	4.69667	4.33667	6.07333
Adur27389_comp1_c0_seq1	3.39667	4.99667	3.12667	9.33667	4.27667	8.69333
Adur27389_comp1_c0_seq3	1.19	1.34667	1.41	4.46	3.45	3.73333
Adur27433_comp4_c0_seq2	7.6	11.04	9.41	13.4733	8.91333	17.2433
Adur27433_comp5_c0_seq1	11.6967	12.4367	11.19	26.6967	23.0667	22
Adur27440_comp1_c0_seq1	1.43667	1.57	2.38667	15.5067	13.4333	16.2633
Adur27464_comp0_c0_seq1	1.52333	1.93333	1.97333	3.42667	2.35667	4.24333
Adur27464_comp1_c0_seq1	2.58667	4.28333	4.14667	8.11333	4.41667	10.3367
Adur27464_comp2_c0_seq2	4.16333	5.40667	5.39	11.02	7.2	15.2533
Adur27482_comp0_c0_seq2	3.35333	5.3	5.82333	11.4433	7.06333	15.66
Adur27500_comp0_c0_seq1	5.4	10.9167	7.83333	9.44	7.49	11.0633
Adur27525_comp0_c1_seq1	2.21333	3.49333	1.45	5.62667	2.37667	3.41333
Adur27538_comp0_c0_seq2	2.96333	3.02667	2.67	7.98333	4.77333	7.30667
Adur27593_comp1_c0_seq2	0.996667	3.48333	1.62667	4.92667	2.45333	3.98667
Adur27610_comp1_c0_seq1	7.3	14.0233	11	26.5533	16.6733	36.1133
Adur27611_comp0_c0_seq1	2.37667	4.10333	3.35	6.73667	3.41667	6.24333
Adur27611_comp1_c0_seq3	4.09	6.95333	4.32333	10.8567	5.48	9.21333
Adur27617_comp0_c0_seq1	2.38333	3.98667	3.21667	6.03667	2.53	6.78
Adur27627_comp1_c0_seq2	3.63	2.95667	2.47667	4.48	2.91	4.14333
Adur27683_comp0_c0_seq1	5.37333	8.68333	5.50333	24.45	10.9867	19.8933
Adur27721_comp0_c0_seq2	2.33333	3.1	6.57667	6.84	3.46	7.15667
Adur27750_comp0_c0_seq4	32.78	45.7333	37.2133	64.2167	64.1533	75.0933
Adur27756_comp2_c1_seq4	6.91333	8.95	7.51333	13.19	10.2733	12.8833
Adur27774_comp2_c0_seq3	2.97	5.12	3.96333	12.22	9.47	13.4533
Adur27788_comp0_c0_seq1	18.46	19.6767	15.2567	39.5433	38.4067	36.6233
Adur27807_comp0_c1_seq2	8.33	9.42333	9.17333	17.4867	14.77	15.8633
Adur27837_comp0_c0_seq1	6.69667	8.10667	7.39	24.3133	15.4	18.5733
Adur27850_comp1_c0_seq1	9.87	12.9233	9.84	18.85	13.7733	17.51
Adur2787_comp0_c0_seq1	3.25333	4.15333	4.42667	7.28333	4.66	7.73667
Adur27944_comp0_c0_seq1	7.77667	11.7433	8.60667	11.6	12.0433	10.7767
Adur27951_comp0_c0_seq1	2.10333	2.52667	1.73	5.35333	4.18333	4.75
Adur28005_comp1_c0_seq1	3.39	4.26667	1.94667	23.3633	20.47	15.6667
Adur28012_comp0_c0_seq1	2.51	3.90667	2.64	4.44667	4.23333	5.46
Adur28012_comp2_c0_seq1	2.89667	4.76	3.84667	6.34667	3.85	5.57333
Adur28069_comp0_c0_seq1	6.78333	8.18333	6.52	18.83	14.21	14.3233
Adur28087_comp0_c0_seq1	3.48	3.51667	2.72333	8.74	8.05333	8.02333
Adur28089_comp1_c0_seq1	2.33	2.71667	2.67333	6.82333	5.93667	6.59667
Adur28108_comp1_c0_seq4	6.22667	7.19667	6.73667	12.1233	11.7267	10.9867
Adur28165_comp0_c0_seq1	2.52667	3.76	1.41333	4.12667	3.29	3.72667
Adur28218_comp1_c0_seq1	3.65333	10.02	5.84667	12.8567	6.69	9.59333
Adur28232_comp1_c0_seq1	3.13	4.35	3.87	6.83667	3.98667	6.29
Adur28233_comp2_c0_seq6	13.6967	17.77	15.14	25.0533	23.2	24.15
Adur2825_comp0_c0_seq2	1.29667	2.09	1.06	8.39	5.52	5.77333
Adur2827_comp1_c0_seq2	9.31	13.4967	9.01333	19.3333	13.8633	14.8833
Adur2830_comp0_c0_seq6	2.88667	3.70333	1.38667	4.90333	4.14667	4.5
Adur28312_comp0_c0_seq8	6.45333	5.61667	4.92	7.60667	7.69333	8.51667
Adur2835_comp3_c0_seq1	14.76	16.65	13.5533	31.15	18.98	22.8867
Adur28368_comp0_c0_seq2	11.8933	14.0267	9.96333	18.2067	13.5733	14.53
Adur28383_comp2_c0_seq1	4.70667	5.09	4.84667	10.82	10.4833	9.06667
Adur28414_comp0_c0_seq1	3.5	6.46333	5.60333	8.57667	3.44667	7.75
Adur28427_comp1_c0_seq1	3.33667	4.06	3.23	5.65667	4.37667	5.10667
Adur28430_comp0_c0_seq2	2.11	2.23	1.3	4.56	3.14	4.32667
Adur28463_comp1_c0_seq18	3.12	5.01	3.56667	6.79333	5.67667	7.12333
Adur28511_comp1_c0_seq2	1.25333	2.01	1.81333	11.21	4.89667	9.69333
Adur28511_comp1_c1_seq1	0	0.766667	0.31	5.88667	1.47	4.10667
Adur2852_comp0_c0_seq1	2.42667	4.28	3.3	6.57	4.81667	5.31
Adur28564_comp0_c0_seq1	33.38	38.0067	36.6667	69.9433	43.3467	98.5733
Adur28565_comp2_c0_seq1	5.33333	7.45	6.62	11.56	10.4733	13.39
Adur28606_comp1_c0_seq2	1.97	5.91333	6.72667	68.2067	2.81	50.2433
Adur28607_comp0_c0_seq1	11.6833	13.8067	12.9367	33.2867	25.0933	26.8167
Adur28632_comp1_c0_seq1	8.54667	13.46	11.9267	45.1933	17.4467	36.6567
Adur28659_comp0_c0_seq1	4.35333	6.25	4.92	9.45	6.25	8.62667
Adur28675_comp0_c0_seq2	3.65	6.8	5.94333	26.34	14.2367	33.29
Adur28697_comp0_c0_seq2	3.69667	4.73333	3.85333	7.13667	4.82333	7.29333
Adur28697_comp1_c0_seq1	2.52	4.03667	3.26333	5.00667	3.74	5.76333
Adur28713_comp0_c0_seq1	0.733333	0.773333	0.456667	6.19333	5.16667	6.50333
Adur2871_comp1_c0_seq1	4.78	4.32333	3.97667	8.14333	6.39667	7.09333
Adur28720_comp1_c0_seq3	1.89667	3.34	2.35	7.80333	3.89333	4.68667
Adur28732_comp0_c0_seq2	12.1867	15.56	12.3533	24.5233	16.32	23.3233
Adur28735_comp2_c0_seq3	33.5	44.3033	36.51	73.28	50.1867	86.59
Adur2875_comp0_c0_seq1	5.92333	11.1567	7.27333	19.21	13.4667	20.86
Adur28781_comp0_c0_seq2	1.50667	5.56333	2.75333	11.67	4.92333	6.58
Adur28797_comp1_c1_seq1	81.7	102.153	65.3733	260.743	162.063	256.433
Adur28805_comp1_c0_seq1	5.7	9.21333	9.24	18.35	12.7733	22.9867
Adur28809_comp0_c0_seq1	10.61	8.19333	8.12	12.8933	10.9067	12.99
Adur28817_comp1_c0_seq1	1.11667	2.71667	2.15	4.20333	1.62667	2.58
Adur28829_comp0_c0_seq1	5.4	7.45667	5.88667	16.0833	14.9367	14.5567
Adur28858_comp0_c0_seq1	82.5667	120.777	62.82	293.623	189.65	212.367
Adur2885_comp1_c0_seq1	3.41667	5.46	4.96	7.55333	5.97667	8.62333
Adur28864_comp0_c0_seq2	8.65667	12.4067	9.90333	15.1667	13.9867	16.8167
Adur28874_comp0_c0_seq1	4.76	2.49667	2.12	4.84333	1.71333	5.27
Adur2890_comp0_c0_seq1	2.49	3.87667	2.30333	5.76667	3.18333	5.32333
Adur28939_comp0_c0_seq2	1.36667	4.42333	3.60667	5.30667	2.84667	4.76667
Adur28944_comp0_c0_seq1	1.33667	1.73667	1.63	3.87	2.2	4.46667
Adur28944_comp1_c1_seq2	1.91667	1.88	2.01	4.91667	3.3	4.74667
Adur28949_comp0_c0_seq1	7.65667	9.09667	6.43	17.66	11.3633	12.96
Adur28955_comp0_c0_seq1	1.52333	1.56667	1.62667	5.24333	2.53333	3.38
Adur28963_comp0_c0_seq1	3.7	7.82333	5.27667	12.76	5.03	12.41
Adur29129_comp0_c0_seq1	7.89667	7.67333	6.79	14.2967	12.8433	11.94
Adur29220_comp0_c0_seq1	19.93	27.86	19.9	50.3367	32.0233	46.4467
Adur29223_comp1_c0_seq1	2.83667	4.14333	3.30667	6.16333	3.56	6.13
Adur29239_comp1_c0_seq4	2.55333	3.76333	3.27667	5.32667	3.65667	4.38667
Adur29250_comp1_c0_seq3	3.35	7.75667	4.78333	11.2667	9.30667	9.41333
Adur29256_comp0_c0_seq1	6.34333	10.0533	8.05667	21.8567	20.03	18.09
Adur29345_comp0_c0_seq1	4.91	7.19667	4.52667	35.41	43.34	46.3833
Adur29368_comp0_c0_seq2	1.83333	1.54667	1.31667	31.64	22.7533	19.9533
Adur29375_comp0_c0_seq1	1.17667	2.02	2.18	4.77	4.39667	6.8
Adur29396_comp0_c0_seq1	1.17	1.71	1.36333	4.23333	2.54	3.22
Adur29438_comp1_c0_seq1	2.23667	2.99667	1.72	4.58	2.53	4.26
Adur29485_comp0_c0_seq1	2.03333	2.63667	1.98667	3.77333	3.23333	4.19
Adur29485_comp2_c0_seq1	5.69667	7.53667	6.77333	11.34	8.78667	13.4333
Adur29485_comp3_c0_seq1	3.82667	4.01333	4.58	8.11333	6.74	8.10667
Adur29517_comp0_c0_seq1	0.32	0	0.33	4.11667	3.12	5.42333
Adur2959_comp0_c0_seq3	7.50333	11.02	8.83667	19.0067	13.6867	15.6467
Adur29629_comp0_c0_seq1	2.02667	2.54	1.45667	6.47	2.83333	4.06333
Adur29636_comp0_c0_seq2	5.98333	7.15667	6.45	9.73667	4.93667	9.19
Adur29656_comp0_c0_seq4	25.5667	41.8367	40.82	99.0267	27.3467	82.24
Adur29665_comp0_c0_seq1	1.83333	2.39667	2.5	5.14	1.73667	7.5
Adur29670_comp0_c0_seq1	4.15667	5.16	3.75667	6.15333	4.13333	5.13333
Adur29671_comp0_c0_seq1	19.9767	32.1067	22.3733	64.89	36.02	59.6467
Adur296_comp0_c0_seq1	2.17667	3.32667	1.79667	5.08	4.70667	5.90333
Adur29710_comp1_c0_seq2	9.27333	12.2767	11.5433	17.65	14.56	17.6167
Adur29728_comp0_c0_seq1	3.9	4.38	4.16667	7.56	5.16333	7.67333
Adur29732_comp0_c0_seq1	3.51	4.12333	3.68	6.24667	4.34	6.84
Adur29757_comp1_c0_seq1	1.27	2.26333	2.14	4.61667	1.29333	4.11
Adur29779_comp0_c0_seq1	7.77667	9.90333	9.63	14.8667	9.08333	13.6867
Adur29788_comp1_c0_seq1	0.59	1.16333	1.01333	5.68333	5.11333	6.47667
Adur29793_comp0_c0_seq2	5.86	13.04	7.48333	25.3467	14.66	18.7567
Adur29794_comp0_c0_seq3	13.6	20.2267	12.9633	43.0533	27.1633	28.6
Adur29857_comp0_c0_seq5	4.60667	6.86333	5.56333	10.1467	7.51333	10.59
Adur29863_comp0_c1_seq4	13.3333	19.1367	15.06	37.0267	20.1567	30.0733
Adur29880_comp0_c0_seq1	2.2	2.62667	2.62333	6.6	4.64667	6.66
Adur29917_comp1_c0_seq2	4.11333	5.55333	3.69333	5.58667	3.77667	6.63
Adur30035_comp0_c0_seq1	7.06667	3.86333	3.81	9.36333	5.10667	7.68333
Adur3003_comp0_c0_seq3	2.68	4.66	3.00333	20.38	7.38667	14.53
Adur30056_comp0_c0_seq1	1.47667	1.61333	1.48667	6.78667	7.41333	6.12333
Adur30090_comp2_c0_seq1	1.03	2.25667	1.87	3.99667	3.3	4.31333
Adur30099_comp0_c0_seq1	4.35333	8.08333	7.08667	16.1	10.89	17.52
Adur30100_comp0_c1_seq1	0.183333	1.34	1.83667	5.49	1.29	3.47
Adur30153_comp1_c0_seq1	2.88333	5.20667	4.45333	7.78	3.88667	5.82667
Adur30241_comp0_c0_seq2	7.23667	6.98667	5.86333	9.66333	9.29333	8.92
Adur30318_comp0_c0_seq1	11.3267	16.64	15.9867	22.9667	14.06	22.3867
Adur30319_comp0_c0_seq1	9.9	15.85	13.09	23.34	15.84	22.4
Adur30321_comp0_c0_seq2	4.21	6.79	6.33333	8.95333	8.60667	11.4467
Adur30324_comp0_c0_seq1	12.05	14.0267	10.25	16.5867	11.0667	15.3367
Adur30328_comp0_c0_seq1	10.6467	14.45	12.33	22.7067	16.9367	20.0167
Adur30329_comp0_c1_seq1	5.83	3.62333	2.91333	7.70667	5.00667	6.59
Adur30329_comp0_c2_seq1	4.59	4.24	7.21667	9.52	9.01333	8.16333
Adur30370_comp0_c0_seq1	6.52	9.66	10.0033	17.8833	10.5133	14.7867
Adur30378_comp0_c0_seq3	39.81	48.4667	39.3967	62.2267	44.72	60.97
Adur30426_comp0_c0_seq2	1.07	3.41333	1.26333	7.04	4.31	4.31667
Adur30431_comp0_c0_seq4	4.60667	4.95667	4.25	10.6167	6.05333	12.99
Adur30462_comp2_c0_seq1	17.31	22.3267	19.6633	38.42	22.7067	32.89
Adur30479_comp0_c0_seq1	1.64667	2.82333	1.62	4.15667	1.26	2.45333
Adur30513_comp2_c0_seq1	29.2133	51.6633	44.8	80.6433	47.08	69.55
Adur30513_comp3_c0_seq1	27.7667	54.7733	42.94	81.12	45.8733	57.6133
Adur30532_comp0_c0_seq1	1.77667	2.56333	1.93	6.66667	4.12667	4.91667
Adur30544_comp0_c0_seq13	7.99333	8.92333	8.13333	15.65	10.83	12.8367
Adur30561_comp0_c0_seq1	4.95667	5.70667	4.92667	8.99	3.97	6.79333
Adur30583_comp1_c0_seq5	2.28333	5.35333	3.67333	7.05333	6.81667	5.98333
Adur30611_comp0_c0_seq1	1.55	2.90667	1.45667	5.48	4.22333	6.4
Adur30647_comp0_c0_seq1	3.06333	5.25333	4.90333	7.79	3.16	8.81333
Adur30703_comp1_c0_seq1	5.13	6.06333	5.82333	10.49	9.48333	11.98
Adur30729_comp0_c0_seq2	1.26333	2.39667	2.09333	5.03	3.39667	5.14333
Adur30747_comp0_c0_seq16	1.88	1.49	1.25	5.66667	5.48	5.24667
Adur3075_comp1_c0_seq1	4.26333	6.49333	5.10667	7.15667	4.92	8.33667
Adur30825_comp0_c0_seq1	5.76	10.8967	6.24	23.0033	10.26	16.0667
Adur30845_comp1_c0_seq3	3.56333	3.93667	2.4	4.16	3.45667	4.19333
Adur30862_comp0_c0_seq14	2.33	3.22667	2.54333	6.31667	3.57667	4.92
Adur30882_comp0_c0_seq1	5.59	5.09333	4.22667	5.77	4.77667	5.39667
Adur30900_comp2_c0_seq1	2.29333	3.18667	2.18	5.13333	3	4.73333
Adur30901_comp0_c0_seq2	2.33	3.06333	2.48333	5.39	2.18333	5.10333
Adur30917_comp1_c0_seq2	4.64333	6.69333	6.00333	9.19667	6.44333	8.61
Adur30929_comp1_c0_seq1	8.51	7.34	6.22333	14.2133	10.8533	13.9967
Adur3093_comp1_c0_seq2	5.61	9.09333	8.03	19.6567	10.57	23.8133
Adur30989_comp0_c0_seq1	2.28	3.95333	2.28	10.67	7.92333	7.83333
Adur30994_comp7_c0_seq3	4.55667	7.28667	5.89667	15.1667	10.3033	16.26
Adur31013_comp2_c1_seq3	1.71333	2.23333	1.86333	5.08	5.08333	5.62
Adur31015_comp0_c0_seq1	3.19333	3.13	2.47333	19.0467	19.51	16.8433
Adur31058_comp0_c0_seq1	4.64	6.01333	5.72667	11.7433	7.16667	9.27667
Adur31061_comp0_c0_seq1	4.54667	6.77333	5.07333	11.1733	11.0267	8.97
Adur31124_comp0_c0_seq2	7.24667	9.17333	6.71	16.3567	9.32333	16.03
Adur31128_comp1_c0_seq3	2.02667	3.47667	1.03333	3.87333	3.08333	5.25667
Adur31151_comp0_c0_seq3	2.77667	3.17333	3.55667	4.33333	4.44	4.51333
Adur31164_comp1_c0_seq1	4.76	6.97	5.54	12.4933	9.45	9.60333
Adur31202_comp1_c0_seq1	14.2633	16.3533	15.9033	20.24	14.5033	20.8133
Adur31208_comp0_c0_seq1	1.54	2.31333	1.65333	4.05333	3.03333	3.50667
Adur31222_comp0_c0_seq1	12.8267	22.2067	14.9333	48.4633	33.05	39.1467
Adur31253_comp1_c0_seq1	13.1267	17.3267	13.6167	27.58	19.5133	24.6667
Adur31414_comp0_c0_seq1	7.29667	9.14333	7.46	12.7867	12.3667	13.13
Adur31431_comp2_c0_seq1	5.34333	5.4	4.52667	7.6	7.54	6.81333
Adur31451_comp0_c0_seq1	3.15667	5.92667	4.49	8.96667	5.48667	6.52
Adur31475_comp0_c0_seq1	1.71333	4.18	3.25333	9.20667	4.51333	7.68333
Adur31475_comp1_c0_seq1	1.93667	2.37	1.42	6.27	3.45	5.68333
Adur31478_comp1_c0_seq1	1.44	1.95333	2.23	4.21333	2.33667	3.46333
Adur31484_comp0_c0_seq2	2.97333	3.56333	2.99667	8.25667	2.88667	6.67333
Adur31494_comp0_c0_seq9	17.2767	21.88	18.52	26.5233	17.2767	23.16
Adur31527_comp0_c0_seq2	4.58	5.92	5.93	20.75	11.55	27.6567
Adur3152_comp0_c0_seq1	1.34667	3.12	1.48	3.17333	2.85333	4.48667
Adur31531_comp2_c0_seq1	5.55333	7.50667	5.90667	11.6867	9.47667	12.1867
Adur31538_comp1_c0_seq1	0	1.22	0.676667	4.05	1.44	2.88333
Adur3155_comp0_c1_seq3	1.16667	1.39667	1.64667	4.14667	2.95667	3.13
Adur31565_comp1_c0_seq1	1.08667	2.73	1.18333	5.60667	1.37	7.87333
Adur31568_comp0_c0_seq1	2.56333	2.93	1.67667	3.97667	4.01333	3.39
Adur31571_comp1_c0_seq1	1.21667	1.82333	1.67	5.02333	4.33667	5.04667
Adur31588_comp0_c0_seq2	2.16667	3.40333	2.63333	6.42333	4.52667	4.51333
Adur3158_comp0_c0_seq1	1.41333	4.19667	3.36333	8.11333	5.55333	6.79333
Adur3158_comp0_c2_seq1	0.476667	1.95	0.946667	6.04	2.96333	4.92
Adur3158_comp1_c0_seq1	1.00667	3.91333	2.32	5.46333	3.12333	5.67333
Adur315_comp0_c0_seq1	7.03333	11.02	9.99667	13.2067	9.6	14.42
Adur31619_comp1_c0_seq1	8.9	18.0533	13.6	65.2367	21.0467	48.5167
Adur31704_comp0_c0_seq1	5.43333	6.22	5.76333	12.3567	7.55333	10.2333
Adur31746_comp0_c1_seq1	0.496667	0.633333	0.54	3.97667	3.75333	4.60667
Adur31787_comp1_c0_seq1	11.8567	15.23	11.2233	23.0333	11.9967	20.81
Adur31787_comp2_c0_seq1	12.5967	12.1833	9.79667	19.82	11.96	18.6633
Adur31789_comp0_c0_seq2	4.22333	7.66333	4.36667	18.4	9.14667	13.36
Adur3178_comp0_c0_seq1	0.773333	1.10667	1.43667	5.78667	4.79	7.11333
Adur3180_comp0_c0_seq2	8.53667	17.91	14.4333	29.3867	19.3433	31.7967
Adur31812_comp2_c0_seq1	13.9333	16.6733	12.7667	30.2533	25.2267	24.41
Adur31833_comp1_c0_seq1	3.17	2.84667	2.48333	6.26667	5.56667	7.77
Adur31838_comp1_c0_seq1	38.8133	85.27	57.64	238.547	122.253	255.627
Adur31855_comp2_c0_seq1	4.83333	9.67667	5.19333	9.79333	5.36333	13.7533
Adur31900_comp0_c0_seq1	5.49667	6.65	5.73667	16.5533	6.67667	11.3967
Adur31904_comp2_c0_seq5	2.52	5.97333	2.95333	11.2033	7.02667	11.3733
Adur31941_comp0_c0_seq1	0	0.913333	0.996667	3.49	2.01	4.40667
Adur31955_comp1_c1_seq1	8.64667	10.66	8.59333	13.8667	10.0033	13.8733
Adur31955_comp5_c0_seq1	13.59	17.13	12.1	14.9067	14.5333	15.9433
Adur31979_comp1_c0_seq1	2.76333	6.72	5.24333	9.97667	5.94333	6.6
Adur32000_comp1_c0_seq2	8.78333	14.3333	11.99	16.7233	14.6	17.1633
Adur32023_comp0_c0_seq2	11.1133	16.71	13.3967	41.6467	34.08	37.4633
Adur32044_comp0_c0_seq5	3.79	5.30667	3.99333	5.25333	5.57667	6.17667
Adur32059_comp0_c0_seq1	12.2167	12.6333	9.09667	17.7033	18.3	17.9933
Adur32062_comp0_c0_seq1	7.14	11.8	8.21667	21.1633	15.0933	15.9033
Adur32078_comp1_c0_seq1	3.94	5.13667	4.02333	7.8	4.48667	5.52
Adur32088_comp0_c0_seq3	0.136667	0	0.0833333	6.93	0.476667	4.64
Adur32122_comp0_c0_seq1	2.80667	3.78	3.18	6.58333	3.26667	4.74333
Adur32125_comp0_c0_seq3	8.28333	9.31	8.04	13.8767	13.1	14.3333
Adur32129_comp0_c0_seq1	1.18	2.2	1.73	7.05	7.06	5.12333
Adur32136_comp0_c0_seq1	1.91667	2.13	2.67333	4.67	2.22333	5.82333
Adur32180_comp0_c0_seq1	2.44333	2.69333	1.41333	4.89	4.12333	4.13
Adur32184_comp2_c0_seq4	5.71667	8.66	5.51333	14.14	11.4633	10.86
Adur3218_comp3_c0_seq1	3.38333	5.56	4.06	5.77333	4.10667	7.26
Adur32190_comp0_c0_seq1	2.3	4.78333	4.11333	6.39333	3.31333	6.18333
Adur32190_comp1_c0_seq1	8.7	10.7767	9.94333	17.5233	14.2833	16.2033
Adur32198_comp0_c0_seq1	9.68	13.8867	9.97667	43.8733	20.36	37.77
Adur32206_comp0_c0_seq1	2.84	3.59	3.02333	5.07333	5.27	5.20667
Adur32237_comp0_c0_seq4	11.44	15.14	12.2567	22.78	14.1867	19.5333
Adur32254_comp0_c0_seq1	17.5967	22.6367	18.1067	35.1633	35.1833	37.5333
Adur32292_comp0_c0_seq1	1.07333	1.75	1.44333	11.1	2.84333	5.52333
Adur32305_comp0_c0_seq1	0.996667	1.65667	2.06333	14.2	6.39333	10.58
Adur32308_comp0_c0_seq1	3.03333	11.79	13.7533	51.94	8.12	48.2333
Adur32310_comp0_c0_seq1	12.4467	17.88	12.7433	36.0167	28.19	33.78
Adur32318_comp0_c0_seq4	4.38333	7.50667	5.37333	7.95	6.2	8.02667
Adur3231_comp0_c0_seq1	5.69667	4.04333	2.23667	6.22333	4.56667	5.17333
Adur32322_comp0_c0_seq2	6.18667	8.32667	6.30667	11.3133	10.5533	11.49
Adur32323_comp2_c0_seq8	2.27667	3.85333	1.49667	6.57	5.78667	6.09667
Adur32324_comp0_c0_seq3	9.62	10.2	7.06	24.7667	20.5267	21.6833
Adur32369_comp1_c0_seq1	2.42333	3.06	2.4	5.02	4.47667	4.17667
Adur32407_comp1_c0_seq1	12.0533	16.94	12.39	38.99	25.05	38.1033
Adur32426_comp0_c0_seq1	7.43	7.25333	5.90667	8.97333	7.8	9.76333
Adur32433_comp0_c0_seq1	4.88667	6.20333	4.22667	5.73	4.78667	6.13667
Adur32444_comp0_c0_seq1	1.21	3.27667	2.55333	6.82333	6.22667	5.63667
Adur3244_comp0_c0_seq2	5.86667	5.28333	4.86	11.2433	7.60667	13.77
Adur32456_comp0_c0_seq2	5.64	8.62333	4.98	20.7867	10.2333	13.3
Adur3247_comp0_c0_seq2	5.14333	6.09333	4.44333	12.74	8.17333	11.53
Adur32507_comp0_c0_seq1	0	0	0	4.65333	3.5	7.47667
Adur32530_comp2_c0_seq1	1.72	2.22667	1.54667	4.09667	2.04333	4.81333
Adur32533_comp0_c1_seq1	1.37333	2.76	1.64333	5.12333	5.32333	5.34667
Adur32539_comp0_c0_seq1	2.91667	3.79667	2.83333	11.2333	6.36	9.23
Adur32541_comp1_c0_seq1	28.6567	38.2467	30.82	65.2433	60.61	74.6267
Adur32542_comp0_c0_seq2	2.33333	4.6	2.9	8.25	6.85	5.87333
Adur32563_comp0_c0_seq1	5.11667	7.91	5.94667	19.3267	14.9867	19.22
Adur3260_comp1_c0_seq1	12.22	13.32	11.7467	21.48	9.96333	16.5533
Adur32614_comp28_c0_seq5	9.83	11.9567	8.49	20.49	19.7433	24.3567
Adur3262_comp0_c0_seq2	16.6567	16.4233	15.3567	29.9233	27.6667	26.7467
Adur32631_comp0_c0_seq1	3.78667	4.99333	3.83667	7.98333	6.41	6.75
Adur32633_comp1_c0_seq1	6.82667	12.5633	8.19333	29.8867	14.4833	17.6533
Adur32636_comp2_c0_seq1	9.63667	10.3367	7.54667	12.61	10.5033	13.44
Adur32685_comp0_c0_seq2	2.24667	3.52667	3.29333	4.59	2.78667	4.14
Adur32712_comp1_c0_seq1	6.90333	9.65667	8.02667	13.13	11.83	12.1267
Adur32713_comp0_c0_seq2	3.61333	5.79333	3.54667	8.78333	6.1	8.82667
Adur32714_comp4_c0_seq2	3.23667	5.12	3.95333	6.42333	3.66333	5.51
Adur32714_comp6_c0_seq1	3.36667	3.17667	3.43667	4.71667	2.43667	5.02
Adur32722_comp0_c0_seq1	4.36	5.11333	4.38	7.07667	5.76	6.26
Adur32722_comp0_c1_seq2	3.96333	5.64	5.34667	6.05333	4.82333	6.72667
Adur32771_comp0_c0_seq2	13.51	18.9233	13.4967	23.6433	15.89	26.3467
Adur32790_comp1_c0_seq1	5.61333	9.07	7.53	8.75333	6.75333	10.07
Adur32804_comp0_c0_seq2	3.84667	7.20333	5.33	11.74	6.95	16.4567
Adur32805_comp0_c0_seq1	3.73333	5.21667	3.70667	8.87	6.92	8.01
Adur32808_comp1_c0_seq5	3.10667	3.71	3.6	11.1	9.42667	10.4967
Adur32821_comp0_c0_seq1	1.68667	3.28	3.51333	8.00667	4.74667	6.74667
Adur32832_comp0_c0_seq2	4.26333	5.36	4.02667	8.3	7.01333	7.89333
Adur32913_comp0_c0_seq1	16.11	19.1533	15.6233	18.33	18.2	17.9133
Adur32924_comp1_c0_seq5	5.99	6.66667	5.46667	8.27333	6.29667	7.61
Adur32927_comp1_c0_seq11	2.38667	6.21	4.43	5.34667	3.60333	5.68667
Adur32970_comp0_c0_seq2	3.84333	4.8	4.87	6.24333	3.15	7.57667
Adur32976_comp0_c0_seq1	3.68667	3.53	2.32667	4.05	2.8	3.51333
Adur32989_comp0_c0_seq1	5.88	9.96	7.23333	19.7567	9.20333	13.3167
Adur32993_comp1_c0_seq2	10.2433	14.32	11.9633	17.0133	15.93	14.6333
Adur329_comp0_c0_seq1	7.43	8.44	8.73	12.46	9.95	13.4067
Adur3302_comp0_c0_seq1	6.63667	8.22667	8.23333	20.3767	12.8533	26.2433
Adur33124_comp3_c0_seq1	10.5967	14.8667	11.31	31.7667	22.96	43.4867
Adur33138_comp0_c0_seq1	3.78333	8.97333	4.04	9.07	8.24333	10.9
Adur33138_comp0_c2_seq1	5.14333	3.86667	3.46333	7.9	7.55	8.47333
Adur33147_comp0_c0_seq1	24.88	40.61	15.6867	125.953	78.11	79.34
Adur33233_comp0_c0_seq1	3.91667	5.35333	5.03667	6.94	3.68333	6.26
Adur3323_comp1_c0_seq1	3.40333	3.47	3.02667	5.97667	3.65667	6.08
Adur33240_comp2_c0_seq1	2.89333	3.64	3.45	6.22333	3.90333	6.48333
Adur33240_comp3_c0_seq1	3.08	2.83	2.26333	4.96667	2.18	4.55333
Adur33257_comp1_c0_seq2	3.61	8.39	4.81667	21.8967	9.21333	16.7133
Adur33317_comp0_c0_seq1	1.29333	2.50333	1.86	5.97	4.60333	6.70333
Adur33320_comp1_c0_seq3	7.61333	11.4333	8.96	14.5933	14.7233	14.82
Adur33351_comp0_c0_seq3	1.71	3.2	2.71333	13.7767	12.8133	18.2867
Adur33354_comp0_c0_seq1	2.20333	2.18667	1.61667	9.35333	8.01	7.03333
Adur33372_comp1_c0_seq1	4.27333	5.71333	5.06667	13.2867	10.4033	9.53
Adur33376_comp0_c0_seq1	4.81	4.66	4.72667	13.8133	8.23667	9.67333
Adur33426_comp0_c0_seq1	3.20333	3.45333	3.52333	5.60333	4.93333	5.79
Adur33427_comp0_c0_seq1	0.786667	0.986667	1.03667	5.67	4.26667	3.84333
Adur33429_comp0_c0_seq1	4.03	6.16	5.40667	11.7533	11.3533	11.6433
Adur33433_comp2_c0_seq1	1.93	3.62	3.63	5.32333	4.39667	6.33333
Adur33473_comp2_c0_seq5	3.32	3.72333	2.57667	6.55	3.72333	5.57
Adur33488_comp0_c0_seq5	1.36333	4.31333	2.57333	4.45333	4.44	3.52333
Adur33505_comp0_c0_seq1	59.8933	90.4267	46.2267	228.043	143.81	162.82
Adur33527_comp2_c0_seq3	3.04333	4.74333	3.44	4.67667	3.65667	4.83667
Adur33530_comp1_c0_seq5	7.37	6.60333	6.2	10.1667	6.61667	9.28667
Adur33548_comp1_c0_seq2	0.643333	0.64	0.606667	5.72333	3.55333	4.21667
Adur33551_comp0_c0_seq1	2.04333	2.19333	1.59667	4.24	2.7	3.09
Adur33551_comp0_c1_seq1	1.93667	2.18333	1.07	4.79	1.31333	2.93333
Adur335_comp0_c0_seq1	1.88	3.28333	3.3	5.19667	3.79	5.13667
Adur33601_comp0_c0_seq1	5.90333	7.85667	7.69	19.8167	10.3133	15.4433
Adur33606_comp0_c1_seq1	4.24667	5.72333	5.26667	8.06	4.45333	9.11
Adur33619_comp0_c0_seq1	14.74	16.77	16.4433	30.83	19.2267	36.0967
Adur33619_comp1_c0_seq1	4.51667	7.66667	7.76	14.3167	8.50667	17.1467
Adur33668_comp0_c0_seq1	3.92	4.52333	3.84667	6.62333	3.68	6.10667
Adur33701_comp1_c0_seq1	11.6233	16.29	9.75	28.6233	23.3233	27.5167
Adur33710_comp0_c0_seq1	8.57	8.37	5	10.7933	9.67	9.95667
Adur33718_comp1_c0_seq7	4.01	5.12333	4.32667	9.00333	7.26667	8.26667
Adur33720_comp0_c0_seq1	8.78333	8.09	8.45	13.5033	10.7533	16.1133
Adur33724_comp0_c0_seq2	4.63667	10	5.00667	32.6133	14.6667	22.35
Adur33728_comp1_c0_seq1	10.72	15.6367	12.5533	29.0767	18.84	19.88
Adur33747_comp0_c0_seq1	6.58667	7.85333	8.53667	14.69	10.6467	16.81
Adur33757_comp0_c0_seq2	1.16333	2.82	1.80667	5.79	3.43333	6.91
Adur33761_comp0_c0_seq2	7.53667	12.72	8.24667	16.0767	13.08	22.44
Adur33886_comp0_c0_seq3	18.63	22.43	15.1567	54.3367	47.3533	40.73
Adur33891_comp0_c0_seq1	21.16	30.1033	24.1233	54.5167	31.26	47.9767
Adur33926_comp0_c0_seq1	26.5767	34.73	33.01	64.9233	50.7367	62.18
Adur33980_comp1_c0_seq2	3.96	3.09	3.35667	5.74333	4.98	5.10333
Adur33980_comp4_c0_seq1	3.8	3.42	3.68	5.8	4.03	5.15667
Adur3402_comp0_c0_seq1	3.25	3.98667	3.63333	4.28333	3.73	3.99
Adur3402_comp1_c0_seq2	4.86667	6.59	5.03333	7.57	5.42667	6.71667
Adur34036_comp0_c0_seq2	1.05667	1.57667	1.51	6.09667	1.4	4.44667
Adur34049_comp0_c0_seq2	2.03333	3.57667	1.73333	7.13667	6.37667	7.69
Adur34074_comp1_c0_seq1	12.6867	11.6433	14.8133	27.2567	30.3433	30.8333
Adur34131_comp0_c0_seq5	34.2133	35.17	32.68	58.91	45.8667	46.4133
Adur34140_comp0_c0_seq1	2.13333	2.10667	2.30333	5.54	5.44	5.59
Adur34144_comp0_c0_seq1	4.46	5.63	4.32333	8.12333	5.73667	6.38333
Adur34149_comp1_c0_seq1	2.61667	6.45333	5.99	10.8033	6.74667	16.21
Adur34150_comp0_c0_seq1	8.74333	8.72333	7.53	19.3733	14.9033	23.0667
Adur34155_comp1_c2_seq4	0.366667	0.47	0.34	3.66	2.21333	5.39
Adur34159_comp0_c1_seq1	4.9	7.88667	5.68667	12.2167	8.63333	10.6467
Adur34172_comp5_c0_seq1	1.70667	4.87667	2.54667	5.62333	4.50667	6.54667
Adur34184_comp1_c0_seq2	5.87667	7.02	5.60333	11.7333	12.38	12.94
Adur34197_comp0_c0_seq2	1.12	2.26	1.26	4.78333	3.27667	3.89667
Adur34203_comp0_c0_seq1	6.36333	6.8	5.86667	9.96667	7.07667	9.00667
Adur34220_comp0_c0_seq1	3.90667	8.29333	4.63667	22.91	8.93667	21.5967
Adur34222_comp1_c1_seq1	0.86	0.806667	0.843333	39.5333	18.0967	58.5867
Adur34241_comp1_c1_seq1	2.62333	2.63	2.25333	4.62	4.18333	3.97333
Adur34259_comp0_c0_seq1	2.44	3.29	2.68333	4.02333	2.78667	3.91333
Adur34259_comp2_c0_seq2	2.5	4.60333	3.41333	5.95333	5.19333	5.55667
Adur34274_comp0_c0_seq1	3	7.78667	4.98	64.58	31.93	62.4233
Adur34282_comp2_c0_seq2	4.06333	5.24	3.12333	5.88	4.75	5.54333
Adur34287_comp0_c0_seq1	32.48	52.6133	28.9733	150.527	95.6933	124.027
Adur34288_comp0_c0_seq1	9.48	14.0667	11.1833	28.8167	22.9167	35.2667
Adur343_comp0_c0_seq1	1.22	1.99333	1.54333	3.83	4.21667	3.75667
Adur34487_comp1_c0_seq2	0.636667	1.82	1.19333	3.62333	2.07	4.05333
Adur34494_comp2_c0_seq4	5.02	6.40333	5.45333	8.7	5.4	9.02333
Adur34503_comp0_c0_seq1	10.3533	16.4133	13.1167	37.6733	17.08	26.5033
Adur34505_comp0_c0_seq2	7.46667	10.2233	9.57	22.56	12.56	16.7633
Adur34549_comp0_c0_seq1	6.86667	7.74333	6.80333	14.4333	10.8133	12.4033
Adur34573_comp1_c0_seq4	20.95	28.77	22.0867	49.4167	28.3267	58.29
Adur3458_comp1_c0_seq4	4.26667	6.13667	4.46667	10.9	5.89333	8.17
Adur34592_comp0_c0_seq1	7.85333	8.35667	7.63333	10.8533	7.21	12.07
Adur34593_comp5_c0_seq2	7.18667	9.19	7.55333	8.13333	6.91333	8.98667
Adur34601_comp1_c0_seq1	4.9	5.86	5.02	6.80667	4.93667	5.89333
Adur34605_comp0_c0_seq1	24.24	21.2133	14.6033	23.0633	20.6033	23.9733
Adur34609_comp0_c0_seq1	4.28333	6.19667	4.49667	5.63333	3.35	6.43
Adur34629_comp0_c0_seq1	10.3933	13.4767	13.7833	23.9367	20.3167	18.9367
Adur34746_comp0_c0_seq1	24.02	33.9533	27.9567	71.5267	43.8767	59.9567
Adur34748_comp1_c0_seq23	9.95667	17.2333	12.7367	17.5933	9.31667	21.4533
Adur34754_comp3_c0_seq2	3.47333	4.99	4.07	7.09333	5.35667	5.83
Adur34757_comp0_c0_seq1	7.07333	11.77	9.12333	16.3367	11.6467	16.1167
Adur3476_comp0_c0_seq2	5.52333	5.31667	4.96667	6.86667	3.43333	8.08667
Adur34784_comp0_c0_seq2	5.05667	6.73333	4.82333	8.42	4.31333	6.73
Adur34796_comp1_c0_seq2	5.77333	7.20333	5.68667	11.1967	5.09	7.55
Adur34804_comp0_c0_seq2	0.0766667	0.17	0.186667	7.2	1.31	4.86333
Adur34815_comp1_c0_seq1	16.15	21.4733	15.93	24.43	15.5533	22.4267
Adur34817_comp0_c0_seq1	0.846667	3.09	1.62333	5.86667	1.74667	4.37667
Adur34988_comp0_c0_seq1	1.37333	0.896667	1.09	3.43333	1.09667	4.86667
Adur35001_comp0_c0_seq1	0.15	0.15	0.04	12.2567	6.28	7.21333
Adur35033_comp0_c0_seq1	8.98667	9.47667	8.26	13.36	8.07667	13.8567
Adur35041_comp0_c0_seq4	5.53333	4.92	4.49667	12.0467	5.62	12.9967
Adur35080_comp1_c0_seq4	1.45	2.43667	1.92	5.16333	5.81333	5.59
Adur35088_comp0_c0_seq1	2.86	5.05	2.65667	9.08	5.43667	7.47333
Adur35103_comp0_c0_seq1	2.19667	4.12	3.21667	5.30667	2.78333	5.45333
Adur3510_comp0_c0_seq2	17.4567	16.3567	12.99	19.6033	20.1667	19.2633
Adur35126_comp0_c0_seq2	1.29	0.9	0.83	7.17667	5.47667	6.26
Adur35153_comp0_c0_seq1	6.79667	11.88	6.52	23.87	11.28	18.61
Adur35162_comp0_c0_seq2	2.41333	3.43333	3.19333	4.15667	2.59667	3.50667
Adur35166_comp1_c0_seq1	1.93	2.52	2.17333	5.28667	4.73333	7.42667
Adur35186_comp1_c0_seq1	8.86	8.53667	7.49333	10.3233	7.06333	8.94
Adur35207_comp0_c0_seq1	3.94333	7.6	6.43	9.90667	3.72667	7.90667
Adur35314_comp2_c0_seq1	26.4033	32.1367	24.14	64.99	40.88	63.59
Adur35354_comp0_c0_seq2	21.6967	28.0533	24.2667	66.03	50.09	64.5667
Adur35362_comp1_c1_seq2	3.18667	3.05667	3.45333	11.2233	10.5333	8.92333
Adur35380_comp0_c1_seq7	1.7	3.7	2.89	4.57	3.62333	3.97333
Adur35406_comp1_c1_seq1	2.27	3.87	5.65	4.47667	3.90333	4.95667
Adur35407_comp0_c0_seq1	1.56667	2.12333	1.66	3.96333	2.05	4.07667
Adur35407_comp1_c0_seq1	2.43667	3.09667	2.5	6.35667	4.75	7.22667
Adur35448_comp0_c0_seq1	18.4467	22.71	15.1733	47.34	38.5633	34.6
Adur3555_comp2_c0_seq2	3.89667	5.36667	5.34	8.23333	3.6	9.38
Adur35568_comp0_c0_seq5	5.34	5.10667	7.11	27.11	10.8933	23.9867
Adur35568_comp0_c0_seq6	4.56667	12.57	13.3767	31.76	19.4667	26.4
Adur35649_comp0_c0_seq2	0.523333	1.65333	0.926667	4.91667	1.31333	2.39667
Adur35666_comp0_c0_seq2	0.156667	1.22	1.17	5.80667	0.843333	6.01333
Adur35666_comp1_c0_seq1	0.52	1.06	0.8	8.67333	2.11333	9.43667
Adur3566_comp1_c0_seq1	3.47	4.94333	3.68	5.96333	4.22	6.74667
Adur35688_comp1_c0_seq1	11.4367	13.04	12.32	19.23	18.8767	23.99
Adur3571_comp0_c0_seq6	6.23333	8.51333	7.03667	14.6533	9.64333	14.2633
Adur35740_comp0_c0_seq1	13.1767	11.9733	10.7967	20.96	9.22667	21.3233
Adur35747_comp1_c0_seq1	4.29333	4.32667	4.10333	7.44667	7.17	8.69333
Adur35821_comp0_c0_seq2	5.97333	9.31	6.52333	14.9733	8.63667	10.6267
Adur35827_comp1_c1_seq2	6.79333	7.72667	5.29667	10.5133	9.22	12
Adur35848_comp0_c1_seq1	7.23667	8.5	8.75333	12.0333	8.59667	13.3833
Adur35929_comp1_c0_seq1	2.32	3.98333	3.11333	6.28333	3.14667	4.24
Adur35948_comp5_c0_seq1	3.83333	4.66667	3.87	5.26	5.30333	5.58
Adur35955_comp0_c0_seq1	0.73	1.37333	1	4.70333	4.47	5.57667
Adur35975_comp3_c0_seq8	1.52	5.44	5.63	8.76	4.3	7.45667
Adur35989_comp1_c0_seq6	5.2	6.63333	5.31333	7.64333	6.42333	8.18667
Adur35_comp0_c0_seq2	6.11667	9	6.52667	26.6567	15.2267	17.9133
Adur36031_comp1_c0_seq2	1.12	1.64333	1.4	5.35	1.86667	3.21
Adur36045_comp0_c0_seq1	27.2167	47.29	27.0633	84.7733	69.5767	72.3233
Adur36071_comp0_c0_seq2	6.5	12.05	8.64333	15.4133	16.0867	17.42
Adur36082_comp0_c0_seq1	0	0	0	22.3767	0.0933333	10.2633
Adur36092_comp1_c0_seq1	15.55	19.1667	14.9167	20.2967	18.37	21.5933
Adur36155_comp1_c0_seq2	4.09667	5.42667	4.55667	9.22333	6.64667	8.30667
Adur36180_comp0_c0_seq2	1.80667	2.21	1.94667	5.58	3.94	5.21667
Adur36199_comp0_c0_seq1	1.37667	0.68	0.75	4.88667	2.96667	3.23
Adur36199_comp1_c0_seq1	0.696667	1.19667	0.816667	6.17	2.71	3.32667
Adur361_comp2_c0_seq1	4.25333	5.46	4.56333	5.68667	5.2	6.09667
Adur36211_comp0_c1_seq2	5.37667	8.04	4.82333	10.4333	7.96333	12.6533
Adur36216_comp0_c0_seq2	1.55667	3.01333	1.44	4.5	1.40333	2.99333
[truncated: 4,700 more rows]

## Sheet: VN-III GO
Sample	Population	p-value	adjusted p	VN-III: upregulation in vegetative shoot tip and nodules	Pathway groups
[truncated: 363 more rows]

[truncated: 4 more sheets: VN-IV, VN-IV GO, VN-V, VN-V GO]
