# Supplementary material for: A Developmental Transcriptome Map for Allotetraploid Arachis hypogaea
Source: Front Plant Sci. 2016 Sep 30;7:1446. doi: 10.3389/fpls.2016.01446 (PMC5043296; doi:10.3389/fpls.2016.01446)
Supplement: Supplementary file 9 [file Table9.XLSX]

## Sheet: RN-I
Table S9. Reproductive gene co-expression networks. Transcript ID and expression (FPKM) in each vegetative network and GO term enrichment of each network. Genes and expression are in sheets labeled with network number. Sheets with GO enrichment for each network labeleb with network number and "GO."
Gene	Rpr.tip	Perianth	Gynoecium	Androecium	Aer.Gyn.tip	Sub.Gyn.tip	Pt1.Pod	Pt1.Stalk	Pt3.Pod
Adur10009_comp0_c0_seq1	13.9	9.76667	4.61333	3.145	6.24667	3.41333	7.645	12.49	7.68333
Adur10036_comp1_c0_seq1	7.24333	3.77333	3.9	1.99	3.75	2.53	3.555	2.12	4
Adur10044_comp1_c0_seq11	8.96	2.84	4.19	1.905	4.28	4.20667	4.185	1.845	3.62667
Adur10086_comp0_c0_seq1	24.1267	0.0933333	0.06	5.33	2.79667	3.01	0.98	0	1.87
Adur10094_comp0_c1_seq1	4.06333	0.19	0.0466667	0.765	0.08	0.02	0.21	0	0
Adur100_comp0_c0_seq3	4.19667	0.846667	0.95	1.915	1.42667	1.34333	1.885	0.89	2.39333
Adur10115_comp3_c0_seq3	16.15	3.84667	3.23333	2.06	3.91667	4.23	6.675	2.445	6.05667
Adur10212_comp6_c0_seq1	8.23333	2.76333	2.60667	2.78	3.00667	3.24	4.665	2.34	4.13333
Adur102_comp0_c0_seq1	6.07	0.226667	0.196667	1.485	0.523333	0.633333	1.755	0.09	1.42333
Adur10323_comp1_c0_seq2	16.2333	0.316667	0.143333	3.445	5.98667	5.72667	0.675	0.095	1.12667
Adur10402_comp0_c0_seq1	22.9867	1.59667	0.0933333	0.27	0.36	0.36	0.03	0.075	0
Adur10410_comp2_c0_seq1	43.4667	11.8833	6.69	17.98	13.1667	17.3467	18.81	7.42	15.3433
Adur10445_comp0_c0_seq2	63.3967	23.9333	0.736667	0.785	0.266667	0.196667	0.415	0.06	0.863333
Adur10498_comp0_c0_seq1	4.24667	0.636667	0.18	0	0.0433333	0	0	0	0
Adur10507_comp4_c0_seq2	65.62	3.14333	3.1	8.765	17.94	22.78	14.445	6.355	11.0667
Adur10515_comp1_c0_seq2	4.67667	0.236667	2.15	0.02	0.5	0.633333	0.765	0.035	1
Adur10526_comp0_c0_seq1	5.14667	2.19	2.18	2.105	2.19667	2.45333	2.705	0.965	2.39
Adur10535_comp0_c0_seq1	43.6233	0	0.0166667	0	0.0166667	0	0	0	0.07
Adur10582_comp0_c0_seq1	15.1667	0.1	1.04667	2.095	2.37667	3.84	1.555	0.255	0.883333
Adur10582_comp1_c1_seq1	5.42	0.103333	0.243333	0.135	0.426667	0.463333	0	0.1	0.503333
Adur10585_comp1_c0_seq1	11.7333	0.09	0.543333	0.705	1.66	2.31667	0.835	0.14	0.186667
Adur10585_comp1_c1_seq1	10.5433	0.216667	0.51	0.17	1.02667	1.27667	0.5	0.21	0.333333
Adur10589_comp1_c0_seq1	12.09	7.00667	4.95667	4.305	4.06333	3.8	7.29	5.535	5.83
Adur10589_comp1_c1_seq1	9.44667	3.11667	3.55667	2.73	3.16	2.52667	3.145	4.1	2.94667
Adur10591_comp0_c0_seq1	9.95333	6.95667	4.92333	6.18	3.48333	3.97333	5.99	4.76	5.39667
Adur10605_comp1_c0_seq1	4.74667	0	0.0466667	0	0.0433333	0.08	0.045	0.09	0.0433333
Adur10620_comp0_c0_seq1	4.63333	0.0566667	0.196667	0	0.413333	0.08	0.74	0.28	1.44333
Adur10625_comp2_c0_seq1	28.09	0.403333	1.60333	0.785	9.69333	8.02333	0.115	0	0.266667
Adur10696_comp0_c0_seq1	9.03	2.42667	0.32	2.29	1.45333	2.14	3.975	0.59	2.66667
Adur10821_comp0_c0_seq1	8.12667	2.79333	2.79	3.215	4.41	4.25	2.405	3.27	1.96333
Adur10869_comp0_c0_seq1	4.85	0.16	0.896667	1.83	0.776667	0.8	1.93	0.575	1.72333
Adur11138_comp1_c0_seq1	9.26667	3.67	3.22333	1.52	2.51667	1.98333	3.03	7.125	3.8
Adur11173_comp0_c0_seq2	4.58	1.62	1.42333	0	1.49667	0.506667	1.155	1.165	1.47333
Adur11175_comp1_c0_seq1	4.28667	0.84	0.813333	1.31	1.73	0.813333	0.575	2.335	1.23667
Adur11175_comp1_c0_seq2	5.87667	2.47333	2.51333	2.045	3.02667	2.14667	2.43	3.015	2.02333
Adur11315_comp0_c0_seq1	40.7367	0.113333	0	0.055	0.47	0.74	0.13	0.13	0
Adur11331_comp4_c0_seq1	6.02333	2.33667	2.79667	2.29	3.31333	2.30333	2.665	2.16	2.87667
Adur11340_comp0_c0_seq1	396.543	0.273333	0.18	0.61	0.0266667	0.33	0.045	0.225	0
Adur11347_comp0_c0_seq4	6.09667	0	0.0533333	1.075	1.06	1.19667	0.94	0.115	0.326667
Adur11471_comp0_c0_seq1	5.17333	3.38333	2.52	3.41	1.65333	2.1	3.075	2.225	1.77333
Adur114_comp0_c1_seq8	4.17667	2.13333	1.00333	0.865	1.41667	2.07333	1.855	1.335	1.14333
Adur11589_comp1_c0_seq1	6.70667	2.47333	1.92667	0.495	1.73333	1.40667	2.775	1.125	1.90333
Adur1160_comp1_c0_seq1	5.28333	1.33333	1.45333	1.305	1.88667	1.75	2.74	1.425	2.45667
Adur11633_comp0_c0_seq3	11.0767	0.33	0.75	2.885	2.47	2.72667	4.36	0.995	2.46
Adur11697_comp0_c0_seq1	5.96667	0	0.00666667	0	0	0	0.04	0	0.38
Adur11697_comp1_c0_seq1	6.19	0	0	0	0	0	0	0.035	0.19
Adur11724_comp0_c0_seq1	6.09	1.86667	2.83667	0.085	2.98667	1.15667	2.375	0.89	2.24
Adur11875_comp0_c0_seq2	28.0067	6.61667	2.48667	2.06	18.8233	0.28	1.21	0.91	1.44333
Adur11908_comp0_c0_seq3	11.39	1.01	2.36333	2.565	2.22	2.38333	2.97	0.9	3.04
Adur11908_comp0_c0_seq4	11.8933	1.26667	2.09333	1.585	1.57667	2.01667	2.405	0.755	1.83333
Adur11908_comp0_c0_seq8	15.68	0.13	0.903333	0.535	0.863333	1.36667	0.6	0.29	1.55
Adur11909_comp0_c0_seq1	13.71	0.706667	2.04667	1.685	1.99333	1.51	2.705	0.62	2.07667
Adur11917_comp1_c0_seq1	11.4033	0.57	1.38	0.405	0.883333	1.45667	1.37	0.465	1.11333
Adur11920_comp0_c0_seq1	10.51	0.653333	1.2	0.45	1.01667	1.49333	2.655	1.12	1.92333
Adur11927_comp1_c0_seq1	12.56	1.16333	3.93333	1.51	1.99667	2.26333	2.625	0.735	2.12333
Adur1197_comp0_c0_seq1	56.4267	0	0	0	0	0	0	0	0
Adur12010_comp0_c0_seq1	6.67667	1.38667	1.64	0.625	2.05	2.38	2.14	1.555	2.77333
Adur12022_comp2_c0_seq1	5.53333	0.96	0	1.26	1.15	1.51667	0.4	0	0
Adur12153_comp0_c0_seq1	11.59	0	0.0633333	0	0.0566667	0.3	0.04	0	0.0566667
Adur12220_comp0_c0_seq1	7.24	3.47	2.90667	1.5	3.06	3.53667	3.415	1.235	2.60667
Adur12262_comp0_c0_seq1	8.21	2.94	0.516667	0.1	1.94667	1.25	2.105	4.12	4.52333
Adur12270_comp0_c0_seq1	6.17667	2.68333	2.72667	1.935	2.63	1.24	3.055	1.705	3.90333
Adur12340_comp0_c0_seq1	44.5533	5.02667	7.17667	2.23	2.09333	2.09667	2.135	2.145	2.32333
Adur12352_comp2_c0_seq1	4.17	0.206667	0.14	0.855	0.263333	0.276667	0.61	0.185	0.456667
Adur1246_comp0_c0_seq1	9.16333	3.09667	2.73667	2.92	3.11333	2.38667	4.365	1.765	4.50667
Adur12490_comp0_c0_seq1	16.21	0.0933333	0.41	0.22	0.08	0.54	0.075	0.015	0.0833333
Adur12501_comp0_c0_seq1	10.9067	0	0.02	0	0	0	0	0	0
Adur12547_comp1_c0_seq1	5.16333	3.05333	1.59667	2.125	1.68333	2.93	2.28	2.46	1.54333
Adur12562_comp0_c0_seq1	4.08	1.95333	1.41333	1.16	2.32667	0.966667	0.125	0.32	0.59
Adur12707_comp1_c0_seq2	4.99333	3.61667	2.08	2.26	2.67	3.40333	2.695	2.87	2.45667
Adur12728_comp7_c0_seq1	8.19	0.156667	0.0266667	0.835	1.74	0.61	0.22	0	0
Adur12841_comp0_c0_seq1	24.7367	3.27	1.78667	5.555	5.77	6.49	8.785	0.51	7.56
Adur12860_comp0_c0_seq1	8.82333	0	0.0233333	0	0.05	0	0	0.035	0
Adur12904_comp4_c0_seq2	11.77	4.08333	3.5	0.465	2.98667	3.28333	3.89	2.835	4.56667
Adur12921_comp0_c0_seq1	18.1967	5.58667	4.34333	3.785	6.8	5.98	9.065	3.365	7.8
Adur12944_comp0_c0_seq1	20.5467	1.16333	0.62	0.935	0.413333	0	0.045	0.03	0.253333
Adur12945_comp0_c0_seq1	5.65667	1.47333	0.02	1.61	0.33	0.0466667	2.585	3.135	0.246667
Adur13025_comp0_c0_seq1	94.4633	19.9233	0.0466667	34.795	0.813333	0	0.035	0.03	0
Adur13061_comp0_c0_seq3	16.9167	8.72667	6.36	1.71	2.27	3.06	2.49	4.34	4.89333
Adur13091_comp0_c0_seq3	17.57	0.06	0.133333	1.84	1.48	1.27667	0.26	0	0.896667
Adur130_comp0_c0_seq1	5.19333	2.24	0.106667	0	0.173333	0.106667	0	0.015	0.0133333
Adur13190_comp0_c0_seq1	14.9133	10.2767	6.77667	7.425	6.08333	4.46667	4.81	8.93	4.58667
Adur13190_comp1_c0_seq1	9.77667	4.97	3.93667	6.65	2.59	1.70333	1.445	4.53	1.52333
Adur13214_comp0_c0_seq2	4.27	0.353333	0.27	0.115	0.303333	0.163333	0.205	0.115	0.336667
Adur13251_comp0_c0_seq1	8.09	0.116667	0.05	0.385	2.45	1.51333	0.145	0.015	0.36
Adur13268_comp0_c0_seq1	9.76667	0	0	0	0.0133333	0	0	0.01	0
Adur13283_comp1_c0_seq4	5.29667	1.98	1.04	1.01	1.45667	1.59	2.55	0.845	2.21333
Adur13329_comp0_c0_seq1	7.52333	4.53667	3.76667	1.79	2.00667	2.32667	2.53	0.335	1.43
Adur13438_comp0_c0_seq4	42.1	21.1467	14.68	13.955	19.3167	13.7633	22.085	11.095	20.5467
Adur13501_comp0_c0_seq1	70.0933	44.4167	10.4767	13.72	29.6833	16.0567	6.47	3.68	4.04
Adur13524_comp0_c0_seq1	7.90667	0.136667	0.36	1.89	1.57667	1.46333	2.495	1.225	2.92667
Adur13558_comp0_c1_seq1	4.27333	0.276667	0.633333	0.99	0.97	1.10333	1.275	0.295	0.833333
Adur13602_comp0_c0_seq1	57.3667	0.173333	0	0	0	0	0	0	0
Adur13621_comp0_c0_seq1	5.9	0.446667	3.17	0.04	2.61	0	0.14	0.135	0.116667
Adur13776_comp0_c0_seq1	4.68667	3.65667	0.25	1.76	0.65	2.98	0.22	2.02	2.07333
Adur13809_comp0_c0_seq2	9.31667	5.21667	3.20667	2.455	3.4	3.89333	4.105	4.945	4.78
Adur1387_comp0_c0_seq1	6.81333	0.236667	0.1	4.625	1.23667	0.87	0.465	0	0.14
Adur14090_comp0_c0_seq1	70.86	0.813333	9.72333	22.27	14.4	12.47	14.53	0.19	18.1233
Adur14122_comp0_c0_seq1	19.0433	0.42	1.07333	1.325	2.43667	2.73667	3.57	0.265	2.06
Adur14408_comp0_c0_seq1	124.87	33.2533	18.75	41.99	77.34	59.9033	3.38	3.74	7.84667
Adur14453_comp1_c0_seq3	10.1767	1.42	1.57333	3.315	2.14	3.94333	2.405	0.515	1.39
Adur14520_comp0_c0_seq1	11.0233	5.14333	1.72333	0.38	0.283333	0.686667	0.07	0.155	0.31
Adur14640_comp0_c0_seq4	15.14	3.50667	2.86333	6.15	6.10667	5.63	6.57	2.88	4.18333
Adur14652_comp0_c0_seq1	8.76	2.56333	0.533333	3.075	0.29	0.763333	4.35	4.065	0.843333
Adur14782_comp0_c0_seq3	13.7667	7.53333	5.85333	0.96	3.34	3.36667	3.48	3.9	5.31
Adur14950_comp1_c0_seq1	21.24	9.70333	13.1867	9.62	10.6167	8.80333	10.56	10.525	14.7867
Adur15044_comp0_c0_seq1	4.43333	0	0	0	0	0	0	0	0
Adur15070_comp1_c0_seq1	5.36	1.11667	1.93333	0.505	1.99333	1.62333	1.78	1.105	3.20333
Adur15423_comp0_c0_seq1	25.6	0	0.0133333	0.075	0.133333	3.03	1.845	0.055	1.46333
Adur154_comp0_c0_seq2	10.5133	3.92	3.57667	1.89	3.37333	3.48	3.585	1.175	2.20667
Adur15535_comp1_c0_seq1	4.24333	0	0.0466667	0.045	0.18	0.103333	0.33	0.07	0.71
Adur15550_comp1_c0_seq1	5.97	0.67	0.263333	0.455	0.463333	1.12667	0.93	0.445	1.03
Adur15785_comp0_c0_seq1	12.7767	0.463333	4.51	0.13	2.71333	0.493333	2.165	2.495	4.22333
Adur15816_comp0_c0_seq2	4.92667	0.06	1.59	0.185	0.7	0	0.345	1.755	0.87
Adur15935_comp0_c0_seq1	9.5	0.583333	0.106667	1.49	1.32667	2.52	4.06	4.4	2.82667
Adur16013_comp0_c0_seq1	4.98	0.0933333	0.22	0	0.09	0.666667	0.13	0.08	0.0766667
Adur16035_comp1_c0_seq14	47.6	4.35	4.29667	6.905	9.63	14.28	11.395	6.33	9.90333
Adur16049_comp0_c0_seq1	4.33	2.20667	1.21667	0.455	0.24	0.173333	0.155	0.095	0.146667
Adur16090_comp0_c0_seq1	13.1767	6.90333	3.93667	3.125	2.93667	3.99667	5.825	1.895	5.72333
Adur16090_comp2_c0_seq1	13.1067	3.75333	4.23	5.445	3.11333	2.63333	6.1	2.095	4.47333
Adur16093_comp0_c0_seq1	15.4133	5.01667	4.27	2.29	4.78667	3.68	6.83	1.565	5.67667
Adur16094_comp0_c0_seq1	6.10333	1.81	2.07667	0.405	1.93667	1.61	2.64	0.97	2.57333
Adur16101_comp7_c0_seq1	23.9933	8.22667	9.46667	7.35	6.1	5.12667	10.415	4.805	11
Adur16104_comp1_c0_seq2	4.86333	0.556667	0.916667	1.03	0.973333	1.16667	1.97	0.415	1.35667
Adur16122_comp0_c0_seq1	4.95333	1.60333	1.38	0.725	1.53333	1.57	2.92	0.7	1.28333
Adur16124_comp2_c0_seq2	31.21	4.97	6.87	12.605	3.52333	3.71	6.7	0.21	4.76667
Adur16130_comp1_c0_seq1	14.42	6.75	4.61333	4.18	4.73667	4.31333	7.055	2.335	6.51333
Adur16145_comp2_c0_seq1	8.96333	4.88667	0.943333	2.16	4.16	6.04	2.335	1.225	1.21333
Adur16169_comp0_c0_seq1	12.9233	1.91333	0.953333	2.115	4.43333	6.08333	1.855	1.935	3.39333
Adur16190_comp1_c0_seq3	4.01	2.67	1.85	1.885	2.01333	2.69333	2.095	2.03	2.28333
Adur16206_comp0_c0_seq2	6.25333	0.816667	0.903333	0	0.986667	0	0	0	0.00666667
Adur16207_comp1_c0_seq1	4.26333	0	0	0	0	0	0	0	0
Adur16220_comp0_c0_seq1	4.24333	0	0	0.56	0.226667	0.226667	0.39	0	0.803333
Adur16443_comp0_c1_seq3	34.7433	0.873333	0.163333	0.12	0.0433333	0.0333333	0	0	0.6
Adur16543_comp0_c0_seq1	6.57	0	0.0233333	0.09	0.103333	0.106667	0.03	0	0.0933333
Adur16642_comp0_c0_seq1	9.16667	4.79	4.98	2.205	5.88667	3.76667	4.22	2.255	4.42333
Adur1668_comp0_c0_seq2	12.1633	2.25333	2.05333	0.825	0.926667	1.16	1.545	0.2	2.22
Adur16825_comp0_c0_seq1	4.69	3.24667	1.7	2.045	0.55	0.29	1.72	1.53	2.49333
Adur16896_comp0_c0_seq1	276.327	0	0	0	0	0	0	0	0
Adur168_comp0_c0_seq1	6.13667	0.14	0.06	0.22	0.236667	0.116667	0.22	0.27	0.49
Adur16901_comp0_c0_seq2	6.8	3.46333	2.39333	1.715	3.79667	3.37	3.27	1.685	2.24
Adur16927_comp1_c0_seq11	7.36667	0.513333	1.05333	0.615	1.52667	1.01333	1.66	0.84	0.48
Adur16935_comp0_c0_seq2	47.13	4.54667	2.18667	0.165	0.643333	2.84333	3.18	0.37	2.54333
Adur1694_comp2_c1_seq4	17	8.35	8.80667	8.58	6.52	6.46667	6.345	5.96	4.96333
Adur16968_comp1_c0_seq2	5.42667	0.54	1.11667	1.15	1.23667	1.63333	2.675	3.355	1.86
Adur17004_comp0_c0_seq1	5.07	2.92	1.49333	0.95	2.30333	0.29	0.64	0.115	0.336667
Adur17079_comp0_c0_seq2	20.3867	0.126667	2.56	0.365	3.40667	4.35667	3.89	0.62	2.54667
Adur17091_comp0_c0_seq1	4.92	1.59667	2.83667	1.935	3.62333	2.24667	2.425	1.27	1.99667
Adur17101_comp1_c0_seq1	5.88333	1.95	2.74667	0.375	2.24	1.61333	2.565	3.24	1.21
Adur17170_comp2_c0_seq13	6.69333	0.443333	4.42	1.025	3.87	1.12	2.84	1.1	1.12
Adur17192_comp0_c0_seq1	7.63	0	0.03	0.035	0.0366667	0.0533333	0.055	0.14	0.06
Adur17216_comp0_c1_seq1	9.35333	2.28667	2.61667	1.395	1.94333	1.53667	4.17	1.445	2.64667
Adur17328_comp0_c0_seq2	18.6467	0.0633333	0.0166667	0.015	0.0466667	0	0.025	0	0.05
Adur17342_comp1_c0_seq1	22.8667	11.29	8.19667	5.265	11.4767	8.75333	11.865	6.565	9.46667
Adur17345_comp0_c0_seq1	4.76667	0.213333	1.56667	0.49	1.72667	1.24333	1.67	0.27	1.21
Adur17353_comp0_c0_seq1	12.2667	0.17	0.0866667	0.06	0.0633333	0.0866667	0.26	0	1.32667
Adur17365_comp5_c1_seq4	9.16	0.27	3.39333	1.75	3.23	3.1	3.525	1.74	2.69667
Adur17373_comp1_c0_seq1	4.5	0.08	0.306667	0.37	1.04333	1.2	1.185	0.43	1.28667
Adur17384_comp0_c0_seq2	10.7967	0.19	8.19667	0.695	4.04	3.28667	3.64	0.79	3.17
Adur17393_comp1_c0_seq2	7.66333	0.456667	0.386667	1.81	1.18667	1.31	1.605	2.51	2.71667
Adur17514_comp0_c0_seq1	16.4533	8.17667	7.93667	3.08	6.39	6.55333	5.175	2.785	5.07667
Adur17552_comp1_c0_seq1	5.63333	0.993333	0.77	0.055	0.203333	0	0.09	0.315	0.29
Adur17571_comp1_c0_seq4	52.88	30.63	17.2	26.045	26.1433	31.39	33.795	18.06	22.8667
Adur17637_comp4_c0_seq1	5.68	0.57	2.54	0.86	1.85333	0.86	2.155	1.22	1.64667
Adur17668_comp2_c0_seq6	6.81333	0.0866667	0.773333	0.985	1.78667	1.74333	2.255	0.68	1.35667
Adur17737_comp0_c0_seq2	5.85667	1	1.38333	1.235	2.15	1.82	2.405	1.305	2.78
Adur17815_comp0_c0_seq1	7.52333	2.85333	1.51	3.04	2.27667	2.94	3.09	1.92	2.43667
Adur17923_comp1_c0_seq1	6.72	1.32667	1.60333	0.04	1.43	0.11	0.465	0.48	2.26333
Adur17948_comp0_c0_seq1	4.85	0.15	0.04	0.905	0.72	0.06	0.09	0.03	0
Adur18054_comp2_c0_seq2	8.83667	2.66667	3.65333	2.52	3.57	3.14333	4.645	1.995	4.16667
Adur18068_comp0_c0_seq2	5.53667	2.18667	1.45667	3.795	1.86	1.14	3.55	5.28	2.83667
Adur18068_comp1_c0_seq1	10.03	2.30667	2.80667	4.62	3.1	2.22667	3.635	5.74	3.19
Adur18068_comp1_c1_seq1	12.4533	2.09	2.66333	5.35	4.07	2.99333	5.78	8.895	5.76
Adur18083_comp0_c0_seq2	4.28333	0.986667	1.28	2.255	0.843333	0.66	1.815	2.49	1.20667
Adur18084_comp2_c0_seq1	4.99667	1.24	2.69667	4.085	1.82667	1.29333	0.99	3.78	0.903333
Adur18084_comp3_c1_seq3	5.15333	2.15	1.80333	1.28	1.44333	0.856667	1.595	1.665	0.62
Adur18084_comp3_c2_seq1	6.12667	1.68	2.96	4.21	2.11	1.54667	1.36	3.75	1.39667
Adur18092_comp1_c0_seq3	11.7667	2.07	7.15	2.055	3.86667	4.61667	4.765	1.515	4.27333
Adur18128_comp0_c0_seq1	11.4733	3.28	5.04667	4.02	6.09667	5.08	6.42	4.47	5.56333
Adur18236_comp0_c0_seq2	11.62	5.09333	4.41333	3.13	5.25667	6.23333	6.23	4.275	5.27667
Adur18326_comp1_c0_seq3	16.9333	9.64667	5.33	4.22	6.01333	4.39	6.885	4.98	8.52667
Adur18353_comp0_c0_seq1	145.89	0.236667	0	0	0.0633333	0	0	0	0
Adur18441_comp0_c0_seq5	7.40333	2.70667	0.46	0.115	6.57333	0.44	0	0.01	0
Adur18443_comp0_c0_seq16	13.03	1.92	1.14667	0.09	4.39667	1.33667	0.03	0.205	0.146667
Adur18585_comp0_c0_seq2	21.7667	8.96333	5.18333	6.48	7.22333	12.54	9.54	9.975	11.4067
Adur18589_comp1_c0_seq1	28.4133	11.0833	3.24667	0	0.983333	0.116667	0.395	1.465	0.0233333
Adur18623_comp0_c0_seq1	4.28333	0.763333	1.55667	0.255	0.0566667	0.0166667	0.575	0.185	0.62
Adur18652_comp0_c0_seq1	4.65	1.02667	0.566667	1.075	1.17667	0.9	1.53	0.765	1.78333
Adur18720_comp1_c0_seq3	4.85	0.0466667	0.4	2.11	0.85	1.07333	1.33	0.415	0.886667
Adur18826_comp0_c0_seq3	6.34	0.103333	3.36	0.945	2.6	2.02	1.765	0.89	1.54333
Adur18871_comp0_c0_seq1	4.82333	0	0.03	0	0	0	0	0	0
Adur19065_comp3_c1_seq3	5.20667	0.543333	3.01	0.94	3.11667	1.77667	2.36	0.915	1.64667
Adur19095_comp1_c0_seq1	14.7267	1.95667	2.39	1.035	4.47	4.28	4.445	2.015	5.36
Adur19155_comp1_c0_seq2	10.3733	2.21333	4.10333	1.27	2.75667	0.5	1.455	0.215	1.42
Adur19164_comp0_c0_seq1	7.32333	0.86	0.0433333	0	0.0533333	0	0	0	0.04
Adur1916_comp4_c0_seq8	17.3033	2.89	6.22	2.85	8.84	4.10333	6.365	4.245	6.68
Adur19193_comp1_c0_seq1	33.5167	16.4133	7.74	7.7	9.20667	6.68	13.45	7.165	15.1267
Adur19193_comp3_c0_seq1	16.2433	4.50333	1.98667	0.46	3.50333	2.66667	5.24	1.76	5.69
Adur19215_comp1_c0_seq1	6.99667	1.89333	1.92667	1.275	2.57333	1.53	2.67	1.655	1.85
Adur1932_comp1_c0_seq1	19.0433	3.76	3.51667	1.97	4.81333	2.91667	7.49	2.445	7.67
Adur19365_comp1_c0_seq1	4.12333	1.22667	1.40333	1.325	0.913333	0.68	0.045	1.33	0.04
Adur19368_comp0_c0_seq1	5.75667	0	0.0666667	0	0.0566667	0.07	0	0	0
Adur19384_comp2_c0_seq1	20.54	2.70333	5.48333	3.61	8.46	9.08	7.435	7.695	7.55333
Adur19388_comp1_c1_seq1	4.75667	0.853333	0.966667	1.72	2.13333	2.30667	1.115	1.925	1.11333
Adur19431_comp0_c0_seq1	4.39	0.0666667	0.0233333	0.575	0.483333	0.346667	0.67	0.335	0.506667
Adur19467_comp0_c1_seq1	4.37	1.23333	0.966667	0.65	0.633333	0.3	0.74	2.06	0.19
Adur19565_comp2_c0_seq1	4.87	1.27	1.01	1.4	2.35	1.47333	0.78	1.21	1.12333
Adur19599_comp0_c0_seq1	12.18	0	0	0	0	0	0	0	0.0466667
Adur19602_comp0_c0_seq1	49.7933	18.2867	0.393333	2.49	13.0533	8.64333	20.11	6.615	3.28333
Adur19604_comp0_c0_seq1	43.14	17.85	0.316667	5.95	15.0333	11.7067	25.815	12.815	5.14333
Adur19642_comp0_c0_seq1	13.7	0.18	0	0.595	0.533333	0.433333	0.625	0.165	0.143333
Adur19682_comp0_c0_seq1	4.95333	0	0.0233333	0	0	0	0	0	0
Adur19684_comp0_c0_seq1	6.47333	0	0	0	0	0	0	0	0
Adur19698_comp0_c0_seq1	8.58	0.12	0.973333	1.25	0.876667	1.41333	2.16	0.02	1.27333
Adur19705_comp0_c0_seq1	9.59	0.876667	0.633333	0.295	1.19667	2.38667	0.7	0.09	0.973333
Adur19705_comp1_c0_seq1	5.10667	0.72	0.386667	0	0.956667	0.733333	0.3	0.105	0.156667
Adur19712_comp0_c0_seq1	7.01	1.16667	0.543333	1.67	1.55333	2.54	1	0.285	0.783333
Adur19722_comp0_c0_seq1	4.4	0.736667	1.26333	0.12	0.85	0.51	1.89	0.975	1.09333
Adur19756_comp0_c0_seq1	15.8633	10.01	7.03	7.58	8.63667	7.24	10.885	5.225	7.63667
Adur19773_comp0_c0_seq9	14.3967	9.06667	11.7367	6.955	6.93	13.6467	6.54	6.61	7.06
Adur19816_comp0_c1_seq1	4.71	0	0	0	0	0.0533333	0	0	0
Adur1982_comp1_c0_seq5	24.1033	12.1833	7.13333	5.675	8.86333	9.01	10.045	6.79	12.4567
Adur1984_comp0_c0_seq1	7.21667	1.66	0.55	0.68	2.14333	2.51333	2.735	0.13	1.36
Adur19850_comp0_c0_seq1	8.15	2.92667	2.48333	1.845	3.10667	1.41333	3.82	0.655	1.53667
Adur19858_comp0_c0_seq2	6.44667	2.05	1.46333	0.8	2.13333	2.77333	2.75	1.555	2.58333
Adur19865_comp2_c0_seq1	7.87667	2.55333	2.43	1.26	2.7	2.26667	4.1	1.565	3.13
Adur20015_comp0_c0_seq1	4.62	0.436667	0.02	0.035	0.00666667	0	0	0	0
Adur20018_comp2_c0_seq2	21.69	1.04667	2.06667	1.97	6.31	5.37333	6.335	3.245	7.18333
Adur20019_comp0_c0_seq1	42.6133	18.9367	13.81	16.425	20.59	20.6967	20.62	15.245	17.4767
Adur20064_comp0_c0_seq1	38.76	0	0	0	0	0	0	0	0
Adur20079_comp0_c0_seq1	164.233	0	0	0	0	0	0	0	0
Adur20091_comp0_c0_seq1	11.6	2.64333	2.34	3.74	4.35333	3.84333	4.16	0.85	3.97333
Adur20117_comp0_c0_seq1	6.6	1.36333	1.89333	1.805	2.33333	2.58	2.87	1.59	3.24333
Adur20141_comp0_c0_seq2	5.29333	0.83	0.14	0	0.07	0	0	0.02	0.0733333
Adur20161_comp0_c0_seq3	9.40333	0.13	0.52	1.28	1.50333	1.1	1.925	0.485	1.25
Adur20165_comp0_c0_seq1	10.7767	1.43	0.02	0.29	0.0166667	0	0	0	0.0166667
Adur20239_comp0_c0_seq2	31.6133	1.40667	0.396667	4.51	4.71667	7.02	1.405	0.94	1.07667
Adur20241_comp0_c0_seq1	21.8067	0	0.0233333	0	0	0.0533333	0	0	0
Adur20258_comp0_c1_seq2	5.57333	0.0166667	0.206667	0.08	0.196667	0.313333	0.55	0.015	0.326667
Adur20481_comp0_c0_seq1	4.74333	0	0	0.055	0	0	0	0	0
Adur20500_comp0_c0_seq2	8.50333	2.31333	3.20333	2.085	2.49	2.56	4.61	1.71	3.94333
Adur2059_comp0_c0_seq2	4.03667	0.74	1.41333	0.62	1.08	0.95	1.75	1.98	1.99
Adur20709_comp0_c0_seq1	5.37667	0	0.11	0.45	0.143333	0.143333	0.47	0	0.0566667
Adur20712_comp0_c0_seq1	6.25	1.10667	0.866667	1.18	1.43333	2.45667	2.18	0.35	0.913333
Adur20930_comp1_c0_seq2	4.82667	0.633333	1.18667	0.92	1.68333	0.386667	1.455	0.21	1.15333
Adur20935_comp2_c0_seq1	7.55667	1.80667	2.19667	1.795	3.17	2.7	3.17	2.545	3.27667
Adur20948_comp1_c0_seq2	5.83667	0.823333	1.61	2.97	1.1	0.426667	0.985	1.855	1.49
Adur20969_comp0_c0_seq17	4.00667	0.95	0.99	0.425	0.75	0.31	1.36	0.81	1.34667
Adur21016_comp2_c0_seq14	4.61667	1.76333	1.46333	1.39	1.43667	1.30667	1.965	1.65	2.18667
Adur21082_comp0_c0_seq2	10.73	0.113333	0.0766667	0.035	0.02	0.08	0.06	0	0.0233333
Adur21124_comp0_c0_seq1	64.6167	0	0.01	0	0.02	0.0166667	0	0.035	0.113333
Adur2113_comp0_c0_seq2	6.46333	0.466667	2.01333	0.79	2.52	1.52667	1.99	0.715	2.15333
Adur21220_comp0_c0_seq1	7.50667	1.51333	1.88	1.845	2.52	2.44	3.12	1.99	3.51333
Adur21224_comp0_c0_seq1	7.54333	0.52	2.64	0.83	1.99	1.96	3.06	0.965	2.39
Adur21245_comp0_c0_seq1	14.0167	7.12	5.27333	7.79	8.07667	8.01333	7.585	4.845	7.59333
Adur2126_comp1_c0_seq1	60.2033	12.0167	4.90667	9.12	10.26	12.79	6.5	9.89	6.08
Adur2131_comp6_c0_seq2	4.07333	0	0.226667	0.105	0.763333	0.206667	0.105	0	0.176667
Adur21391_comp0_c0_seq1	4.09667	0	0.0733333	0	0.72	0.273333	0.26	0.11	0.463333
Adur21401_comp1_c0_seq3	9.26667	0.106667	0.08	0.785	0.676667	0.966667	2.39	0.13	1.73333
Adur21421_comp0_c0_seq1	42.5233	0.0266667	0.03	0	0	0.0133333	0.01	0	0.0766667
Adur21425_comp0_c0_seq1	7.51	0.0666667	0.01	0.245	0	0	0	0	0
Adur21429_comp1_c0_seq1	6.46333	4.11667	1.13333	1.83	2.12	1.92667	1.175	1.77	0.596667
Adur21429_comp3_c0_seq1	6.51	5.24667	0.65	4.07	1.82333	2.26	0.715	1.825	0.14
Adur2155_comp1_c0_seq2	63.53	5.21667	10.9467	2.7	16.28	14.1933	22.63	8.33	16.1467
Adur2155_comp1_c0_seq3	1289.19	25.5767	57.2333	47.715	201.853	417.01	261.1	247.6	270.817
Adur21608_comp1_c0_seq1	34.45	7.37333	11.5167	2.075	15.9433	10.7533	1.065	1.055	0.423333
Adur21649_comp0_c0_seq2	15.7033	5.11333	4.79667	6.34	5.22333	6.17333	7.88	4.37	7.64667
Adur2168_comp1_c0_seq2	9.10333	4.53	1.68333	2.71	2.26333	2.38	1.085	5.34	0.323333
Adur21744_comp2_c0_seq2	10.75	0.626667	0.06	0.795	0.893333	2.74333	2.78	0.22	1.14667
Adur21847_comp1_c0_seq2	19.9	3.17333	10.2633	1.1	8.24667	4.66	4.01	1.235	1.67333
Adur2185_comp0_c1_seq1	7.83667	0.17	0.313333	0.78	2.29	1.86	1.55	0.505	1.82667
Adur21870_comp1_c0_seq4	7.12333	3.74	2.55667	3.18	3.69667	3.68	3.97	2.9	4.77333
Adur21895_comp0_c0_seq1	8.76333	2.11333	0.0966667	0.505	0.106667	0.02	0.185	0.005	0.2
Adur21907_comp0_c0_seq1	110.117	0.62	9.24667	0.28	5.95667	26.61	7.28	10.335	6.68667
Adur21908_comp0_c0_seq3	11.2433	3.88333	1.67	2.91	3.87333	2.89667	4.89	2.63	3.77333
Adur21929_comp0_c0_seq3	12.7667	2.21667	3.11333	3.77	3.80667	2.92333	5.345	3.725	5.95333
Adur21954_comp1_c0_seq1	43.42	7.23667	2.41333	0.855	2.89333	1.97	2.235	1.415	3.00333
Adur2200_comp0_c0_seq1	20.57	0.186667	0	0.125	0.04	0.05	0	0	0.0466667
Adur2200_comp1_c0_seq1	7.86667	0	0	0	0.04	0.12	0	0	0
Adur22012_comp1_c0_seq1	10.7533	7.29	2.08333	5.32	3.21333	5.72667	3.46	0.3	0.87
Adur22066_comp0_c0_seq1	9.13333	0.0233333	0	0.375	0.186667	0.916667	0.13	0.005	0.0233333
Adur22153_comp0_c0_seq1	8.09	2.54333	5.57333	1.495	4.84667	3.41333	3.67	1.325	2.54667
Adur22176_comp0_c0_seq1	18.4833	0.02	0.00666667	1.81	0.253333	0.126667	0.095	0	0.42
Adur22236_comp0_c0_seq1	5.24333	0.23	0.146667	0.67	0.84	2.01667	0.58	0.115	0.336667
Adur22247_comp0_c0_seq3	4.13667	0.98	1.88	0.755	1.74667	0.513333	1.785	1.455	1.35667
Adur2228_comp0_c0_seq1	4.88333	0.523333	0.343333	0.405	0.63	1.47	1.35	0.185	0.706667
Adur22315_comp0_c0_seq1	5.46667	0	0.0366667	0.21	0.1	0	0	0.08	0
Adur22315_comp1_c0_seq1	5.07333	0	0	0	0	0	0	0	0
Adur22315_comp2_c0_seq2	7.59	0	0.27	0	0.736667	0.106667	0.115	0.19	0.0366667
Adur22315_comp3_c0_seq1	9.77	0.0866667	0.0666667	0	0.583333	0	0	0.105	0
Adur22322_comp0_c0_seq1	5.63667	0.646667	1.10667	1.365	1.61	1.78	0.95	0.41	1.62
Adur22409_comp0_c0_seq2	5.06	1.55667	1.51	0.375	1.16667	0.25	1.415	0.72	1.13333
Adur22535_comp2_c0_seq36	5.16667	2.90333	1.68667	0.32	2.08333	1.90667	3.515	4.285	1.59
Adur22541_comp0_c0_seq1	30.2767	0.0266667	0	0	0.01	0	0	0	0.0166667
Adur22551_comp0_c0_seq1	6.29667	1.69	1.55	1.345	2.51333	2.67667	2.01	1.46	2.15667
Adur22599_comp0_c0_seq2	7.02667	0.196667	0.21	0.02	0.246667	0.0333333	0	0.01	0.07
Adur22658_comp2_c0_seq4	24.0433	7.71	8.75	4.41	5.93333	7.48	10.74	5.015	9.75
Adur22699_comp0_c0_seq1	4.47333	0.44	0.336667	0.55	1.21667	1.79	0.675	0.155	0.52
Adur22747_comp0_c0_seq1	4.92	0.283333	0.963333	0	2.11667	2.02	0.575	0.31	0.63
Adur22771_comp0_c0_seq1	9.22	0	0	0.055	0	0.0633333	0	0.015	0.0566667
Adur22789_comp0_c0_seq1	17.8967	5.88	5.16	0.085	1.85333	1.33667	1.285	2.425	0.5
Adur22791_comp0_c0_seq2	68.4	0.32	0.506667	0	4.9	0.796667	0	0	0
Adur22823_comp1_c0_seq1	7.39	0.103333	1.21333	1.68	2.11	2.04	1.39	1.545	1.56
Adur228_comp0_c0_seq12	9.87	2.26667	3.42333	2.33	3.72	1.85	3.695	1.52	2.53667
Adur22904_comp1_c0_seq1	16.2467	0	1.35	0	0.146667	1.48	3.44	0	0
Adur22959_comp0_c0_seq1	10.19	1.51	1.05333	0.36	1.64	2.02	3.69	0.7	2.58667
Adur23014_comp0_c0_seq1	7.88	1.11333	1.19667	1.85	2.15	2.42333	2.15	1.25	3.03333
Adur23079_comp0_c0_seq2	4.46667	0.166667	0.233333	0.365	0.363333	0.343333	0.645	0.455	0.35
Adur2308_comp0_c0_seq1	4.25	0.0866667	0.313333	0.75	0.396667	0.123333	0.115	0	0.11
Adur23123_comp0_c1_seq2	4.44333	0.0233333	0.0966667	1.825	1.02667	1.27	1.075	0.48	0.37
Adur23125_comp0_c0_seq1	12.6533	5.36333	6.75667	1.04	4.87667	1.93667	1.655	0.785	1.74333
Adur23126_comp0_c0_seq3	11.7333	4.5	5.15333	0.685	4.64667	1.43333	1.615	0.91	2.44667
Adur23163_comp0_c0_seq1	4.04667	0.306667	0.373333	0.485	0.55	1.02	1.35	0.21	0.866667
Adur23206_comp0_c0_seq2	4.34	0.0766667	0.0166667	0.545	0.0433333	1.33	0.48	0.215	0.613333
Adur2325_comp1_c0_seq1	7.35	2.93667	2.43667	0.905	2.50333	2.17	3.26	1.68	2.99333
Adur23294_comp0_c0_seq2	4.00667	0.0166667	0.0133333	0.2	0.296667	0.783333	0.585	0.085	0.33
Adur23303_comp0_c0_seq1	11.8533	0	0.163333	1.64	0.993333	2.33667	2.97	0.07	2.15667
Adur2330_comp0_c0_seq3	16.8467	0.126667	0.176667	2.515	1.29	1.62333	3.88	0.27	4.07333
Adur2331_comp0_c0_seq3	4.58667	1.61333	3.87333	1.54	2.17	1.03333	2.72	0.375	2.75
Adur23357_comp0_c0_seq1	47.1267	0	0.0233333	0	0.0166667	0	0	0	0
Adur23371_comp0_c0_seq1	10.1733	3.37667	3.72	1.84	3.69	3.60333	4.695	1.56	3.54333
Adur2341_comp0_c0_seq2	5.82667	0.163333	0.106667	1.28	0.926667	1.39333	1.295	0.04	0.753333
Adur2343_comp1_c0_seq1	7.37	0.0333333	1.53333	0.78	0.383333	2.6	2.185	0.21	1.17333
Adur23466_comp0_c0_seq2	7.14667	0.516667	1.24	1.415	1.80667	1.16333	2.91	1.25	1.77667
Adur23525_comp0_c0_seq1	9.32	1.95667	0.223333	0.445	0.0333333	0.08	0.675	0.115	1.42333
Adur23526_comp1_c0_seq6	4.52333	1.76667	0.07	0	0	0	0.37	0.065	0.9
Adur23545_comp0_c0_seq1	8.15667	2.31667	0.3	0.57	1.9	1.45333	0.365	0.7	0.736667
Adur23742_comp0_c0_seq1	6.27	0	0.08	0.115	0.05	0.0466667	0.32	0.685	0
Adur23786_comp0_c0_seq1	7.02667	0.363333	0.146667	0	0.0633333	0	0.34	0.27	0.0333333
Adur23786_comp0_c1_seq1	9.32667	0.503333	0.58	0.51	0.583333	0.293333	1.06	0.285	0.933333
Adur2380_comp0_c0_seq1	8.75333	0.88	1.19	1.015	3.65667	1.1	0.575	0.22	0.0766667
Adur23848_comp0_c0_seq1	110.067	0.113333	0.0433333	0	0.15	0.37	0.025	0.1	0.113333
Adur23849_comp0_c0_seq2	4.62	0.0133333	0.0133333	0	0.0266667	0.0133333	0.03	0	0.01
Adur23961_comp1_c0_seq2	10.61	0.506667	1.43667	1.895	2.88	2.42667	3.82	1.69	3.76
Adur24039_comp0_c0_seq1	7.90667	0.28	0.123333	0.06	0.163333	0.216667	0.345	0.315	0.126667
Adur24153_comp1_c0_seq1	4.40667	1	0.94	0.23	1.26	0.863333	1.865	0.485	0.99
Adur24155_comp0_c0_seq1	40.2933	21.64	5.05	9.205	4.96667	7.71667	12.745	0.42	7.71
Adur24294_comp1_c0_seq11	9.41	0.883333	0.24	0.135	2.48333	1.77667	3.13	5.565	0.936667
Adur2431_comp0_c0_seq7	16.48	3.79333	2.8	6.775	4.20333	3.90333	8.82	1.51	7.25
Adur24328_comp2_c0_seq1	4.34667	2.61333	3.43667	1.04	2.47667	1.25333	3.145	2.66	1.95667
Adur24407_comp1_c0_seq4	8.96333	1.67333	0.873333	0.475	1.86667	2.24	2.505	1.005	2.04333
Adur24422_comp0_c0_seq2	4.16667	1.31667	0.716667	0.2	0.52	0.266667	0.21	0.225	0.746667
Adur24446_comp0_c0_seq13	9.24	5.89	5.18667	4.96	7.27	6.4	5.585	3.93	4.37333
Adur24458_comp0_c0_seq2	88.03	0	0	0	0.0433333	0.296667	0.205	0.015	0.343333
Adur24490_comp0_c0_seq1	7.89	1.37	1.29667	1.365	5.64667	1.60333	1.95	0.955	1.44
Adur24528_comp0_c0_seq1	11	0.1	0.143333	0.26	0.0233333	0	0.1	0.03	0.08
Adur24600_comp0_c0_seq1	5.36	2.13333	1.41333	1.395	0.85	0.686667	1.445	1.535	2.7
Adur24602_comp0_c0_seq1	4.53667	0	0.13	0	0.18	0.116667	0	0	0.0366667
Adur24606_comp0_c1_seq1	43.6667	7.82	8.39	13.375	14.0233	7.85667	11.035	7.305	11.3567
Adur24610_comp0_c0_seq3	28.6233	6.26667	3.75667	2.58	12.6533	8.17333	13.105	6.56	7.76
Adur24628_comp0_c0_seq1	8.79333	3.18333	3.13	0.675	1.68	0.913333	1.655	1.155	1.67
Adur24632_comp0_c0_seq11	6.2	0	0.336667	2.035	1.49333	0	1.01	0.305	3.55667
Adur24683_comp1_c0_seq12	9.20333	1.24333	2.25	3.61	2.14667	3.40333	3.585	2.755	3.43667
Adur2471_comp4_c1_seq1	4.8	2.67667	2.45667	1.22	1.69333	1.40333	1.885	1.925	1.59667
Adur24739_comp0_c0_seq1	13.42	8.68	5.44333	4.745	4.51	4.66333	5.78	4.28	5.12
Adur24742_comp0_c0_seq1	9.69	4.75667	4.59667	4.71	2.87	2.55667	2.56	5.005	2.88333
Adur24753_comp0_c0_seq1	8.30667	4.39333	3.21	0.81	1.83333	1.33	1.9	6.7	5.03667
Adur24806_comp0_c0_seq2	4.24667	0.31	0.286667	0.83	0.233333	0.416667	0.365	0.27	0.696667
Adur24826_comp0_c0_seq3	18.82	0.513333	3.07333	0.51	3.94	2.84	4.21	3.675	3.85667
Adur25038_comp0_c0_seq3	7.48333	4.62333	2.11	1.79	0.833333	2.27333	1.62	0.025	1.04333
Adur25051_comp0_c0_seq1	7.59	0.09	0	0	0	0	0	0	0
Adur25051_comp0_c1_seq1	8.5	0	0.06	0.295	0	0	0	0	0
Adur25300_comp1_c0_seq2	9.7	1.83667	1.31	0.26	0.0633333	0.0233333	0.245	0	1.71
Adur25348_comp1_c0_seq1	5.12	0.0833333	0.18	0.04	0.12	0.333333	1.125	0.585	0.613333
Adur25359_comp0_c0_seq1	9.24667	1.48	0.0566667	0.3	0.786667	1.1	0.755	0.115	0.473333
Adur25427_comp0_c0_seq1	26.0667	12.94	5.11667	9.85	14.56	12.7333	10.155	1.845	10.6867
Adur25541_comp0_c0_seq3	4.47	1.49667	0.54	0.465	0.323333	0.953333	0.33	0.27	0.34
Adur25560_comp1_c0_seq1	29.8533	15.52	14.7733	0.46	20.13	1.44667	1.44	23.515	6.39667
Adur25591_comp1_c0_seq2	17.8167	0	0.683333	3.755	9.68333	2.08	0.35	0.03	0.0866667
Adur25606_comp0_c0_seq1	7.43333	0	0.106667	0	0.04	0	0	0	0.556667
Adur25639_comp1_c0_seq1	5.70333	0.723333	1.54667	2.875	1.97	2.10667	2.495	1.675	2.21667
Adur25642_comp0_c0_seq5	5.18333	2.35667	2.54333	1.585	2.01667	1.69333	2.525	1.825	2.81
Adur25644_comp0_c0_seq2	6.50333	0.73	3.12	1.49	3.47667	3.04667	1.75	1.085	1.32667
Adur2564_comp0_c0_seq8	6.06	2.85	1.82667	2.02	2.26333	2.94333	3.055	0.75	2.38667
Adur2573_comp1_c0_seq2	10.95	2.67	2.79333	5.205	3.45667	4.40667	4.605	1.395	2.64667
Adur25788_comp0_c0_seq1	4.7	0	0	0	0.0566667	0.0533333	0.525	0.02	0.15
Adur257_comp0_c0_seq1	10.5367	2.29	1.29	0.425	2.13333	1.49	3.41	1.71	3.00667
Adur25820_comp0_c0_seq1	18.19	1.41667	0.326667	9.14	3.41333	3.64	4.78	3.71	3.28
Adur25821_comp0_c0_seq1	15.4	0.416667	0.363333	2.56	1.82	3.72667	3.295	2.14	2.84333
Adur25822_comp0_c0_seq1	20.96	1.23	0.7	1.825	4.17333	5.59333	6.36	1.305	3.58
Adur25822_comp0_c1_seq1	18.78	0.943333	0.426667	1.21	1.86667	3.06667	3.48	1.125	2.43333
Adur25863_comp0_c0_seq1	8.38667	2.71333	3.34333	2.515	3.66333	2.1	3.315	1.905	3.12667
Adur2586_comp0_c0_seq1	8.60333	3.86	5.56	1.19	5.45333	2.73333	2.315	4.11	4.17333
Adur25888_comp1_c0_seq2	9.82	2.16333	1.86667	1.345	2.78333	2.71	3.535	1.685	3.06333
Adur25916_comp1_c1_seq1	6.55	1.87667	1.8	0.695	2.28667	2.79333	2.56	1.58	1.93
Adur25959_comp0_c0_seq1	33.0833	0	0	0	0	0	0	0	0
Adur2597_comp1_c1_seq4	5.98667	0.66	1.03667	0.815	2.36333	0.61	1.37	1.155	1.41667
Adur2612_comp1_c0_seq1	10.8133	2.09	1.82667	2.725	2.79333	2.50333	4.405	3.64	3.32667
Adur26193_comp0_c0_seq1	31.38	0	0	0	0	0	0	0	0
Adur2638_comp0_c0_seq1	22.8067	0.216667	0.01	0	0	0	0	0	0
Adur2639_comp1_c0_seq1	71.6933	5.08667	0	2.28	0.156667	0	0.52	2.965	8.06667
Adur26591_comp0_c0_seq1	12.3533	2.32667	2.67333	1.245	3.98	3.56	3.72	2.755	6.08667
Adur26645_comp0_c0_seq1	4.71	0.12	0.18	0.26	0.203333	0.62	0.58	0.545	0.46
Adur26907_comp0_c0_seq4	44.8833	11.5667	17.86	2.885	10.7433	3.98	1.8	5.82	3.97667
Adur26956_comp0_c0_seq1	14.03	1.78	2.95333	4.595	4.71667	6.89667	3.46	4.795	4.6
Adur26969_comp2_c0_seq11	24.5433	10.46	8.97333	12.42	13.49	8.65667	11.865	11.35	10.9033
Adur26975_comp0_c0_seq2	4.78667	3.09333	2.94333	2.305	1.18333	0.666667	1.75	3.635	1.66
Adur26982_comp0_c0_seq1	13.0133	0.813333	1.38667	0.82	2.73	1.50333	0.935	0.045	2.34
Adur2699_comp0_c0_seq1	4.01667	0.0166667	0.0366667	0.04	0.0233333	0.0233333	0.045	0	0.216667
Adur27138_comp0_c0_seq1	18.4367	0.203333	0.37	3.74	3.08333	3.91	4.73	0.455	2.25667
Adur27171_comp0_c0_seq1	42.4233	0.0266667	0.12	5.92	4.30667	3.53667	2.14	0.03	3.36667
Adur27370_comp0_c0_seq1	22.66	0.0466667	0.06	0.02	0	0	0.08	0.16	0.0133333
Adur2749_comp0_c0_seq2	18.28	0.406667	0.0633333	6.48	5.37667	6.51333	4.375	1.98	0.903333
Adur27512_comp0_c0_seq1	6.15667	0.0833333	0.0566667	0.12	0.0666667	0.13	0.175	0.005	0.0933333
Adur27608_comp0_c0_seq1	6.87333	0.0266667	0.24	1.275	1.05333	1.66333	2.275	0.105	0.336667
Adur27617_comp0_c0_seq1	8.24333	4.24667	2.57667	1.65	3.01	1.77667	2.65	2.09	2.59
Adur27698_comp0_c0_seq1	6.60333	1.95333	1.15	1.32	1.19	2.46667	1.755	0.625	0.973333
Adur27729_comp2_c0_seq1	6.09333	2.42667	2.20667	1.49	2.24	2.48	2.7	1.16	2.54
Adur27752_comp0_c0_seq2	40.49	0.0633333	0.0266667	0.215	0.316667	0.153333	0.51	0.075	0.07
Adur27770_comp0_c1_seq1	6.56	0.06	0.443333	0.785	1.07667	1.33667	1.085	0.21	1.00333
Adur27778_comp0_c0_seq1	17.9	6.25	8.09	6.49	7.44	9.21333	8.505	5.63	8.33
Adur27779_comp0_c0_seq1	25.5667	10.7467	12.9133	13.89	11.5467	14.6	15.74	9.72	14.9867
Adur27802_comp0_c0_seq1	7.97	0.16	0.06	0	0	0	0	0	0
Adur27802_comp1_c0_seq1	5.65667	0.213333	0.0833333	0	0	0	0	0	0
Adur27807_comp0_c0_seq3	4.22333	0.66	0.166667	0.075	0.0666667	0.113333	0.08	0.095	0.18
Adur27836_comp0_c0_seq2	22.3733	6.35667	7.89	5.915	4	0.19	0.82	1.04	1.38
Adur27840_comp1_c0_seq1	6.58333	0.66	0.383333	0.46	1.79333	1.27	1.14	1.605	0.946667
Adur27851_comp1_c0_seq1	5.21	0.636667	0.16	0	1.43667	0.336667	0.6	0.625	0.273333
Adur27907_comp2_c0_seq2	7.16333	0.323333	0.44	0.86	1.48333	1.64667	1.8	0.855	3.14333
Adur2793_comp0_c1_seq5	9.20333	0.186667	0.383333	0.49	0.816667	2.68667	2.71	0.875	2.95333
Adur2797_comp0_c0_seq2	5.17333	1.75333	2.12667	0.675	2.83	1.22333	1.055	0.77	0.83
Adur28139_comp0_c0_seq1	28.2433	0.0266667	0.0333333	0	0.00666667	0.136667	0	0.01	0
Adur28163_comp0_c0_seq1	13.84	0.636667	0.363333	5.085	1.25667	0.963333	0.015	0.765	0.0133333
Adur2816_comp5_c1_seq2	7.93333	4.46333	2.95667	1.415	2.73333	2.21667	2.505	1.805	2.26667
Adur28218_comp1_c0_seq1	13.9833	3.25667	3.24	1.12	4.08333	3.92333	4.995	1.835	4.27333
Adur28230_comp0_c0_seq1	8.76333	2.44667	2.09333	1.63	2.17	3.14333	2.32	0.985	2.05
Adur28384_comp1_c0_seq7	10.92	4.03333	3.17	3.805	4.33333	3.34	4.73	3.855	5.1
Adur28387_comp3_c0_seq1	6.02	0.44	3.46	0.335	2.72	2.89667	1.185	1	1.00667
Adur28511_comp1_c1_seq1	5.12	0.3	0.226667	0.41	0.946667	2.40333	0.535	0.12	0.206667
Adur28527_comp0_c0_seq1	4.32667	0.0733333	0.0166667	0.045	0.0566667	0.153333	0.135	0	0.0766667
Adur28572_comp0_c0_seq1	9.64333	0.33	6.70333	0.225	2.88333	0.626667	0.505	0.09	0.373333
Adur28591_comp1_c1_seq1	12.3567	3.73667	5.42667	1.695	8.08667	3.21	6.32	4.32	5.76
Adur28606_comp1_c0_seq2	51.6267	13.0333	5.48333	1.055	3.50667	5.15	4.725	1.315	7.71
Adur28646_comp0_c0_seq1	9.03667	3.05	1.31333	2.2	1.9	2.08667	2.325	2.52	2.65667
Adur28650_comp0_c0_seq2	16.01	0.453333	0.486667	0	0.123333	0.18	0.125	0.12	0.0266667
Adur28650_comp3_c0_seq1	28.0633	6.05667	3.84667	5.8	7.52	8.04667	8.62	5.65	9.01
Adur28650_comp3_c1_seq1	14.0467	5.62	3.59	4.845	5.84667	5.72	5.525	4.185	6.01333
Adur28703_comp0_c0_seq1	46.88	0	0	0	0	0	0.005	0	0
Adur28715_comp0_c0_seq1	43.8667	0	0	0	0	0	0.355	0	0.89
Adur28741_comp0_c0_seq1	11.5733	1.61667	2.33667	1.645	4.04667	3.47333	4.145	2.99	5.39667
Adur28794_comp1_c0_seq1	31.59	15.04	12.32	26.785	19.45	19.2033	16.41	12.915	12.6033
Adur28796_comp2_c0_seq1	5.07	0	0	0.515	0.756667	0.95	1.345	0.255	0.266667
Adur28813_comp1_c0_seq4	4.33	0.496667	0.2	0.09	1.44333	0.726667	0.58	0.395	1.10333
Adur28817_comp1_c0_seq1	8.11333	1.89667	0.993333	0.57	1.79667	1.38333	3.425	1.01	2.65667
Adur28835_comp1_c0_seq2	4.4	0.263333	1.47667	0.94	0.87	1.16667	1.195	0.37	0.736667
Adur28853_comp0_c0_seq2	4.37333	2.79	0.573333	0.64	0.943333	1.72	0.905	1.08	1.05667
Adur2885_comp1_c0_seq1	8.55333	4.09	2.43	2.68	3.29333	2.70333	4.865	2.705	4.35333
Adur28862_comp0_c0_seq1	4.89333	0.476667	3.59333	0.675	0.996667	1.19333	1.025	0.795	1.07333
Adur28906_comp0_c0_seq3	25.18	14.0833	6.19333	8.535	7.3	8.05667	12.545	6.245	12.2133
Adur28907_comp0_c0_seq2	10.35	1.59667	3.01333	3.855	3.71	4.16333	3.565	0.795	2.08333
Adur28908_comp0_c0_seq1	17.72	4.91333	11.0067	2.64	7.55333	10.5267	5.5	5.365	6.08333
Adur28946_comp0_c0_seq1	17.3433	13.4533	2.55333	8.7	5.63	10.04	3.86	3.945	4.64333
Adur28948_comp0_c0_seq2	37.49	7.27	7.80333	8.015	12.1733	11.57	14.75	4.255	15.9867
Adur29004_comp1_c0_seq1	26.6133	6.05333	12.4067	5.65	9.04667	8.42667	16.16	4.795	10.9233
Adur29211_comp5_c0_seq1	39.7233	3.52667	1.22333	3.035	6.97667	2.23667	9.955	7.82	8.4
Adur29289_comp0_c0_seq1	6.84667	0.183333	1.01333	0.225	0.606667	1.12667	0.6	1	0.39
Adur29377_comp0_c0_seq1	5.38667	3.33333	0.55	0.935	1.63333	1.28	1.18	1.52	1.91667
Adur29438_comp1_c0_seq1	5.60667	2.3	1.39333	0.87	1.04333	1.05	2.38	0.97	2.34667
Adur29469_comp1_c1_seq1	5.14	1.16667	1.06	4.595	1.32	2.01667	2.03	1.145	1.55
Adur2949_comp0_c0_seq1	8.79	0.0733333	0.0133333	3.9	1.11	1.28333	0.25	0.255	0
Adur2950_comp0_c0_seq1	7.07667	0.916667	1.64	1.485	0.94	1.62333	1.285	0.39	1.36333
Adur29536_comp1_c0_seq2	5.42333	0.496667	1.67667	0.105	0.936667	0	0.525	1.5	1.01333
Adur29547_comp0_c0_seq1	60.1967	7.31	9.46333	6.755	18.35	6.12667	8.285	3.42	6.19333
Adur29588_comp0_c0_seq1	5.61667	3.03667	0.706667	0.3	0.113333	0.266667	0.12	0.185	0.436667
Adur29626_comp0_c0_seq1	15.24	6.84667	7.51	1.145	5.22667	1.17667	5.665	2.77	5.57333
Adur29681_comp0_c0_seq1	5.44667	0.136667	0.48	0	0	0	0	0	0
Adur2968_comp0_c0_seq1	5.43	0.623333	2.81333	0.65	3.38	1.03	1.42	0.71	1.21
Adur29695_comp0_c1_seq1	13.16	0.33	0.333333	1.23	0.626667	0.396667	0.83	0.11	0.566667
Adur29699_comp0_c0_seq1	5.86667	0.28	0.09	0.585	0.0766667	0.0833333	0.295	0.03	0.866667
Adur29844_comp1_c0_seq1	7.37333	2.11	0.716667	0.655	1.72333	2.13333	3.215	0.355	2.43667
Adur29977_comp0_c0_seq2	13.2667	0.25	0.163333	0.245	0.396667	0.163333	0.285	0.465	0.106667
Adur29_comp0_c0_seq1	9.04	4.36	2.59667	1.08	4.17333	2.81	2.235	0.64	1.53333
Adur30099_comp0_c0_seq1	19.5667	7.09333	7.47	4.235	7.15	5.97	9.045	5.595	10.9367
Adur30116_comp5_c0_seq2	34.02	0	0	0	0.0766667	0	0	0	0
Adur30121_comp0_c0_seq1	33.39	0	0	0	0	0	0	0	0
Adur30121_comp0_c1_seq1	16.3967	0	0.0833333	0	0	0	0	0	0
Adur30127_comp3_c0_seq3	4.49	0.926667	1.29	0.495	1.27667	1.10333	1.23	1.045	1.26333
Adur30153_comp0_c0_seq1	5.84333	0.396667	0.506667	2.035	1.13667	0.363333	1.16	1.295	1.18
Adur30153_comp1_c0_seq1	9.91667	1.64	1.25667	3.2	3.61333	2.81667	3.92	2.895	3.68333
Adur3017_comp0_c0_seq2	7.37	0.0666667	0.276667	1.555	1.58333	2.11667	2.16	0.28	0.576667
Adur30285_comp3_c0_seq1	4.96667	0	0.1	0	0.09	0.156667	0	0.025	0.11
Adur30325_comp0_c0_seq2	22.9	1.01667	2.19667	4.525	5.84667	4.21667	7.255	0.655	5.11333
Adur30331_comp1_c0_seq1	5.11333	0.47	0.813333	1.91	1.74	0.613333	0.695	1.575	0.66
Adur30356_comp0_c0_seq1	25.1267	0.593333	1.89333	0.68	0.876667	1.86	4	1.77	5.42333
Adur30370_comp0_c0_seq1	17.2533	12.06	6.51333	7.215	8.73667	10.6767	9.475	6.15	8.23667
Adur30391_comp4_c0_seq1	12.26	0.14	0	0	0.893333	1.18667	0	0.08	0
Adur30396_comp8_c0_seq1	7.37333	3.23333	3.54	1.765	1.82667	0	0	0.43	0
Adur3046_comp0_c0_seq1	27.74	0	0.0266667	0.44	0.946667	0.196667	1.345	0	3.71333
Adur30507_comp1_c0_seq1	26.9033	2.05667	0.876667	1.595	3.21667	2.29667	1.365	0.43	1.84
Adur3050_comp1_c0_seq1	22.2033	0	0.133333	0.54	0.603333	0.64	0.87	0	4.66
Adur3052_comp0_c0_seq1	29.2433	0.1	0.196667	1.54	5.08333	3.33	6.295	0.135	11.0667
Adur3054_comp0_c0_seq2	22.6567	3.13	1.76333	2.11	1.9	3.53	4.75	1.405	2.85333
Adur3054_comp2_c0_seq1	24.1467	2.82	2.36667	2.965	5.04667	6.03667	4.725	5.515	8.23333
Adur30558_comp0_c0_seq3	15.97	7.63667	10.35	9.38	9.71333	5.01	2.28	1.575	1.15667
Adur30567_comp0_c0_seq7	5.43667	0	1.35333	0.425	1.13	0.36	0.5	0.115	0.36
Adur30572_comp1_c1_seq1	42.3033	1.82	0.83	17.375	7.37333	13.2867	8.9	0.165	8.51667
Adur3058_comp0_c0_seq1	23.4433	3.46	3.02333	4.175	5.38	4.84	6.415	3.995	6.17667
Adur30738_comp1_c0_seq1	11.9333	0.41	0.763333	3.955	4.64333	2.77667	0.41	0.635	0.153333
Adur30813_comp0_c0_seq1	15.44	0	0	0	0	0	0	0	0
Adur30880_comp0_c0_seq2	4.81667	0.976667	3.28333	0.175	0.183333	0.106667	0.13	0.055	0.07
Adur30917_comp1_c0_seq2	10.3167	4.61333	4.01333	2.61	4.17	4.23333	5.08	3.795	5.04
Adur30935_comp0_c0_seq1	5.76667	1.78	3.02	0.43	3.43	0.686667	0.035	0.24	0.0866667
Adur31070_comp2_c0_seq1	4.72667	0	0	0	0	0	0	0	0
Adur31111_comp0_c0_seq1	4.32	1.12	1.78333	1.54	1.40333	1.07	1.695	1.875	1.80667
Adur31133_comp1_c0_seq2	5.31333	1.64333	1.5	1.145	1.31	0.653333	2.48	1.705	2.54
Adur31271_comp5_c0_seq1	4.16333	1.07667	0.853333	0.695	1.38333	0.69	2.015	1.145	1.85333
Adur31295_comp0_c0_seq1	130.9	0.29	0.14	0.765	1.95	10.77	4.5	0.04	5.30333
Adur31296_comp0_c0_seq1	85.7367	0.303333	0.1	0.275	1.58667	5.14333	3.8	0.055	3.17
Adur31332_comp0_c0_seq1	49.8533	0.6	1.14	24.635	12.4233	4.46667	0.135	0.015	0.0633333
Adur31462_comp0_c0_seq1	12.58	4.34333	3.27333	2.815	3.71333	6.11333	5.065	1.085	4.08667
Adur31488_comp0_c0_seq1	5.65667	0	0.01	0.015	0.0733333	0.0866667	0.135	0.11	0.206667
Adur31492_comp2_c0_seq4	9.51333	1.09	2.46333	2.195	3.21	2.81333	4.32	1.86	3.93333
Adur3151_comp0_c1_seq2	7.93	1.36667	3.02	1.965	3.51	4.19333	2.505	2.81	2.49
Adur31571_comp1_c0_seq1	7.09333	2.06333	1.63	2.255	3.26	3.24333	2.74	3.14	4.45333
Adur31572_comp1_c0_seq9	15.9	2.63667	4.08333	1.53	7.18667	6.97	4.96	3.035	3.37333
Adur31607_comp0_c0_seq1	30.49	13.1367	0	6.135	0	0	5.31	0.46	0.74
Adur31664_comp1_c0_seq1	8.76667	1.55333	0.82	0.015	5.34667	1.28667	0.125	0.21	0.116667
Adur31763_comp1_c0_seq2	6.91667	0.736667	1.58333	1.525	2.19667	2.13	2.86	1.465	2.95333
Adur31802_comp1_c0_seq2	5.39	1.49333	1.38333	0.57	1.16	0.896667	1.275	0.83	2.06667
Adur31941_comp0_c0_seq1	4.77667	0.266667	0.536667	0.705	0.8	1.51667	1.505	0.725	1.11667
Adur31964_comp0_c0_seq1	6.08667	0.276667	0.573333	0.87	0.846667	0.753333	0.77	0.34	1.03667
Adur31965_comp0_c0_seq1	4.81	2.41667	1.50667	0.61	1.12667	1.34333	2.145	1.03	1.58667
Adur31975_comp1_c0_seq1	5.48333	0.273333	0.736667	0.05	0.55	0.54	0.915	0.125	0.413333
Adur3201_comp1_c1_seq4	10.7767	9.17333	6.13	7.15	7.96333	9.8	8.295	9.32	7.28
Adur32068_comp0_c0_seq1	15.9	0.0866667	0.04	0.085	0.186667	0.12	0.4	0.155	0.706667
Adur32075_comp0_c1_seq3	13.5967	3.25333	3.66	2.94	5.79	5.76667	4.205	0.855	2.25
Adur32123_comp0_c0_seq2	6.68333	0.313333	1.3	2.425	2.08	1.72333	3.105	2.07	2.84
Adur32154_comp1_c0_seq2	4.68	0.4	0	0.95	0.916667	0.376667	1.775	0.075	0.86
Adur3216_comp0_c0_seq34	12.2333	2.96667	3.39667	2.52	3.68333	2.55667	5.76	1.95	3.93333
Adur32190_comp0_c0_seq1	8.72333	2.25	2.94333	5.765	1.97	1.06667	1.1	4.13	0.956667
Adur32190_comp1_c0_seq1	24.4667	11.15	7.85667	11.14	10.2433	10.22	12.385	11.405	11.8333
Adur32207_comp0_c0_seq4	7.63667	0.413333	0.676667	3.615	1.89667	1.36333	1.575	0.91	1.40667
Adur32273_comp0_c0_seq2	6.80333	0.14	0.486667	1.145	1.16	1.56	1.62	0.76	1.16667
Adur32292_comp0_c0_seq1	9.47333	0.996667	0.963333	1.325	1.7	1.39667	3.205	0.965	2.42667
Adur32331_comp0_c0_seq1	4.76333	0	0.00666667	0.02	0.01	0	0	0.065	0.93
Adur32356_comp0_c0_seq2	6.44667	3.34	2.96333	2.455	3.41	3.68	4.385	1.765	1.75667
Adur32402_comp0_c0_seq1	6.51667	0.93	1.17	0.04	4.34667	0	0	1.51	0
Adur32443_comp1_c0_seq1	8.85667	1.91	1.62667	2.26	2.64333	1.86333	3.885	3.51	4.31
Adur32570_comp0_c0_seq1	12.1867	1.08	1.89333	3.245	3.92333	4.32333	4.35	3.005	3.23667
Adur32576_comp2_c0_seq1	5.61667	1.29	0	0	0	0	0.26	0	0.396667
Adur32583_comp3_c1_seq1	19.5767	14.8233	11.0733	8.825	14.09	14.09	10.005	10.13	10.2433
Adur32614_comp22_c0_seq4	7.48667	0.03	0.0233333	0.03	0.04	0.453333	0.765	0.115	1.14667
Adur3261_comp0_c0_seq2	5.73	0.0666667	0.09	0.675	0.28	0.82	2.06	0.015	1.36333
Adur32656_comp1_c0_seq1	5.09667	0.833333	0.83	0.925	1.19333	1.71	1.665	0.965	1.76667
Adur32734_comp0_c0_seq1	4.12667	0.98	0.0233333	1.275	0	0.0766667	0.035	0	0.04
Adur32768_comp0_c0_seq1	6.96667	1.86333	4.5	0.68	3.31	2.00333	2.225	1.89	4.09667
Adur32773_comp0_c0_seq1	12.3267	2.94	7.15	1.71	6.51333	4.78333	4.575	4.355	8.15667
Adur32829_comp0_c0_seq2	6.62	1.94667	1.7	1.3	3.20333	2.25667	3.33	1.81	3.15
Adur32882_comp0_c0_seq1	4.41	1.42667	0.22	0	0.503333	0.386667	0.57	0.12	0.21
Adur32974_comp1_c0_seq1	9.06333	0.923333	1.21	2.325	3.3	2.94667	2.055	1.46	1.70333
Adur33171_comp0_c0_seq2	20.3333	4.56667	1.07333	5.215	3.80667	5.42	10.675	1.715	5.81
Adur33194_comp1_c0_seq8	4.76	0.633333	3.15667	0.59	3.17333	1.65333	1.41	2.825	1.36
Adur33233_comp0_c0_seq1	7.44	2.38667	2.78	1.645	3.29	3.44	2.965	1.62	2.83667
Adur33251_comp0_c0_seq1	8.28333	3.38	2.51	2.89	4.18667	2.68333	2.29	0.595	1.85667
Adur3326_comp0_c0_seq1	13.7333	0	0	0	0	0	0	0	0
Adur33274_comp0_c0_seq1	8.64	0.0433333	0.05	0	0.0933333	0	0	0.01	0.636667
Adur33287_comp0_c0_seq1	4.22333	1.02	0.406667	1.365	0.483333	1.63	1.5	0.195	1.35667
Adur33328_comp0_c0_seq1	15.1633	0.303333	0.716667	1.57	0.606667	0.946667	1.515	0.065	0.756667
Adur33328_comp1_c0_seq1	11.8267	0	0.0433333	0.535	0.453333	0.63	0	0	0.02
Adur33350_comp2_c0_seq1	6.49	3.06	2.51	2.215	2.97667	3.56333	3.5	2.515	3.70667
Adur33353_comp1_c0_seq1	6.58333	0.956667	2.03	0.92	2.74333	1.61	2.505	0.79	2.29667
Adur33383_comp4_c0_seq4	8.71667	0.88	1.53333	0.585	0.913333	3.15	0.79	0.365	1.01333
Adur33433_comp2_c0_seq1	7.35667	4.07333	2.85667	2.32	4.16667	3.64333	3.555	2.595	3.58333
Adur33499_comp0_c0_seq3	4.38	2.15	1.38	1.23	0.533333	0.85	0.17	1.24	0.236667
Adur33530_comp1_c0_seq5	16.4133	3.48667	4.48667	3.32	5.81	6.76667	7.035	3.455	6.91
Adur33543_comp0_c0_seq1	4.51667	0.13	0.0833333	0.125	0.03	0.0866667	0.315	0	0.0633333
Adur33561_comp0_c0_seq1	58.7367	0	0	0	0	0.0333333	0.05	0.02	0.03
Adur33586_comp2_c0_seq1	4.01	0	0	0	0	0	0	0	0.37
Adur335_comp0_c0_seq1	7.94333	2.93	1.66333	2.68	2.56667	1.48333	3.5	2.09	3.91667
Adur33607_comp0_c0_seq1	4.81667	0.483333	0.0233333	0.21	0.0666667	0	0.185	0.04	0.283333
Adur33614_comp0_c0_seq1	11.1467	0.526667	0.94	0.605	2.43667	2.60667	2.39	0.075	1.51
Adur33646_comp0_c0_seq1	4.05333	1.50333	0.79	1.22	1.15333	1.13	1.9	1.09	2.04333
Adur33671_comp0_c0_seq2	7.64667	0.243333	0.27	0.165	0.343333	0.766667	0.495	0.27	1.23667
Adur33800_comp2_c0_seq2	5.57	1.04333	1.15333	0.73	1.4	1.68	2.405	0.43	0.986667
Adur33818_comp1_c0_seq1	6.87667	0.0566667	0.226667	0.98	1.61333	1.79	1.125	0.185	0.29
Adur33818_comp2_c0_seq1	6.02667	0.14	0.14	0.58	0.873333	0.7	0.445	0.11	0.216667
Adur33921_comp0_c0_seq1	4.56	0.02	0.0666667	0.015	0.0566667	0.0266667	0	0.075	0
Adur33977_comp0_c1_seq1	91.64	0.613333	0.96	3.065	20.4367	13.59	2.525	0.36	0.4
Adur33987_comp0_c0_seq5	4.58333	0.363333	0.31	0.35	0.523333	1.68	0.82	0.335	0.84
Adur34026_comp0_c0_seq4	13.4267	1.23667	3.05667	1.88	4.36333	3.04	2.975	1.9	4.00333
Adur3402_comp3_c0_seq1	4.42333	3.09333	1.52333	2.07	2.10333	1.86	2.285	1.685	2.32
Adur34048_comp0_c0_seq1	6.51333	0.25	0.0133333	0.135	0.0266667	0.0166667	0	0	0.0266667
Adur34061_comp0_c0_seq1	9.47	0.0766667	0.0666667	0.555	0.56	0.206667	0.515	0.255	0.236667
Adur34159_comp0_c1_seq1	12.5733	6.81667	4.91	4.48	5.87333	6.83333	7.05	5.045	7.43667
Adur34164_comp0_c0_seq1	6.55667	2.62	0.62	3.36	0.0233333	0.09	0	1.595	2.3
Adur34205_comp0_c0_seq1	8.62333	2.95333	0.05	0.4	0	0	0	0	0.236667
Adur34214_comp0_c0_seq1	39.9867	7.63333	0.133333	0.88	0.0333333	0.0466667	0.195	0	0.11
Adur34215_comp1_c0_seq2	9.41667	1.85667	6.20667	2.045	6.33	3.37	3.545	2.725	2.57333
Adur34238_comp0_c0_seq2	10.33	0.246667	0.1	3.725	1.13333	1.90333	2	0.995	2.30333
Adur3423_comp0_c0_seq1	35.6767	0.426667	0.303333	0.255	0.416667	0.563333	0.405	0.505	0.316667
Adur3426_comp0_c0_seq1	6.01	0	0.0833333	0	0.506667	0.17	0.26	0.07	0.133333
Adur34397_comp0_c0_seq1	7.84667	0.08	0.103333	2.405	1.22667	0.46	2.92	0.01	0.2
Adur3455_comp1_c0_seq1	7.36667	0.2	0.596667	0.075	0.443333	0.863333	2.045	0.36	1.35667
Adur34652_comp0_c0_seq1	8.03667	0	0.0633333	0.72	0.123333	0.163333	0.26	0	0.253333
Adur34652_comp0_c1_seq1	18.5133	0.08	0.193333	1.48	0.563333	0.603333	0.4	0	0.93
Adur34661_comp0_c0_seq1	4.54	0.07	0.0766667	0.085	0.303333	0.43	0.13	0.05	0.106667
Adur34683_comp0_c0_seq1	19.2167	9.99	11.6067	9.36	8.70667	7.88	8.8	5.495	9.12333
Adur34707_comp0_c0_seq1	9.66333	4.94333	4.10333	4.58	5.70667	6.6	4.32	3.585	3.98
Adur3471_comp0_c0_seq1	4.72	0	0.173333	1.68	0.666667	1.08333	1.215	0.455	0.566667
Adur34728_comp0_c0_seq1	4.46333	0.393333	0.246667	0.345	0.186667	0	1.685	0.415	0.94
Adur34804_comp0_c0_seq2	6.35333	0.113333	0.22	0.65	0.616667	1.08333	0.98	0.275	0.923333
Adur34840_comp1_c0_seq7	54.27	21.3333	26.7333	6.165	30.57	25.4933	20.99	11.105	19.4667
Adur34854_comp1_c0_seq1	6.2	0.413333	0.793333	2.6	1.34	2.51333	2.105	0.68	0.77
Adur34861_comp0_c0_seq1	8.03333	0.25	1.15	2.645	1.51	2.62667	1.47	0.335	0.656667
Adur35044_comp1_c0_seq2	4.14	1.52667	1.64	1.425	1.66	1.86667	2.08	1.805	1.95
Adur3509_comp3_c0_seq1	27.9533	10.5167	8.24	6.735	13.4767	9.24	15.01	7	13.94
Adur35121_comp0_c0_seq1	5.57667	0.276667	0.376667	0.14	0.766667	1.39	1.58	0.86	1.61667
Adur35143_comp0_c0_seq1	5.89	0	0	0	0	0	0	0	0
Adur35168_comp1_c0_seq1	11.9667	0.07	0.17	0.04	0.06	0.19	0.08	0.155	0.14
Adur35186_comp4_c0_seq1	18.23	5.99667	7.78	4.66	7.98	5.44333	7.375	5.14	6.84
Adur3522_comp0_c0_seq1	7.54	1.37333	1.56333	1.765	1.65667	1.78333	1.305	0.325	1.07
Adur35258_comp0_c0_seq1	7.42667	0.263333	0.0166667	0	0	0	1.64	0	2.12
Adur3534_comp0_c0_seq2	4.15333	0.163333	0.53	0.345	0.62	0.256667	0.245	0.04	0.31
Adur35363_comp0_c0_seq1	4.88667	0.143333	0	0.27	0	0	0	0	0.02
Adur35386_comp0_c0_seq1	21.32	0	0	0	0	0	0	0	0
Adur35393_comp1_c0_seq1	6.11	3.43333	3.66667	2.09	2.37	1.71	1.685	1.985	1.81333
Adur35429_comp0_c0_seq1	13.8133	2.85333	0.21	0.13	0.01	0	1.38	0.42	0.62
Adur35573_comp0_c0_seq2	6.77333	2.28667	1.19333	1.2	1.81667	1.06	0.555	1.085	1.95
Adur35595_comp0_c0_seq1	8.79333	4.69333	4.53333	3.57	6.17	4.99667	5.765	4.655	5.54
Adur35603_comp2_c0_seq1	10.5333	2.75667	6.98333	1.765	5.35	4.86667	5.48	3.09	4.79
Adur35639_comp1_c0_seq1	13.74	0.663333	1.00333	1.945	3.93333	4.32333	3.56	0.625	1.53333
Adur35702_comp0_c0_seq1	5.68333	0.07	0.0933333	0.125	0.503333	1.16667	1.695	0.05	1.65
Adur35822_comp1_c0_seq6	4.52333	2.00333	2.25	1.415	2.14667	1.26667	2.105	2.015	2.19333
Adur35825_comp0_c0_seq1	11.62	3.47	1.71	6.035	3.21333	2.47667	0.485	0.645	0.35
Adur35848_comp0_c1_seq1	16.0433	9.11	5.79667	4.425	6.29667	4.63667	5.3	4.595	4.96
Adur35859_comp0_c0_seq4	12.08	0.0433333	0.356667	1.895	1.37667	2.51	2.225	0.085	3.43
Adur36022_comp0_c0_seq2	10.0933	3.94667	2.16	2.56	3.34333	3.79667	4.28	1.595	3.75
Adur36034_comp0_c0_seq4	4.69333	0.28	2.31	0.02	1.38667	0.0133333	0.965	0.825	0.386667
Adur36081_comp0_c0_seq1	10.3167	6.87	0.43	2.735	1.58	0	2.95	5.8	0.13
Adur36082_comp0_c0_seq1	6.34	0.673333	0	0	0.04	0	0.05	1.025	0
Adur36086_comp0_c0_seq4	13.3833	0.326667	3.47333	1.1	9.10667	2.81333	2.455	0.52	1.38333
Adur36087_comp0_c0_seq1	8.43667	1.88667	2.01667	0.935	2.77667	2.70333	3.87	1.475	3.10333
Adur36105_comp1_c0_seq3	19.0133	11.6167	10.97	11.525	10.67	7.65	4.585	1.87	4.64
Adur36337_comp0_c1_seq1	4.65333	0.846667	0.133333	0.875	0.26	0.55	1.375	0.035	0.643333
Adur3636_comp0_c0_seq1	4.72667	2.10667	0.806667	0.69	0.23	0.17	0.305	0.32	0.433333
Adur36418_comp0_c1_seq5	5.37667	0.606667	3.37667	0.54	3.22	1.83	2.525	0.835	2.54
Adur36425_comp0_c1_seq1	15.6133	5.70333	5.02	1.185	2.76667	0.473333	1.495	0.395	1.29
Adur36501_comp0_c0_seq1	15.1	7.67333	6.17667	4.11	8.24	6.47333	7.15	6.865	7.72
Adur36661_comp0_c0_seq1	18.11	0	0	0	0	0	0	0	0
Adur36663_comp0_c0_seq1	14.91	0	0.09	0	0	0	0	0	0
Adur36667_comp0_c1_seq1	2434.35	0.486667	0	0	0	0	0	0	0
Adur36687_comp0_c0_seq1	114.18	9.63	8.62667	6.99	23.61	16.19	18.365	4.25	16.74
Adur36731_comp0_c0_seq2	4.85	0.19	0.33	0.775	1.03	1.32667	1.48	0.03	1.11
Adur36745_comp1_c0_seq1	26.8367	5.12	5.61	7.195	11.6167	10.62	8.395	7.33	7.1
Adur36794_comp1_c0_seq1	6.01	0.863333	0.513333	0.31	0.886667	0.17	0.93	0.555	0.896667
Adur36800_comp0_c1_seq1	7.47333	2.51	1.94667	1.055	3.10667	2.07667	2.76	2.07	2.73
Adur36800_comp1_c0_seq1	6.79333	1.75333	1.7	1.63	3.06333	0.59	2.75	0.935	3.21
Adur36800_comp2_c0_seq1	7.42333	1.00667	1.43	1.575	2.44	1.6	1.68	1.05	2.27667
Adur36832_comp0_c0_seq2	10.04	0.91	0.04	0	0	0	0.065	0.025	0
Adur36854_comp0_c0_seq1	7.24667	3.86667	5.24333	2.23	3.62	1.99	0.805	3.53	0.96
Adur36878_comp0_c0_seq1	12.1067	5.91667	7.52	2.75	6.15667	3.67667	1.915	5.675	1.43667
Adur36897_comp0_c0_seq1	13.6467	0	0.0766667	3.985	2.40667	1.67	0.97	0.025	0.873333
Adur368_comp1_c0_seq11	6.62333	1.99333	4.74	1.025	3.98333	3.01333	2.81	1.115	3.03333
Adur36901_comp0_c0_seq1	7.47	0.3	0.0966667	1.275	1.13667	0.716667	0.96	0.02	0.593333
Adur36946_comp0_c0_seq1	12.7733	4.80667	3.54667	2.85	4.74667	4.14667	6.665	2.395	5.43667
Adur37108_comp1_c0_seq1	159.18	0	0	0	0	0	0	0	0
Adur37214_comp0_c0_seq1	5.74	0.326667	0.443333	0.55	0.403333	0.433333	0.125	0.2	0.56
Adur37217_comp0_c0_seq1	20.2533	7.79333	7.38667	7.675	15.92	4.42	0.835	0.24	0.336667
Adur37232_comp1_c1_seq4	8.57333	2.66333	3.01667	1.37	2.22667	1.98	4.61	1.835	3.78667
Adur37408_comp1_c0_seq1	19.1933	13.6433	5.48	9.565	4.91333	6.17	10.625	7.32	9.19
Adur37436_comp0_c0_seq1	13.4467	2.20667	0.0533333	0	0.523333	0.0866667	6.095	0.685	2.38667
Adur37438_comp0_c0_seq2	4.97667	0.0833333	0.39	1.215	0.54	0.91	2.16	0.03	1.56
Adur37486_comp0_c0_seq6	5.08667	0.03	0.113333	0.195	0.126667	0.186667	0.025	0.025	0.15
Adur37515_comp0_c0_seq3	23.4733	1.46	1.55333	3.39	4.88333	7.07	5.865	3.18	5.71667
Adur37588_comp2_c0_seq5	9.91	4.26	3.37333	2.745	4.47	4.98667	5.065	3.4	4.98333
Adur37678_comp1_c0_seq1	9.86667	3.60333	5.87333	2.825	5.31333	4.68333	3.605	2.15	5.58
Adur37683_comp1_c0_seq8	8.44	2.74333	2.49667	0.95	2.30333	1.12	3.635	1.24	2.11333
Adur37729_comp0_c0_seq3	13.5333	2.88333	1.73667	4.345	3.90333	5.74	4.63	1.75	3.94667
Adur37802_comp0_c0_seq1	4.66333	0.1	3.09	0	1.81667	0	0.28	0.535	0.163333
Adur37979_comp2_c0_seq1	30.6267	1.06667	2.59333	0.185	7.75667	2.25333	0.06	0.755	0.126667
Adur38070_comp0_c0_seq1	9.69333	0	0.0333333	2.02	0.16	0.23	0.22	0	0
Adur3811_comp0_c0_seq2	9.52	0.07	0.00666667	6.92	0.503333	1.07667	1.81	4.675	0.663333
Adur38216_comp1_c0_seq1	8.56667	5.06	2.77333	6.855	2.64667	2.69333	3.635	2.84	3.47667
Adur38311_comp1_c0_seq3	7.03	0.94	2.59333	0.765	3.47333	4.89667	1.89	5.995	2.22667
Adur38353_comp1_c0_seq2	14.3867	3.46667	5.47	2.065	4.84	3.12333	6.3	2.59	5.99667
Adur38463_comp0_c0_seq1	5.68667	0.396667	0.193333	1.16	0.81	1.06667	0.735	0.09	0.433333
Adur38463_comp0_c0_seq2	13.83	0.89	0.75	3.185	1.33667	0.853333	4.125	0.98	2.73667
Adur38577_comp0_c0_seq1	7.81	0.343333	0.253333	1.16	2.85	2.01333	2.515	0.66	0.643333
Adur38617_comp2_c0_seq1	38.01	16.5667	10.5067	1.31	22.1167	13.1833	6.285	0.87	3.85
Adur38617_comp4_c0_seq1	52.57	28.17	11.8933	1.24	20.7133	13.44	6.415	0.86	4.30333
Adur38631_comp1_c0_seq1	4.32333	1.19667	1.44667	1.21	3.46333	1.82333	1.555	2.535	2.75
Adur38834_comp1_c0_seq12	4.01667	0.696667	1.52	0.985	2.06333	1.79667	1.34	0.995	1.87333
Adur38891_comp2_c0_seq1	8.66667	4.60667	3.52	1.75	1.43333	2.04667	2.855	1.455	3.08
Adur3890_comp0_c0_seq7	4.56333	0.0533333	2.77333	0.015	1.29333	0.106667	0.085	0.045	0.05
Adur38942_comp0_c0_seq4	6.01333	0	0	0	0	0	0	0.035	0
Adur39126_comp1_c0_seq2	6.77333	0.306667	3.97333	0.48	4.22333	3.89	0.765	1.2	0.986667
Adur39214_comp1_c0_seq1	9.51333	1.68333	4.62333	1.625	3.41333	3.97	3.51	1.935	3.83667
Adur39215_comp0_c0_seq2	7.03333	0.6	1.76667	4.53	1.94	0.64	1.56	0.4	5.58667
Adur39218_comp0_c0_seq3	4.69667	2.08	2.42333	1.45	0.913333	1.10333	1.865	1.795	1.90667
Adur39238_comp0_c0_seq2	4.05	1.65667	1.12667	0.985	2.52667	2.52333	1.105	1.775	1.58333
Adur39348_comp1_c2_seq1	6.5	1.31	1.50333	0.75	0.983333	1.21667	2.16	1.42	2.46
Adur39385_comp0_c0_seq1	4.42667	0	0.166667	0	0.8	1.73667	0.085	1.165	0.47
Adur39398_comp0_c0_seq2	4.34333	0.06	0.00666667	1.025	1.14	1.34333	1.555	2.255	1.08333
Adur39640_comp0_c0_seq1	5.59667	0	0.396667	1.025	1.05333	0.966667	1.765	0.65	1.44333
Adur39696_comp0_c0_seq2	6.30333	0.39	0.343333	2.695	1.10667	1.60333	2.005	1.315	1.86
Adur39702_comp1_c0_seq2	5.19	0.57	0.18	1.9	0.516667	0.743333	0.705	0.985	1.27
Adur39763_comp0_c0_seq1	6.41667	2.77667	2.10667	2.245	2.74667	1.7	3.615	1.72	3.57333
Adur39819_comp0_c0_seq1	13.9033	2.38	3.91667	2.71	3.19333	2.33667	5.37	3.11	6.5
Adur39834_comp0_c0_seq2	4.75667	1.34333	1.58667	0.37	1.42667	0.58	0.885	0.9	1.46
Adur39851_comp0_c0_seq1	4.18667	1.85333	0.95	0.7	1.01333	1.13333	1.74	0.87	1.91333
Adur39874_comp2_c0_seq2	8.26667	0.36	1.89333	0.35	1.85	1.38	3.635	1.39	2.35667
Adur39975_comp2_c0_seq3	7.91	3.84	2.52333	2.225	2.50667	2.60333	2.775	1.455	3.50333
Adur39976_comp0_c0_seq1	49.6167	0.103333	0.0966667	2.56	0.03	0.183333	0.09	0.015	0
Adur39980_comp0_c0_seq2	6.91667	0.57	0.903333	2.12	2.06667	2.23667	1.43	2.565	1.48333
Adur40039_comp0_c0_seq1	4.04667	0.83	2.58667	0.87	2.32667	1.73333	1.635	0.6	1.34667
Adur40049_comp0_c0_seq1	5.84667	3.33	1.24667	2.16	2.14667	2.40667	2.68	1.39	2.31333
Adur40131_comp0_c0_seq1	9.42333	0.19	0.103333	0.53	0.133333	0.0766667	1.41	0.235	4.01667
Adur40150_comp0_c0_seq1	16.37	0.34	0.506667	2.375	0.863333	0.87	1.915	0.185	1.81
Adur40193_comp0_c0_seq1	7.43333	0	0	0.025	0	0	0	0	0.02
Adur40287_comp0_c0_seq1	40.1167	0	0.0133333	0	0	0	0.03	0	0.413333
Adur40294_comp1_c1_seq4	5.74667	1.06	1.55	1.73	1.6	1.66333	1.74	0.36	1.28
Adur40311_comp0_c0_seq4	8.24	1.02667	1.13667	1.48	1.58667	1.69333	3.35	1.5	2.83333
Adur40400_comp0_c0_seq10	9.11	3.47667	2.77	3.41	5.16667	3.7	5.36	3.03	4.30333
Adur40459_comp1_c0_seq52	5.77	2.34333	2.47	1.635	2.53	3.05667	2.77	2.225	2.04333
Adur40461_comp0_c0_seq1	5.19	0.0766667	0.193333	0	0.546667	0.893333	0.885	0.145	0.226667
Adur4052_comp0_c0_seq1	6.17667	3.10667	1.66	1.695	2.11	1.89333	2.07	1.16	1.57667
Adur40542_comp1_c0_seq8	5.60667	0.0233333	0.0666667	0.575	0.323333	0.593333	0.735	0.01	0.273333
Adur40548_comp0_c0_seq1	21.14	6.69667	3.04	1.175	3.25	2.62	5.16	4.3	1.92
Adur40609_comp7_c0_seq2	14.0533	5.87	6.78333	4.78	5.70333	4.03333	6.96	5.795	5.87333
Adur40609_comp8_c0_seq3	5.37333	1.56	2.48333	2.88	1.48333	0.87	0.83	2.4	0.746667
Adur40613_comp0_c0_seq1	5.96667	0.0433333	0.4	1	0.82	0.443333	0.615	0.105	0.276667
Adur40614_comp0_c0_seq1	9.58333	0.04	0.66	1.375	1.34333	0.756667	1.08	0.485	0.676667
Adur40630_comp1_c0_seq1	4.64	0.94	1.91667	1.07	3.72667	1.63667	1.82	0.45	1.08
Adur40692_comp1_c0_seq2	5.27	1.09667	0.823333	0.025	1.29333	0	0.97	0.675	0.543333
Adur40806_comp0_c0_seq1	9.19333	0.206667	0.0366667	0.04	0	0.0233333	0.035	0.02	0.05
Adur40807_comp0_c0_seq1	7.08667	0	0	0	0	0	0.075	0	0.203333
Adur40846_comp0_c0_seq1	11.2433	2.23	2.99667	0.795	4.28333	2.72	3.4	0.42	3.42667
Adur4084_comp4_c0_seq1	5.9	2.35667	3.23667	2.07	2.16333	2.02333	3.105	1.41	3.55333
Adur40913_comp0_c0_seq8	6.72	1.52	1.42333	1.58	2.12333	2.18333	3.475	1.835	2.73
Adur40935_comp0_c0_seq1	8.81333	0	0.00666667	0	0.01	0.0133333	0.02	0.005	0
Adur41032_comp0_c0_seq1	6.08667	0.0233333	0.213333	0	0.1	0.156667	1.19	0.05	1.08
Adur41058_comp0_c0_seq1	29.0333	0.193333	0.266667	3.49	2.96	4.37333	8.19	0.095	7.28
Adur41058_comp2_c0_seq2	30.8	0.356667	0.346667	7.845	3.99667	5.27667	11.595	0.19	8.64
Adur41087_comp0_c0_seq2	26.1333	0.363333	1.74333	17.295	4.23667	7.26	5.6	1.5	2.90667
Adur41140_comp1_c0_seq1	12.7233	0	0.04	0.545	0.363333	0.213333	0	0.015	0
Adur41161_comp1_c0_seq1	16.7967	0.35	0.246667	6.6	3.74667	5.7	4.38	1.89	1.28667
Adur41168_comp1_c0_seq3	15.29	0.413333	0.493333	1.26	1.83	0.733333	0.385	0.17	0.233333
Adur41195_comp0_c0_seq8	29.4233	15.4767	6.90333	11.245	11.2233	3.83333	0.87	1.395	1.38
Adur41256_comp1_c0_seq5	10.1633	1.10333	2.96333	1.365	4.02	3.26	4.575	2.17	3.41
Adur41257_comp0_c0_seq1	15.5867	0.0533333	0.22	4.495	3.23333	3.56	5.235	0.615	1.92667
Adur41279_comp2_c1_seq4	5.53	1.05	1.22	0.25	4.73333	1.07667	1.545	2.3	0.456667
Adur41294_comp0_c0_seq2	44.1933	0.263333	0.356667	7.2	3.83333	3.84	6.75	0.37	1.13667
Adur41427_comp1_c0_seq1	14.7033	8.82333	4.23667	5.375	6.36667	9.47667	7.165	2.605	6.26
Adur4145_comp0_c0_seq1	4.17667	0	0	0	0	0	0	0	0.13
Adur41463_comp2_c0_seq2	9.93	3.37667	3.44333	3.88	3.39	2.66667	3.955	4.65	3.89
Adur41508_comp0_c0_seq1	37.9167	0.153333	0.163333	0.27	5.34	6.24333	0.975	0.005	0.203333
Adur41532_comp6_c0_seq1	5.04	1.25333	1.18667	1.81	2.19333	1.02	1.715	1.345	1.73
Adur41558_comp0_c0_seq1	5.05333	1.69667	0.423333	0.2	0.403333	0.173333	0.1	0.285	0
Adur41571_comp0_c0_seq1	13.61	0.0333333	0.18	0	0.0266667	0.0666667	0	0.02	0.13
Adur41571_comp2_c0_seq1	13.17	0	0.33	0.125	0	0	0	0	0.0166667
Adur41571_comp3_c0_seq1	9.58	0	0.2	0	0.02	0.0566667	0	0	0
Adur41825_comp1_c0_seq19	39.1667	8.23	4.76667	6.6	10.64	6.75333	12.705	2.415	16.0067
Adur41836_comp0_c0_seq4	4.52667	1.18667	2.62667	0.905	2.53667	1.17667	1.445	1.38	1.44333
Adur41846_comp2_c0_seq3	13.8633	6.71333	4.01333	4.415	7.02667	7.42333	5.755	9.43	7.12
Adur41869_comp0_c0_seq1	5.57667	1.59	1.02	1.125	1.79667	1.74667	2.35	0.655	2.46667
Adur41902_comp0_c1_seq8	8.56333	4.92333	3.64333	2.69	3.15667	3.81667	3.375	0.85	4.21
Adur41913_comp0_c0_seq1	7.51667	0.98	1.39333	0.04	0.346667	0.6	0.57	0.14	0.626667
Adur41926_comp0_c0_seq5	5.06	2.60333	1.22667	0.605	1.67667	1.10667	1.68	1.155	1.55667
Adur41962_comp1_c0_seq1	4.7	0.216667	0.216667	0.23	0.303333	0.386667	0.685	0.21	0.483333
Adur41965_comp0_c0_seq1	9.31333	0	0	0	0	0	0	0	0.02
Adur41983_comp0_c0_seq5	9.82667	3.74333	1.55333	2.04	5.16333	4.92	2.795	2.815	1.45
Adur41998_comp0_c0_seq1	8.65333	2.21	0.0133333	0.21	0.89	1.78333	1.56	1.975	0.983333
Adur42022_comp1_c0_seq1	5.98333	2.50667	1.68	1.27	2.1	1.37333	1.915	1.835	3.35
Adur42022_comp2_c0_seq1	6.02	1.18333	1.22	0.76	1.67	0.843333	1.725	1.11	2.16667
Adur42114_comp2_c0_seq2	52.2533	2.02333	3.14333	17.355	19.1333	20.13	0.7	2.445	1.16333
Adur42151_comp1_c0_seq6	4.79	1.56333	1.57	0.92	1.65667	1.19333	1.965	1.035	2.28667
Adur42202_comp4_c0_seq1	6.11333	0	0.0266667	0.475	1.49333	0.786667	0.765	0.21	1.42
Adur42218_comp0_c0_seq1	21.69	0.82	2.78667	1.845	4.88667	6.95333	8.65	6.325	6.68667
Adur42218_comp2_c0_seq1	12.8967	0.776667	1.12333	1.505	2.75667	3.27333	3.51	5.395	4.13
Adur42299_comp0_c0_seq1	11.7867	4.46	3.66667	2.11	5.29	4.9	5.52	1.95	5.09667
Adur42389_comp0_c0_seq2	29.75	3.34333	3.68333	5.195	6.9	12.6433	5.44	3.985	5.49667
Adur42440_comp0_c0_seq2	6.96333	0.343333	0	0.12	0.306667	0.11	0.325	0.02	0.42
Adur42469_comp0_c0_seq1	11.1433	3.28333	3.25333	0.675	1.07333	0.706667	4.3	0.295	4.52667
Adur42499_comp1_c0_seq1	27.1967	12.94	7.92	7.33	10.89	11.2533	16.445	8.425	11.15
Adur42591_comp0_c0_seq5	10.64	6.00333	6.50333	4.48	6.17333	7.39	5.465	6.08	5.82
Adur42593_comp1_c0_seq2	4.26667	0.476667	0.59	0.38	0.15	0	1.045	0.105	1.31
Adur42600_comp0_c0_seq3	8.19333	3.09667	3.59667	0.65	2.38667	1.66	2.345	0.935	3.74
Adur42689_comp1_c0_seq2	4.40667	0.81	1.70667	0.77	1.87333	1.00667	2.23	0.945	1.41333
Adur42827_comp1_c0_seq1	7.27	2.96333	3.56333	2.83	3.29	3.63333	3.63	4.11	4.27
Adur42828_comp0_c1_seq2	5.95333	0	0.08	0.105	0.383333	0.56	0.905	0.2	0.89
Adur42961_comp0_c0_seq1	6.01667	0.626667	2.17	1.955	1.76667	1.70667	2.165	1.29	1.44333
Adur43140_comp0_c0_seq3	6.30667	0.433333	1.26	1.03	1.65333	1.57333	2.465	1.255	2.02667
Adur43147_comp0_c0_seq2	10.1033	0.4	0.41	0.91	1.84	1.15667	3.615	0.285	2.04333
Adur43207_comp0_c0_seq11	8.38	2.69333	2.85	1.665	2.80667	3.61333	3.485	3.225	4.51
Adur43252_comp0_c0_seq1	19.6467	2.81333	0.61	0.665	2.33667	2.35667	1.41	6.52	2.29333
Adur43385_comp0_c0_seq1	4.85	0.29	0.166667	0.98	0.853333	0.81	1.715	0.395	1.98667
Adur43405_comp1_c1_seq1	6.16	3.53667	1.83	0.54	0.87	1.77	1.425	1.75	0.966667
Adur43415_comp0_c0_seq1	4.99667	0.0566667	0.05	0	0	0	0	0.09	0.0433333
Adur43416_comp0_c0_seq8	10.6533	3.74667	2.7	2.82	2.51667	2.30667	3.97	0.58	2.10667
Adur43448_comp1_c0_seq1	14.54	9.91333	6.79667	4.99	2.12667	1.83333	2.45	4.19	4.74
Adur43449_comp2_c0_seq1	5.26333	0.876667	0.516667	1.015	0.84	0.72	0.885	0.775	1.74
Adur43461_comp0_c0_seq1	6.91333	0.31	3.1	0.14	1.29	0.22	0.42	0.02	0.0833333
Adur43501_comp0_c1_seq1	47.4667	0.14	1.69	13.075	8.57	10.3167	10.905	0.11	5.61
Adur43594_comp0_c0_seq1	5.41333	1.12333	0.0166667	0.485	1.38	0.536667	0.04	0.1	0.14
Adur43613_comp0_c0_seq2	4.16667	0.633333	0.153333	0.08	0.526667	0	1.23	0.29	0.113333
Adur43639_comp1_c0_seq1	7.16333	0	0.05	0	0	0.18	0	0.035	0
Adur43639_comp2_c0_seq1	6.10667	0	0.0433333	0	0.0466667	0	0	0	0
Adur43670_comp2_c0_seq2	16.3133	4.43333	2.79667	5.405	4.42	5.84333	8.06	2.575	6.07667
Adur43702_comp0_c0_seq5	4.33	2.06667	1.07	2.51	1.63333	1.84	2.145	1.545	2.23333
Adur43760_comp1_c0_seq2	32.85	1.35667	0.453333	1.775	4.45	11.0567	1.65	0.24	0.386667
Adur43793_comp0_c0_seq1	4.56333	0.14	0.27	0.675	0.683333	0.906667	1.19	0.365	0.663333
Adur43831_comp0_c0_seq1	6.54	0	0	0.225	0.116667	0.32	0.335	0	0.0233333
Adur43831_comp0_c1_seq1	4.07333	0	0	0.05	0.0233333	0.12	0.2	0	0
Adur43929_comp0_c0_seq1	5.53667	0.563333	0.503333	1.835	1.90667	2.32333	0.785	0.045	0.78
Adur4394_comp0_c0_seq1	4.95667	1.03333	2.19667	2.25	1.79667	0.6	0	0.52	0.07
Adur44131_comp1_c0_seq1	13.84	3.60667	0.433333	2.08	1.21667	1.13333	0.35	0.12	0.6
Adur44161_comp0_c0_seq1	20.1667	0	0	0	0.07	0	0	0	0
Adur44161_comp0_c1_seq1	16.82	0	0	0	0.0433333	0	0	0	0
Adur44170_comp0_c0_seq4	5.95	0.0933333	0.956667	0.34	1.86667	1.51	1.385	0.675	1.83667
Adur44214_comp0_c0_seq1	7.09333	0.713333	0	0.5	0.06	0.0333333	0.64	0.045	0.0533333
Adur44249_comp0_c0_seq1	16.17	0.293333	0.516667	1.95	1.51667	1.51333	3.95	0.975	4.95667
Adur44291_comp0_c0_seq3	5.02333	1.99	1.85667	1.09	2.52333	1.95	2.615	1.045	2.33
Adur44324_comp0_c0_seq1	7.18	0	0.183333	0	0.0166667	0	0.03	0	0.0533333
Adur44359_comp0_c0_seq1	5.5	0.123333	0.0266667	0.31	0.0666667	0	0	0.135	0
Adur44377_comp1_c0_seq1	5.44	1.62	2.08	0.795	1.03333	0.106667	0.49	0.985	0.553333
Adur44405_comp0_c0_seq1	12.4767	0	0	0	0.0133333	0.126667	0	0.02	0
Adur44428_comp0_c0_seq1	54.32	0	0.0266667	0	0	0.02	0	0	0
Adur44550_comp0_c0_seq1	28.4333	1.53667	0.45	0.67	13.4767	8.28	6.465	19.07	12.9667
Adur44594_comp0_c0_seq2	8.36	1.46	0.92	3.015	1.72333	1.81333	4.03	1.615	2.59
Adur44654_comp2_c0_seq3	6.90333	1.57	1.22333	1.105	1.58	1.69	2.475	0.835	1.79667
Adur44667_comp1_c0_seq1	9.58667	1.86333	1.54333	1.73	2.24333	2.36333	0.54	0.355	0.326667
Adur44669_comp2_c0_seq1	17.2167	1.56	2.62333	2.32	3.21667	2.02333	5.065	1.985	6.28667
Adur44689_comp1_c0_seq2	7.30667	2.45333	2.34	2.165	2.55667	2.41667	3.175	2.69	2.88
Adur4484_comp3_c0_seq1	6.37333	0.27	0.58	1.72	2.25667	1.4	1.13	0.28	0.91
Adur44883_comp0_c0_seq2	4.24333	0	0.00666667	0	0.0166667	0	0	0	0.01
Adur44886_comp0_c0_seq1	20.3133	11.3767	4.54333	13.895	10.33	7.94667	10.375	15.465	14.1
Adur44907_comp1_c0_seq7	7.08667	0.826667	1.88	0.755	1.03333	0.543333	2.915	0.59	2.83
Adur44934_comp0_c0_seq1	6.05	1.78	0.4	1.26	1.29667	0.513333	2.095	0.14	2.36
Adur44936_comp0_c0_seq1	5.28667	2.52667	1.47333	2.06	2.05333	1.98333	1.715	1.485	2.64
Adur45036_comp1_c0_seq1	4.68	0.976667	1.03667	0.48	1.31	1.12667	1.5	0.46	1.46667
Adur45087_comp0_c0_seq1	7.59	2.07333	4.04333	1.17	3.95333	2.07	1.655	0.955	1.12333
Adur4508_comp0_c0_seq3	11.2333	0.05	0.106667	0	0.04	0.0266667	0.22	0.2	1.14667
Adur45145_comp0_c0_seq35	6.80667	2.77333	1.77333	1.42	1.79667	3.24667	2.93	3.465	2.46667
Adur45248_comp0_c0_seq2	4.39333	0.0966667	0.11	1.05	0.883333	1.85667	1.295	2.37	0.963333
Adur45264_comp0_c0_seq2	5.91333	0.493333	0.67	2.265	1.11667	1.64	1.56	0.815	1.52667
Adur45316_comp0_c0_seq1	41.5167	0.47	0.993333	16.765	6.40667	9.34667	9.19	4.845	5.20333
Adur45317_comp0_c0_seq3	13.6567	0.0233333	0.216667	6.885	2.53	4.06333	2.73	1.47	1.61667
Adur45327_comp0_c0_seq2	13.8933	0.896667	0.93	7.59	0.903333	0.843333	1.48	0.42	1.66
Adur45334_comp0_c0_seq1	8.41667	4.37333	0.0366667	0.51	0.966667	1.04333	0.1	0	0.0133333
Adur45381_comp0_c0_seq1	20.96	0.0466667	0.1	0.015	0.0433333	0	0	0.02	0.01
Adur45500_comp0_c0_seq1	6.02	0.316667	0.37	1.105	0.933333	0.856667	1.01	0.105	2.02
Adur45511_comp0_c0_seq2	21.5233	0	0.0366667	3.33	2.67333	0.95	0.12	0	0.463333
Adur45540_comp0_c0_seq6	21.2233	6.21	5.72333	6.42	6.50667	4.19	7.925	8.045	8.73333
Adur45569_comp0_c0_seq2	22.53	6.38	6.1	4.59	5.38	4.66667	7.165	7.26	7.19
Adur45569_comp2_c0_seq1	23.5967	5.66667	6.44	2.405	5.83	3.77	6.985	6.03	5.55
Adur45653_comp0_c0_seq1	5.92667	0.32	0.93	0.455	1.41667	1.99	1.285	0.61	1.09
Adur45727_comp0_c0_seq1	6.64667	0	0.0733333	0.065	0.00666667	0.01	0.015	0	0.0133333
Adur4573_comp0_c0_seq1	7.50667	0.943333	0.0166667	0	0.11	0	0	0	0.0766667
Adur45779_comp3_c0_seq1	5.89	1.81333	2.02333	1.29	2.77667	2.51	1.705	2.025	2.47
Adur45798_comp0_c0_seq1	4.04667	0	0.02	0	0.09	0	0.09	0	0.0766667
Adur45798_comp1_c0_seq1	4.03333	0	0	0	0	0	0.04	0.035	0
Adur45835_comp1_c0_seq2	5.07667	0	0.02	0	0.01	0.0166667	0.035	0.03	0.0233333
Adur45893_comp1_c1_seq1	5.95333	0.883333	1.48	1.705	2.72333	2.34333	1.74	2.56	1.53667
Adur45900_comp4_c0_seq1	6.99333	1.83667	2.39333	0.84	2.39333	1.62667	3.165	1.29	2.61
Adur45914_comp0_c0_seq1	252.373	0	0.05	0.16	0.0266667	0.0833333	0	0	0.113333
Adur45915_comp0_c0_seq1	4.93	1.23333	0.95	1.57	1.12	1.21333	1.215	0.955	1.26667
Adur45963_comp2_c0_seq1	5.75667	1.12	1.22333	1.085	2.04	1.99667	2.61	0.83	1.28333
Adur4596_comp0_c0_seq1	16.4067	0	0.21	8.27	2.31667	3.86	6.575	0.235	2.07333
Adur45994_comp2_c1_seq2	14.8667	6.16333	5.48333	5.94	6.21	6.57333	5.25	3.84	4.42333
Adur46002_comp0_c0_seq1	5.27333	1.07667	1.86	1.515	1.55667	1.22333	1.64	1.865	1.58333
Adur46106_comp0_c0_seq2	22.3467	0.453333	2.18333	1.415	3.91333	6.59	5.875	0.715	5.06667
Adur46131_comp0_c0_seq71	4.68	0.973333	0.74	0.81	0.65	0.89	1.56	0.865	1.66333
Adur46131_comp0_c0_seq86	8.98667	3.02	2.90333	2.655	3.31333	3.20333	3.935	2.27	3.31333
Adur46175_comp2_c0_seq4	5.51333	0.336667	0.62	0.495	1.44667	1.20667	1.745	1.015	2.06333
Adur46216_comp0_c0_seq1	29.8367	0.0266667	0.0433333	0.03	1.33	1.82667	0.55	0.225	0.913333
Adur46217_comp0_c0_seq1	11.6	0	0.01	0	0.41	0.49	0	0.05	0.0433333
Adur46245_comp0_c0_seq4	5.94	0.446667	0.116667	0.315	0.303333	0.283333	1.895	0.04	1.8
Adur4625_comp2_c0_seq3	12.7	3.28333	1.79	2.03	4.28667	3.91667	4.305	2.42	4.79333
Adur4632_comp0_c0_seq1	5.61	0.833333	0.22	1.26	0.15	0.153333	0.095	0	0.44
Adur46485_comp0_c1_seq1	5	0.906667	0.26	0	0.553333	0.19	1.89	0	1.44667
Adur46566_comp3_c0_seq2	11.8533	2.49	3.57	3.54	5.26	4.72667	5.155	5.49	5.79667
Adur46567_comp0_c0_seq1	480.81	0.133333	0	0	0	0	0	0	0
Adur46567_comp1_c0_seq1	273.873	0	0	0	0	0	0	0	0
Adur46568_comp1_c0_seq1	526.903	0	0	0	0	0	0	0	0
Adur46579_comp1_c0_seq2	4.53	1.88	0.523333	1.885	0	0.29	0.495	0	0.253333
Adur46626_comp2_c0_seq2	11.3533	1.74	3.10333	0.05	3.81667	5.48667	2.69	0.63	2.57333
Adur46643_comp0_c0_seq1	11.91	5.80667	3.10667	8.905	3.68	5.19	7.715	4.08	7.55667
Adur46696_comp0_c0_seq1	4.44667	0.11	0.0133333	0.04	0.0433333	0.0533333	0.665	0.135	0.146667
Adur46704_comp0_c0_seq1	14.5567	0	0.0333333	0.01	0.07	0.0333333	0.19	0.02	0.0733333
Adur46830_comp0_c0_seq1	4.86667	0.416667	0.0733333	0	0.436667	1.16333	0.695	0.09	0.553333
Adur46834_comp2_c0_seq3	5.40667	1.79667	1.64	1.68	2.16	1.01333	1.33	0.98	1.29667
Adur46952_comp1_c0_seq1	4.25	0.873333	1.84333	0.835	2.5	1.02333	1.615	0.695	2.29
Adur46976_comp0_c0_seq1	8.42667	0.156667	1.09	0	0.85	0.75	0.3	0.3	0.946667
Adur46977_comp1_c0_seq1	25.3267	0.206667	0.146667	19.75	0.256667	0.213333	0.445	0.01	0.193333
Adur47091_comp0_c0_seq1	6.48	0.56	0.62	1.295	1.45	1.95	1.58	0.9	1.67333
Adur47143_comp1_c0_seq1	7.59333	0.0366667	0.1	1.26	1.68333	1.07	2.94	0.1	1.55333
Adur47220_comp0_c0_seq1	6.66333	2.86333	4.12333	1.025	2.44333	0.44	1.83	1.68	2.31
Adur4722_comp0_c0_seq1	5.59667	1.46	1.98333	0.165	2.92	0.416667	1.36	0.9	1.74333
Adur47249_comp0_c0_seq1	4.17333	1.8	2.82667	0.965	2.86333	2.06667	2.285	1.43	1.51333
Adur47314_comp2_c1_seq3	7.58667	1.59667	1.73	2.34	2.08	2.67333	4.18	3.5	3.04
Adur47343_comp0_c0_seq1	4.36333	0.266667	0.696667	0.115	0.816667	0.726667	0.415	0	0.62
Adur47350_comp0_c0_seq1	14.11	0	0.103333	0	0.106667	0.186667	0	0.195	0
Adur47350_comp1_c0_seq1	7.00667	0	0.0333333	0.055	0	0	0	0	0
Adur47350_comp3_c0_seq1	5.01	0	0.08	0	0	0	0	0	0.05
Adur47355_comp2_c0_seq1	18.9433	6.14667	3.87333	7.035	7.01667	7.55333	9.45	4.52	7.64333
Adur4739_comp0_c0_seq1	26.8867	0	0.0866667	2.29	1.89667	3.95667	1.175	0	3.53333
Adur47406_comp0_c0_seq1	5.79	0.183333	0.14	0.635	0.91	0.963333	1.06	0.485	0.62
Adur47451_comp0_c0_seq2	20.2533	9.89	7.28	7.765	8.71667	9.83333	11.58	6.245	10.5867
Adur47522_comp0_c0_seq1	50.52	0	0.0566667	0.045	0.01	0	0	0	0.0166667
Adur47562_comp0_c0_seq1	5.12333	0.0666667	1.84667	0.085	1.15333	0.256667	0.96	0.97	0.8
Adur47566_comp0_c1_seq2	5.93667	0.116667	0.246667	0.75	1.47333	1.17667	1.99	0.275	0.523333
Adur47649_comp0_c0_seq1	4.23333	0	0	0	0.0266667	0	0	0	0.02
Adur47659_comp0_c0_seq1	5.53333	0.203333	0.37	0.915	1.69667	1.02333	1.49	0.145	1.20333
Adur47669_comp0_c0_seq3	5.81333	0.606667	2.74	0.66	2.20333	1.57333	1.04	0.015	0.46
Adur47823_comp1_c0_seq4	9.81333	0.156667	0.223333	1.155	2.14333	2.67	2.99	2.38	3.07333
Adur47834_comp0_c0_seq1	30.2333	0	0	0	0	0	0.075	0	0.133333
Adur47844_comp0_c0_seq2	71.16	18.5567	16.6633	13.475	14.6733	0.53	0	0.02	0
Adur47904_comp0_c0_seq1	53.1033	0.03	0.17	0.05	0.113333	0.166667	0.125	0.02	0.173333
Adur47958_comp0_c0_seq1	48.3567	0.0366667	0.103333	11.81	6.25667	10.2167	17.425	1.7	11.8467
Adur4808_comp1_c0_seq1	8.29	2.17	2.95	1.485	2.12333	1.72333	3.635	1.9	3.41333
Adur48204_comp0_c0_seq2	11.06	6.85667	6.16667	2.265	3.8	3.85667	4.635	2.96	4.24667
Adur48211_comp0_c0_seq1	28.75	0	0	0	0	0	0	0	0
Adur4821_comp1_c0_seq1	4.94667	0.926667	1.44667	0.755	2.51667	1.75667	1.935	1.09	1.83667
Adur48322_comp1_c0_seq20	5.49667	3.09	2.30333	2.22	2.22667	1.91333	2.305	2.245	2.39333
Adur48324_comp0_c0_seq1	4.76667	1.53	1.44	2.225	1.62667	0.99	1.915	0.59	1.86
Adur48338_comp1_c0_seq1	45.6167	22.2933	10.31	6.495	16.48	14.4767	15.655	8.975	12.5133
Adur48348_comp1_c0_seq1	5.65667	0	0.0333333	1.205	0.506667	0.52	1.48	0.03	1.19333
Adur48371_comp1_c0_seq3	6.16667	2.32667	1.96333	0.915	2.34333	1.81667	2.975	1.83	2.43667
Adur48384_comp3_c0_seq1	5.09	1.1	0.77	1.045	1.35667	1.1	2.265	0.685	1.95333
Adur48398_comp1_c0_seq1	13.5033	3.86	3.22	3.64	4.61667	4.26333	6.11	4.495	6.45667
Adur48398_comp2_c0_seq1	5.39333	1.02333	1.32	1.405	1.34667	1.02333	0.635	1.58	1.17
Adur48407_comp0_c0_seq1	8.50667	2.29333	2.13	0.15	2.98667	2.35	4	1.9	2.71333
Adur48411_comp1_c1_seq1	6.68667	1.34	1.75333	2.835	2.27333	1.64	1.675	2.375	2.02333
Adur48425_comp0_c0_seq1	8.33333	2.60667	1.18	0.74	4.03333	2.00333	3.675	4.425	3.07333
Adur48425_comp1_c0_seq1	5.08	1.19	0.46	0.865	0.48	2.8	0.93	0.89	0.783333
Adur48444_comp1_c0_seq1	5.45	0.886667	1.72667	0.355	1.92333	1.77333	1.14	2.86	0.96
Adur48455_comp1_c1_seq2	14.4533	4.22333	3.28333	3.27	5.15	5.51333	6.35	4.21	5.46333
Adur48467_comp0_c0_seq1	6.13667	1.07333	1.09333	1.685	1.76667	1.82333	2.415	1.635	2.04333
Adur48543_comp0_c0_seq1	40.6733	1.74667	0.4	2.38	5.24667	1.66333	2.565	2.43	0.873333
Adur48608_comp0_c0_seq1	19.8433	10.58	6.82	7.62	7.84667	7.09	10.51	5.935	9.02
Adur4862_comp0_c0_seq1	46.3833	2.07	0.466667	0.335	0.706667	0	0	0	0
Adur4865_comp0_c0_seq1	13.0767	0.736667	0.136667	1.06	0.1	0	0.01	0	0.0166667
Adur48833_comp0_c0_seq1	7.52	0.0633333	0.32	0.32	0.306667	0.81	1.54	0.255	0.693333
Adur48840_comp1_c0_seq4	4.8	0.0766667	0.596667	0.33	1.34667	1.47	0.12	0.955	1.62667
Adur48864_comp0_c0_seq1	10.08	2.06667	0.333333	0.18	0.28	0.223333	0	0.065	0
Adur48885_comp0_c0_seq1	399.987	0.766667	0.226667	232.39	188.13	123.603	36.685	0.175	30.2133
Adur4889_comp0_c0_seq1	13.8333	1.49	2.48333	1.63	5.37333	5.12333	0.4	0.015	0.486667
Adur48919_comp0_c1_seq1	6.50333	0	0.0833333	0.815	0.326667	0.356667	0.71	0.075	0.33
Adur48956_comp1_c2_seq3	14.8533	5.20667	4.36333	1.75	5.78	2.29	7.815	4.32	5.22333
Adur48982_comp0_c0_seq1	9.15	0.1	0.136667	0.38	0.123333	0.186667	0.12	0.105	0.163333
Adur49018_comp0_c0_seq2	7.37333	1.88667	3.64	0.04	0.04	0.03	0.03	0.28	0.0833333
Adur49026_comp0_c0_seq1	4.72667	0	0.203333	0.86	1.52333	0.863333	1.205	0.01	0.533333
Adur49066_comp0_c0_seq40	4.99	2.53333	3.93	2.035	1.36667	1.03333	1.775	2.315	2.01
Adur49088_comp0_c0_seq1	4.78	1.67333	2.08	1.785	2.95333	2.09333	2.56	1.1	2.27
Adur49134_comp0_c0_seq1	15.25	4.21667	4.26667	5.195	4.71	7.17	7.61	3.975	5.43
Adur4913_comp4_c0_seq12	4.35	0.236667	0.6	0.515	0.89	1.1	1.17	1.885	1.16
Adur49142_comp1_c0_seq5	4.94667	1.07667	0.506667	1.78	1.44	1.05	1.42	0.35	0.836667
Adur49184_comp0_c0_seq1	5.29	0.193333	0.603333	0.075	0.39	0.546667	1.595	0.4	1.43667
Adur49215_comp1_c0_seq1	11.47	3.61333	4.62333	2.365	5.84667	5.11	5.955	4.395	6.33333
Adur49237_comp0_c0_seq1	11.09	0	0.126667	1.235	0.286667	0.753333	1.035	0.015	0.266667
Adur49242_comp0_c0_seq1	5.26	0.106667	0	0	0	0.02	0	0	0.02
Adur4925_comp1_c0_seq1	4.73667	2.70333	2.67	2.24	2.73667	2.48	2.915	1.8	3.05
Adur49419_comp0_c0_seq2	5.76667	0.43	1.62	0.6	2.96	1.67667	2.015	0.63	1.65333
Adur49420_comp0_c0_seq1	5.85	0.976667	0	0.515	0.61	1.08	0.3	1.195	0.496667
Adur4942_comp0_c0_seq12	7.42333	0.0433333	0.103333	1.135	0.716667	1.14333	2.53	0.68	2.27
Adur4944_comp0_c0_seq3	4.25333	0.0366667	0.15	0.45	0.326667	0.593333	0.635	0.3	1.32667
Adur49489_comp2_c0_seq2	6.15667	1.25	1.42	2.305	1.91667	1.43333	2.935	1.255	2.69667
Adur49500_comp0_c1_seq1	11.02	4.07333	4.83	5.115	6.72667	4.70667	7.405	5.435	4.56667
Adur49530_comp1_c0_seq6	6.77	0.736667	1.93667	0.135	2.48333	0.5	0.805	0.41	0.253333
Adur49568_comp0_c0_seq2	4.23	1.11667	0.916667	0.85	1.17	2.23333	1.585	0.925	1.29667
Adur49639_comp1_c0_seq4	4.43	0.626667	1.16	1.115	1.39333	1.32	2.025	1.395	1.84333
Adur49643_comp0_c0_seq1	15.5367	4.34667	3.42333	2.29	5.54	3.07	2.105	1.435	2.45
Adur49648_comp1_c0_seq1	4.78667	1.05	1.36667	1.215	1.91333	1.21667	1.665	0.495	1.42
Adur49670_comp1_c0_seq1	11.3367	7.13667	4.88	3.15	3.22667	3.75333	4.37	3.015	5.09667
Adur49682_comp0_c0_seq1	4.75333	0.206667	0.0866667	0.13	0.0433333	0.0266667	0.335	0.01	1.29
Adur49684_comp0_c0_seq1	5.35333	0	0.0433333	0.095	0.0866667	0.0366667	0	0.025	0.0766667
Adur49748_comp1_c0_seq1	7.83333	1.00667	0.45	0.66	1.48	3.89333	0.63	1.73	1.01333
Adur49797_comp1_c0_seq5	28.7033	1.99	3.32333	6.3	8.48333	7.88667	7.75	2.94	7.47
Adur4985_comp0_c0_seq1	6.94333	2.63667	1.24	4.185	2.12333	2.56	3.65	3.345	2.73333
Adur4988_comp0_c0_seq1	8.34667	0.82	0.0466667	7.35	0.96	1.43333	4.73	0.245	1.66333
Adur49903_comp0_c0_seq1	17.7333	0.34	0.04	0	0	0	0	0	0.313333
Adur49904_comp0_c0_seq1	7.45	2.16333	2.65	1.615	2.86667	3.48	2.875	2.33	2.64
Adur49967_comp1_c0_seq1	8.28	0	0	0	0.08	0.0466667	0	0	0
Adur49_comp2_c0_seq5	5.73667	2.75333	1.83	1.735	0.553333	1.36333	2.085	0.79	1.76
Adur50002_comp0_c0_seq1	16.4767	0	0.12	2.995	2.33667	2.71667	6.34	0.31	2.02
Adur50094_comp0_c0_seq4	4.63333	0.916667	0.196667	1.15	0.23	0.41	0.015	0	0.0966667
Adur50104_comp3_c0_seq1	16.3533	5.61333	5.89333	4.345	5.93667	4.26	6.05	5.625	7.75667
Adur50137_comp1_c0_seq1	39.7867	0.07	0.09	0.35	0	0	0	0	0
Adur50141_comp0_c0_seq1	24.9	0	0	0.165	0	0	0	0	0
Adur50166_comp0_c0_seq1	17.9167	0.0433333	0.0233333	0	0	0	0	0	0
Adur50167_comp0_c0_seq1	16.59	0	0	0	0	0	0	0.025	0
Adur50240_comp0_c0_seq1	11.3267	0	0	0.255	0.06	1.40333	3.86	0.075	1.74333
Adur50244_comp0_c0_seq1	7.53	0.04	0.136667	0.075	0.2	0.11	1.615	0	0.396667
Adur50417_comp0_c0_seq2	11.2433	4.10333	5.30333	1.84	6.61333	3.70333	4.73	2.62	4.78
Adur50438_comp0_c0_seq1	7.37667	4.58333	3.74667	4.645	5.35667	3.83	1.54	3.03	0.273333
Adur5049_comp4_c0_seq1	5.95	1.82667	2.73333	1.18	1.19667	0.953333	0.71	0.34	1.09
Adur50502_comp6_c1_seq13	28.2033	2.24667	2.35667	5.3	4.16	5.33333	9.845	3.66	8.6
Adur50502_comp6_c1_seq16	11.55	0	0.296667	1.865	0.71	2.58667	4.57	1.435	1.58
Adur50507_comp0_c0_seq1	11.8633	0	0.25	0	0	0.0266667	0.015	0.035	0.123333
Adur50519_comp0_c0_seq31	5.2	0.5	0.863333	1.055	1.12333	0.996667	1.665	0.625	1.35333
Adur50641_comp1_c1_seq1	18.6533	6.55333	5.78333	5.41	9.13667	9.36	9.985	13.695	10.1667
Adur50645_comp0_c0_seq27	192.567	10.21	22.79	26.43	32.7933	32.68	73.2	10.925	33.9567
Adur50671_comp0_c0_seq1	34.6467	0.0666667	0.453333	0.03	0.1	0.0133333	0.065	0.025	0.31
Adur50690_comp0_c0_seq1	16.3767	5.31	0.11	1.33	0.423333	0.25	2.68	4.935	0
Adur50734_comp1_c0_seq2	205.917	1.45667	65.4567	6.645	47.75	46.05	25.92	4.895	17.0367
Adur50770_comp2_c0_seq1	12.17	2.7	3.02667	2.92	5.34333	4.57667	5.075	1.93	4.01667
Adur50795_comp0_c0_seq1	8.82667	0.823333	1.07	0.77	1.85	2.25333	3.15	0.545	2.45333
Adur50836_comp1_c1_seq1	5.99	3.49	3.28667	1.845	2.63667	1.69	1.99	1.82	2.44
Adur50841_comp0_c0_seq3	7.74667	1.63333	1.59333	1.67	2.53	2.43333	3.17	1.54	2.41667
Adur5085_comp0_c1_seq1	5.35333	2.35667	0.0233333	0.03	0.526667	1.14	0.19	0.645	0.466667
Adur50861_comp0_c0_seq1	27.02	0	0	0.12	0.0266667	0.306667	0.21	0	0.19
Adur5092_comp0_c0_seq22	5.39	2.99667	1.82333	1.375	2.42667	3.03333	2.38	1.8	1.98
Adur50945_comp0_c0_seq1	17.2033	2.62667	3.87	4.86	5.74667	5.69	6.325	5.77	5.61333
Adur5118_comp0_c0_seq1	5.74	0.563333	0.556667	2.94	2.19333	1.06	1.83	0.04	1.30667
Adur5147_comp1_c0_seq1	59.0667	15.3867	18.5567	5.3	11.44	21.3533	13.59	21.245	13.95
Adur5165_comp0_c0_seq1	16.0833	5.75	3.96333	2.585	5.99333	3.44333	3.885	2.545	5.32333
Adur5371_comp0_c0_seq1	5.49	1	0.603333	0.955	1.17	1.78	0.97	1.09	1.62
Adur5382_comp1_c0_seq4	9.21333	0.0833333	0.183333	0	0	0	0	0	0
Adur5385_comp0_c0_seq1	21.3067	7.06333	8.14333	13.55	6.99	3.8	3.845	7.09	3.93667
Adur5404_comp0_c0_seq1	5.63667	3.47	0.0566667	1.785	1.37	0.973333	1.44	0.185	0.543333
Adur5432_comp0_c0_seq1	5.96	1.57	2.10667	1.685	2.32333	1.36667	1.29	1.635	0.84
Adur5432_comp1_c0_seq1	10.2367	2.66333	3.12667	2.8	4.47667	4.47667	5.05	3.25	3.72333
Adur5500_comp0_c0_seq1	5.79667	1.54	2.52	2.345	2.41667	3.14667	2.205	1.915	2.20333
Adur5518_comp1_c0_seq2	7.73333	1.10667	1.35333	0.575	4.40333	2.95333	1.17	1.185	0.736667
Adur5644_comp1_c0_seq1	6.75333	2.51	2.04	0.665	2.04667	1.25	2.74	1.37	2.96
Adur567_comp1_c0_seq1	4.93	0	0	0	0.05	0	0	0	0.0666667
Adur5696_comp0_c0_seq2	19.7533	10.6133	6.28667	3.615	12.87	10.72	6.67	3.635	3.88
Adur577_comp3_c0_seq5	18.64	8.66	5.69333	4.69	6.34667	5.4	8.165	5.675	7.65333
Adur5803_comp0_c0_seq1	6.16	1.07	1.36	3.71	1.01333	0.746667	2.31	2.335	1.59667
Adur5807_comp0_c0_seq1	5.71667	0.586667	1.00667	1.205	0.976667	0.973333	0.68	0.51	0.966667
Adur5844_comp0_c1_seq4	41.23	12.0067	11.4467	8.485	12.8433	9.37667	21.035	13.45	19.36
Adur5874_comp0_c0_seq1	32.7033	0	0.01	0	0	0	0	0	0.0166667
Adur5912_comp0_c0_seq2	20.1067	2.23	3.38	3.595	4.44333	8.04	5.625	2.98	4.53333
Adur5940_comp0_c0_seq1	4.07333	2.01667	2.56667	1.56	1.85333	1.46	2.145	2.04	1.79
Adur5968_comp0_c0_seq1	6.8	0.423333	0.746667	2.815	1.47	2.46333	2.355	2.255	2.25
Adur5983_comp0_c0_seq1	4.03667	2.23667	0	0	0.53	0.44	0	0.01	0.493333
Adur6002_comp1_c0_seq1	4.19667	1.33	0.193333	0.62	0.56	1.22	0.6	0.05	0.526667
Adur6019_comp1_c0_seq1	6.7	0.5	0	2.685	0.633333	0	1.385	0	0
Adur6074_comp0_c0_seq2	161.673	0.19	0.1	79.26	49.6367	52.1967	1.72	0.17	2.75
Adur6074_comp0_c0_seq4	73.2167	0.166667	0.0366667	50.89	29.4733	29.1567	1.435	0.125	1.42667
Adur6086_comp0_c0_seq1	4.25667	0.286667	0.886667	0.63	0.166667	0.18	0.92	0.08	0.126667
Adur6095_comp1_c0_seq1	8.18	0	0	0	0	0.223333	0	0	0
Adur6098_comp3_c0_seq1	6.16667	2.38667	2.92667	1.015	2.86667	1.94667	2.675	0.695	2.69333
Adur611_comp0_c0_seq2	17.6633	0.03	0.12	0.04	4.61333	1.41667	0.85	7.305	0.336667
Adur6310_comp0_c0_seq1	7.03333	0	0.08	0.09	0.593333	0.266667	0.63	0.245	0.206667
Adur6366_comp0_c0_seq1	47.7033	3.28667	8.99667	9.255	11.2667	4.66333	0.05	1.04	0.36
Adur6410_comp0_c0_seq2	6.40333	2.43333	0.78	0.275	1.28667	1.75333	2.295	1.775	2.59667
Adur6454_comp0_c0_seq1	11.1167	3.32667	1.24333	1.51	1.92333	3.24667	4.385	3.44	5.74333
Adur6493_comp0_c0_seq1	4.55333	0	0.0266667	0	0.0966667	0	0.295	0	1.06
Adur6506_comp0_c0_seq1	23.31	5.65	5.14	3.185	8.48667	4.37	8.155	3.29	6.68667
Adur6523_comp0_c0_seq4	7.19	2.89667	4.23667	1.145	3.59	1.69333	3.71	1.13	2.85333
Adur6541_comp0_c0_seq1	11.05	0.35	2.19333	6.4	0.15	0.536667	3.74	0.18	3.65
Adur658_comp0_c0_seq1	4.91667	0.256667	0.886667	0.865	1.19333	0.653333	1.975	0.755	1.89
Adur659_comp1_c1_seq2	11.6133	3.72333	4.36	1.365	4.81	3.02667	5.835	1.715	4.96
Adur6612_comp0_c0_seq1	4.96667	0.223333	0.81	1.135	1.11	1.5	1.385	1.74	1.67
Adur6703_comp0_c0_seq2	7.38333	3.07667	3.34	3.135	4.60333	4.26333	3.25	1.87	2.85333
Adur6727_comp2_c0_seq1	5.49	0.17	0.113333	0	1.48667	0.116667	0.91	3.055	0.0533333
Adur6732_comp0_c0_seq2	41.2	9.45333	6.34	4	3.76333	6.01667	7.45	3.495	8.03667
Adur6747_comp0_c0_seq1	9.49333	0	0.166667	0.115	0.0633333	0.373333	0.095	0.13	0.193333
Adur674_comp0_c0_seq1	16.67	6.88667	4.44667	5.93	7.28	7.43	5.69	6.955	7.77667
Adur680_comp0_c0_seq2	12.93	5.57	3.26	2.095	6.56333	5.38	4.56	3.28	5.19667
Adur6818_comp3_c0_seq1	6.42333	1.02	1.22333	1.525	2.02	1.90667	2.3	0.675	0.46
Adur6828_comp0_c1_seq1	6.03667	0.233333	0.983333	2.075	1.18667	1.08667	0.715	1.155	1.95333
Adur6846_comp0_c0_seq1	16.3733	0	0	0	0	0	0	0	0
Adur6883_comp0_c0_seq1	12.78	5.32667	4.4	5.37	5.24333	4.43	5.62	8.115	6.17
Adur6936_comp2_c0_seq5	6.52	0.54	0.68	1.095	0.0566667	1.12	1.335	0.86	1.46667
Adur6972_comp4_c0_seq4	9.66667	5.42	4.54667	5.5	4.87667	3.76667	5.51	4.195	5.45667
Adur7084_comp0_c0_seq7	12.8233	7.4	4.76	3.695	5.40667	4.57667	5.59	4.285	5.70333
Adur7103_comp1_c0_seq4	62.4	3.66	0.0766667	48.865	0	0	0	0.055	0
Adur7103_comp1_c1_seq2	12.2867	0.61	0	0.88	0	0	0	0	0
Adur7125_comp0_c0_seq1	7.29333	2.7	2.39	1.805	2.1	2.64667	2.6	2.575	2.58667
Adur7297_comp0_c0_seq2	13.48	3.25667	2.39	1.715	4.75333	2.93	6.075	1.71	4.75667
Adur7305_comp0_c0_seq1	34.7767	0.223333	2.44667	11.87	4.94	7.58	7.85	0.2	3.70667
Adur7310_comp0_c0_seq5	4.00667	1.03667	1.88333	1.01	2.25333	1.69333	1.74	0.735	1.26333
Adur7323_comp0_c0_seq16	4.44	1.41	2.63	0.18	2.58	1.58333	0.72	0.605	0.87
Adur7443_comp1_c1_seq2	8.15667	3.34333	0.446667	0.715	2.35	2.67333	2.495	1.06	2.04
Adur7566_comp2_c0_seq30	6.33667	1.98667	1.35667	1.035	1.79333	1.56	3.12	1.33	2.88
Adur7623_comp1_c0_seq1	4.06667	0.306667	1.31333	0.55	0.586667	0.733333	1.915	0.87	1.24333
Adur7711_comp0_c0_seq2	8.55	0.206667	0.72	1.925	1.68667	2.26333	2.84	1.665	2.40333
Adur7784_comp0_c0_seq12	7.59	0.0566667	0.02	0	0.02	0	0.04	0.015	0.06
Adur7786_comp0_c0_seq7	6.88	0.0466667	0	0	0.0166667	0	0	0	0
Adur7791_comp0_c0_seq1	140.423	0.226667	0.02	0.715	0.686667	0.813333	1.6	0.705	1.34333
Adur7797_comp0_c0_seq1	31.5667	0.126667	0.123333	0.07	0.0966667	0	0.065	0.175	0
Adur7820_comp0_c0_seq2	22.6267	7.25	6.93333	7.35	10.1133	8.32667	13.055	5.98	10.9433
Adur8037_comp0_c0_seq1	6.02333	0.05	0.0166667	0.28	0.0366667	0	0.145	0.05	0.03
Adur8039_comp0_c0_seq1	5.36667	0.0633333	0.02	0.085	0.0533333	0.0333333	0.145	0	0.103333
Adur8043_comp0_c0_seq1	4.96667	0	0	0	0	0	0	0	0.0266667
Adur8101_comp0_c0_seq4	7.28333	3.3	3.81667	2.12	2.34333	2.55	4.275	1.53	3.87333
Adur8215_comp0_c0_seq19	5.46667	1.52667	3.07	0.36	2.42	2.16333	3.32	0.825	1.13
Adur824_comp0_c0_seq1	11.6667	0.846667	0.443333	4.405	2.08	2.08	0.885	0.39	0.433333
Adur825_comp0_c0_seq1	13.8833	0.943333	0.41	1.91	1.94667	0.96	0.38	0.12	0.38
Adur8331_comp0_c0_seq1	19.29	0.0566667	0.15	1.055	0.46	1.09333	2.55	0.075	0.943333
Adur8538_comp0_c0_seq12	5.92667	0.796667	2.91	0.565	2.25	0.566667	1.795	0.51	1.69
Adur8538_comp0_c0_seq14	7.54	1.26667	3.70333	1.445	2.29333	2.01	3.635	0.95	2.75
Adur8574_comp0_c0_seq1	6.38333	3.07333	3.36667	2.275	3.21667	3.39333	4.075	2.005	2.82667
Adur8583_comp0_c0_seq1	5.07333	0.143333	1.12333	0.205	1.08	1.37667	0.065	0.625	0.343333
Adur8616_comp0_c0_seq2	11.07	4.51333	2.67	2.075	4.86	4.94667	4.495	3.1	4.51667
Adur8632_comp0_c0_seq1	4.06333	0.11	0.14	0.02	0.493333	0.486667	0	0.265	0.07
Adur86_comp0_c0_seq1	6.01333	0.173333	0.396667	0.445	0.623333	0.503333	1.945	0.48	1.34333
Adur8732_comp0_c0_seq1	13.38	2.70333	2.46333	1.63	3.16667	3.46333	4.47	1.57	4.63667
Adur8743_comp0_c0_seq1	61.4367	0.09	0.02	0.235	0.21	2.21667	1.33	0.155	1.07
Adur8746_comp0_c0_seq1	68.3533	0.09	0.0866667	0.095	0.346667	2.31	2.59	0.175	2.34667
Adur8831_comp0_c0_seq1	46.3267	0.0366667	0	0	0	0	0	0	0
Adur8832_comp1_c0_seq1	43.25	0	0.01	0.025	0	0	0	0	0
Adur8924_comp0_c0_seq1	16.6933	0.14	0.21	0.81	0.596667	1.57667	0.775	0.035	0.136667
Adur8976_comp2_c0_seq12	6.70333	4.11333	3.31	2.595	2.95	2.7	4.05	2.59	3.73
Adur9012_comp3_c0_seq2	17.5933	6.09	5.20667	2.415	6.88333	10.2333	6.06	3.025	5.14
Adur9012_comp4_c0_seq1	4.73667	1.25333	2.38	0.525	2.02	1.24	1.24	0.73	0.813333
Adur9263_comp0_c0_seq2	8.32	0.79	1.97667	1.335	2.72667	2.83667	2.1	0.985	2.10667
Adur9264_comp0_c0_seq2	17.8867	5.13333	4.89333	4.23	7.54	5.92667	9.505	4.94	7.86
Adur9264_comp1_c0_seq1	10.5833	2.51333	3.14333	0.75	3.67	1.86667	4.225	1.39	3.48333
Adur9316_comp0_c0_seq1	5.17333	2.93333	3.13667	2.1	3.3	2.83	2.82	2.29	2.49667
Adur9336_comp0_c0_seq7	9.98333	3.01	2.95333	0.62	3.40667	1.33333	2.115	0.785	2.79333
Adur9372_comp0_c0_seq1	24.35	3.85667	8.87667	0.56	6.74667	1.34667	2.205	8.065	4.73667
Adur9396_comp0_c0_seq1	5.13	0.14	1.25333	0.615	1.3	0.92	2.165	0.785	1.86667
Adur9405_comp1_c0_seq2	5.50667	2.05	1.81	1.76	2.48667	1.04	2.18	1.265	2.65
Adur9420_comp1_c1_seq1	4.68333	0	0.0266667	1.25	0.886667	1.24333	1.23	0.275	0.436667
Adur9422_comp0_c0_seq1	12.22	2.71667	2.39333	4.61	3.59	3.69	3.045	4.44	2.96667
Adur9426_comp0_c0_seq2	6.52	0.793333	0.723333	0.69	1.16333	1.35667	1.955	0.785	1.77
Adur9463_comp1_c0_seq1	11.7367	0.53	1.65	0.99	2.97333	4.62	2.45	1.36	3.36
Adur9465_comp1_c0_seq1	13.64	0.296667	2.26	1.675	3	4.46333	3.91	1.305	3.19
Adur9466_comp0_c0_seq3	13.0433	4.54	3.48333	4.005	4.95667	4.05	6.33	2.525	6.65667
Adur9502_comp0_c0_seq1	10.5067	1.13667	2.94667	2.205	3.18667	2.92	2.66	1.46	3.73667
Adur9533_comp0_c0_seq2	15.21	1.54333	2.21333	2.805	4.45333	3.28667	5.805	1.6	5.87
Adur9660_comp1_c0_seq1	6.57333	0	0.02	0.02	0.0433333	0.0166667	0.07	0.065	0.2
Adur9698_comp1_c0_seq1	5.1	0	0.0366667	0.035	0	0	0	0	0.0533333
Adur97_comp1_c0_seq1	37.02	6.01333	3.61667	3.68	9.14667	10.1233	12.275	2.48	11.0267
Adur9808_comp0_c0_seq7	12.54	0.506667	4.70667	0.09	4.74667	0.896667	0.725	0.515	0.0766667
Adur9844_comp1_c0_seq20	6.28667	2.69333	4.21	0.695	1.97667	1.10667	3.39	4.89	3.62
Adur9917_comp1_c0_seq2	5.25	0	0.07	0	0.2	0.28	0.305	0.02	0.333333
Adur9930_comp2_c0_seq1	9.37667	1.48333	2.17333	1	2.27	2.19667	3.945	1.2	3.54
Adur9973_comp0_c0_seq1	4.19667	0.06	0.266667	1.055	0.373333	0.366667	0.28	0.165	0.99
Adur9973_comp0_c0_seq2	7.73	4.15	2.06333	0.845	0.596667	0.49	1.905	0	0.91
Adur9984_comp1_c0_seq1	7.67333	1.75667	1.85333	0.575	2.40333	2.11667	2.465	2.175	2.92333
Aipa10040_comp0_c1_seq1	5.9	2.35667	2.38	1.375	2.26667	1.59333	1.345	1.78	2.33667
Aipa10048_comp0_c0_seq1	4.10667	2.26667	2.50333	1.655	1.53	1.17333	2.295	1.64	2.5
Aipa10058_comp0_c0_seq8	6.93	3.66333	3.4	2.38	3.03667	2.79	3.9	2.34	4.07333
Aipa10442_comp2_c0_seq10	7.98333	1.84667	2.54667	1.13	3.43333	2.43	4.385	2.835	2.93
Aipa10486_comp1_c0_seq1	14.9067	0.04	0.0933333	3.45	3.10333	4.3	3.34	0.18	1.35333
Aipa10589_comp1_c0_seq1	4.45667	0	0	0	0	0	0	0	0
Aipa10604_comp0_c0_seq4	4.34667	1.33333	0.923333	0.675	0.786667	0.73	1.47	0.85	1.3
Aipa10628_comp0_c0_seq1	12.6567	0.303333	0.146667	0.535	1.45	1.80333	2.095	0.38	0.796667
Aipa10628_comp1_c0_seq1	19.9367	0.603333	0.306667	0.89	3.78	4.12	5.225	0.335	1.96
Aipa10628_comp1_c0_seq2	15.3633	0.43	0.193333	0.655	1.73333	1.15667	2.25	0.27	1.10333
Aipa10629_comp1_c0_seq3	13.3067	0.183333	0.22	0.49	2.46	2.04	4.22	0.35	1.7
Aipa10672_comp0_c0_seq2	4.68333	2.01667	1.61	0.695	1.43	2.22333	1.545	0.815	1.71667
Aipa1070_comp0_c0_seq7	7.02333	1.94	3.54	1.98	4.06333	1.76333	3.74	1.51	3.98
Aipa10726_comp1_c0_seq1	6.4	2.48667	1.76333	1.89	3.61333	2.07333	3.28	2.62	2.28667
Aipa10726_comp2_c0_seq7	8.79	4.41667	2.96333	3.425	5.28	4.59333	5.83	5.155	4.96667
Aipa1074_comp0_c0_seq1	4.35333	0.0866667	0.0233333	0.12	0.0133333	0.593333	1.405	0.05	0.756667
Aipa1082_comp0_c0_seq1	7.09	0.55	0.126667	0.735	0.226667	0.146667	0.615	0.075	0.0733333
Aipa10876_comp0_c0_seq1	12.54	7.55667	5.76667	9.695	4.79	5.85333	8.37	2.44	5.66333
Aipa10890_comp0_c0_seq3	26.97	0.206667	0.206667	21.455	0.316667	0.4	0.255	0.01	0.19
Aipa11062_comp0_c0_seq1	4.74	0.646667	0.55	1.175	0.94	1.63	1.6	0.535	1.31333
Aipa11082_comp0_c0_seq1	5.3	1.90667	2.17	1.01	1.08667	0.706667	1.875	1.43	2.55667
Aipa11129_comp0_c0_seq1	5.84333	1.71	0.33	2.045	0.0133333	0.0166667	0.04	0.01	0.0333333
Aipa11192_comp0_c0_seq1	4.95667	0.76	0.123333	0.24	0.65	0.11	1.155	0.38	2.51667
Aipa11221_comp0_c0_seq1	32.3467	0.25	0	0	0.0133333	0.04	0.085	0	0
Aipa11225_comp0_c0_seq2	4.2	0	0	0	0	0	0	0	0
Aipa11229_comp0_c0_seq1	19.18	0	0.0266667	0	0.103333	0.18	0	0.065	0.0266667
Aipa11230_comp2_c0_seq1	4.89	0	0	0	0	0	0	0.075	0
Aipa11284_comp0_c1_seq2	4.57	1.45333	2.03667	0.86	1.16667	1.81333	1.065	0.4	0.786667
Aipa11297_comp6_c1_seq60	6.73667	1.55333	2.13	0.915	2.33333	1.28	2.83	0.945	2.63333
Aipa11352_comp1_c0_seq1	5.38667	0.0266667	0.43	0.47	0.83	1.25333	1.695	0.205	1.42
Aipa11418_comp0_c0_seq1	22.8167	8.84	9.21333	7.855	16.3667	5.69667	3.165	1.215	2.48667
Aipa11425_comp0_c0_seq1	7.98	0.133333	0.0133333	0.055	0.17	0.02	0.06	0.28	0.0333333
Aipa11511_comp1_c0_seq1	41.38	0	0.0833333	0	0.236667	0.153333	0.095	0.075	0.263333
Aipa11518_comp0_c0_seq7	60.72	0	0.133333	0	0.693333	0.463333	0.39	0.03	0.606667
Aipa11527_comp3_c0_seq4	4.55667	0.983333	1.81667	0.31	1.58667	1.30667	1.755	0.845	2.00667
Aipa1153_comp0_c0_seq1	4.25333	1.74333	1.81	1.42	2.51667	1.89	2.33	0.71	1.76667
Aipa11547_comp0_c0_seq1	12.55	1.35667	1.88333	4.405	4.46	3.11	3.88	2.855	3.41
Aipa11596_comp0_c0_seq1	11.6	0	0.00666667	0	0.0133333	0	0	0	0
Aipa11597_comp0_c0_seq1	26.4867	0.12	0.07	2.45	9.71667	9.47	0.85	0.06	0.883333
Aipa11643_comp0_c0_seq1	11.8767	2.94333	2.37333	1.005	3.30333	3	4.245	3.325	3.00333
Aipa11801_comp0_c0_seq1	114.67	0.79	1.81333	45.355	28.0267	23.49	19.955	1.715	13.4167
Aipa11810_comp1_c0_seq4	13.7433	1.17	1.15	0.615	1.19667	0.876667	5.09	1.71	4.46
Aipa11827_comp0_c0_seq1	23.4433	13.23	6.28667	8.61	9.95667	8.32333	8.86	5.625	9.07333
Aipa11901_comp0_c0_seq1	4.7	2.72333	0.00666667	0.64	0.77	0.39	0	0	0.02
Aipa11988_comp0_c0_seq1	9.73667	0.406667	0.19	0.295	0.35	0.346667	0.63	0.125	0.343333
Aipa12128_comp0_c0_seq1	11.8633	0.466667	3.50667	0.18	2.93667	0.216667	1.785	2.425	3.18333
Aipa12135_comp0_c0_seq1	17.4933	0.0266667	0.0133333	0	0.0433333	0	0.015	0.015	0.0333333
Aipa12135_comp1_c0_seq1	19.5733	0.0433333	0.02	0.075	0.0166667	0.03	0	0.015	0
Aipa12227_comp0_c0_seq2	18.0433	0.326667	0.11	0.045	0.01	0.0266667	0	0.05	0.02
Aipa12320_comp0_c0_seq1	5.50667	0.34	0.0766667	0.39	0.0666667	0	0.465	0.08	0.94
Aipa12322_comp1_c0_seq1	7.18667	0.6	0.58	0.445	0.286667	0.176667	0.095	0.065	0.673333
Aipa12322_comp2_c0_seq1	6.56	0.13	0.166667	0.12	0.343333	0.123333	0	0.095	0.62
Aipa12339_comp0_c0_seq1	5.23667	0	0.13	0	0	0	0	0	0
Aipa12378_comp0_c0_seq1	26.74	6.21333	7.32667	5.23	7.45333	2.51333	8.48	1.075	10.8967
Aipa12771_comp1_c0_seq1	6.32333	2.53333	2.95667	1.465	2.7	3.43	3.33	1.96	3.73
Aipa12823_comp4_c0_seq1	13.8167	4.90667	7.44333	0.99	6.93667	2.83333	3	1.625	3.50667
Aipa12913_comp1_c0_seq1	5.23	0	0.596667	0.985	0.92	1.71667	0.57	0.265	0.613333
Aipa12925_comp0_c0_seq2	4.08667	0.04	0.01	0.18	0.256667	0.96	0.455	0.065	0.233333
Aipa13129_comp0_c0_seq3	24.7133	2.58333	5.53333	1.07	2.83333	4.01667	3.135	0.975	3.37667
Aipa13188_comp0_c0_seq1	11.1267	5.76667	3.66333	3.64	6.07667	5.94	3.605	3.315	3.66333
Aipa13219_comp0_c0_seq1	16.7867	0.0666667	0	1.645	3.85667	1.32	3.84	1.235	0.74
Aipa13231_comp1_c0_seq4	10.06	4.14333	3.72667	3.47	3.08	2.75667	5.405	3.445	4.93667
Aipa13231_comp2_c0_seq1	9.10667	3.10667	3.03	1.545	3.07333	2.09667	3.525	2.225	4.02
Aipa13240_comp1_c0_seq4	7.17667	3.06	1.83	1.01	2.35	2.24333	3.26	1.035	2.04
Aipa13301_comp0_c0_seq1	22.62	2.16333	1.21	0.49	0.216667	0.283333	0.55	0.17	0.44
Aipa13334_comp1_c0_seq1	6.25	0	0	1.815	0.336667	1.44667	0.185	0	0
Aipa13422_comp0_c0_seq1	17.3233	4.09333	4.11	2.12	1.52667	1.90667	2.375	1.065	2.14667
Aipa13430_comp2_c0_seq2	4.25333	1.71	2.79	2.38	3.08	1.40333	1.64	0.9	1.05333
Aipa13435_comp0_c0_seq2	67.05	0	0.05	1.1	1.14	1.70667	2.895	0.035	2.06667
Aipa13435_comp1_c0_seq1	99.14	0.24	0.0833333	1.315	1.45	3.21	4.59	0.15	3.87333
Aipa1344_comp0_c0_seq1	36.0667	0	0.05	5.59	2.65667	3.25	1.58	0.015	2.24667
Aipa13466_comp0_c0_seq1	28.59	7.23	4.51	7.4	10.12	9.98333	13.565	8.775	13.3967
Aipa13466_comp1_c0_seq1	20.35	3.83667	2.65	2.94	6.69333	4.70333	7.085	3.73	6.27
Aipa13493_comp1_c0_seq4	8.87667	0.84	5.59667	0.645	4.75	1.49	1.925	1.09	1.12
Aipa1351_comp0_c0_seq1	14.1967	0.12	5.39667	6.745	0.47	0.123333	3.39	0.03	7.59
Aipa1366_comp0_c0_seq1	25.6833	2.34	0.4	0.465	0.366667	0.0333333	0.02	0.54	0.0466667
Aipa1366_comp1_c0_seq1	11.25	1.95333	0.0866667	0.2	0.176667	0	0	0.055	0
Aipa13684_comp0_c0_seq1	4.65333	2.91333	3.40333	0.82	2.55667	2.34333	1.67	3.855	1.4
Aipa13846_comp5_c0_seq17	7.85667	4.03	3.70333	1.82	3.31	2.30667	3.78	3.035	3.93667
Aipa13904_comp0_c0_seq1	11.03	1.21333	1.80667	4.145	2.94333	2.31667	0.64	0.235	0.486667
Aipa13986_comp4_c0_seq3	20.0433	10.2467	8.30333	9.945	9.55333	11.0667	9.965	6.49	8.12667
Aipa1398_comp0_c0_seq1	4.03667	0	0.12	0.24	0.51	0.706667	0.865	0.095	0.403333
Aipa14040_comp1_c0_seq2	4.3	0.74	0.956667	0.38	0.776667	0.95	1.185	0.84	1.31667
Aipa14071_comp0_c0_seq10	7.2	2.41	1.80667	1.845	2.14	3.56333	2.805	1.91	2.15667
Aipa14107_comp0_c0_seq1	6.73333	0	0.01	0	0.00333333	0	0	0.015	0.00666667
Aipa14158_comp2_c0_seq1	18.7067	0.386667	0.943333	0.745	3.23333	2.78333	0.41	1.86	0.433333
Aipa1422_comp5_c0_seq7	29.1333	5.35667	8.25667	4.685	12.66	7.32333	13.325	5.775	11.52
Aipa14323_comp3_c0_seq1	12.98	0.0366667	0.0166667	0.045	0.01	0.0233333	0	0.01	0.01
Aipa14325_comp1_c0_seq1	4.44333	0.106667	0.32	0.13	0.346667	1.32333	1.295	0.465	1.01
Aipa14326_comp1_c0_seq1	33.27	20.5667	12.93	15.255	10.7267	9.21333	16.45	9.005	19.1167
Aipa14558_comp0_c0_seq1	6.82	3.74333	2.91	6.4	2.74667	3.19667	3.26	2.1	1.77333
Aipa14660_comp1_c0_seq1	17.1333	7.70667	5.27333	4.22	7.72667	8.09	6.13	3.045	5.04333
Aipa14854_comp2_c0_seq1	21.5633	16.37	7.87	12.305	11.5433	14.6067	11.28	6.155	10.9833
Aipa14903_comp0_c0_seq1	8.57667	0.08	0.0233333	0.82	1.17667	3.24	0.145	0.005	0.0266667
Aipa14910_comp3_c0_seq1	4.39333	0.133333	0.136667	1.215	0.673333	0.256667	1.31	0.84	0.863333
Aipa1493_comp0_c0_seq2	19.5467	2.55	6.16	5.625	2.28333	1.48	5.62	15.84	6.88
Aipa1499_comp3_c0_seq22	4.10667	0.61	1.02333	0.73	1.51	1.19	1.535	0.81	2.04
Aipa15021_comp0_c0_seq3	12.5667	4.04333	2.91667	1.34	2.85333	3.1	5.835	1.8	4.68667
Aipa15152_comp4_c0_seq3	10.2667	7.67333	7.58667	4.41	4.70333	4.74	6.205	7.015	7.18667
Aipa15205_comp1_c0_seq2	5.06667	1.50333	1.43	1.815	1.76	2.19333	1.985	1.565	2.24
Aipa15231_comp0_c0_seq2	8.11667	0.123333	0.253333	0.1	0.26	0.196667	0.14	0.01	0.0766667
Aipa15265_comp1_c0_seq1	69.6933	0.0466667	0.06	53.43	23.8567	25.2467	1.09	0.015	1.58
Aipa1526_comp0_c0_seq1	8.81333	2.18333	3.05	1.915	4.06667	2.56333	3.605	2.195	4.38333
Aipa15321_comp1_c0_seq4	6.38	0.0833333	0.126667	1.465	0.336667	0.116667	0.38	0.045	0
Aipa15337_comp2_c0_seq1	4.77	0.513333	0.22	0.27	0.403333	0.416667	0.905	0.19	0.166667
Aipa15362_comp0_c0_seq1	5.75	3.67	3.17	2.22	1.76667	2.09667	2.68	3.285	3.39333
Aipa15373_comp3_c0_seq10	5.87	0.34	1	0.505	1.14	0.983333	1.08	0.23	1.87333
Aipa15499_comp0_c0_seq1	8.28667	0.953333	0.03	1.145	1.03	1.11333	0.075	2.47	0.0366667
Aipa15502_comp1_c0_seq1	5.88667	0	0	0	0	0	0	0	0
Aipa15502_comp2_c0_seq1	5.06	0	0	0	0	0	0	0	0
Aipa15519_comp0_c0_seq1	4.05333	0.993333	0.676667	0.21	1.31	0.57	1.815	0.86	1.44333
Aipa15537_comp0_c0_seq1	6.05333	0.06	0.00666667	2.035	1.12	1.47	0.585	1.085	0.0866667
Aipa15734_comp2_c0_seq8	6.64333	0.583333	3.34333	1.385	3.98333	2.31667	3.095	1.06	2.15667
Aipa15751_comp1_c0_seq12	5.29667	0.0233333	0.0333333	0	0.0633333	0.08	0.26	0	0.0266667
Aipa15783_comp2_c0_seq6	5.79333	1.28	1.99	1.01	1.39	1.32	1.455	0.495	1.54333
Aipa15783_comp2_c0_seq9	14.1967	3.78	4.12	4.08	3.58333	4.54667	5.725	1.545	4.23333
Aipa15858_comp1_c0_seq8	11.3267	5.05	2.96	4.59	3.69667	4.93	6.87	4.055	5.98333
Aipa15901_comp1_c0_seq6	4.85667	1.47667	1.21667	1.29	1.46667	1.70667	2.32	0.95	2.20667
Aipa15923_comp1_c0_seq13	4.04667	0.11	0.83	0	1.38667	0.9	0.69	0	2.28667
Aipa15950_comp0_c0_seq3	12.38	0.0666667	0.0466667	0.97	0.106667	0.166667	0.18	0	0.453333
Aipa15995_comp0_c0_seq3	8.34333	2.18333	3.20333	2.585	3.87333	3.42333	3.785	2.885	3.08
Aipa15998_comp1_c0_seq1	4.25333	2.75667	0.94	2.185	1.09667	1.24333	1.655	1.02	1.21333
Aipa16002_comp0_c0_seq2	5.41333	2.19667	0.153333	1.14	1.42667	1.45667	1.45	0.28	1.27
Aipa16067_comp0_c0_seq1	45.8533	0.246667	0.216667	6.24	7.34667	10.5133	14.015	1.785	9.52667
Aipa16249_comp0_c0_seq1	7.11333	0.0766667	0.0466667	0.1	0.0833333	0.156667	0.16	0.14	0.0233333
Aipa16280_comp0_c0_seq1	4.72667	0.606667	1.24667	1.475	1.02667	1.00667	2.525	0.825	1.19
Aipa16334_comp1_c0_seq7	6.71667	3.47667	1.46333	1.575	3.41333	1.33333	2.905	2.96	1.96
Aipa16368_comp0_c0_seq1	8.52	2.74	0.11	0.245	0.0733333	0.01	0.105	0.005	0.17
Aipa16372_comp1_c0_seq1	103.193	2.53667	21.55	0.235	16.33	70.77	11.4	52.995	10.54
Aipa16390_comp1_c0_seq2	14.26	2.79667	3.6	3.3	4.09667	3.52333	6.425	4.3	6.63
Aipa16436_comp1_c0_seq2	31.0433	7.88	2.53333	1.485	2.29333	2.24667	3.075	1.59	3.65667
Aipa16486_comp0_c0_seq1	8.22	0.196667	0.0233333	0	0.0233333	0	0.025	0.09	0.146667
Aipa16486_comp1_c0_seq1	5.94	0	0.13	0.095	0.03	0.143333	0.22	0.145	0.3
Aipa16505_comp0_c0_seq1	6.05333	0	0	0.175	0	0	0.13	0	0
Aipa16616_comp0_c0_seq3	212.63	6.97667	17.97	38.95	95.3167	78.46	3.87	5.97	12.92
Aipa16629_comp1_c0_seq1	5.21	0.886667	0.27	3.035	0.28	0.373333	0.72	0.03	0.1
Aipa1664_comp0_c0_seq1	9.47333	0.773333	4.55667	1.44	5.59667	3.68667	2.77	4.745	2.19
Aipa16737_comp0_c0_seq1	8.41	1.24667	1.74667	3.025	3.29333	2.43	3.125	2.005	4.11667
Aipa16747_comp0_c0_seq2	77.4933	5.09333	12.69	1.075	56.4867	12.64	11.23	6.155	18.8333
Aipa1679_comp0_c0_seq1	9.93	5.71667	6.52333	0.975	3.34	0.306667	2.185	9.035	0.656667
Aipa16822_comp0_c0_seq4	8.68333	0.12	0.0933333	4.265	0.466667	0.853333	3.18	0.44	1.17667
Aipa16826_comp0_c0_seq1	12.77	0.686667	0.286667	11.72	1.43333	2.40667	7.295	0.765	2.63333
Aipa16834_comp0_c0_seq4	4.76333	2.41333	1.40333	0.765	1.17	0.57	1.25	0.67	1.59333
Aipa16855_comp0_c0_seq1	17.1833	5.94	6.47667	3.475	6.90667	6.91333	8.465	4.695	7.26667
Aipa16867_comp0_c0_seq1	4.99667	0.0233333	0.0333333	0	0.286667	0.06	0	0	0.0133333
Aipa16900_comp3_c0_seq22	4.79	2.85667	2.00667	1.2	2.09667	2.58	1.535	1.105	2.36333
Aipa16963_comp0_c0_seq5	4.22333	0.47	0.323333	0.555	0.493333	1.03667	0.955	0.315	0.6
Aipa16966_comp1_c0_seq1	7.85667	2.25333	2.43	2.265	3.52333	3.64667	3.22	1.77	3.32333
Aipa17052_comp0_c0_seq1	59.6767	0.156667	0.0533333	0.525	3.49667	3.54	2.985	0.45	1.50667
Aipa17056_comp0_c0_seq5	4.79	0.293333	0.43	1.22	0.81	1.08667	0.93	0.175	0.473333
Aipa17097_comp4_c0_seq1	5.15667	1.82333	1.08333	1.275	1.10333	1.28333	3	0.505	2.01333
Aipa17104_comp0_c0_seq2	8.16667	1.33333	1.76333	1.6	1.15	0.183333	0.515	0	1.14
Aipa17105_comp0_c0_seq1	5.72	0.77	0.236667	0.085	0.126667	0.0333333	0.07	0	0.0933333
Aipa17109_comp2_c0_seq2	12.26	5.17667	4.16333	5.36	4.15333	3.90667	5.325	4.39	5.53667
Aipa17164_comp0_c0_seq1	13.9133	0.186667	0.856667	0.74	1.82667	0.91	1.245	0.025	1.08667
Aipa17179_comp0_c0_seq3	10.45	0.193333	0.31	0.09	0.886667	0.693333	2.365	0.955	1.06
Aipa17300_comp0_c0_seq1	4.65333	0.18	0.0666667	0.265	0.32	0.133333	0.655	0.195	0.223333
Aipa17307_comp0_c0_seq1	123.18	20.85	15.9167	18.425	37.8033	31.63	10.37	2.865	16.3767
Aipa17370_comp0_c0_seq2	8.74333	5.54333	3.46	3.23	3.69667	4.21	4.66	5.74	5.25
Aipa17457_comp0_c0_seq1	21.9733	6.77	8.01667	7.655	7.53333	9.34	8.535	3.46	6.26333
Aipa17778_comp0_c0_seq1	50.8133	0.0233333	0.01	0.01	0	0	0	0	0
Aipa17803_comp5_c0_seq2	7.88667	0.11	0.633333	1.74	1.73	1.56	2.85	1.14	2.67
Aipa17815_comp0_c0_seq1	65.8333	0.0633333	0.0366667	0.01	0.00666667	0	0.295	0.005	0.706667
Aipa17868_comp0_c0_seq1	5.2	2.18	1.64333	1.375	2.36333	1.39333	1.905	1.375	0.926667
Aipa17883_comp0_c0_seq1	9.63	0.12	0.59	0.145	0.2	0.27	1.185	0.075	0.803333
Aipa18033_comp1_c1_seq1	10.17	5.17333	4.08	5.075	4.46667	5.36667	3.6	2.85	3.64333
Aipa18106_comp0_c0_seq2	4.3	0	0.4	0	0	0	0	0	0
Aipa18114_comp0_c0_seq1	4.13333	1.06	1.50667	0.935	1.38667	1.55667	1.245	1.405	1.20333
Aipa18212_comp0_c0_seq1	13.45	1.6	1.70667	1.81	2.67667	1.67333	3.35	1.015	2.42333
Aipa18212_comp1_c0_seq2	6.58333	0	0.0366667	1.785	1.18333	0.993333	0.45	0	0.336667
Aipa18256_comp0_c0_seq2	10.0133	1.44667	1.52	0.06	3.58	4.07	1.715	3.25	0.766667
Aipa18265_comp0_c0_seq3	18.2533	2.01333	0.946667	0.605	3.66	4.82	4.725	3.675	7.58333
Aipa18376_comp0_c0_seq13	4.52	0.583333	0.633333	0.97	1.51	2	1.125	0.855	0.973333
Aipa18401_comp0_c0_seq1	6.14667	0.933333	3.74667	0.65	3.61	0.846667	1.68	0.355	1.31667
Aipa1841_comp0_c0_seq2	28.61	14.1333	9.69333	7.15	16.8267	14.0633	12.265	6.955	10.2167
Aipa18433_comp3_c0_seq9	18.5167	4.71	7.79	2.215	10.2367	7.71333	6.67	2.165	6.59
Aipa18468_comp0_c0_seq1	8.94	1.49667	1.95667	3.375	2.53333	1.53	2.96	2.185	3.06333
Aipa18588_comp1_c0_seq1	12.9533	5.50333	3.94667	3.21	4.65667	5.07	5.425	3.205	5.42
Aipa18786_comp0_c0_seq6	8.73667	4.12667	2.66	2.515	3.52333	4.14	4.72	7.51	4.62333
Aipa18833_comp0_c0_seq20	8.86667	1.61	1.61333	1.485	2.97667	2.26333	3.375	1.26	2.13667
Aipa18835_comp0_c0_seq1	14.23	1.78667	3.28667	3.825	4.45333	4.67	6.22	3.065	4.88333
Aipa18888_comp0_c0_seq2	6.45	0.326667	0.543333	0.43	0	0	0	0	0
Aipa18889_comp0_c0_seq10	6.41333	0.16	2.7	0.97	2.17667	1.46333	2.29	1.08	2.88
Aipa18892_comp1_c0_seq1	13.05	1.91667	2.13333	3.495	3.84333	4.64	4.755	3.535	5.06333
Aipa18907_comp0_c0_seq1	106.213	34.2967	26.7467	11.29	101.633	21.0433	21.81	16.655	5.67
Aipa18935_comp1_c0_seq45	9.06333	1.35	1.6	6.775	2.42667	1.26	2.09	1.11	1.76
Aipa189_comp2_c0_seq3	6.18	4.47	2.24667	0.935	0.91	0.41	2.385	5.11	1.24
Aipa19067_comp0_c0_seq17	5.3	1.37	1.02	0.6	1.45333	1.09667	1.345	0.715	1.63
Aipa19072_comp0_c0_seq2	23.3433	0.0866667	0.0166667	0	0.0366667	0	0	0	0
Aipa19161_comp0_c0_seq5	9.28	3.50667	2.65	2.175	3.78333	3.92333	5.42	3.905	4.2
Aipa19229_comp1_c1_seq5	8.19667	4.80667	3.04667	2.79	2.86667	3.83333	3.18	6.18	4.86333
Aipa19281_comp0_c0_seq1	66.61	0	0	1.765	0.38	2.23667	0.615	0	0.216667
Aipa19384_comp1_c0_seq1	9.35	4.64667	2.36667	0.405	3.24	3.74667	2.175	0.345	1.28667
Aipa19475_comp1_c0_seq3	10.82	3.49333	4.15333	2.05	4.32333	5.47333	4.105	2.685	6.13333
Aipa19487_comp0_c0_seq1	13.74	0.11	0	0	0.0266667	0	0	0	0
Aipa19545_comp0_c0_seq1	17.7	3.70667	0.646667	1.67	0.05	0	0.49	0.29	0.143333
Aipa1966_comp0_c0_seq1	6.24	2.21667	0.79	0.035	0.893333	0	0.265	0.76	0.406667
Aipa19698_comp0_c0_seq1	5.83	0	0.0133333	0	0	0	0	0	0
Aipa19722_comp1_c0_seq1	7.80333	0.466667	1.17333	0.535	1.03667	1.46	1.97	0.59	1.54667
Aipa19722_comp2_c0_seq1	10.44	0.566667	1.33333	0.485	1.07333	1.10333	1.35	0.53	1.51667
Aipa20020_comp1_c0_seq5	14.06	1.46	1.84333	1.38	4.12667	3.26333	5.82	1.81	5.19667
Aipa20021_comp0_c0_seq1	48.9867	24.3933	10.5467	13.39	11.3533	6.55333	7.625	3.785	4.40667
Aipa20154_comp0_c0_seq4	12.08	6.09	4.81667	3.8	5.9	4.74	6.575	5.14	6.03333
Aipa20289_comp0_c0_seq1	4.46	0	0.02	0	0	0	0	0	0
Aipa2033_comp0_c0_seq1	41.5833	0.05	0.0966667	0	0.01	0	0.015	0	0
Aipa20405_comp0_c0_seq1	7.00333	0.43	2.40667	0.03	1.07333	0.136667	1.38	1.94	1.51
Aipa20741_comp0_c0_seq2	4.22	1.06333	0.69	0.92	1.35333	0.893333	1.605	0.69	1.25667
Aipa20939_comp0_c0_seq1	4.72333	0	0.0866667	0.075	0.283333	0.246667	0.2	0.065	0.143333
Aipa20995_comp0_c0_seq1	18.7033	3.97	7.23667	1.91	2.11333	2.44333	3.04	2	3.27333
Aipa21107_comp0_c0_seq1	6.54333	0	0.213333	0.34	0.82	0.463333	0.15	0.21	0.666667
Aipa21115_comp0_c0_seq1	31.06	0	0.12	0.015	0.0366667	0.0166667	0.09	0.105	0.116667
Aipa21160_comp1_c0_seq1	5.54	0.22	0.256667	1.465	0.85	0.923333	0.67	0.38	0.523333
Aipa21170_comp0_c0_seq3	27.9	3.21333	5.12333	7.17	6.76	9.05333	5.715	2.36	3.59667
Aipa21220_comp0_c0_seq9	4.86	0.226667	0.173333	0.625	1.35	0.81	2.475	0.295	0.276667
Aipa21280_comp3_c0_seq10	27.99	7.13667	10.4833	3.4	9.80667	6.92333	9.12	5.23	11.21
Aipa21363_comp2_c0_seq26	5.91333	1.42667	0.966667	0.935	1.89	1.83333	2.33	1.02	2.29
Aipa21414_comp0_c0_seq1	44.3133	0.33	0.106667	0.585	0.683333	0.26	2.42	1.03	1.22667
Aipa2141_comp0_c0_seq1	12.1	5.14333	3.96667	3.28	4.48	4.45333	5.46	3.17	4.10333
Aipa21566_comp0_c0_seq14	11.7433	0.47	2.53	0.945	1.92667	1.80667	3.285	0.765	2.25333
Aipa2156_comp0_c0_seq3	8.04	2.59667	3.02667	3.48	2.74	3.30333	3.265	0.62	1.85333
Aipa21595_comp2_c0_seq9	5.02	1.51333	1.19333	3	1.75333	1.35667	1.795	1.95	1.88333
Aipa21615_comp1_c0_seq1	15.8233	4.13667	2.72667	0.075	4.55333	4.25667	5.55	2.54	6.68
Aipa21674_comp0_c0_seq1	4.48667	0.506667	0.11	0.64	0.176667	0.326667	0.695	0.185	0.08
Aipa21733_comp0_c0_seq5	4.80333	0.0666667	0.373333	1.12	0.586667	1.40333	0.205	0.545	0.176667
Aipa21757_comp3_c0_seq1	5.77	2.00667	0.786667	0	0	1.89667	0.215	0	0.11
Aipa21981_comp0_c0_seq1	25.09	7.2	6.69333	9.605	10.26	10.1333	14.27	8.555	10.75
Aipa21986_comp1_c0_seq4	19.57	6.15667	5.55333	6.33	6.19333	5.6	10.705	6.14	9.07
Aipa2201_comp2_c1_seq1	4.31333	0.533333	1.28	0.595	1.44333	1.51	2.15	2.01	1.51667
Aipa22089_comp0_c0_seq1	4.22	0.0433333	0.256667	0.05	0.196667	0.08	0.08	0.245	0.0133333
Aipa22124_comp0_c0_seq2	46.6433	7.91333	3.95	17.545	12.34	14.99	18.625	7.485	10.81
Aipa22135_comp1_c0_seq1	6.09667	0.99	1.17667	3.395	2.15667	2.05	1.36	3.965	3.20667
Aipa22192_comp1_c0_seq1	16.79	0	0	0.055	0.15	0.0633333	0.145	0.08	0
Aipa22210_comp0_c0_seq1	5.83	0.126667	0	0	0.1	0	0.415	0.03	0.04
Aipa22250_comp0_c0_seq1	4.84667	0	0.02	0.095	0.163333	0.0566667	0.2	0.025	0.273333
Aipa22250_comp0_c1_seq1	5.23333	0	0.0333333	0.225	0.186667	0.0966667	0.46	0.025	0.286667
Aipa22311_comp0_c0_seq1	19.77	3.25	6.39	3.68	6.23	5.36	9.97	4.69	7.53
Aipa22311_comp1_c0_seq1	7.66	2.36	1.59333	2.22	1.63667	1.65333	2.615	1.465	2.46667
Aipa22319_comp0_c0_seq1	325.213	14.2433	0.41	6.04	8.86333	10.1067	10.51	43.955	2.80333
Aipa22356_comp0_c0_seq1	5.92667	0	0.0133333	3.01	0.23	0.566667	2.28	0.16	1.39333
Aipa22365_comp0_c0_seq1	9.53667	2.39	3.68333	2.31	5.08	4.60333	4.425	3.885	3.09
Aipa22388_comp0_c0_seq1	9.11333	0.103333	0.113333	0	0.05	0	0.03	0.1	0.0466667
Aipa22399_comp0_c0_seq2	12.31	3.08667	8.59667	3.255	9.13333	4.44667	5.77	5.96	6.43667
Aipa22555_comp0_c0_seq1	25.73	0.0833333	1.40667	5.02	6.38333	6.05	6.48	0.14	2.28
Aipa22599_comp0_c0_seq7	14.1033	4.91333	6.26667	2.265	5.62333	3.53333	7.155	2.075	5.88667
Aipa22671_comp0_c0_seq1	4.38667	0	0	0	0	0	0	0	0
Aipa22695_comp0_c0_seq1	4.71333	0.04	0.0466667	0.255	2.73	0.396667	0.04	0.02	0.383333
Aipa22766_comp0_c0_seq2	4.08	0.53	2.38	0.97	1.76333	1.80333	1.245	0.66	1.63667
Aipa22837_comp1_c0_seq1	44.0233	1.1	1.25	4.48	8.91333	7.27333	6.435	4.725	3.41
Aipa22905_comp2_c0_seq2	26.9767	4.66333	5.05333	4.455	6.47	6.12333	9.49	3.9	10.6433
Aipa22905_comp2_c0_seq8	35.4767	0.0233333	0.173333	1.43	6.02667	4.39	8.525	0.1	13.0367
Aipa22920_comp0_c0_seq3	12.4867	3.16333	0.553333	1.585	1.38333	2.05333	5.365	0.405	2.51333
Aipa22925_comp0_c0_seq12	11.17	0.89	0.99	1.275	2.58333	2.04667	4.025	1.49	3.79333
Aipa22996_comp0_c0_seq2	12.4733	0.396667	0.616667	1.405	2.83	3.88	3.1	0.56	1.77333
Aipa23003_comp3_c0_seq1	8.34667	5.57333	5.15667	4.11	3.50667	3.61667	3.035	4.19	3.58333
Aipa23049_comp0_c0_seq1	5.90333	0.0933333	0.03	2.465	1.19333	1.59333	1.745	0.195	0.453333
Aipa2310_comp0_c1_seq1	4.03667	1.48	1.36667	0.99	2.85333	2.29333	1.22	2.395	1.80333
Aipa23137_comp1_c0_seq3	11.84	2.74	1.98	1.095	3.01333	3.53667	5.05	1.125	4.45333
Aipa23173_comp1_c0_seq1	56.1533	0.113333	0.196667	0	0.08	0.0233333	0.035	0.02	1.03667
Aipa23249_comp0_c0_seq2	4.40333	0.746667	0.79	0.37	1.00333	0.883333	1.52	0.785	1.97667
Aipa23290_comp1_c0_seq14	4.78333	1.82667	3.83667	4.24	1.10667	0.41	4.7	2.215	1.57
Aipa23359_comp0_c0_seq1	10.1	1.43	2.3	3.695	0.476667	0.333333	1.185	0	0.683333
Aipa2336_comp0_c0_seq1	31.2233	0.0366667	0.04	0.15	0.0333333	0.446667	0	0.02	0
Aipa23384_comp0_c0_seq1	6.18333	1.06333	3.13333	0.25	0.346667	0.25	0.58	0.575	0.716667
Aipa23436_comp0_c0_seq1	11.1533	0.0633333	0.0133333	0	0.0333333	0	0	0.02	0
Aipa23436_comp1_c0_seq2	4.36667	0.203333	0.08	0	0.0466667	0.0466667	0	0	0
Aipa23495_comp0_c0_seq1	9.25	0.1	0.0633333	1	0.126667	0.593333	0.865	0.01	0.0933333
Aipa23514_comp0_c0_seq1	4.64333	1.10667	2.21667	0.165	0.286667	0.806667	0.135	0	0.03
Aipa23520_comp0_c0_seq2	7.78	1.48333	0.866667	0.6	1.76333	0.95	1.87	0.785	2.56333
Aipa23526_comp0_c0_seq2	336.897	1.79	0.186667	190.325	92.7267	54.5433	40.065	0.215	30.0833
Aipa23544_comp0_c0_seq3	17.0367	5.67	0.246667	1.545	0.866667	9.65333	0.6	0.01	0.0533333
Aipa23567_comp0_c0_seq1	5.47333	0	0	0	0	0	0	0	0
Aipa23601_comp1_c0_seq6	11.15	1.70333	1.61667	0.98	2.3	2.65333	3.71	1.02	2.89333
Aipa23649_comp0_c1_seq2	5.40667	1.20667	0.0366667	0	0	0	0	0	0
Aipa23676_comp0_c0_seq1	5.95333	1.97	3.66667	1.53	3.28667	2.34333	0.555	1.795	0.763333
Aipa23676_comp1_c0_seq1	11.3133	4.10333	5.49333	2.87	4.65	3.96333	1.635	2.625	1.19
Aipa23716_comp0_c0_seq2	33.4867	1.52	1.34	0.02	0.43	5.06	0.225	0.005	0.0566667
Aipa2391_comp1_c0_seq15	5.82667	3.47	2.65333	2.03	2.21667	1.97333	2.155	2.445	2.40667
Aipa23985_comp0_c0_seq12	11.9067	0.52	3.12333	1	1.93	1.75333	3.955	1.265	4.89667
Aipa2400_comp1_c0_seq1	11.2533	4.81333	4.91333	1.155	3.58333	2.65	3.725	2.725	3.38333
Aipa24026_comp0_c0_seq1	9.2	2.83	2.59	1.065	1.41333	1.66667	2.015	0.615	2.4
Aipa2421_comp0_c0_seq7	8.02667	0	0.943333	0.75	0.683333	0.52	0.915	0.38	0.936667
Aipa24244_comp0_c0_seq1	31.0733	0.246667	0.286667	0.21	0.156667	0.05	0.315	0.055	3.3
Aipa24274_comp0_c0_seq1	71.43	0.0933333	0.143333	3.665	0.0666667	0.04	0.015	0.01	0.0166667
Aipa24275_comp0_c0_seq2	35.0233	0.24	0	7.06	2.31667	1.86667	0.36	0.16	0.733333
Aipa24299_comp1_c0_seq1	6.24667	1.59667	0.446667	1.265	1.52333	1.9	0.125	0	0.33
Aipa24302_comp1_c0_seq1	7.79333	0.396667	0.843333	3.635	1.98667	2.08	1.44	2.07	1.24333
Aipa24453_comp0_c0_seq1	13.1267	0.0666667	0.08	0.02	0.546667	0.27	1.575	0.595	3.67333
Aipa24478_comp1_c0_seq8	8.98	2.14667	1.98333	2.68	3.10333	3.43333	3.455	1.94	2.7
Aipa24549_comp0_c0_seq1	4.99333	0	0	0	0.0366667	0.02	0	0.03	0
Aipa24572_comp1_c0_seq1	4.77333	0.463333	1.21	0.75	1.51	1.63	1.375	0.785	1.62333
Aipa24595_comp0_c0_seq3	5.58333	3.07667	0.67	0.655	2.22333	2.32667	1.71	1.46	1.08333
Aipa2464_comp0_c0_seq1	10.45	2.95667	2.67333	1.28	2.47667	1.60333	2.79	1.94	2.34667
Aipa24659_comp0_c0_seq1	5.32	1.77	0.786667	0.63	1.72333	0.896667	1.36	4.47	1.59667
Aipa24710_comp1_c0_seq2	8.74333	4.23667	2.94	2.02	4.22333	3.95	3.19	2.765	2.88667
Aipa24736_comp0_c0_seq1	17.43	2.4	9.07667	1.075	7.05667	4.57	5.21	1.025	2.32333
Aipa24799_comp0_c0_seq1	10.3033	0	0.08	0	0.0766667	0	0.155	0.025	0.27
Aipa24863_comp0_c0_seq1	4.91333	1.50333	1.78	1	1.12667	1.03667	1.75	0.73	1.63667
Aipa24969_comp1_c0_seq1	4.28333	2.80667	1.68667	2.3	2.04	2.82667	1.62	4.09	1.13
Aipa24985_comp0_c0_seq1	6.89333	0	0.406667	0.4	0.0133333	0	0	0.035	0.0433333
Aipa24988_comp0_c1_seq1	5.79667	0	0.103333	0	0	0	0	0	0
Aipa25042_comp3_c0_seq1	12.48	0.0466667	0.216667	2.455	1.06667	0.7	0.215	0	0.393333
Aipa25058_comp0_c0_seq1	4.15	1.48333	1.28667	1.325	1.79667	0.9	1.845	1.06	2.53333
Aipa2507_comp0_c1_seq1	4.02333	0.343333	0.266667	0	0.18	0.153333	0.305	0.15	0.346667
Aipa25105_comp0_c0_seq1	31.3667	1.76333	1.20667	2.83	2.05333	2.53	4.67	1.265	4.64667
Aipa25143_comp0_c0_seq1	4.96667	0	0	0	0.106667	0.0266667	0.04	0.03	0.11
Aipa2517_comp0_c0_seq1	5.4	0.37	0.126667	0.615	0.863333	0.286667	0.645	0.045	1.12667
Aipa25222_comp0_c0_seq1	17.0133	2.39667	3.34333	2.385	5.23667	5.89	6.435	3.715	6.86333
Aipa25226_comp1_c0_seq11	7.71333	0.903333	5.33667	1.245	4.74667	2.82	4.01	1.9	3.65
Aipa25227_comp0_c0_seq1	7.72	0	0	0	0.00333333	0	0	0	0
Aipa25287_comp0_c0_seq4	9.27	4.28	4.22	5.735	5.63333	4.98333	5.995	6.92	6.36
Aipa25408_comp1_c1_seq2	14.5533	10.31	8.22	8.495	8.65	7.04	9.425	6.915	8.73667
Aipa25430_comp0_c0_seq1	7.79667	1.04	3.76667	0.195	4.70667	1.66	2.595	1.035	3.11333
Aipa25430_comp1_c0_seq2	6.74	0.943333	3.67333	0.665	5.07667	1.79333	2.375	1.23	2.77
Aipa25502_comp4_c0_seq1	8.33667	3.57	3.25333	2.605	3.48667	3.91	4.13	2.28	4.76667
Aipa25597_comp1_c1_seq1	8.67	3.77	4.07667	2.395	5.32	3.19333	4.255	2.115	4.44
Aipa25604_comp0_c0_seq1	12.83	0.25	0.17	4.7	1.39667	2.50667	2.92	1.56	2.64
Aipa25604_comp1_c0_seq1	11.73	0.133333	0.0866667	1.6	0.72	0.853333	1.555	0.75	1.61
Aipa2561_comp0_c0_seq1	46.35	0.11	0.0266667	0.17	1.24333	1.38667	0.205	0.025	0.2
Aipa25730_comp0_c0_seq1	4.79333	0	0.0533333	0	0.226667	0	0.245	0	0.19
Aipa25878_comp0_c0_seq1	5.51	0.546667	0.186667	0.11	0.31	0	0.255	0.225	0.27
Aipa25954_comp1_c0_seq1	11.4167	2.02667	2.67	3.23	5.16333	3.49	4.91	3.85	4.06
Aipa26164_comp0_c0_seq1	19.6233	0	0	0	0	0	0	0	0
Aipa26187_comp0_c0_seq1	11.9	1.21667	0.1	0.285	0.79	1.41333	0.38	1.065	0.166667
Aipa26199_comp0_c0_seq1	49.4033	21.5167	0.813333	3.7	14.5733	9.20667	22.895	13.175	4.22667
Aipa2624_comp1_c0_seq1	10.9233	3.69	2.04333	2.28	2.76	2.83333	3.74	2.84	5.49333
Aipa26374_comp0_c0_seq1	14.6	3.43333	0	4.395	0	0.0233333	0.045	0.035	0
Aipa26418_comp2_c0_seq12	6.38	2.16	1.52667	0.765	0.956667	1.01	1.595	0.76	1.90667
Aipa26458_comp0_c0_seq1	6.92	0.966667	0.296667	1.625	1.13667	1.18667	1.515	0.645	1.33
Aipa2645_comp1_c0_seq1	17.4133	1.27333	1.67333	4.7	3.36667	3.38	1.585	0.46	2.36
Aipa26502_comp0_c0_seq1	14.7467	1.38333	2.05667	3.13	8.26333	3.93667	3.685	2.655	4.14333
Aipa26518_comp0_c0_seq1	7.83667	0	0.0133333	0	0.153333	0.08	0.72	0.195	1.83333
Aipa26532_comp3_c0_seq1	6.36	0.0333333	0.0766667	0.03	0.0533333	0.17	0.075	0.015	0.0433333
Aipa26536_comp1_c0_seq1	19.6133	0.713333	1.27	1.7	3.9	5.22667	2.01	0.85	1.96667
Aipa2653_comp1_c0_seq1	21	0.5	3.49667	0.33	5.45	6.89333	5.005	0.515	4.70333
Aipa26573_comp0_c0_seq1	60.42	0.0266667	0.00333333	0.325	0.09	0	0.105	0.12	0.856667
Aipa26592_comp0_c0_seq8	7.15667	0.716667	4.77333	0	1.25	0.736667	0.78	0.08	0.406667
Aipa26619_comp0_c0_seq1	4.51	0	0.06	0.03	0.0566667	0.0166667	0.125	0.055	0.106667
Aipa26637_comp0_c0_seq1	9.06667	3.87	0.93	2.125	2.49	2.46667	4.84	0.36	2.22667
Aipa266_comp0_c0_seq1	13.4067	6.30667	3.68	2.32	5.91	4.81333	3.945	1.805	3.03667
Aipa26799_comp0_c0_seq1	7.44	2.41	2.32667	1.465	0.336667	0.233333	0.91	5.395	0.106667
Aipa26806_comp0_c0_seq1	5.12333	0	0.03	0.515	0.256667	1.00667	2.695	1.88	0.653333
Aipa26807_comp0_c0_seq1	27.79	7.84333	0.0166667	5.72	0	0	0.895	0.17	0.176667
Aipa26841_comp1_c0_seq1	6.88	2	2.25	1.355	2.23	2.04667	2.64	1.875	3.98333
Aipa26884_comp0_c0_seq1	10.27	0.0166667	0.543333	2.395	1.21333	1.95667	2.645	0.265	3.74667
Aipa26973_comp0_c0_seq1	5.04	0	0.0166667	0.045	0.0933333	0.113333	0.225	0.035	0.0766667
Aipa26992_comp0_c0_seq1	7.06333	0.38	0.826667	0.955	0.7	0.963333	0.1	0.345	0.25
Aipa26993_comp0_c0_seq2	7.40667	1.09667	1.37667	2.395	2.07333	2.04333	3.155	1.155	2.90333
Aipa27074_comp0_c0_seq1	18.9633	5.71667	4.80333	5.3	5.79333	7.93667	7.24	1.985	6.61333
Aipa27111_comp1_c0_seq2	33.23	0	0.0733333	0	0	0	0	0	0.936667
Aipa27115_comp0_c0_seq1	5.27	0	0	0	0	0	0	0	0
Aipa2712_comp0_c0_seq1	128.903	0.0233333	0	0	0	0	0	0	0
Aipa2726_comp0_c0_seq1	6.63333	0.0866667	0.486667	0.195	0.186667	0.0766667	0.095	0.095	0.11
Aipa27281_comp0_c0_seq1	16.6133	3.42333	6.35333	4.09	5.83	6.5	8.725	5.02	7.1
Aipa2731_comp0_c0_seq1	6.97	1.24667	0.856667	1.595	5.79	1.56	1.27	0.995	0.95
Aipa27353_comp0_c0_seq1	30.78	0	0	0.02	0.00666667	0.0466667	0.065	0	0
Aipa27403_comp0_c0_seq14	4.00667	0.906667	1.32	1.68	1.80333	1.38333	1.635	0.625	1.55667
Aipa27530_comp0_c0_seq1	6.44333	1.22	1.11333	1.855	1.37333	1.27667	2.42	0.875	2.62667
Aipa27612_comp0_c0_seq1	9.53	2.21667	1.22667	3.34	1.79333	0.546667	0.675	0.1	0.533333
Aipa27614_comp0_c0_seq1	5.43	0.243333	1.44	0.07	2.04667	1.57667	1.51	0.79	1.41
Aipa27630_comp0_c1_seq4	9.15667	5.45	4.91	4.15	4.53667	4.47	6.125	4.525	5.88667
Aipa27660_comp0_c1_seq1	6.79667	4.36667	3.59333	2.035	3.2	2.69333	1.925	2.43	2.57333
Aipa27888_comp0_c0_seq1	68.0133	15.2	7.32667	20.88	20.9433	21.9567	12.93	17.545	12.7267
Aipa27891_comp1_c0_seq5	6.98	3.37667	4.39	0.55	3.87333	1.43667	2.825	0.98	2.39333
Aipa27930_comp0_c0_seq1	1763.36	25.5933	43.8967	41.68	163.24	353.153	243.585	190.755	245.707
Aipa27931_comp0_c0_seq1	8.01333	0.853333	1.04	1.755	1.84	2.81333	2.45	0.49	1.65667
Aipa27936_comp0_c0_seq1	11.23	0.0966667	0	0	0.0366667	0	0	0	0
Aipa27936_comp1_c0_seq2	13.7133	0.1	0	0	0.06	0.0666667	0	0	0
Aipa27966_comp1_c1_seq1	14.16	0.34	0.46	1.825	1.71333	2.87667	2.625	1.255	2.20667
Aipa27978_comp0_c0_seq1	5.33667	0.143333	0.13	0.755	0.5	1.07333	1.215	0.175	0.9
Aipa27998_comp0_c0_seq1	7.52	3.50667	1.44667	2.26	3.58667	4.06333	3.59	1.79	1.50333
Aipa28065_comp0_c0_seq6	15.3867	0.216667	0.293333	2.175	1.20667	1.75333	4.83	0.19	5.55667
Aipa28084_comp0_c0_seq1	11.8467	0	0.0466667	0	0.03	0	0.065	0.06	0.316667
Aipa28085_comp0_c0_seq1	4.09333	0.05	0.37	0.31	0.333333	1.00667	1.105	0.115	0.373333
Aipa28085_comp0_c0_seq5	6.44667	0.07	0.55	0.335	0.266667	1.9	1.045	0.075	0.803333
Aipa28106_comp0_c0_seq2	4.57667	0.28	0.0266667	0	0	0	0	0	0.0333333
Aipa28127_comp0_c0_seq11	4.42667	0.826667	0.55	0	0.623333	0.306667	0.085	0	0.243333
Aipa28127_comp0_c0_seq18	7.14667	2.22333	3.25333	1.02	3.92333	0.0266667	0	0.545	0.256667
Aipa28140_comp1_c0_seq1	13.5567	7.01	3.99667	2.665	3.05667	2.65	4.67	2.715	4.63667
Aipa28187_comp2_c0_seq2	7.67	2.79667	2.26667	2.485	3.15667	3.51	4.075	1.985	3.57667
Aipa28219_comp0_c0_seq2	5.24333	1.68333	2.70667	0.605	2.62	1.98667	1.885	0.445	1.56
Aipa28234_comp0_c0_seq1	5.44333	4.01667	2.87	2.445	2.02333	3.33667	1.48	0.865	0.9
Aipa28293_comp0_c0_seq1	8.78333	2.66	1.75333	1.765	2.82	3.26667	2.695	0.955	2.31333
Aipa28299_comp5_c0_seq11	4.71333	0.363333	0.596667	1.165	1.51667	2.05667	1.065	0.76	0.513333
Aipa28314_comp1_c0_seq5	53.8067	17.5867	38.2133	2.89	24.62	15.9733	11.205	6.775	11.6167
Aipa2833_comp1_c0_seq1	14.8567	4.38667	3.98	8.225	4.76	9.3	4.005	8.395	3.01
Aipa28393_comp1_c0_seq1	8.18667	2.02333	1.36667	0.47	1.53	0.863333	2.375	0.31	3.18667
Aipa283_comp1_c0_seq1	9.77667	3.57333	3.98333	3.12	5.02667	3.11333	3.74	4.435	2.78
Aipa28417_comp0_c0_seq1	76.6733	8.04333	0.0233333	2.49	0.25	0	0.175	0.765	2.73
Aipa28423_comp0_c0_seq1	28.83	0.296667	0	0	0	0	0	0	0.0266667
Aipa28540_comp0_c0_seq2	4.02333	2.02667	0.126667	0.04	0.0166667	0	0.235	0.065	0.63
Aipa28548_comp0_c0_seq1	9.7	3.55333	0.5	0.595	0.0433333	0.0533333	0.54	0.325	1.16
Aipa28572_comp1_c0_seq12	6.55333	3.83	3.53667	1.08	3.47333	1.03333	2.245	1.19	1.80667
Aipa28573_comp0_c0_seq6	7.40667	0.383333	0.213333	0.53	0.356667	0.47	1.615	0.1	1.61333
Aipa28614_comp0_c0_seq9	5.76333	0.0133333	0	0	0.0266667	0.126667	0.12	0.055	0.16
Aipa28639_comp1_c0_seq1	9.27667	3.87	2.24667	1.76	2.18333	2.23	2.82	0.785	1.88667
Aipa28689_comp0_c0_seq1	4.50667	0	0.123333	0.21	1.09333	0.806667	1.01	0	0.3
Aipa28717_comp2_c2_seq2	18.05	1.56333	0.816667	3.755	3.22	5.21667	0.325	2.52	0.336667
Aipa28768_comp0_c0_seq1	5.29667	0.07	0.213333	0	1.69	1.64333	0.315	0.11	0.593333
Aipa28773_comp0_c0_seq1	26.0933	2.31667	0	1.435	0	0	0	0	0.02
Aipa28782_comp0_c0_seq4	14.31	1.95333	2.12	1.645	5.30333	2.81333	4.585	1.2	4.02
Aipa28848_comp3_c0_seq2	17.0833	6.79667	4.51667	6.275	6.51333	6.52667	5.885	5.19	5.83
Aipa28958_comp1_c0_seq1	7.03	1.97333	1.85	1.39	1.87667	1.35667	3.375	1.115	2.85667
Aipa28974_comp2_c0_seq21	8.69	1.37	1.36	1.35	2.04	2.47667	2.92	1.385	4.19667
Aipa29133_comp2_c0_seq1	21.4033	2.76667	4.96333	3.81	6.27667	7.09667	9.2	4.75	8.78
Aipa29169_comp0_c0_seq1	65.6233	1.06333	0.04	0.035	0.816667	0.116667	9.53	0.625	3.58333
Aipa29175_comp1_c0_seq16	19.4233	0	0.433333	2.625	1.84333	0.803333	0.12	0.015	0.62
Aipa29213_comp0_c0_seq2	7.74667	0.17	0.166667	0	0.0366667	0.04	0.05	0.04	0.02
Aipa29245_comp0_c0_seq1	6.97333	0.286667	0.143333	0.16	0.203333	0.153333	0.6	0.575	0.186667
Aipa2931_comp0_c0_seq1	5.18667	0	0.0166667	0.16	0.413333	0.286667	1.075	0.035	1.09667
Aipa29333_comp0_c0_seq1	7.90667	0	0	0	0	0	0	0	0
Aipa29479_comp1_c0_seq5	30.4	11.47	4.47333	12.595	11.9733	8.10333	14.035	9.04	15.13
Aipa29556_comp0_c0_seq2	11.2533	0.32	0.5	0.33	1.03	1.70333	2.345	0.82	2.19
Aipa29587_comp1_c0_seq12	21.0367	0	0.213333	0.435	0.03	0	0.095	0.26	0.0333333
Aipa29587_comp1_c0_seq28	21.19	0.34	0.2	0.775	5.74	2.95333	2.81	17.93	4.83
Aipa29655_comp1_c0_seq1	14.92	1.04667	0.836667	3.155	3.43	2.22	0.985	0.455	0.733333
Aipa29791_comp0_c0_seq1	8.27667	0.503333	2.82	0.775	6.01667	1.23	0.205	0.945	0.193333
Aipa29806_comp0_c0_seq9	9.27333	2.23	0.306667	0	5.29333	0.676667	3.005	2.63	0.11
Aipa29834_comp1_c0_seq9	22.6	3.46667	4.75667	3.425	5.98	8.79333	6.975	5.255	6.93333
Aipa30015_comp0_c0_seq1	17.21	3.08	4.18667	3.32	4.73333	1.50333	0.115	0.015	0.0366667
Aipa30266_comp1_c0_seq1	4.10667	0	0.413333	0.855	0.86	0.796667	1.495	0.625	0.95
Aipa30266_comp3_c0_seq1	9.17667	0.346667	1.03667	1.41	1.69667	1.72	2.83	1.2	1.96667
Aipa30274_comp0_c0_seq2	17.74	12.68	7.53667	8.48	7.65333	6.32	6.725	8.795	6.83
Aipa30289_comp0_c0_seq2	4.92667	0.19	0.123333	0	0.103333	0.0466667	0.215	0.155	0.533333
Aipa30369_comp1_c1_seq29	5.74667	2.22	2.31333	1.145	2.49667	1.62667	2.895	1.515	3.08667
Aipa30413_comp0_c0_seq1	5.99	0.283333	0.273333	0.195	0.123333	0.0433333	0.065	0.02	0.216667
Aipa30556_comp0_c0_seq1	23.35	0.373333	8.84333	0.125	10.4167	2.36667	11.18	1.075	7.03333
Aipa30558_comp0_c0_seq1	23.7767	1.78	3.04333	2.31	4.06667	3.48	6.565	2.1	7.19
Aipa30573_comp0_c0_seq10	9.73333	2.03333	1.49667	1.85	2.92333	2.67333	0.46	0.735	0.653333
Aipa30706_comp0_c0_seq1	7.00333	1.19333	1.68333	0.775	1.90333	2.43667	3.24	1.51	2.27
Aipa30716_comp0_c0_seq5	11.96	2.08	1.19667	3.775	2.37667	2.77333	6.285	1.815	4.17
Aipa30777_comp0_c0_seq2	5.84	0.996667	1.32667	1.365	1.71	1.65	1.9	0.67	2.35333
Aipa30863_comp0_c0_seq1	31.2667	11.36	3.94	0	2.81333	1.19667	0.51	0.12	0.736667
Aipa30868_comp0_c0_seq1	20.8867	6.91	3.82	11.115	5.13333	8.83	7.045	12.37	10.1733
Aipa30963_comp0_c0_seq1	13.8167	0.0333333	0.02	0	0	0	0	0.005	0
Aipa30999_comp0_c1_seq2	25.7267	4.31333	3.44333	6.11	2.24	0.923333	3.02	1.235	1.05333
Aipa31029_comp0_c0_seq1	9	2.42	1.15333	0.175	2.85	0.556667	0.86	1.655	0.473333
Aipa3102_comp3_c0_seq4	6.07	3.01333	2.22	2.645	1.57333	1.07333	1.65	1.65	1.57667
Aipa31049_comp0_c0_seq1	16.0967	7.58333	0.0566667	1.25	1.12333	0	6.11	0.045	1.37333
Aipa31054_comp0_c0_seq1	9.65667	0	0.05	2.165	2.53	2.38333	2.845	0.91	0.973333
Aipa31080_comp0_c0_seq1	4.00667	0.733333	0	3.585	0	0.02	0.675	0.1	0.95
Aipa31137_comp0_c0_seq1	9.77	0	0.12	3.04	1.76333	3.15	1.985	1.15	0.453333
Aipa31150_comp1_c0_seq1	5.63	0.913333	0	0	0.293333	0.01	0.095	0	0
Aipa31186_comp0_c0_seq1	6.45333	0	0	0.105	0.196667	0.31	0	0	0
Aipa31187_comp0_c0_seq1	4.68333	1.75	1.33667	1.065	0.343333	0.15	0.5	1.205	1.01333
Aipa31331_comp0_c0_seq1	5.1	0	0.19	0	0	0.166667	0.985	0.055	0.4
Aipa31333_comp0_c0_seq1	7.34	0.35	0.566667	1.635	1.35667	1.66667	1.745	0.165	1.74667
Aipa31348_comp0_c0_seq1	7.16	0.526667	1.42333	1.45	2.91667	1.50333	2.005	1.695	3.2
Aipa31387_comp0_c0_seq3	9.00667	3.73667	4.49333	1.18	5.21	2.1	4.355	4.22	3.35333
Aipa31474_comp0_c0_seq1	5.22333	0.103333	0.856667	0.095	2.27	0.406667	0.25	0	0.0666667
Aipa3148_comp0_c0_seq2	10.0333	0.45	0.0333333	0.205	0.323333	0.496667	0.69	0.07	0.186667
Aipa3148_comp1_c0_seq1	9.97333	0.1	0.0133333	0	0.183333	0.21	0.18	0.06	0.0633333
Aipa31495_comp0_c0_seq2	5.95	0	0.106667	0.285	0.746667	0.656667	0.7	0	1.07
Aipa31553_comp0_c0_seq1	5.54	0.66	0	0	0.753333	0	0	0	0
Aipa31574_comp0_c0_seq1	7.53333	3.89667	0.113333	0.56	0.63	0	0	0	0
Aipa31592_comp0_c0_seq1	5.67667	0.29	0.0366667	1.135	0.473333	0.34	0.735	0	1.1
Aipa31677_comp0_c0_seq1	27.4133	0.566667	6.54667	0	11.6933	1.52	4.84	0.95	5.93
Aipa31699_comp2_c0_seq1	6.32667	2.97667	0.396667	0	0.693333	1.45333	0.62	0	1.31
Aipa31764_comp0_c0_seq1	7.48667	0.963333	0.386667	1.43	0.466667	0	0	0	0
Aipa31809_comp0_c0_seq1	22.3533	2.01333	5.89333	4.365	4.89667	4.85333	10.45	13.265	8.61667
Aipa31824_comp0_c0_seq1	10.4	0.62	0.26	0	0	0	0	0	0
Aipa31853_comp0_c0_seq2	9.03667	0.213333	0.413333	1.21	2.00667	2.08667	2.105	1.495	1.55667
Aipa31903_comp0_c0_seq1	20.49	0.416667	0.08	1.085	0	0	0	0	0
Aipa31909_comp0_c0_seq1	112.317	0.0366667	0	0	0	0	0.24	0.18	0.39
Aipa32244_comp1_c1_seq1	13.5267	3.07	3.77667	3.59	6.41	4.65667	6.12	3.895	6.21667
Aipa3226_comp0_c0_seq4	5.86	2.00667	1.18	0.875	1.98333	2.00333	2.14	0.925	2.04333
Aipa32319_comp0_c0_seq1	13.1167	0.533333	1.32	0.955	3.39333	4.00667	1.645	1.015	2.67667
Aipa32407_comp0_c0_seq1	72.58	0	0	0	0	0.0166667	0	0	0
Aipa32520_comp0_c0_seq1	8.05667	1.96	0.09	0.27	0.193333	0.863333	0.255	0.03	0.25
Aipa32581_comp0_c0_seq1	17.05	6.53	11.59	3.06	11.1367	11.2633	5.79	7.47	7.25
Aipa32702_comp0_c0_seq1	6.48	0.636667	0.286667	1.385	0.583333	1.36	1.655	2.635	1.67333
Aipa3271_comp1_c0_seq2	13.2233	1.93333	3.35	5.11	2.47667	3.24333	5.4	0.205	2.31
Aipa32754_comp0_c0_seq1	6.41	1.79667	0.376667	0.075	0.966667	0.0833333	2.285	3.645	0.65
Aipa32754_comp1_c0_seq1	5.66667	1.27	0.326667	0.49	0.923333	0.236667	2.93	3.58	0.623333
Aipa32791_comp0_c0_seq3	4.72667	0	0.0266667	0	0.0466667	0.0133333	0	0.005	0
Aipa32832_comp0_c0_seq2	6.79	0.23	1.99333	0.425	1.30333	0.6	0.81	0.215	0.683333
Aipa32879_comp0_c0_seq1	6.30667	0.0766667	0.296667	0.39	2.97	2.15	1.115	2.06	1.37
Aipa32913_comp0_c0_seq1	19.76	3.03	0.923333	2.17	1.99667	1.19333	0.425	0.19	0.953333
Aipa32923_comp0_c0_seq1	10.2467	0.416667	0.44	4.46	2.43	3.52667	1.745	0.38	0.636667
Aipa32926_comp1_c0_seq1	10.3367	5.92	2.18667	1.115	9.04333	4.96	1.655	7.55	1.52667
Aipa32960_comp2_c0_seq1	9.22333	1.38667	1.92667	3.905	3.05667	2.64333	3.86	2.855	3.36333
Aipa32965_comp0_c0_seq1	5.43	3.31333	1.52	2.63	1.81667	2	1.58	1.21	1.50333
Aipa3307_comp0_c0_seq4	6.02	3.13	2.04333	1.365	2.36333	2.22333	2.095	1.49	1.81333
Aipa33101_comp0_c0_seq4	17.0667	0.196667	0.383333	0.095	0.00666667	0.0333333	0	0	0.0333333
Aipa33113_comp0_c0_seq3	13.44	2.63	1.98	2.845	5.69	3.74333	4.84	2.435	4.23
Aipa33113_comp1_c0_seq12	30.46	14.33	10.9833	12.615	12.57	10.4867	12.755	10.21	10.3567
Aipa33259_comp4_c0_seq3	9.56667	5.56333	5.28	2.95	4.38667	4.35	5.745	5.33	5.09333
Aipa33592_comp3_c0_seq2	8.79	2.78333	3.47667	3.695	4.9	3.97333	5.04	3.595	3.98
Aipa33607_comp2_c0_seq3	4.93667	0	0.376667	0.26	1.26	1.22	1.365	0.4	0.646667
Aipa3360_comp1_c0_seq1	7.59	1.98	2.53333	1.68	2.21333	3.13333	3.96	1.46	3.16667
Aipa33627_comp1_c0_seq1	16.54	7.47667	5.23333	3.365	6.22	4.84	7.855	2.71	6.78333
Aipa33671_comp0_c1_seq2	7.44333	1.73	1.97333	4.12	2.26667	0.84	2.165	3.995	2.5
Aipa33673_comp0_c0_seq3	7.86667	3.26667	3.36667	4.035	3.15333	2.20333	3.3	4.4	3.09
Aipa33771_comp0_c0_seq1	4.29	0.416667	2.56667	0.485	2.16	1.12333	1.61	0.875	1.73667
Aipa33827_comp0_c0_seq1	4.38667	0.446667	0.326667	1.165	1.24333	1.09	1.395	0.25	0.34
Aipa3397_comp0_c0_seq1	22.7633	4.93667	6.66667	3.75	9.59667	4.25667	0.89	15.755	0.213333
Aipa33997_comp1_c0_seq1	5.31333	0.903333	0	0.32	1.59333	2.18	0.33	0	0
Aipa34043_comp0_c0_seq2	42.4233	1.77	0.0533333	20.275	0	0	0	0.04	0
Aipa34043_comp1_c0_seq1	116.52	3.98667	0.19	23.405	0	0	0	0.045	0
Aipa34043_comp1_c0_seq2	11.6733	0.39	0	2.16	0	0	0	0	0
Aipa34047_comp0_c0_seq1	26.1233	1.3	0	3.595	0	0	0	0	0
Aipa34047_comp0_c0_seq2	77.7033	3.16667	0.14	9.765	0	0	0	0.065	0
Aipa34050_comp1_c0_seq12	10.0567	2.03	1.44	1.695	2.40667	2.57	3.145	2.125	2.51667
Aipa34062_comp0_c0_seq1	20.9733	0	0	0	0	0	0	0	0
Aipa34062_comp2_c0_seq1	15.4133	0.1	0.02	0.655	0	0	0	0	0
Aipa3409_comp0_c0_seq1	4.92333	2.05	1.89	0.645	1.86333	1.57333	1.665	1.21	1.40667
Aipa34166_comp0_c0_seq1	5.16	0.803333	0	1.025	0	0	0	0	0
Aipa34255_comp1_c0_seq1	5.36667	3.31333	1.51333	2.19	0.486667	1.06	2.51	0.615	1.94
Aipa34257_comp1_c0_seq30	9.79667	1.47333	2.20667	2.01	4.15667	5.87333	3.27	8.285	4.29667
Aipa34263_comp0_c0_seq27	5.57667	3.17667	2.88667	0.28	2.56333	3.20667	1.18	1.49	1.95
Aipa34382_comp0_c0_seq1	8.41667	2.95333	1.74667	3.14	2.64	3.35	2.275	0.63	1.94
Aipa34401_comp0_c0_seq1	6.64	2.99667	0.386667	1.17	1.44	0.0233333	2.54	4.435	0.0366667
Aipa34418_comp0_c0_seq7	6.46	0.746667	1.7	0.515	3.41667	1.59	1.815	0.49	1.05
Aipa34428_comp0_c0_seq1	15.85	3.42	0.0666667	1.2	0.22	0	0.475	1.26	0.11
Aipa3442_comp0_c0_seq1	14.73	0	0	0.095	0.03	0.106667	0.05	0.01	0.0333333
Aipa34483_comp2_c0_seq17	15.0233	0.506667	1.12667	2.85	3.05667	2.62667	4.775	0.605	5.67
Aipa34487_comp0_c0_seq1	49.5033	6.34333	4.78333	10.795	10.56	12.8067	8.37	8.925	9.23667
Aipa34503_comp0_c0_seq2	4.17333	0	0.25	0.015	0.196667	0.413333	0.22	0.03	0.04
Aipa34618_comp5_c0_seq3	5.27	0.723333	0.77	1.045	2.06667	1.13667	1.845	0.775	1.68
Aipa3463_comp0_c0_seq33	9.73	0.33	1.87333	0.45	1.88333	0.8	1.415	2.26	3.41667
Aipa3463_comp0_c0_seq7	9.43	0.15	2.76333	0.405	2.53	1.07667	1.94	1.685	5.21667
Aipa34652_comp0_c0_seq2	202.653	0.183333	0	0	0	0	0	0	0
Aipa3466_comp0_c0_seq1	19.2933	0	0.03	0	0	0	0	0.015	0.0133333
Aipa34689_comp1_c0_seq3	10.4167	0.2	1.23667	0.755	0.853333	1.68	0.995	0.21	0.923333
Aipa3468_comp0_c0_seq1	13.9033	2.72333	1.19	2.88	8.22333	5.62667	2.55	2.76	1.96
Aipa34725_comp0_c0_seq2	40.0333	6.65667	0.846667	2.33	4.08667	3.83	3.18	4.84	2.46
Aipa34771_comp1_c0_seq1	47.07	0.0766667	0.0766667	0	0.0733333	0.04	0	0.04	0.283333
Aipa34779_comp2_c0_seq3	10.69	3.73667	3.61	1.745	4.61333	3.31667	4.105	2.14	3.55
Aipa34872_comp1_c0_seq2	4.31	0.586667	1.05	2.425	1.03	2.02333	1.34	1.51	1.39333
Aipa35000_comp3_c0_seq18	8.53	2.85333	3.42667	1.515	2.96667	2.46667	3.185	1.985	4.81333
Aipa35039_comp0_c0_seq1	4.45667	0.553333	0.00666667	0.06	0.09	0.0566667	0	0	0.01
Aipa35190_comp1_c0_seq1	39.37	0.14	2.49667	14.38	7.27	9.16667	11.615	0.34	5.23667
Aipa35242_comp0_c0_seq1	10.4533	0.186667	0.333333	1.785	2.26667	2.62	2.34	0.42	2.20667
Aipa35324_comp0_c0_seq1	6.44333	2.18667	5.83667	3.92	2.86333	4.4	5.265	3.46	3.20333
Aipa3536_comp0_c0_seq1	4.71333	0.0366667	0.193333	0.14	0.0633333	0.233333	0.06	0.1	0.706667
Aipa35392_comp1_c0_seq7	11.9533	2.20333	2.47333	2.705	4.18	4.13667	4.59	1.88	4.42
Aipa35492_comp0_c0_seq1	5.67333	3.18	3.12	1.965	3.22333	2.64667	2.16	2.46	2.87667
Aipa35493_comp1_c0_seq1	14.7733	7.38	5.70667	4.84	7.19333	7.3	8.83	5.45	8.02
Aipa35508_comp1_c0_seq2	9.47333	0.913333	0.05	0.275	0.26	0.37	1	0.245	0.743333
Aipa35678_comp0_c0_seq1	4.97333	0	0	0	0	0	0	0	0
Aipa35720_comp0_c0_seq1	9.07333	2.02	0.696667	0.995	0.0133333	0.0166667	0.16	0.015	0.0266667
Aipa3581_comp1_c0_seq1	9.52333	0.94	0.783333	1.785	2.74	3.05333	1.835	0.075	1.01333
Aipa35866_comp0_c0_seq2	4.04333	0.536667	0.323333	0	0.563333	1.17333	1.78	0.985	1.31
Aipa35897_comp0_c0_seq4	5.35	0.0133333	0.14	0.1	0.293333	0.273333	0.31	0.015	0.296667
Aipa35901_comp0_c0_seq2	19.0867	0	0	0	0	0	0	0	0
Aipa35903_comp0_c0_seq1	15.22	0	0	0	0	0	0	0	0.0133333
Aipa35909_comp0_c0_seq2	29.6733	3.34333	4.57333	6.115	7.06	5.36	3.87	1.85	3.74333
Aipa35950_comp2_c0_seq1	4.01	0.186667	0.286667	0.515	1.10667	1.31667	1.01	0.235	0.546667
Aipa35999_comp2_c0_seq3	4.62667	2.14333	2.04667	1.49	1.87333	2.58667	2.82	1.74	2.47
Aipa36004_comp1_c0_seq1	12.0033	1.9	0.0966667	0.195	0	0	0	0	0
Aipa36012_comp0_c0_seq2	8.25333	1.18	0.14	0.08	0.17	0.0733333	0.085	0.065	0.29
Aipa36057_comp0_c0_seq1	51.78	0	0	0	0	0	0	0	0
Aipa36083_comp0_c0_seq1	108.31	0	0	0	0	0	0	0	0
Aipa36129_comp0_c0_seq4	43.0967	24.06	13.7933	17.79	20.4167	19.68	24.91	13.81	17.6967
Aipa36132_comp0_c0_seq1	31.1867	1.83	2.77333	3.085	8.52667	6.33	7.36	5.435	8.77333
Aipa36140_comp1_c0_seq1	4.33667	1.14667	0	0	0	0	0	0	0
Aipa36229_comp2_c0_seq31	5.66333	0	0.22	1.28	2.35667	1.08333	2.02	2.085	1.64333
Aipa3629_comp0_c0_seq1	68.8467	0	0.00666667	0	0	0	0	0	0.01
Aipa36322_comp0_c0_seq1	4.00333	1.86	2.30667	2.635	2.32	1.41	1.445	2.405	1.61
Aipa36324_comp1_c0_seq9	7.02	4.90667	3.31333	2.285	3.02333	2.86667	3.42	3.36	3.81
Aipa36329_comp0_c0_seq1	8.5	2.54333	1.36333	1.115	1.99	1.26	3.34	2.055	4.30333
Aipa3633_comp1_c0_seq1	8.40333	0.426667	0.0433333	0.605	0.06	0.0866667	1.075	0	0.313333
Aipa3633_comp1_c1_seq1	18.24	0.986667	0.166667	0.145	0.243333	0.216667	0.66	0	0.17
Aipa36342_comp1_c0_seq3	5.74667	1.48	2.32333	2.62	1.90333	1.86	1.775	1.925	1.80667
Aipa36490_comp0_c0_seq2	6.48667	0.673333	1.44333	0.09	2.73333	1.32	0.155	0.23	0.236667
Aipa36567_comp1_c0_seq7	15.3433	3.14	8.11	2.065	7.59333	5.91	6.78	2.655	7.26667
Aipa36609_comp3_c0_seq3	4.62333	1.38	1.43	0.43	1.52333	1.32	1.86	1.41	1.21333
Aipa36613_comp1_c0_seq1	11.5367	0.906667	1.23667	0.965	1.62667	1.41333	1.97	1.295	1.83333
Aipa36613_comp4_c0_seq1	18.2133	0.93	1.52	1.27	2.19	1.21333	2.46	0.55	2.15
Aipa36620_comp0_c0_seq1	5.68667	0.02	0.04	0.23	0	0	0.04	0	0.01
Aipa36700_comp1_c2_seq5	6.89	0.98	1.25333	0.09	1.82	2.16333	0.345	0.205	1.38667
Aipa36701_comp0_c0_seq1	7.8	0.693333	0.86	1.4	1.72667	1.86333	3.2	0.885	2.82333
Aipa36750_comp0_c0_seq1	4.06	0.03	0.38	3.04	0.326667	0.396667	2.78	0.14	0.32
Aipa36750_comp1_c0_seq1	52.3433	0.49	1.03667	2.905	4.14333	7.81333	5.37	1.48	3.28667
Aipa36798_comp0_c0_seq1	4.23667	0.14	0.00666667	0.115	0	0	0	0	0.01
Aipa3687_comp1_c0_seq2	10.24	4.74667	2.88667	1.985	3.20333	3.21	3.15	2.005	4.17667
Aipa36909_comp0_c0_seq3	10.97	1.73333	1.78	0.56	4.17667	2.94667	1.36	0.56	1.48
Aipa36923_comp0_c1_seq1	7.47667	0.06	2.45333	0.725	2.53333	1.97	3.295	0.95	2.43333
Aipa36935_comp0_c0_seq1	15.22	1.90333	0.836667	0	1.01667	0.396667	0	0	1.54667
Aipa37011_comp0_c0_seq1	9.63667	2.17333	1.22	0.78	2.65333	2.04	2.885	1.46	3.32333
Aipa37121_comp0_c0_seq2	9.31333	0	0.4	0.04	0.243333	0	0	0	0
Aipa37183_comp0_c0_seq1	6.59333	3.51	0.75	0.05	0.513333	0.0566667	0.05	0.01	2.30333
Aipa3725_comp0_c0_seq3	7.25667	2.01667	1.24333	0.97	0.63	0.983333	0.295	1.61	0.336667
Aipa37262_comp0_c0_seq1	12.5133	0.44	0.496667	0.805	0.673333	2.14667	1.645	0.415	1.06333
Aipa37302_comp0_c0_seq1	7.43333	2.8	2.10667	1.66	2.82	2.75	3.59	2.1	3.53667
Aipa37326_comp0_c0_seq4	11.13	8.23	5.19667	5.53	5.02333	6.52333	4.81	4.15	6.03667
Aipa3736_comp0_c0_seq1	4.02	0.7	1.25	1.35	1.46	1.67333	1.57	1.02	1.63667
Aipa37481_comp0_c0_seq1	5.74667	2.56	2.80667	1.525	2.55333	1.45	2.83	2.27	2.78667
Aipa37528_comp0_c0_seq1	6.84667	2.89333	5.65	5.745	4.83667	3.65667	4.45	2.74	5.26333
Aipa37608_comp0_c0_seq1	4.03333	0.25	0.64	0.685	0.873333	0.856667	1.185	0.805	1.67333
Aipa3765_comp0_c0_seq1	9.56	1.11667	2.77333	0.365	0.98	1.27333	1.38	2.5	2.49
Aipa37662_comp0_c0_seq1	8.00667	0.743333	0.45	1.23	1.53333	1.72333	2.33	1.045	2.15333
Aipa37782_comp0_c0_seq4	11.2133	4.58667	5.97667	1.78	4.09333	3.05667	5.095	2.365	5.04333
Aipa37829_comp1_c0_seq2	6.34333	0.316667	0.41	0.885	0.82	0.92	1.385	0.545	0.833333
Aipa37853_comp0_c0_seq1	14.3367	0.82	0.273333	4.46	0.73	1.08333	0	1.215	0.04
Aipa37890_comp1_c0_seq1	4.05333	0.63	2.23	1.515	0.996667	1.06667	1.925	0.61	1.44667
Aipa37906_comp1_c1_seq4	11.3567	3.54	3.56333	4.865	3.79333	4.89	5.08	1.92	4.18667
Aipa37909_comp3_c0_seq1	4.51333	1.22	1.26667	0.585	1.09667	1.03	1.36	1.29	1.48667
Aipa37914_comp8_c0_seq3	29.76	8.6	9.02667	7.64	10.0433	10.2533	13.43	6.78	10.78
Aipa37990_comp1_c0_seq1	368.173	0.106667	0.00666667	0	0.01	0	0	0.01	0
Aipa38008_comp0_c0_seq1	42.3867	0.0466667	0.0766667	0	0	0.0466667	0.12	0	2.56
Aipa38023_comp1_c0_seq4	8.68333	4.69667	2.68667	2.255	3.28333	2.44667	4.18	2.63	4.2
Aipa38060_comp0_c0_seq1	5.92333	0.116667	5.54667	0.035	0.05	0	0.12	0.765	0.463333
Aipa38147_comp0_c0_seq1	5.19333	0.126667	0.186667	0	0.0433333	0.146667	0.025	0.015	0
Aipa38163_comp0_c0_seq2	5.46667	1.63667	0.31	0.235	1.36	0.593333	0.04	0.03	0.106667
Aipa38232_comp0_c0_seq4	37.2267	0.156667	2.04667	7.895	8.36333	9.30333	8.775	0.205	6.99667
Aipa38236_comp1_c0_seq1	6.91	2.54667	3.39667	2.465	3.10667	2.8	3.08	1.605	2.25
Aipa38300_comp0_c0_seq9	37.8433	0.03	0.0133333	0.025	0.143333	0.05	0.24	0.075	0.0233333
Aipa38309_comp4_c0_seq1	6.55667	1.95333	1.81	2.195	2.89	2.03333	2.63	1.22	2.79333
Aipa38311_comp0_c0_seq1	6.30333	0.45	2.46667	1.44	1.63	0.963333	2.35	0.125	2.88333
Aipa3831_comp3_c0_seq1	7.07	0.13	1.64	0.405	2.02333	1.19	1.25	0.22	1.04
Aipa38333_comp0_c0_seq1	21.7467	0.416667	0.786667	3.375	3.18	5.56667	4.22	1.135	2.82667
Aipa38365_comp0_c0_seq2	16.7533	0.24	0.24	5.21	3.42	2.86667	6.935	0.465	2.89667
Aipa38428_comp3_c0_seq15	11.5933	4.75	5.8	3.025	5.07333	3.79667	5.25	4.065	5.45667
Aipa38428_comp3_c0_seq17	9.97	2.73	2.29333	0.425	2.68	0.986667	2.985	1.1	2.97667
Aipa38505_comp1_c0_seq1	7.13	0.496667	0.833333	3.755	2.33333	2.17	2.855	0.63	1.1
Aipa38624_comp0_c0_seq1	9.23667	1.02333	1.56667	0.17	5.60667	3.85333	1.07	0.76	1.12333
Aipa38671_comp0_c0_seq5	47.8967	10.8267	2.12667	0	2.93333	0	0	0	0
Aipa38674_comp0_c0_seq1	4.99667	0	0.17	0.675	1.4	1.06	0	0	0.27
Aipa3867_comp1_c0_seq1	39.5633	1.04667	2.02667	3.645	8.09	3.74	0.355	0.025	0.443333
Aipa38689_comp1_c0_seq1	15.3333	0.863333	2.05	4.675	4.35667	4.1	4.325	3.01	4.70667
Aipa3872_comp0_c0_seq1	4.79	0.893333	0.626667	0.415	0.59	1.13333	1.32	0.1	1.27333
Aipa3885_comp2_c0_seq7	14.13	6.70333	8.47667	3.93	9.89333	7.08667	7.415	4.46	7.77
Aipa38883_comp0_c0_seq1	4.08333	0.0733333	0.0633333	0.155	0.446667	0.416667	0.685	0.065	0.596667
Aipa38927_comp0_c0_seq1	131.8	0	0	0	0	0	0	0	0
Aipa3913_comp0_c0_seq1	6.72667	0.0366667	0	0.19	0.0333333	0	0.035	0.05	0.6
Aipa39219_comp3_c0_seq1	4.40333	1.09	1.12	0.96	1.62	1.1	2.21	1.055	1.24
Aipa39442_comp1_c0_seq1	15.0833	1.54333	1.09333	0.215	5.89333	1.00333	3.625	7.585	4.60333
Aipa3944_comp0_c0_seq1	12.9167	1.03333	4.24333	1.545	4.11667	2.76333	2.575	0.795	2.08
Aipa394_comp4_c0_seq1	9.75	4.15333	2.59	1.98	4.21667	2.42	4.17	1.875	4.01667
Aipa3971_comp1_c0_seq1	6.27667	0.656667	1.20333	0.585	2.37	1.76	1.47	1.025	1.19333
Aipa39807_comp1_c0_seq1	5.73	0	0.416667	0.05	0.11	0.1	1.21	0.02	0.853333
Aipa39817_comp0_c0_seq1	8.26	0	0.0133333	0.32	0.21	1.89667	2.56	0.02	1.21333
Aipa3981_comp0_c0_seq6	13.0267	7.44	2.27667	3.825	6.3	6.87	4.595	0.78	4.12667
Aipa39823_comp0_c0_seq1	8.52667	0	0.0166667	0.17	0.0333333	0.733333	0.845	0	0.123333
Aipa39864_comp0_c0_seq1	18.8067	11.72	9.08667	5.525	10.0133	7.71333	9.45	6.705	8.42333
Aipa39933_comp0_c0_seq2	6.65333	1.38	2.51667	3.065	2.59333	3.58	2.495	1.26	1.27333
Aipa39964_comp3_c0_seq10	29.3433	3.03333	4.32	4.295	4.03	6.51333	6.15	2.44	4.16667
Aipa3998_comp0_c0_seq2	6.19	0.26	0.9	1.145	1.82333	1.39667	2.44	2.745	2.18333
Aipa39996_comp0_c0_seq1	54.81	14.4367	5.90333	0.315	2.06333	4.87667	1.445	0.51	3.29333
Aipa40044_comp0_c0_seq1	11.2767	2.62333	8.10667	1.745	5.71333	3.97	3.905	1.61	3.44667
Aipa40205_comp1_c0_seq4	12.4867	3.16333	1.54667	4.585	3.92333	5.90667	3.635	0.85	3.27333
Aipa40263_comp0_c0_seq1	7.27667	1.21333	0.656667	1.46	2.21667	2.65667	3.22	6.45	3.3
Aipa40301_comp0_c0_seq1	9.66333	0.26	0.09	7.31	1.15	1.05333	0.545	0	0.0733333
Aipa4033_comp0_c0_seq1	11.8667	1.87667	0.283333	4.39	2.35333	0.553333	0	0	0
Aipa4033_comp0_c0_seq2	41.5467	2.36667	1.07667	0.54	1.63667	0.24	0	0.01	0
Aipa40520_comp0_c0_seq1	6.32667	0.13	0.21	1.1	1.03	2.00667	0.965	0.21	0.583333
Aipa40576_comp0_c0_seq2	16.2633	0	0.0133333	1.03	0.35	0.186667	0.145	0	0.28
Aipa40596_comp0_c0_seq1	6.12333	1.52	4.24667	1.195	3.74667	2.34667	2.9	1.105	2.00333
Aipa4068_comp0_c0_seq34	10.1633	5.18333	4.56667	2.48	4.68667	4.28	5.13	1.13	3.61333
Aipa40942_comp0_c0_seq1	5.45333	2.17333	0.4	0.205	0.366667	0.353333	0.305	0.11	0.49
Aipa41063_comp0_c0_seq2	23.8133	0.93	3.08667	0.255	0.0466667	0.456667	0.15	0.04	0.0566667
Aipa41068_comp0_c0_seq1	4.78667	0	0	0	0	0	0	0	0
Aipa41170_comp2_c0_seq1	4.6	0	0.213333	0.18	0.3	0.353333	0.37	0.105	0.653333
Aipa41318_comp0_c0_seq7	4.26667	0.96	0.88	0.95	1.92667	2.15667	1.125	1.21	1.02
Aipa41341_comp0_c0_seq10	13.5733	3.83	2.49667	0.72	1.19333	1.94667	2.285	0.305	1.87333
Aipa4134_comp2_c0_seq14	4.58333	0.0533333	0.12	1.135	0.576667	0.72	1.445	0.395	1.57
Aipa41350_comp1_c0_seq14	4.06	1.03333	1.72667	1.085	1.78333	1.60667	1.85	0.46	1.62333
Aipa4136_comp0_c0_seq1	12.6633	0.693333	0.86	3.105	2.21	3.69	3.995	0.295	2.13
Aipa41379_comp0_c1_seq1	4.54333	0	0.0666667	0.195	0.0666667	0.233333	0.65	0.085	0.373333
Aipa41390_comp0_c0_seq1	9.28	0.04	0.143333	4.975	0.673333	1.28333	1.07	0.015	0.496667
Aipa41416_comp0_c0_seq1	19.1333	0	0.133333	0.04	0.0666667	0.0133333	0.025	0.035	0.0133333
Aipa41423_comp0_c0_seq1	7	0.103333	0	0.785	0.633333	0.236667	0.15	0	0.06
Aipa41439_comp0_c0_seq1	11.0133	0.196667	0.01	0.66	0.506667	0.303333	0.07	0	0.103333
Aipa41448_comp0_c0_seq1	31.48	0.673333	0.963333	12.72	5.29333	8.71	9.11	3.67	6.32667
Aipa41451_comp0_c0_seq2	27.5733	0.32	0.883333	9	5.06667	6.53667	6.105	3.405	3.95
Aipa4147_comp0_c0_seq2	5.88	0.65	0.52	3.09	1.65667	2.26	2	1.835	1.87
Aipa41506_comp1_c0_seq1	6.05333	0.643333	0.296667	1.215	1.35333	1.77667	1.235	0.775	0.856667
Aipa41536_comp4_c0_seq17	5.96333	2.17667	2.02333	1.28	2.80333	2.82333	3.145	2.665	2.86667
Aipa41713_comp0_c0_seq18	5.91333	2.71667	2.56333	2.345	2.45	2.33	2.905	1.77	2.19333
Aipa41714_comp0_c0_seq1	7.85	0.0433333	0.393333	0.595	1.57667	1.60333	0.19	0.625	0.236667
Aipa41750_comp0_c0_seq1	4.11667	0.0366667	0.3	0.045	1.21	1.44667	0.135	0.25	0.24
Aipa41857_comp1_c0_seq3	13.5433	8.75	9.25333	4.7	6.42	4.22	8.025	11.59	7.57333
Aipa41864_comp0_c0_seq1	52.3767	0	0.0133333	0.085	0.406667	0.596667	1.825	0.16	1.22667
Aipa41865_comp0_c0_seq1	71.4167	0	0	0.315	0.0966667	0.226667	0.635	0.065	0.333333
Aipa41873_comp0_c0_seq2	8.94333	0.543333	2.02333	1.7	0.596667	1.19667	2.305	0.415	1.72333
Aipa41963_comp0_c0_seq1	19.7533	0	0.0133333	0	0	0	0	0	0
Aipa41963_comp2_c0_seq1	43.8767	0.316667	0.0266667	0	0.00666667	0	0.13	0	0.216667
Aipa42053_comp0_c0_seq2	9.30667	0	0.06	0.155	0.326667	0.903333	0.4	0.085	0.0766667
Aipa4205_comp0_c0_seq1	12.07	0	0	0	0	0.0333333	0	0	0.0333333
Aipa42078_comp1_c0_seq2	6.48667	0.503333	1.81333	0.42	1.00667	0.403333	1.865	1.21	1.99
Aipa42084_comp0_c0_seq1	6.38667	1.01	0	0	0	0	0	0.02	0.0166667
Aipa42125_comp0_c0_seq1	4.51	0	0.05	2.28	1.01333	1.15	0.915	0.21	0.233333
Aipa42139_comp10_c0_seq11	21.6767	6.90333	5.17	8.675	8.62333	10.7467	10.03	10.84	8.25667
Aipa42165_comp1_c0_seq2	6.86	2.40333	0.886667	1.325	1.13333	1.41	1.535	0.725	1.55
Aipa42175_comp1_c0_seq16	11.9433	3.21	2.95333	2.14	5.07667	3.65333	5.25	2.085	5.88667
Aipa42196_comp0_c0_seq2	4.15333	0	0.0966667	0	0.0666667	0.1	0.095	0.185	0.126667
Aipa422_comp0_c0_seq1	8.72	2.40667	3.05667	2.475	2.38667	2.39	4.415	1.17	3.00667
Aipa42358_comp1_c0_seq2	6.54667	1.79	0.96	0.575	2.16333	0.35	0.93	0.795	0.516667
Aipa4242_comp0_c0_seq2	7.50333	0.2	0.04	0	0.423333	0.356667	0.025	0.19	0.0366667
Aipa42430_comp1_c0_seq2	7.56	6.64	4.30333	5.87	5.11	6.14667	5.23	3.665	4.07
Aipa42449_comp4_c0_seq1	8.67667	3.51333	2.30333	1.535	4.91	1.91	2.89	1.625	3.63333
Aipa42471_comp0_c0_seq1	83.9333	7.69333	9.82333	12.525	24.4233	9.35667	16.12	5.22	12.7267
Aipa42506_comp2_c0_seq1	3216	527.623	7.62667	58.545	31.3667	3.1	9.915	5.955	9.55333
Aipa42528_comp1_c0_seq1	18.1333	1.44	3.68333	2.125	7.15	2.06333	7.795	3.515	6.48667
Aipa4252_comp0_c0_seq1	12.2533	0.833333	0.95	0.85	1.27333	1.84667	1.94	0.795	1.66333
Aipa42595_comp3_c0_seq1	17.0467	4.81333	4.68	5.34	5.43333	6.73667	7.965	4.39	6.25667
Aipa42691_comp1_c0_seq2	8.34	3.87	1.25	0.785	2.21333	2.06	2.325	1.525	3.32333
Aipa42848_comp0_c0_seq1	18.06	0.21	3.43	2.99	3.53333	6.66	1.78	0.395	9.55333
Aipa4298_comp0_c0_seq1	8.08333	0	0.05	0.215	0.216667	0.11	0.245	0.2	0.483333
Aipa4298_comp0_c1_seq2	7.66333	0.05	0.06	0.11	0.143333	0.113333	0.5	0.03	0.38
Aipa43085_comp4_c0_seq5	10.8767	5.43667	4.31	2.945	4.46	5.75	5.855	5	5.84333
Aipa43118_comp1_c0_seq1	28.19	2.27333	10.2367	0.83	14.5233	7.72667	0.855	0.6	0.11
Aipa43256_comp0_c0_seq1	466.567	135.86	0.13	5.3	0.496667	0	0	0	0
Aipa43294_comp0_c0_seq2	8.62667	5.28667	2.47	2.03	2.09333	2.76	2.49	1.495	2.96
Aipa433_comp0_c0_seq1	9.05	2.08667	1.80333	0.975	2.29	1.97667	3.735	1.8	3.17
Aipa43660_comp0_c0_seq1	6.68	0.143333	0.226667	0	0.0833333	0	0.785	0	0.14
Aipa43668_comp1_c0_seq1	4.39333	1.50667	1.49333	0.98	1.59667	1.64333	1.87	0.905	1.93
Aipa43676_comp0_c0_seq2	18.7267	10.53	8.26333	10.4	7.51333	7	7.375	8.72	7.33
Aipa43679_comp0_c0_seq1	7.36333	3.59333	3.07	3.37	3.63667	3.37667	4.445	3.77	4.74333
Aipa43680_comp0_c0_seq2	9.55	0.11	0.71	2.065	2.01	2.06667	2.645	1.42	2.08
Aipa43697_comp0_c0_seq2	5.31	0.176667	0.306667	0.38	0.966667	0.623333	1.04	0.37	0.58
Aipa43752_comp1_c0_seq2	5.27667	0.08	0.47	0.62	1.05333	1.45667	1.65	0.37	1.28333
Aipa43760_comp1_c0_seq6	11.5033	0.493333	1.54333	0.205	0.643333	0.553333	0.515	0.215	0.396667
Aipa4377_comp2_c0_seq1	5.60333	0.86	1.99667	0.525	3.38333	1.3	1.39	0.475	0.983333
Aipa43822_comp0_c0_seq1	9.61	0.0566667	0.03	1.01	0.106667	0.63	0.35	0.09	0.44
Aipa43841_comp0_c0_seq1	91.6	76.15	72.22	47.385	60.4933	63.9167	58.67	87.145	54.82
Aipa43844_comp1_c0_seq2	5.03667	0.47	0.69	2.99	1.34	0.956667	0.585	0.535	0.313333
Aipa43886_comp0_c0_seq3	15.0733	1.94	1.99333	0.13	5.22	0.03	0.465	1.005	0
Aipa4388_comp5_c0_seq1	6.26	2.22667	2.04333	1.885	2.55	2.49	3.45	1.825	3.04333
Aipa43919_comp0_c0_seq2	5.07667	2.62	2.53333	4.49	2.28333	2.67333	3.46	3.295	3.58333
Aipa43940_comp0_c0_seq6	5.72667	0.713333	1.62333	0	0.263333	0	0.065	0.1	0.186667
Aipa43995_comp0_c0_seq2	11.3767	2.14333	2.67667	3.245	3.95	3.47333	4.91	3.015	4.72667
Aipa44053_comp3_c0_seq11	10.87	3.99667	1.45	1.205	1.33667	1.95667	2.8	0.92	3.3
Aipa44058_comp0_c0_seq1	5.65	0.316667	1.33333	1.805	2.09333	1.98333	1.6	1.175	2.19667
Aipa44060_comp1_c0_seq1	6.10667	0.356667	1.48667	1.555	1.76333	2.17333	2.2	0.99	1.94333
Aipa44072_comp0_c0_seq2	41.2567	1.20667	4.65667	0.125	1.37333	2.96333	4.58	1.965	7.11667
Aipa44086_comp0_c0_seq1	21.0833	1.19667	2.06	6.22	5.79333	4.37	4.675	0.34	2.91333
Aipa440_comp0_c0_seq2	8.49667	0	0	0.77	0	0	0.125	0	0.48
Aipa440_comp1_c0_seq1	11.8933	0	0	0.32	0.236667	0.71	0.05	0	0.626667
Aipa44161_comp2_c0_seq18	4.13	0.476667	0.233333	0.35	0.47	0.373333	0.345	0.13	0.116667
Aipa44165_comp2_c0_seq1	5.51	0.166667	0.0233333	0.08	0.31	0.16	0.185	0.075	0
Aipa44192_comp0_c0_seq1	6.49	0	0	0.045	0.0333333	0.163333	0.255	0	0.206667
Aipa44293_comp0_c0_seq2	19.0633	0.906667	7.07333	16.22	17.0933	5.82667	4.01	0.24	0.973333
Aipa44303_comp0_c0_seq2	8.41667	2.84	2.57	3.19	2.93	2.83667	4.18	2.575	3.67333
Aipa44304_comp0_c0_seq1	12.7033	5.56667	5.06667	3.4	4.12333	3.85	4.25	4.47	4.52333
Aipa44342_comp0_c0_seq3	6.55	0.556667	0.53	1.845	1.52333	1.96333	2.43	1.26	1.44
Aipa44365_comp1_c0_seq1	28.6467	9.00667	5.1	5.16	7.92333	7.39333	10.615	6.075	12.23
Aipa44390_comp1_c0_seq2	19.5067	3.47667	6.90667	3.93	2.78667	3.31333	2.755	1.91	3.45333
Aipa44391_comp2_c0_seq1	14.72	0.903333	1.97	1.74	1.95333	2.79667	2.12	0.89	2.12667
Aipa44396_comp1_c0_seq1	4.51333	3.05333	2.29333	1.665	1.11	1.1	2.26	1.37	1.79
Aipa44399_comp0_c0_seq1	17.56	2.70667	5.87	1.455	2.11667	2.51333	2.255	1.295	2.68
Aipa44430_comp0_c1_seq1	65.0833	1.19333	0.343333	0.44	53.8233	2.96667	0.625	0.82	0.47
Aipa44592_comp3_c0_seq1	9.10333	5.85333	4.45	2.155	3.01333	2.69333	3.21	2.14	3.65333
Aipa44606_comp0_c0_seq4	18.47	4.57667	4.87	2.12	6.18333	3.79333	2.84	1.685	3.22
Aipa44632_comp0_c0_seq1	4.91333	0.32	0.143333	0.1	0.0566667	0.04	0.195	0.01	0.653333
Aipa44724_comp0_c0_seq1	4.79	0	0	0.38	0.276667	0.426667	0.115	0	0.413333
Aipa44732_comp0_c0_seq1	4.25	0.143333	0.333333	0.935	1.68333	0.283333	0.095	0.195	0.07
Aipa4479_comp1_c0_seq1	26.9933	1.74333	0.656667	1.12	2.96333	1.45667	0.28	0.275	1.19667
Aipa447_comp2_c0_seq1	4.84333	0.0866667	0.22	2.88	0.473333	0.79	1.055	1.59	0.953333
Aipa447_comp2_c1_seq1	6.69333	0.19	0.383333	4.335	0.836667	1.64333	2.005	2.6	1.6
Aipa44842_comp0_c0_seq3	6.60667	0	0.0866667	0.155	0.19	0.463333	0.235	0.035	0.623333
Aipa4493_comp0_c0_seq1	17.2633	5.14	6.36	9.045	10.0733	4.44333	2.68	1.92	1.29333
Aipa44997_comp1_c0_seq1	5.19	1.21333	1.74667	1.33	2.49	2.17667	2.315	2.235	2.59667
Aipa45006_comp1_c0_seq1	251.713	0.203333	0	0	0	0	0	0	0
Aipa45006_comp2_c0_seq1	317.413	0	0	0	0	0	0	0	0
Aipa45065_comp0_c0_seq3	9.32	3.21	2.06333	5.115	2.18333	3.05	3.02	3.35	3.58333
Aipa45067_comp0_c0_seq1	6.7	2.63	1.47333	1.055	1.35333	1.22667	1.775	1.09	2.80333
Aipa45109_comp3_c0_seq1	10.1067	0.0433333	0.0266667	0	0.03	0.0233333	0.155	0	0.0166667
Aipa45109_comp3_c1_seq1	11.43	0	0.05	0.065	0.0333333	0	0	0	0
Aipa45114_comp1_c0_seq1	4.41667	0.16	0.103333	0.07	0.0533333	0.116667	0.73	0.155	0.246667
Aipa45217_comp2_c0_seq2	6.21	3.17	1.7	2.07	1.57667	1.5	1.155	2.78	1.86
Aipa45217_comp6_c1_seq5	10.9533	8.02	4.99333	5.24	4.74667	4.71667	6.625	7.465	7.08
Aipa45232_comp0_c0_seq2	4.63	0.0733333	0.183333	1.125	0.73	1.00667	1.405	0.12	0.34
Aipa45232_comp1_c0_seq1	5.04333	0.133333	0.363333	1.14	1.04333	1.72	0.965	0.45	0.446667
Aipa45232_comp2_c0_seq1	4.35	0.333333	0.693333	3.875	0.84	0.713333	1.485	0.545	0.46
Aipa45285_comp0_c0_seq2	8.13	2.46667	2.66667	0.9	1.45333	2.53333	2.94	1.325	2.14667
Aipa45290_comp0_c1_seq1	14.7533	0.696667	2.64333	2.54	2.41667	2.46333	4.145	0.405	6.38667
Aipa45375_comp0_c0_seq1	5.78667	0.0733333	0.05	0.335	0.533333	0.516667	0.12	0.005	0.06
Aipa45384_comp0_c0_seq1	8.52667	1.04	3.80667	1.045	4.56667	3.17333	3.675	0.775	1.68
Aipa45401_comp3_c0_seq8	10.6767	7.76	5.8	3.845	4.82667	5.72	5.73	9.56	6.33667
Aipa4540_comp0_c0_seq2	6.89	1.54	1.46667	0.7	1.34333	1.05333	0.855	0.515	1.21333
Aipa45413_comp0_c0_seq6	9.03333	2.48333	5.61	1.365	5.00333	1.99333	3.87	1.135	2.13333
Aipa45424_comp1_c1_seq14	9.26333	3.08333	4.43667	1.87	4.55333	3.64	5.375	1.43	4.36333
Aipa45427_comp1_c0_seq2	9.83667	1.46333	1.76667	0.545	3.51667	2.83	2.405	1.875	4.35333
Aipa45444_comp2_c0_seq1	7.7	3.21333	0.756667	1.515	0.81	1.77667	3.4	0.105	2.69333
Aipa45456_comp1_c0_seq1	4.61667	0.956667	0.71	0	0.79	0.993333	1.435	1.055	1.54333
Aipa45583_comp0_c0_seq1	60.86	0	0	0	0	0	0	0	0.01
Aipa45586_comp0_c0_seq1	4.93667	0.856667	1.6	0.035	0.963333	0.203333	0.49	0.3	0.916667
Aipa45589_comp0_c0_seq1	9.42	3.30333	3.36667	0.495	2.93	1.73667	1.66	1.555	4.81
Aipa4560_comp0_c0_seq1	4.96	0	0.146667	0.33	0.143333	0.216667	0.26	0.1	0.243333
Aipa45613_comp0_c0_seq1	9.54333	2.29333	2.18333	1.965	2.88	1.73	3.38	1.705	3.06
Aipa45623_comp0_c0_seq2	7.72333	1.47667	1.40667	1.465	3.19667	1.83333	2.72	1.57	2.72333
Aipa45682_comp0_c0_seq1	26.5267	2.83	2.92333	4.14	0.923333	1.59	0.7	1.685	1.04333
Aipa45688_comp0_c1_seq1	7.86333	5.85667	4.09333	4.095	4.21	3.72333	4.335	1.98	2.46
Aipa45738_comp0_c0_seq2	5.31	2.3	0.443333	0.14	1.44	0.92	1.25	2.69	1.94667
Aipa4577_comp0_c0_seq1	4.41333	0	0.0166667	0	0	0	0	0	0
Aipa4585_comp1_c0_seq1	6.78333	0	0.123333	0.325	0.75	0.97	2.02	0.24	1.12333
Aipa45861_comp0_c1_seq1	6.69333	0	3.24333	0	2.91	0	0	0	0
Aipa45862_comp0_c0_seq1	8.09	0.136667	0	0	0.103333	1.59667	0.15	2.145	0.03
Aipa45881_comp2_c0_seq4	7.37667	3.30667	2.51667	2.745	2.61333	3.58	3.8	2.825	3.90667
Aipa45942_comp4_c0_seq3	16.93	9.10667	4.53	5.42	7.87667	6.64667	9.645	3.435	6.15333
Aipa46002_comp0_c0_seq1	6.31	2.96333	0.826667	0.635	1.53667	0.72	0.98	0.37	0.613333
Aipa4606_comp4_c1_seq1	22.1767	0.47	1.25333	0.26	2.45	4.23	4.96	4.905	4.50333
Aipa4607_comp0_c1_seq6	16.2733	8.26	6.86333	5.825	6.81	6.24333	9.73	6.315	9.67333
Aipa4623_comp1_c0_seq1	17.7267	3.63333	1.91333	2.615	4.41667	4.98333	4.815	3.54	5.20333
Aipa4635_comp0_c0_seq3	6.01667	1.12667	2.86333	1.225	3.00333	1.25667	2.725	0.88	2.14
Aipa46484_comp2_c0_seq6	5.48333	1.23667	0.663333	1.145	1.51333	1.45	2.955	0.82	1.82667
Aipa46559_comp0_c0_seq1	12.8	0.15	0.56	1.445	2.98333	3.47333	2.855	1.665	3.26333
Aipa46624_comp0_c0_seq4	18.1533	0.1	0.816667	0.865	0.996667	1.23333	2.805	0.64	1.87
Aipa46637_comp5_c0_seq3	6.29333	0.0166667	0.0133333	0	0.02	0.0533333	0.03	0	0.0333333
Aipa46673_comp1_c0_seq3	18.0667	6.44	5.36333	6.855	8.3	6.29667	9.615	4.265	8.22667
Aipa46772_comp1_c0_seq1	12.8633	5.92	1.56333	0.02	1.08667	0.583333	0.465	0.715	0.28
Aipa46782_comp0_c0_seq1	7.51	0	0	0.075	0	0	0.085	0	0.0866667
Aipa46794_comp0_c0_seq1	5.30667	0.466667	0.923333	0.27	1.68	0.94	1.78	0.835	2.33
Aipa46874_comp1_c0_seq3	23.9033	13.27	17.1433	7.345	16.8067	13.6867	13.33	8.065	11.8933
Aipa46881_comp3_c0_seq9	4.37667	1.22667	2.19	0.73	1.79	1.01333	2.185	1.08	1.52
Aipa46889_comp1_c0_seq2	10	2.07667	1.46667	0.8	1.34333	1.43667	2.365	1.065	2.08667
Aipa46901_comp4_c0_seq3	9.11	0.13	0.856667	3.66	1.93667	2.16667	2.66	1.265	2.17333
Aipa46985_comp0_c0_seq1	6	2.72	3.19	2.575	3.18667	3.95333	3.705	3.57	3.23
Aipa46989_comp0_c0_seq1	15.9167	0.136667	0.08	0.66	1.18	1.05667	1.205	0.155	0.43
Aipa47008_comp3_c0_seq1	8.76	0	0.01	0	0.05	0	0	0	0
Aipa47008_comp3_c0_seq2	5.82333	0	0	0	0	0	0	0	0
Aipa47012_comp0_c0_seq3	18.7133	2.73667	4.29667	8.74	0.636667	0.426667	1.81	2.805	6.24667
Aipa47038_comp0_c0_seq1	4.10667	0.47	0.556667	0.51	0.78	0.486667	0.195	0.135	0.203333
Aipa47043_comp0_c0_seq5	13.4633	2.42667	5.04333	1.235	4.79333	2.32667	1.43	1.58	1.68333
Aipa47059_comp0_c0_seq1	6.38667	3.19667	5.04	1.12	3.55	1.59	2.68	2.49	3.20333
Aipa4706_comp1_c0_seq2	14.93	5.22667	2.89	4.295	3.94667	7.51667	7.58	12.75	4.95333
Aipa47138_comp0_c0_seq1	5.87333	0	0	0.025	0.0466667	0.04	0	0	0.0366667
Aipa47160_comp1_c0_seq2	13.3033	4.02	3.03667	3.255	4.59333	5.14	5.535	3.01	5.56333
Aipa47172_comp2_c0_seq6	17.4733	7.37	3.93	4.065	3.81333	4.65333	5.645	1.33	3.88
Aipa47177_comp0_c0_seq1	79.2933	0.276667	0.0333333	27.99	3.52333	8.07	2.1	0	4.22
Aipa47202_comp0_c0_seq1	10.8033	1.23	1.61667	3.395	4.35667	4.09333	2.895	1.37	2.31333
Aipa47238_comp3_c0_seq3	4.76333	1.35667	2.06	1.785	2.1	1.12	2.785	1.645	2.08667
Aipa47288_comp0_c0_seq1	17.9	0.41	0.79	5.805	6.90333	3.09333	1.635	1.49	1.13667
Aipa47315_comp1_c0_seq3	17.3267	8.58667	7.69333	5.585	7.42	12.0567	9.07	7.035	7.42
Aipa47446_comp2_c0_seq1	9.59667	2.95	3.26667	2.365	3.76667	3.08333	4.855	3.19	4.69333
Aipa47547_comp0_c0_seq1	4.64	0.186667	0.12	0.08	0.383333	0.906667	0.535	0.35	0.9
Aipa47622_comp1_c0_seq1	5.14333	2.58	3.69333	0.755	1.84667	1.38667	2.175	4.315	2.34667
Aipa47630_comp0_c0_seq1	12.9233	0.25	0.193333	0.085	0.216667	0.37	0.205	0.02	0.206667
Aipa47668_comp0_c0_seq4	46.2333	18.25	16.4233	4.745	24.1367	20.2233	15.58	23.67	30.07
Aipa47668_comp1_c0_seq5	30.75	10.9667	8.65667	1.565	14.4033	10.5133	8.485	11.405	14.9433
Aipa47696_comp1_c0_seq1	13	3.4	4.98333	2.22	4.81667	4.89	5.455	2.165	6.69333
Aipa47737_comp2_c0_seq1	14.2367	7.53667	5.27667	1.125	5.15667	1.24333	3.665	6.055	3.44667
Aipa47744_comp0_c0_seq23	6.15	1.76	1.57	0.745	2.48	1.77667	2.765	2.195	2.94333
Aipa4776_comp0_c0_seq1	21.0833	8.09667	1.45	6.315	2.77333	4.40667	11.13	1.315	7.25333
Aipa47845_comp0_c0_seq1	29.1233	0.04	0	1.08	0.306667	0.483333	1.855	0	2.96333
Aipa47848_comp3_c0_seq1	12.4833	2.05	4.74333	1.83	2.92	2.50667	5.44	1.92	5.96667
Aipa47914_comp1_c0_seq1	7.05	3.42	3.04667	3.29	3.23667	3.99333	3.755	3.64	3.47333
Aipa47988_comp1_c0_seq1	5.03333	1.95667	0.14	0.025	0	0	0	0	0.0166667
Aipa48003_comp1_c0_seq6	7.10667	2.16667	1.85667	1.485	2.20333	2.31	2.515	1.335	2.48667
Aipa48040_comp0_c0_seq1	27.4233	0.133333	2.67	5.635	4.37	4.74	8.745	0.07	6.01333
Aipa48106_comp0_c0_seq2	9.50333	0.48	0.0533333	0	0	0.13	0	0.045	0.0466667
Aipa48106_comp1_c0_seq1	8.13667	1.25667	0.16	0.24	0.106667	0.0666667	0.065	0	0.136667
Aipa48112_comp0_c0_seq1	6.26667	3.15333	0.5	0.295	0.743333	0.52	1.34	0.4	0.87
Aipa48138_comp4_c0_seq7	7.57	2.65667	4.42667	1.75	4.93333	3.28667	4.375	1.325	2.54667
Aipa48146_comp0_c0_seq1	4.68333	0.0433333	0	0.135	0	0	0.04	0	0
Aipa48148_comp0_c0_seq1	24.3333	1.24	1.43	2.91	1.11	0.673333	0.065	0	0.86
Aipa48180_comp2_c0_seq1	4.92333	0.59	1.54667	0.28	1.73667	0.68	0.115	0.36	0.346667
Aipa48184_comp0_c0_seq8	11.1033	7.46	9.08667	4.715	6.84	7.01667	6.765	8.61	6.18
Aipa48200_comp0_c0_seq2	22.5967	3.67667	2.67667	5.275	6.09	6.37667	9.21	2.965	8.89333
Aipa48280_comp2_c0_seq7	11.1467	2.15333	1.23	1.17	4.28	1.87333	3.89	0.84	4.00667
Aipa48282_comp3_c0_seq4	10.1767	3.58333	3.21	1.81	4.52333	3.38333	5.645	3.05	4.61667
Aipa48284_comp2_c0_seq1	4.93	1.27333	0.853333	0.625	1.04	0.966667	1.115	0.52	0.653333
Aipa4830_comp0_c0_seq1	10.5633	1.82667	2.36	0.76	2.97	4.85667	2.93	1.97	0.846667
Aipa48316_comp4_c0_seq1	6.71667	1.28333	1.67	2.415	1.8	1.69	1.62	2.455	1.96
Aipa48333_comp1_c0_seq3	8.59333	2.26667	2.24333	4.075	3.51	2.83333	3.54	3.375	3.59
Aipa48370_comp0_c0_seq1	8.77333	3.38	1.54333	0.82	3.70333	2.19	3.7	3.07	2.33667
Aipa48371_comp0_c0_seq1	6.15667	0.433333	1.72	0.29	2.12667	1.14	0.875	2.795	1.08
Aipa48393_comp0_c0_seq1	14.6333	5.54333	2.95333	2.665	5.01667	5.18667	5.62	4.71	5.84667
Aipa48504_comp0_c0_seq1	9.11	0.23	0.06	2.355	1.78333	2.63333	2.495	2.295	0.923333
Aipa48513_comp0_c0_seq1	16.68	0.383333	0.03	5.335	3.35	5.23333	4.525	4.48	2.12
Aipa4853_comp0_c1_seq1	4.81333	0.546667	0.916667	1.05	1.28	1.34	2.21	0.77	1.31667
Aipa4855_comp1_c0_seq1	4.80333	1.31667	0.36	2.22	0.386667	0.573333	0.115	0	0.05
Aipa49028_comp0_c0_seq1	47.4567	0.136667	0.596667	0	0.0266667	0.0166667	0.04	0.04	0.0533333
Aipa49055_comp0_c0_seq1	184.593	1.67	3.01	5.135	37.6967	32.8033	3.595	1.26	0.736667
Aipa49067_comp0_c0_seq2	4.35667	0.95	0.873333	0.635	1.84	0.95	2.015	0.585	1.83667
Aipa4909_comp1_c0_seq11	25.79	10.37	6.63333	7.78	9.31333	8.21333	14.92	7.55	9.73333
Aipa49130_comp0_c0_seq1	23.6633	6.2	2.72	6.92	4.28333	5.39333	5.275	0.67	3.20333
Aipa49136_comp0_c0_seq1	1236.41	7.99	22.1	5.54	44.2667	10.8033	20.04	17.305	36.4833
Aipa49160_comp2_c0_seq1	12.1833	0.15	0.0266667	0.07	0	0.116667	0	0.09	0
Aipa49198_comp0_c0_seq1	4.25	2.35667	2.05	0.505	2.62333	2.21667	1.9	1.835	1.53333
Aipa49228_comp0_c0_seq1	9.82	2.55667	1.93	3.625	2.34667	3.82667	2.655	3.255	2.41333
Aipa49240_comp2_c0_seq16	4.41333	1.35333	1.28667	1.065	1.41333	1.86333	1.215	1.21	2.01333
Aipa49249_comp0_c0_seq1	15.2867	2.73333	0.333333	0.84	1.59667	1.75	2.02	8.595	3.73667
[truncated: 1,055 more rows]

## Sheet: RN-I GO
sample	population	pvalue	p-adjusted	RN-I: up-regulation in reproductive shoot tip	Pathway groups
5	31	0.000478171	0.000556344	brassinosteroid biosynthetic process	Plant hormones
5	25	0.00013641	0.000158915	brassinosteroid homeostasis
7	44	8.87249e-05	0.000103387	regulation of jasmonic acid mediated signaling pathway
22	273	4.96564e-05	5.78921e-05	response to salicylic acid
2	3	3.64576e-05	4.25078e-05	regulation of vegetative phase change	Transition from vegative phase to reproductive
22	157	2.82327e-09	3.2972e-09	vegetative to reproductive phase transition of meristem	phase
4	9	4.51364e-06	5.26692e-06	somatic stem cell maintenance	Embyro development
37	499	2.57479e-06	3.00485e-06	embryo development ending in seed dormancy
15	145	2.83393e-05	3.30528e-05	embryo sac development
1	1	0	0	embryonic digestive tract morphogenesis
1	1	0	0	embryonic viscerocranium morphogenesis
5	9	1.02317e-07	1.19472e-07	meristem determinacy
6	45	0.00065935	0.000766944	fruit development
4	7	7.95551e-07	9.28802e-07	specification of organ position
2	4	0.000142203	0.000165631	specification of symmetry
3	10	0.000216102	0.000251654	anther wall tapetum cell fate specification	Anther and pollen formation
4	5	4.00666e-08	4.67896e-08	anther wall tapetum development
23	92	2.74355e-15	3.20529e-15	pollen exine formation
2	2	0	0	male meiosis chromosome segregation
12	93	1.2607e-05	1.47077e-05	microsporogenesis
12	36	6.56275e-11	7.6655e-11	sporopollenin biosynthetic process
11	65	1.37492e-06	1.6048e-06	stamen development
8	29	2.64582e-07	3.08934e-07	carpel development	Flower structure formation
12	41	4.28261e-10	5.00165e-10	specification of floral organ identity
34	471	1.05381e-05	1.22951e-05	flower development
2	5	0.00034668	0.00040346	flower morphogenesis
17	134	5.36414e-07	6.26297e-07	regulation of flower development
7	35	1.53701e-05	1.79306e-05	petal development
3	6	1.71812e-05	2.00417e-05	bract formation
9	68	8.00411e-05	9.32787e-05	inflorescence development
4	9	4.51364e-06	5.26692e-06	inflorescence meristem growth
9	67	7.03558e-05	8.20057e-05	primary shoot apical meristem specification
40	467	2.46826e-08	2.88251e-08	cell differentiation	Cell differentiation and division
3	7	3.90282e-05	4.55025e-05	cell plate formation involved in plant-type cell wall biogenesis
3	13	0.000679201	0.000789809	regulation of asymmetric cell division
4	20	0.000409009	0.000475916	proximal/distal pattern formation
11	70	3.11452e-06	3.63462e-06	polarity specification of adaxial/abaxial axis
40	691	0.000306893	0.00035731	chromatin binding	DNA replication and histone/chromatin
5	29	0.000326522	0.000380131	chromatin silencing	modification
3	9	0.000133174	0.00015515	negative regulation of chromatin silencing
200	4402	2.50076e-06	2.91853e-06	DNA binding
4	14	6.23833e-05	7.27172e-05	DNA dealkylation involved in DNA repair
3	7	3.90282e-05	4.55025e-05	DNA demethylation
6	46	0.000755577	0.000878547	DNA ligation involved in DNA repair
7	55	0.000441118	0.000513247	DNA methylation
5	23	8.2316e-05	9.59271e-05	DNA N-glycosylase activity
6	29	3.60641e-05	4.206e-05	DNA-(apurinic or apyrimidinic site) lyase activity
55	1044	0.000366867	0.000426929	sequence-specific DNA binding
162	3441	3.46021e-06	4.03792e-06	sequence-specific DNA binding transcription factor activity
4	15	9.10081e-05	0.000106044	histone deacetylase activity
5	9	1.02317e-07	1.19472e-07	histone demethylase activity (H3-K36 specific)
2	2	0	0	histone exchange
2	3	3.64576e-05	4.25078e-05	histone H2A ubiquitination
7	44	8.87249e-05	0.000103387	histone methyltransferase activity (H3-K4 specific)
1	1	0	0	positive regulation of histone deacetylation
5	24	0.000106669	0.000124285	NuA4 histone acetyltransferase complex
4	22	0.000657336	0.000764624	miRNA binding	Non-coding RNA activity
4	14	6.23833e-05	7.27172e-05	miRNA metabolic process
3	8	7.59926e-05	8.85632e-05	leaf formation	Leaf formation
16	212	0.0007846	0.000912242	leaf morphogenesis
13	48	3.20277e-10	3.74073e-10	cutin biosynthetic process	Wax formation
8	61	0.000175814	0.000204756	cutin transport
13	122	5.69885e-05	6.64383e-05	wax biosynthetic process
2	6	0.000676172	0.000786354	wax metabolic process
2	2	0	0	wing disc pattern formation	Others
6	25	1.24813e-05	1.45614e-05	1-phosphatidylinositol 4-kinase activity
3	6	1.71812e-05	2.00417e-05	1-phosphatidylinositol-3-kinase activity
4	20	0.000409009	0.000475916	actin monomer binding
12	23	4.87402e-14	5.69399e-14	alcohol metabolic process
11	108	0.000255644	0.000297659	aldehyde dehydrogenase (NAD) activity
10	52	9.09444e-07	1.06174e-06	aldehyde dehydrogenase [NAD(P)+] activity
2	4	0.000142203	0.000165631	anthocyanidin reductase activity
3	12	0.00048291	0.000561793	apical protein localization
6	18	1.014e-06	1.18374e-06	aspartic-type peptidase activity
1	1	0	0	ASTRA complex
1	1	0	0	astral microtubule organization
4	23	0.000817052	0.000949892	asymmetric cell division
36	585	0.000175455	0.000204349	ATP catabolic process
38	599	6.54769e-05	7.63211e-05	ATPase activity
2	2	0	0	axon extension
6	41	0.000366678	0.000426722	base-excision repair
4	18	0.000238908	0.00027818	bile acid metabolic process
2	5	0.00034668	0.00040346	borate transmembrane transporter activity
5	19	2.48029e-05	2.89307e-05	caffeoyl-CoA O-methyltransferase activity
11	61	6.72516e-07	7.85182e-07	cell-cell signaling
10	53	1.11309e-06	1.29934e-06	cellular aldehyde metabolic process
2	3	3.64576e-05	4.25078e-05	cellular response to leucine
1	1	0	0	cellular response to sulfur starvation
1	1	0	0	cellular response to X-ray
3	13	0.000679201	0.000789809	cholesterol binding
11	18	2.70839e-14	3.16412e-14	choline dehydrogenase activity
6	28	2.81678e-05	3.28537e-05	chromoplast
1	1	0	0	cognition
3	9	0.000133174	0.00015515	COPII vesicle coating
5	17	1.19802e-05	1.39772e-05	coumarin biosynthetic process
12	139	0.000772992	0.00089877	Cul4-RING ubiquitin ligase complex
14	49	3.44727e-11	4.02675e-11	cuticle development
2	3	3.64576e-05	4.25078e-05	cyclin-dependent protein kinase activating kinase holoenzyme complex
1	1	0	0	digestive tract development
2	5	0.00034668	0.00040346	dosage compensation by inactivation of X chromosome
2	2	0	0	dosage compensation complex assembly involved in dosage compensation by hyperactivation of X chromosome
1	1	0	0	ear morphogenesis
71	1471	0.000785543	0.000913311	endoplasmic reticulum
2	3	3.64576e-05	4.25078e-05	exine
5	20	3.44338e-05	4.01597e-05	exocytosis
2	5	0.00034668	0.00040346	exoribonuclease activity
1	1	0	0	external genitalia morphogenesis
132	2245	1.58859e-10	1.85547e-10	extracellular region
1	1	0	0	eye morphogenesis
1	1	0	0	face morphogenesis
1	1	0	0	fat cell differentiation
4	18	0.000238908	0.00027818	fatty acid elongase activity
10	17	5.45753e-13	6.3753e-13	fatty acid omega-oxidation
8	61	0.000175814	0.000204756	fatty acid transporter activity
3	4	1.20866e-06	1.41078e-06	fatty-acyl-CoA biosynthetic process
9	46	2.1805e-06	2.54485e-06	fatty-acyl-CoA reductase (alcohol-forming) activity
5	16	7.97727e-06	9.30754e-06	G2/M transition of mitotic cell cycle
1	1	0	0	gall bladder development
1	1	0	0	gamma-tubulin small complex
10	104	0.000693389	0.000806285	gene silencing by RNA
2	3	3.64576e-05	4.25078e-05	glutamine secretion
4	20	0.000409009	0.000475916	glycerol-3-phosphate 2-O-acyltransferase activity
5	32	0.000572062	0.000665489	glycerol-3-phosphate O-acyltransferase activity
3	4	1.20866e-06	1.41078e-06	glycogen catabolic process
6	31	5.73238e-05	6.68255e-05	glycogen phosphorylase activity
1	1	0	0	heart jogging
9	44	1.41022e-06	1.64595e-06	hydrolase activity, acting on acid anhydrides, in phosphorus-containing anhydrides
34	287	5.00886e-11	5.85068e-11	hydrolase activity, acting on ester bonds
2	3	3.64576e-05	4.25078e-05	indoleacetamide hydrolase activity
2	5	0.00034668	0.00040346	inorganic diphosphate transmembrane transporter activity
2	3	3.64576e-05	4.25078e-05	leucine binding
50	577	4.23135e-10	4.94193e-10	lipid catabolic process
10	72	2.47331e-05	2.88501e-05	long-chain fatty acid-CoA ligase activity
5	30	0.000396723	0.00046166	lysosomal transport
11	123	0.000836627	0.000972621	lysosome
2	2	0	0	male courtship behavior, veined wing generated song production
11	19	7.12654e-14	8.32523e-14	mandelonitrile lyase activity
6	33	8.78677e-05	0.000102394	mannose metabolic process
1	1	0	0	mannosyl-oligosaccharide 1,3-1,6-alpha-mannosidase activity
1	1	0	0	mediator complex binding
3	4	1.20866e-06	1.41078e-06	medium-chain fatty acid-CoA ligase activity
2	6	0.000676172	0.000786354	membrane raft
18	232	0.000307169	0.000357621	microtubule associated complex
5	11	5.31273e-07	6.20312e-07	monopolar cell growth
2	6	0.000676172	0.000786354	mRNA cleavage involved in gene silencing by miRNA
4	22	0.000657336	0.000764624	multivesicular body membrane
5	16	7.97727e-06	9.30754e-06	naringenin-chalcone synthase activity
2	5	0.00034668	0.00040346	nectary development
2	4	0.000142203	0.000165631	negative regulation of flavonoid biosynthetic process
2	4	0.000142203	0.000165631	negative regulation of isopentenyl diphosphate biosynthetic process, methylerythritol 4-phosphate pathway
2	3	3.64576e-05	4.25078e-05	negative regulation of TOR signaling
20	289	0.000748334	0.00087015	negative regulation of transcription, DNA-templated
2	5	0.00034668	0.00040346	nuclear retention of unspliced pre-mRNA at the site of transcription
434	10447	4.7798e-08	5.58168e-08	nucleus
9	45	1.75899e-06	2.05297e-06	organ formation
1	1	0	0	outflow tract morphogenesis
3	8	7.59926e-05	8.85632e-05	oxazole or thiazole biosynthetic process
7	31	5.79977e-06	6.76751e-06	oxidoreductase activity, acting on the CH-CH group of donors, NAD or NADP as acceptor
2	2	0	0	p-coumarate 3-hydroxylase activity
2	2	0	0	phagocytosis, engulfment
4	16	0.000128748	0.000150002	phosphatidylinositol biosynthetic process
8	42	7.97178e-06	9.30168e-06	phosphatidylinositol-mediated signaling
15	161	0.000100485	0.000117084	phosphorelay response regulator activity
5	27	0.000215379	0.000250826	photoreceptor activity
2	6	0.000676172	0.000786354	phytochelatin transmembrane transporter activity
2	6	0.000676172	0.000786354	polyribonucleotide nucleotidyltransferase activity
11	111	0.000330034	0.000384209	polysaccharide catabolic process
2	2	0	0	polytene chromosome puff
5	26	0.000172353	0.000200742	positive regulation of development, heterochronic
2	4	0.000142203	0.000165631	positive regulation of Notch signaling pathway
1	1	0	0	positive regulation of ossification
2	4	0.000142203	0.000165631	positive regulation of rRNA processing
4	19	0.00031537	0.000367158	positive regulation of long-day photoperiodism, flowering
4	14	6.23833e-05	7.27172e-05	posttranscriptional gene silencing
4	16	0.000128748	0.000150002	precatalytic spliceosome
3	13	0.000679201	0.000789809	protein retention in Golgi apparatus
6	31	5.73238e-05	6.68255e-05	protoderm histogenesis
4	18	0.000238908	0.00027818	regulation of alternative mRNA splicing, via spliceosome
15	188	0.000583405	0.000678665	regulation of cell shape
2	5	0.00034668	0.00040346	regulation of cellular amino acid metabolic process
1	1	0	0	regulation of hair cycle
2	6	0.000676172	0.000786354	regulation of lateral root development
7	53	0.000340512	0.000396385	regulation of shoot system development
3	12	0.00048291	0.000561793	regulation of starch metabolic process
135	2244	2.23445e-11	2.61014e-11	regulation of transcription, DNA-templated
2	4	0.000142203	0.000165631	regulatory region DNA binding
3	10	0.000216102	0.000251654	response to 1-aminocyclopropane-1-carboxylic acid
5	9	1.02317e-07	1.19472e-07	response to lithium ion
4	11	1.56511e-05	1.82579e-05	response to oxygen radical
7	60	0.00080072	0.00093093	RNA processing
5	28	0.000266432	0.000310211	root hair cell tip growth
4	12	2.60927e-05	3.04342e-05	root hair tip
3	11	0.000330641	0.000384905	rRNA (adenine-C2-)-methyltransferase activity
3	3	0	0	SAGA complex
6	32	7.12711e-05	8.30679e-05	SCAR complex
6	32	7.12711e-05	8.30679e-05	secondary shoot formation
15	172	0.000216442	0.000252043	seed development
1	1	0	0	SLIK (SAGA-like) complex
1	1	0	0	SMC loading complex
6	42	0.000427471	0.000497383	sugar transmembrane transporter activity
3	12	0.00048291	0.000561793	symbiosis, encompassing mutualism through parasitism
1	1	0	0	taxane 10-beta-hydroxylase activity
3	12	0.00048291	0.000561793	thiamine diphosphate biosynthetic process
295	5512	2.07096e-16	2.41957e-16	transcription, DNA-templated
14	141	7.58529e-05	8.84055e-05	transferase activity, transferring acyl groups other than amino-acyl groups
2	6	0.000676172	0.000786354	translation factor activity, nucleic acid binding
13	87	1.06491e-06	1.24313e-06	trichome morphogenesis
1	1	0	0	uterus morphogenesis
7	25	9.50201e-07	1.10929e-06	very long-chain fatty acid-CoA ligase activity
2	5	0.00034668	0.00040346	vesicle docking
2	2	0	0	X chromosome located dosage compensation complex, transcription activating

## Sheet: RN-II
Gene	Rpr.tip	Perianth	Gynoecium	Androecium	Aer.Gyn.tip	Sub.Gyn.tip	Pt1.Pod	Pt1.Stalk	Pt3.Pod
Adur10006_comp0_c0_seq1	0.513333	13.7567	2.12333	0	0.23	0.24	0.64	0.345	0.76
Adur10008_comp0_c1_seq1	8.93	42.97	14.6167	7.815	6.37	4.09	7.45	3.765	4.77333
Adur10031_comp0_c0_seq1	1.18	4.85	2.33667	1.195	1.38333	1.44	1.69	1.32	2.38
Adur10066_comp0_c1_seq1	3.9	10.55	4.07	0.525	3.04667	2.40667	3.175	3.05	4.32333
Adur10180_comp1_c0_seq1	5.19667	38.9033	10.34	1.04	5.01667	0.47	9.73	7.335	3.05333
Adur10194_comp0_c0_seq2	3.73	5.58	3.23	1.57	2.33	1.59333	1.14	3.135	2.75
Adur10198_comp2_c1_seq8	0.253333	6.79	1.7	0.355	1.52	0	1.085	1.18	0.896667
Adur10248_comp1_c0_seq1	13643.3	29426.8	7.98	9324.64	0	28.8833	0	1.07	0
Adur10298_comp0_c0_seq2	2.24333	5.27333	0.78	0.43	0.553333	0.606667	1.935	0.03	0.426667
Adur10384_comp0_c0_seq1	5.15	10.1533	3.98667	3.61	4.17	4.15333	4.205	2.36	3.94333
Adur10447_comp2_c0_seq1	7.27	79.5233	8.60333	3.81	1.76333	2.19333	2.085	7.365	3.18
Adur10517_comp0_c0_seq2	3.75	255.36	49.84	8.485	39.77	3.62	18.95	16.325	14.0833
Adur10528_comp0_c0_seq1	5.98667	17.97	4.31667	3.57	2.56667	1.20333	1.805	2.68	1.85667
Adur10530_comp0_c0_seq2	7.75	29.97	6.28	6.5	3.10667	1.62333	3.17	5.255	3.39333
Adur10533_comp0_c0_seq1	3.47333	28.57	13.1067	2.94	3.83333	2.05667	1.53	1.78	2.43
Adur10599_comp0_c0_seq1	0.426667	4.25667	0.423333	0.71	0.31	0.173333	0.205	0.42	0.21
Adur10601_comp0_c0_seq1	0.49	59.61	10.6067	5.73	0.253333	0.356667	0.32	0.535	0.05
Adur10606_comp1_c0_seq1	20.43	53.4533	16.6567	8.015	14.67	15.73	13.265	6.285	12.4333
Adur10608_comp0_c0_seq3	0.58	4.3	0.09	2.89	0.186667	0.416667	1.555	0.535	1.01
Adur10611_comp0_c0_seq1	0	10.3933	0.2	0.41	0.156667	0.456667	0.11	0.03	0.24
Adur10704_comp0_c0_seq2	1.43667	6.55667	1.11333	0.17	0.66	0.833333	1.9	0.47	1.57333
Adur10839_comp0_c0_seq1	3.78667	169.063	51.7767	18.375	4.81667	5.97333	7.06	13.815	2.84333
Adur10911_comp0_c0_seq9	8.47	21.3167	7.03	2.775	7.76	4.23667	8.225	9.595	5.73
Adur11020_comp0_c0_seq1	11.7567	88.6933	23.12	14.715	2.96	0.653333	4.26	6.155	2.92333
Adur11083_comp0_c0_seq1	11.74	41.4233	12.7667	18.49	14.4033	20.5167	21.59	17.66	24.11
Adur11140_comp0_c0_seq1	0.18	4.03667	0.14	0.105	0.553333	1.48667	0.045	0	0
Adur11231_comp0_c0_seq1	4.38	12.3367	4.99333	1.16	2.54	0.72	1.64	0.64	0.386667
Adur11290_comp0_c0_seq1	8.71667	26.03	7.87	10.845	7.86	8.62333	17.35	5.7	13.5
Adur11292_comp0_c0_seq1	3.26667	5.45667	3.06333	1.405	2.52667	3.04	2.64	1.76	2.40333
Adur11294_comp0_c0_seq1	0.39	4.07	1.06333	0.03	0.933333	0	0.05	0.615	0
Adur1140_comp1_c0_seq2	22.3333	222.73	103.83	25.645	13.7567	8.03	5.175	3.065	3.55667
Adur1140_comp2_c0_seq1	21.2967	172.043	38.6233	16.325	12.06	5.34	3.975	2.525	3.8
Adur11461_comp0_c0_seq3	1.66	21.9567	10.0467	2.695	0.566667	1.18333	1.07	0.28	1.18333
Adur1148_comp0_c0_seq3	0.826667	4.62	0.866667	0.615	0.213333	0.456667	0.555	0.355	0.116667
Adur11519_comp0_c0_seq3	2.68	41.01	7.52667	0.265	7.39	1.86667	1.305	2.51	2.54
Adur11601_comp0_c0_seq1	4.74	64.02	25.6767	5.01	10.1467	11.4867	8.07	2.695	10.2067
Adur11655_comp0_c0_seq1	2.57667	17.7667	5.43333	0.63	2.00667	3.8	0.765	1.49	0.62
Adur11713_comp0_c0_seq2	0.46	11.04	0.47	0.515	0.343333	0.54	0.395	0.53	0.116667
Adur11829_comp0_c0_seq1	0.54	5.07333	1.91	0.205	0.453333	0.226667	0.39	0.1	0.0933333
Adur12021_comp0_c0_seq2	0.476667	19.19	5.23333	1.765	0.59	0.75	0.28	0.375	0.136667
Adur12025_comp0_c0_seq1	0.636667	14.8467	1.62667	0.36	1.4	0.0733333	0.345	0.695	0.163333
Adur12046_comp0_c0_seq1	0.323333	6.54667	1.18667	0.29	0.596667	0.44	0.15	0.025	0.06
Adur12047_comp0_c0_seq1	1.5	9.46333	4.12667	2.445	3.92667	2.35333	2.385	2.5	2.50667
Adur12089_comp0_c0_seq1	6.6	22.7967	1.88667	2.85	9.22	9.68	1.295	0.42	0.366667
Adur120_comp0_c0_seq1	2.27667	42.36	13.8833	0.495	2.56333	1.55333	3.7	1.27	1.54667
Adur12121_comp2_c0_seq1	0	7.44667	0.126667	0.05	0	0	0	0	0
Adur12127_comp0_c0_seq2	5.34667	22.2033	7.90667	2.95	4.24667	3.28667	4.51	3.485	4.67333
Adur12333_comp0_c0_seq1	9.78667	132.063	61.4333	4.025	7.43667	5.46667	4.325	1.845	4.40333
Adur12350_comp0_c0_seq1	0.64	4.70333	1.26	0.32	0.593333	0.376667	0.125	0.22	0.16
Adur12368_comp2_c0_seq3	7.46	48.2333	2.53667	21.27	12.75	8.03	7.93	19.85	5.45667
Adur12370_comp0_c0_seq3	1.16667	8.00333	4.31	0.635	1.02333	0.95	1.375	1.41	1.94667
Adur1238_comp1_c0_seq1	5.8	15.99	5.63	2.655	5.17333	10.6167	6.205	3.06	5.99667
Adur12408_comp1_c0_seq5	2.87	31.1367	14.5033	2.92	9.84	2.76333	4.32	2.26	5.01
Adur12416_comp0_c0_seq1	20.5367	69.99	18.7433	10.885	21.8167	19.5567	23.505	13.97	26.39
Adur1245_comp0_c0_seq4	2.01333	17.6267	5.24667	1.095	1.40333	2.03333	1.445	0.465	0.66
Adur12497_comp0_c0_seq1	1.73667	18.3167	5.44	1.7	1.40667	1.48667	0.945	1.33	1.25667
Adur12526_comp0_c0_seq1	3.62	39.8933	7.15333	5.44	1.29667	0.42	0.48	0.03	0.14
Adur1255_comp0_c0_seq1	0	5.82	0.35	0	0	0	0	0.175	0.346667
Adur12619_comp0_c0_seq2	1.06333	18.2433	2.30667	1.81	1.77	1.84	3.455	2.535	3.24333
Adur12619_comp1_c0_seq1	1.01667	8.18	4.57333	2.78	2.41	4.24	4.87	3.35	4.68
Adur1262_comp0_c0_seq1	0.516667	30.0667	11.8767	0.36	7.03667	1.82667	2.335	2.085	10.16
Adur12710_comp1_c0_seq2	28.23	65.65	17.7267	2.72	11.7033	15.6367	7.16	3.08	4.65
Adur12733_comp0_c0_seq1	4.74333	21.59	9.42	2.94	3.45333	3.26	4.125	2.635	4.70333
Adur12850_comp0_c0_seq1	8.29	16.17	8.85	2.63	8.54667	5.13667	5.71	3.335	4.28333
Adur12878_comp0_c0_seq2	9.86333	228.077	90.5633	24.965	44.0033	29.55	31.59	53.12	42.0733
Adur12989_comp1_c0_seq3	13.52	19.82	9.46	10.43	9.58333	8.68333	9.89	6.615	9.69
Adur13065_comp0_c0_seq1	0.61	278.793	6.22667	3.075	0	0.0766667	0.245	0.025	0.16
Adur13117_comp0_c0_seq2	1.42333	12.06	1.73	0.815	0.96	0.95	1.31	1.555	1.60333
Adur13117_comp0_c0_seq6	0.69	6.11667	1.60333	0.05	0.2	0.836667	0.475	0.545	0.69
Adur13145_comp0_c0_seq2	5.73	29.17	7.55333	3.71	5.30667	4.25	3.485	7.135	5.14333
Adur13270_comp0_c0_seq1	49.6433	170.5	68.11	44.935	57.12	69.77	34.175	20.475	32.9633
Adur13296_comp0_c0_seq2	25.37	123.637	51.9233	9.71	15.1033	9.75333	7.875	8.105	8.62333
Adur13303_comp2_c1_seq2	5.23	20.6467	10.3067	1.82	7.04333	13.18	7.6	9.785	8.73333
Adur13342_comp0_c0_seq1	8.30667	21.85	5.89	1.41	0.0366667	0	0.34	1.81	2.00333
Adur13368_comp0_c0_seq1	0.733333	4.01667	0.203333	0.06	0.05	0.0466667	0.665	0.04	0.11
Adur13691_comp2_c0_seq2	10.5933	30.9133	15.95	7.415	8.72333	5.83667	8.405	5.645	8.18
Adur13706_comp0_c0_seq1	4.99667	7.67333	5.26667	3.425	2.26333	4.45333	2.32	4.045	2.24667
Adur13709_comp0_c0_seq1	6.36	30.6667	22.3233	11.66	8.03333	15.7433	16.405	5.06	14.4333
Adur13761_comp0_c0_seq2	16.8333	89.6867	7.95667	6.255	25.0267	13.1533	7.79	5.705	4.08
Adur13763_comp1_c0_seq3	23.9767	52.5833	18.5967	12.52	14.3667	18.9333	11.825	6.26	9.96333
Adur13939_comp1_c1_seq5	7.79333	22.8833	6.65667	4.185	6.02333	4.65	8.47	3.3	10.26
Adur13958_comp0_c0_seq1	3.68667	22.66	5.97	1.06	0.646667	0.863333	1.865	1.075	1.61
Adur1403_comp3_c0_seq1	13.8133	93.6333	32.9733	11.275	14.67	15.0133	25.18	8.565	24.7933
Adur14092_comp1_c0_seq2	26.4333	70.9833	34.7033	10.38	21.5233	11.49	16.07	11.67	18.72
Adur14111_comp0_c0_seq1	2.49	7.69667	2.90667	1.355	4.16	1.91	1.34	0.845	0.843333
Adur14120_comp0_c0_seq1	116.35	211.38	108.75	60.93	68.8967	87.75	86.835	59.67	94.1133
Adur14130_comp0_c0_seq1	12.04	20.5333	11.8033	3.675	10.0967	11.01	9.55	14.1	10.7467
Adur14136_comp0_c1_seq1	0.56	5.11333	0.736667	0.185	0.113333	0	0.03	0	0.0966667
Adur14204_comp0_c0_seq20	24.1867	50.78	27.6033	16.685	21.79	29.13	34.005	26.075	20.69
Adur14209_comp0_c0_seq1	0.663333	19.97	6.48667	0.125	4.47	7.90667	2.36	6.885	2.75667
Adur14274_comp0_c0_seq1	3.02	19.1767	2.71	0.13	3.64333	0	0.37	0.045	0.163333
Adur14278_comp0_c0_seq2	5.21667	129.733	46.39	3.795	51.33	12.04	48.39	36.825	60.1433
Adur1437_comp0_c0_seq1	4.98667	39.8733	12.3467	2.055	9.16333	6.64333	3.5	4.005	3.49667
Adur1438_comp2_c1_seq1	4.77333	37.64	10.7533	1.66	8.69667	4.71	2.45	2.54	2.32667
Adur14403_comp1_c0_seq2	4.13667	31.9	3.57333	0.555	1.91333	0.236667	0.085	0.355	0.0233333
Adur14439_comp0_c0_seq2	26.45	210.933	51.9467	14.97	8.62333	12.2667	20.395	28.05	24.09
Adur14458_comp0_c0_seq2	10.6833	91.8233	28.8567	2.46	21.2533	25.87	5.145	1.87	5.66667
Adur14577_comp0_c0_seq4	0.79	25.32	10.2967	0.11	5.69	12.0467	3.945	13.365	4.96333
Adur145_comp4_c0_seq3	2.25667	5.41	2.29	1	1.59667	1.51333	2.28	4.865	2.63667
Adur14734_comp0_c0_seq1	9.33667	28.2633	9.82333	10.285	7.54	6.45667	5.465	2.25	4.72
Adur14959_comp0_c0_seq2	297.903	5261.05	2359.45	577.08	479.4	374.44	318.395	252.595	493.823
Adur14959_comp2_c0_seq1	0.383333	14.0333	3.23	0.29	0.676667	0.776667	1.315	0.28	0.786667
Adur15120_comp1_c0_seq2	5.55333	21.9933	7.75333	5.575	5.35667	9.94667	4.015	2.695	3.93333
Adur15198_comp0_c0_seq1	1.61667	9.57333	0.403333	0.75	0.303333	0.366667	0.165	0.195	0.48
Adur15198_comp0_c0_seq2	0	5.58	0.296667	0.14	0.126667	0	0.12	0.5	0.0133333
Adur15198_comp1_c0_seq1	2.74333	25.5733	1.72333	1.47	1.15333	0.603333	1.88	1.095	1.12667
Adur15206_comp1_c0_seq2	2.33333	5.06333	1.6	1.265	1.39	1.85333	2.135	0.275	1.88333
Adur15334_comp0_c0_seq1	0.496667	9.20667	1.38	0.075	0.143333	0.143333	0.315	0.02	0.19
Adur15433_comp0_c0_seq5	7.72667	100.633	25.63	3.905	26.6233	33.2567	11.42	5.61	5.34333
Adur15453_comp0_c0_seq1	0.126667	9.34	2.56	5.86	0.626667	0.14	0.12	0.62	0.286667
Adur15480_comp0_c0_seq1	2.26667	32.9433	2.12333	2.17	7.32333	7.76667	1.89	0.32	2.33333
Adur15493_comp0_c0_seq1	0.0933333	295.613	0.686667	0.305	0.153333	0	0.19	0.025	0.12
Adur15581_comp0_c0_seq1	4.54	16.4933	1.6	1.4	4.18333	3.26667	1.83	0.835	2.31667
Adur15581_comp2_c0_seq1	4.11333	14.5633	0.88	1.04	3.27	2.2	1.125	0.22	0.966667
Adur15590_comp1_c0_seq2	0.03	155.43	0.393333	0.095	0	0	0	0	0
Adur15603_comp1_c0_seq1	5.59333	12.36	3.80333	1.47	2.68333	0.186667	1.77	10.125	2.44667
Adur15615_comp0_c0_seq2	5.50667	15.89	9.01667	6.565	8.98333	6.87333	9.76	6.245	7.52
Adur15725_comp0_c0_seq2	3.24	5.31	2.53667	0.765	2.42	0.51	1.175	2.715	1.75
Adur15750_comp0_c0_seq1	20.4533	97.7133	40.8867	12.62	28.9033	22.4	18.045	24.645	21.4767
Adur15755_comp1_c0_seq2	7.21667	19.87	8.45	2.45	11.3733	7.22667	7.26	4.95	9.23
Adur15840_comp1_c0_seq1	24.38	85.1167	29.01	16.94	33.05	45.2933	24.125	15.865	21.8133
Adur15883_comp0_c0_seq1	3.92333	40.83	9.62333	0.12	2	0.486667	0.44	0.9	1.62333
Adur15917_comp1_c0_seq5	8.17667	24.75	8.21667	0.96	7.64333	1.30667	1.69	3.89	2.16
Adur1600_comp0_c0_seq1	14.88	32.16	11.7767	5.965	14.1567	9.53	10.22	4.565	7.94333
Adur16047_comp0_c0_seq4	2.01	25.36	12.1933	2.305	5.39333	12.3367	16.85	2.505	7.34667
Adur16058_comp2_c0_seq2	24.5867	105.85	24.1433	14.93	10.3767	7.11667	12.255	7.005	7.67
Adur16066_comp0_c0_seq1	13.3	45.9333	7.29667	3.095	12.96	17.66	10.6	4.37	8.77667
Adur16067_comp0_c0_seq1	1.48667	19.3767	5.79	0.845	1.2	1.19	0.73	0.51	0.5
Adur16366_comp1_c0_seq1	6.03333	25.09	9.36	1.71	5.83667	2.37333	5.355	2.64	3.17333
Adur164_comp0_c0_seq1	12.06	33.9167	8.75	4.43	6.65667	7.26667	9.36	6.96	8.43667
Adur16547_comp1_c0_seq1	8.73667	22.2633	8.21	12.975	7.40333	4.87333	9.915	6.11	8.98333
Adur16547_comp3_c0_seq1	14.8167	27.9633	10.4367	5.805	9.03	5.09333	8.505	4.84	9.28
Adur16614_comp1_c0_seq2	9.07667	16.1067	5.32333	4.38	6.17333	5.55333	7	6.79	7.24333
Adur16652_comp0_c0_seq1	21.4867	109.457	43.1733	8.185	34.8067	45.1767	38.53	13.52	39.22
Adur16693_comp1_c0_seq2	5.27	8.87333	3.54	2.525	4.38	4.46667	4.665	4.23	4.25
Adur16849_comp1_c0_seq1	11.9033	30.1133	16.5833	4.135	11.1567	8.81667	7.785	22.83	8.96667
Adur16979_comp0_c0_seq1	0.386667	13.9833	2.39	0.185	4.59	2.74667	0.035	0.035	0.18
Adur17100_comp0_c0_seq1	5.53667	112.197	30.7067	2.665	10.6567	2.46	4.75	2.135	4.12667
Adur17155_comp0_c0_seq1	2.41667	15.4067	6.61333	0.675	2.57333	2.18333	2.185	3.095	3.02667
Adur17162_comp1_c0_seq4	5.61333	13.53	4.44667	3.02	6.14	5.81667	5.615	2.165	3.51667
Adur17182_comp0_c0_seq1	22.58	80.7	22.11	10.025	14.68	16.5433	19.005	16.16	22.6167
Adur17311_comp1_c0_seq1	22.54	44.4933	15.53	7.405	13.8567	12.8733	19.05	16.145	25.1467
Adur17354_comp0_c0_seq1	1.16667	4.27	0.48	0.5	1.50333	1.05667	0.48	0.715	2.12667
Adur1739_comp0_c0_seq4	8.04	28.4	10.2467	2.91	9.21333	5.71333	7.625	2.425	6.76333
Adur173_comp1_c0_seq1	2.18	4.48667	1.97	0.985	1.36	1.23333	1.205	2.965	2.14
Adur1741_comp0_c0_seq2	10.3867	71.97	10.51	1.28	1.44	0.386667	1.44	2.22	2.01333
Adur17423_comp1_c1_seq1	6.53667	22.8967	3.88667	1.45	3.65	1.92333	1.605	0.245	0.36
Adur17456_comp1_c0_seq5	13.9267	33.1633	14.0333	4.42	12.5133	8.18333	11.18	7.12	13.0367
Adur17504_comp0_c0_seq1	0.39	30.7933	15.2767	1.205	5.08333	6.15	3.29	0.515	0.656667
Adur17505_comp5_c0_seq1	1.78667	7.97333	2.37667	1.285	2.60333	0.573333	1.825	0.43	0.563333
Adur17510_comp0_c0_seq1	3.12	97.5133	11.0333	5.815	20.14	23.6233	8.125	1.675	17.3933
Adur1751_comp0_c0_seq2	11.1467	29.52	15.1267	7.4	18.8667	4.31333	14.025	7.12	11.3333
Adur17525_comp1_c0_seq4	9.60667	24.3433	14.2333	4.63	13.0367	11.9167	12.23	8.445	13.9933
Adur17537_comp0_c0_seq1	11.69	55.5733	22.5567	0.18	10.13	0.533333	22.265	0.085	2.05667
Adur17567_comp2_c1_seq8	10.2067	29.54	9.35667	3.965	8.6	1.72	10.66	5.68	10.8967
Adur17584_comp0_c0_seq1	1.63333	5.00333	2.2	0.45	1.12667	1.25333	0.805	0.61	0.81
Adur1759_comp0_c0_seq1	0.3	10.57	0.34	0.35	0.633333	0.28	0.255	0.42	0.206667
Adur17618_comp1_c0_seq1	16.21	33.3967	10.1067	10.005	6.27	5.97	4.13	5.09	4
Adur17625_comp0_c0_seq1	16.05	134.783	49.1233	2.27	87.6933	2.66667	21.06	7.29	21.25
Adur17659_comp0_c0_seq1	10.7267	30.6433	16.6067	12.155	6.65333	4.41667	7.32	9.06	7.37667
Adur17662_comp0_c1_seq2	4.7	21.2133	5.69667	0.84	4.5	2.32333	4.39	2.6	3.08333
Adur17702_comp0_c0_seq1	11.3833	23.0667	8.10333	4.405	7.56667	9.17333	6.765	4.03	9.25
Adur17776_comp0_c0_seq2	3.63	46.7267	7.98667	3.24	5.97333	7.54667	5.32	6.87	18.1567
Adur17812_comp0_c0_seq2	22.31	332.053	59.99	31.47	24.8533	16.02	13.955	12.88	13.5133
Adur1784_comp1_c0_seq8	1.48667	12.3767	2.03	0.89	2.37	2.12	4.21	2.57	4.67667
Adur17899_comp0_c1_seq5	5.79	11.8833	4.41667	3.51	2.58667	4.22	4.265	1.52	4.40667
Adur17908_comp0_c0_seq1	0.7	4.41667	0.336667	0.025	0.513333	0.16	0.995	1.405	1.76667
Adur18011_comp0_c0_seq2	11.5933	31.9133	10.16	1.225	5.98	3.16	5.27	4.665	6.77
Adur18017_comp0_c0_seq1	2.88333	6.28667	1.36667	0.08	0.98	1.43667	2.295	1.73	2.79667
Adur18020_comp0_c0_seq1	0.14	7.29	0.39	1.575	0.25	0.183333	0.09	0.395	0.106667
Adur1802_comp0_c0_seq3	0.373333	66.8133	31.0233	2.58	2.96	1.11	1.28	10.155	1.75333
Adur18060_comp0_c0_seq2	12.8267	80.33	21.05	9.77	11.9433	11.0333	16.88	22.34	16.76
Adur18090_comp2_c0_seq1	30.92	141.313	44.25	13.34	151.323	24.07	42.635	88.425	49.28
Adur18137_comp0_c0_seq2	10.0933	23.5367	12.5133	7.635	6.47	4.61	8.18	3.645	6.64333
Adur18152_comp0_c0_seq1	10.92	45.2133	12.8333	4.93	5.65667	4.73	5.415	9.27	8.71333
Adur18152_comp0_c0_seq2	2.19667	7.7	1.90667	0.22	0.736667	0.36	0.455	1.77	1.07
Adur181_comp0_c0_seq1	8.51667	15.4833	3.25667	3.83	7.49333	4.69333	2.78	1.545	3.05
Adur18310_comp0_c0_seq2	19.2033	85.85	17.5767	5.84	20.64	23.5567	17.58	6.735	19.39
Adur18341_comp0_c0_seq1	4.41667	30.12	17.2567	11.535	8.68	15.0067	6.365	3.945	3.5
Adur18370_comp0_c0_seq4	4.52333	16.8367	5.56667	1.7	1.73667	2.30667	2.425	0.825	1.54667
Adur18381_comp0_c0_seq2	2.16667	6.22	2.33	0.625	2.12	1.33667	2.635	1.39	2.41667
Adur18445_comp0_c0_seq2	2.54333	24.0533	1.93	0.79	7.32667	1.92667	0.205	3.37	0
Adur18529_comp0_c0_seq1	0.463333	7.85333	4.17	1.205	3.28	1.15	3.53	1.79	3.17667
Adur18529_comp0_c0_seq4	1.97	6.86	4.40667	0.91	3.11667	2.29	5.005	1.505	2.71333
Adur18546_comp0_c0_seq1	10.4167	194.337	83.1733	9.69	12.3433	4.01	6.805	4.37	9.19333
Adur18568_comp1_c0_seq4	1.70333	7.14	0.963333	0.305	0.753333	0.67	0.865	0.59	1.17667
Adur18629_comp0_c0_seq1	0.796667	19.5033	4.5	1.905	0.593333	0.32	0.105	1.44	1.49333
Adur18727_comp0_c0_seq1	0.633333	26.0467	3.74333	2.195	1.15333	0.196667	0.23	0.475	0.0366667
Adur18736_comp0_c0_seq3	3.70333	38.5333	13.37	1.06	13.4833	2.80667	3.485	2.665	3.58333
Adur18823_comp0_c0_seq1	4.88	33.44	13.24	3.875	4.08667	3.03667	2.365	2.605	3.21
Adur18935_comp1_c0_seq2	13.5567	23.2533	8.74333	6.965	7.03667	9.30667	8.23	5.155	8.6
Adur19066_comp0_c0_seq1	14.21	54.0133	25.1267	10.665	12.0567	9.27333	10.12	15.965	14.89
Adur19073_comp0_c0_seq2	2.27	8.25333	3.83	1.66	2.47	1.50333	2.325	1.96	2.78333
Adur19092_comp1_c0_seq1	14.4433	84.2	32.63	15.11	24.9167	28.8	22.145	33.535	28.7567
Adur1913_comp0_c0_seq1	0.413333	8.14	0.556667	0.075	0.01	0	0.1	0.055	0.0433333
Adur19145_comp0_c0_seq1	0.676667	5.61667	1.12667	0.015	1.45667	0.453333	0.04	0.265	0.0366667
Adur19310_comp0_c0_seq1	2.44	19.1833	6.80667	1.855	1.23	1.97333	2.85	1.185	3.56333
Adur19336_comp0_c0_seq1	5.62667	12.6533	3.25667	1.245	3.68	3.67333	3.95	0.56	3.25667
Adur19336_comp1_c0_seq1	6.52333	15.6733	5.13	2.335	3.83333	5.09	4.525	1.85	4.47333
Adur19357_comp0_c0_seq1	4.53	9.34	5.58667	2.185	4.15333	4.08	3.2	2.44	3.79
Adur19480_comp0_c0_seq1	3.09667	39.2033	11.68	4.19	3.05667	2.47333	1.35	4.7	1.43333
Adur19486_comp0_c0_seq1	1.14333	4.92333	0.33	0.03	0.863333	1.38	0.6	0.695	0.736667
Adur1949_comp2_c0_seq3	4.45333	9.33	3.22	2.355	2.32667	2.01333	4.105	1.415	4.38667
Adur19523_comp0_c0_seq1	4.1	20.3833	0.323333	4.345	1.19667	1.86667	0.33	1.945	0.123333
Adur19536_comp0_c0_seq1	13.75	61.2167	11.5767	6.59	17.6133	9.55333	13.76	7.04	15.3733
Adur19595_comp0_c1_seq2	0.863333	6.52667	0.746667	0.335	0.43	0.54	0	0.065	0.213333
Adur19608_comp0_c0_seq2	0.886667	4.69333	1.97667	0.985	1.97667	0.643333	0.76	0.765	0.676667
Adur1971_comp0_c0_seq1	0	5.44333	0	0	0	0	0	0.025	0
Adur19836_comp1_c0_seq1	15.0867	109.113	47.9833	12.44	24.9233	61.3567	6.04	0.735	17.6333
Adur19846_comp0_c0_seq1	4.35667	13.7533	3.91	3.02	7.70667	4.57	8.015	3.635	4.87667
Adur19855_comp1_c0_seq1	0.986667	4.6	1.01333	0.415	0.883333	0.913333	1.655	1.425	2.17
Adur19864_comp0_c0_seq2	0.706667	12.7233	3.54	0.3	1.31667	1.46333	2.455	2.255	1.25333
Adur19864_comp1_c0_seq4	14.69	44.2233	16.5733	4.085	10.3733	7.83667	15.69	6.12	22.56
Adur19875_comp0_c0_seq2	9.56	23.9267	4.44	3.745	3.58667	3.06	6.085	3.165	5.82333
Adur1990_comp0_c0_seq1	0.883333	14.1133	1.93333	0	4.92667	0	0.19	0.055	0.146667
Adur1993_comp0_c0_seq1	0	8.18667	0.393333	0.065	0	0	0	0	0
Adur1993_comp1_c0_seq1	0	7.36667	0.633333	0.04	0.0133333	0	0.02	0	0.0133333
Adur20094_comp0_c0_seq1	1.6	132.563	55.9367	2.46	27.49	0.64	3.985	4.315	3.13333
Adur20098_comp0_c0_seq1	0.376667	4.67667	2.01	0.255	0.06	0	0	0.055	0.06
Adur2019_comp0_c0_seq2	9.47667	74.9733	28.2	9.395	13.61	14.71	24.29	4.2	15.44
Adur20224_comp0_c0_seq1	5.13333	14.7467	4.28333	1.695	4.79667	2.27333	4.655	0.325	5.32
Adur20234_comp0_c0_seq1	0.226667	92.09	35.77	2.9	13.2233	11.0767	7.415	5.78	9.90667
Adur20284_comp0_c0_seq1	18.5867	39.5533	16.4933	15.93	16.9467	25.1067	19.695	9.775	15.48
Adur20363_comp0_c0_seq1	0.513333	48.5767	11.8633	3.22	0.06	0	0.145	0.765	0.493333
Adur20391_comp0_c0_seq1	6.92667	15.3267	4.14333	8.635	5.78667	6.98333	4.095	2.05	1.24667
Adur20397_comp0_c0_seq1	8.05667	37.36	7.22667	1.095	5.02667	8.30667	6.73	1.445	3.04667
Adur2043_comp3_c0_seq1	0.71	32.9233	6.24667	0.405	2.25333	1.60333	1.67	1.155	6.13667
Adur2043_comp3_c0_seq2	0.1	7.69667	0.776667	0	0.526667	0.906667	0.125	0.06	0.34
Adur20467_comp1_c0_seq2	4.52	10.5267	5.63333	4.365	3.61667	2.13333	3.85	4.985	6.80333
Adur2051_comp0_c0_seq1	0.926667	19.1533	3.41333	0.6	2.44333	3.87333	1.08	0.055	1.36333
Adur20532_comp0_c0_seq1	41.72	102.28	38.4567	17.15	50.4067	55.2433	31.31	10.025	25.4633
Adur2055_comp0_c0_seq1	0.73	31.0633	6.40333	2.085	0.603333	1.31667	0.505	0.075	0.68
Adur2060_comp0_c0_seq1	0.233333	9.28667	3.09	0.29	0.516667	0.58	0.185	0	0.12
Adur20665_comp0_c0_seq1	0.0966667	29.6933	10.9933	0.07	4.49	0.753333	0.14	0.265	0.0233333
Adur2067_comp0_c0_seq1	0	10.4033	1.59667	0.12	1.15333	1.20333	0.585	0.28	0.79
Adur2067_comp0_c1_seq1	0.13	14.2167	1.81	0.1	1.36333	1.52	0.92	0.335	1.17667
Adur20738_comp0_c0_seq2	5.78667	15.2167	9.23333	5.32	8.49333	9.03333	5.68	8.335	6.96667
Adur20779_comp0_c0_seq1	2.8	45.31	4.44333	3.24	4.18667	3.37333	3.69	0.27	1.48
Adur20860_comp0_c0_seq1	7.86333	29.48	13.7533	4.08	10.7333	10.9167	5.98	3.3	5.36333
Adur20872_comp2_c0_seq4	7.67333	13.38	7.40333	3.725	6.13	4.33667	4.98	3.45	5.46667
Adur20911_comp2_c0_seq3	3.00667	245.363	66.3367	14.225	17	3.24333	11.425	1.29	1.77333
Adur20912_comp0_c0_seq1	15.5533	71.9333	24.4267	39.04	8.03333	4.99333	3.37	1.28	0.65
Adur21009_comp1_c0_seq1	8.51	88.0467	42.1333	4.64	14.3333	4.74333	6.76	10.575	8.07333
Adur21012_comp0_c0_seq2	3.81667	23.8167	9.35333	1.415	3.76667	2.23667	0.765	4.72	0.623333
Adur21033_comp2_c0_seq1	8.01667	14.3767	4.93	4.225	3.05	2.58	5.155	2.06	4.36667
Adur21070_comp0_c0_seq1	0.24	7.12667	0.593333	0	0.0466667	0.04	0.04	0.06	0.11
Adur21192_comp0_c0_seq1	6.94667	48.67	18.0433	3.45	6.24667	2.53	7.7	5.525	9.21667
Adur21239_comp1_c1_seq1	2.52667	9.50333	2.74667	1.215	0.87	1.60667	1.11	0.945	1.38
Adur21248_comp0_c0_seq6	5.74667	87.9133	15.9033	2.475	5.74	2.83667	5.41	2.075	3.38
Adur21265_comp1_c0_seq3	10.6667	20.6833	11.7067	5.425	8.58	8.63	8.655	5.4	9.63667
Adur21345_comp0_c0_seq1	0.103333	7.57333	0.156667	0.045	0.0266667	0.0333333	0.025	0.035	0.16
Adur21376_comp0_c0_seq10	6.43333	49.0233	7.48667	2.435	6.07	5.32333	2.785	6.205	4.24333
Adur21381_comp0_c0_seq1	8.67	43.6367	14.1867	2.23	7.72667	3.23667	5.285	12.315	16.39
Adur21385_comp0_c0_seq1	7.01	29.5467	13.52	9.505	9.98667	10.0733	12.285	19.165	18.6767
Adur21400_comp0_c0_seq5	4.05	37.4433	3.74	2.69	0.4	0.253333	0.995	0.22	2.59667
Adur21426_comp0_c0_seq1	0.82	42.45	0.0966667	2.285	2.09667	21.39	8.365	1.67	0.126667
Adur2144_comp0_c0_seq1	0.663333	25.2167	2.8	0	3.57333	2.48667	0.23	1.725	3.53
Adur2144_comp1_c0_seq1	0.353333	58.5267	10.0267	0.275	4.63	2.03333	1.315	1.6	5.51333
Adur21474_comp1_c0_seq2	8.48333	25.6533	14.4233	5.27	8.80333	5.21667	6.385	6.7	7.74667
Adur21810_comp0_c0_seq3	7.87667	20.0133	8.63333	2.52	8.75333	7.13333	7.595	6.365	8.57667
Adur21825_comp1_c0_seq9	19.5533	104.707	41.7	22.475	13.5533	8.72667	17.305	9.025	21.2867
Adur21843_comp0_c0_seq1	4.03	62.9767	12.2333	5.285	7.24333	5.89667	6.885	5.585	7.79
Adur21861_comp0_c0_seq1	1.55	5.37667	2.44	2.81	1.74	2.62667	3.215	1.54	2.56
Adur21875_comp0_c0_seq1	13.1033	25.11	6.85	4.2	11.06	7.15333	10.855	7.855	11.13
Adur21889_comp0_c0_seq1	546.683	2606.71	1655.27	662.29	1153.34	1026.71	1179.7	1730.42	1266.22
Adur21889_comp1_c1_seq5	32.4833	148.163	105.823	108.635	78.2467	86.4833	73.755	115.905	80.0733
Adur2194_comp1_c0_seq1	14.1867	50.45	15.5467	18.04	21.9667	25.41	14.215	11.67	14.1633
Adur21968_comp1_c0_seq2	13.7267	35.8567	12.4167	7.08	10.78	8.17667	14.34	9.43	17.0667
Adur21969_comp0_c0_seq1	16.0133	159.843	18.6567	8.785	11.6467	11.47	6.3	8.17	9.67667
Adur21973_comp0_c0_seq1	14.02	59.9333	11.9467	4.785	6.33333	3.56333	9.975	6.45	18.19
Adur2204_comp0_c0_seq1	1.95333	6.48333	0.623333	0.65	0.846667	2.09333	0.755	0.8	1.26667
Adur22059_comp0_c0_seq13	0.81	4.78667	1.79333	0.08	0.783333	0.38	0.265	0.28	0.25
Adur22059_comp0_c0_seq17	9.53333	51.56	16.21	2.83	9.64333	1.45	4.345	3.155	1.84
Adur22125_comp4_c0_seq2	1.13	20.5567	4.54	1.185	0.933333	1.66	0.655	0.88	1.01667
Adur2219_comp0_c0_seq2	0.46	10.8033	1.36667	0.075	0.803333	0.16	0.165	0.785	0.636667
Adur22214_comp0_c0_seq2	4.87667	22.99	4.02333	0.865	6.25667	2.27333	3.57	3.255	7.31667
Adur22224_comp0_c0_seq1	1.19667	10.4533	3.16667	1.25	6.39667	2.91667	1.62	3.045	1.87
Adur22256_comp1_c0_seq2	16.0333	76.22	25.5167	6.9	23.11	10.8233	12.42	5.12	9.23667
Adur22274_comp1_c0_seq4	2.52	5.04	1.44333	0.465	1.56667	1.75333	0.815	0.475	1.33667
Adur22274_comp1_c0_seq8	16.51	117.477	26.15	5.87	18.7067	10.9133	10.895	10.505	13.3233
Adur22280_comp0_c0_seq5	9.75	45.42	9.46	2.87	4.57333	3.83333	5.795	2.53	4.84
Adur22317_comp1_c0_seq1	2.72333	20.9833	6.77333	1.765	2.12	0.263333	1.035	0.99	0.806667
Adur22326_comp0_c0_seq2	8.91	18.9933	6.23667	5.435	8.35	9.73	8.11	4.655	9.05667
Adur22340_comp0_c0_seq2	33.6667	136.8	44.25	18.67	22.04	18.6333	28.535	13.99	26.7433
Adur22364_comp0_c0_seq1	0.496667	11.8033	0.356667	0.16	0.113333	0	0	0.065	0.126667
Adur22390_comp1_c0_seq1	8.57	38.4467	2.60333	3.86	10.7067	3.32667	1.8	12.32	2.39333
Adur22427_comp1_c0_seq1	2.76	129.587	12.79	3.53	2.85	8.75667	4.11	8.835	3.53
Adur2244_comp0_c1_seq2	2.72	49.8467	13.3167	1.765	17.1633	15.2633	11.955	11.95	13.77
Adur22478_comp0_c0_seq1	2.45667	21.59	0.343333	2.185	1.89	2.63	2.745	0.2	0.923333
Adur22489_comp0_c1_seq35	9.99667	72.8633	12.3367	5.77	15.6367	11.7233	28.155	23.665	15
Adur22712_comp0_c0_seq1	3.48	62.7033	9.87	1.19	31.0167	13.0367	14.605	11.675	15.2167
Adur22751_comp4_c0_seq1	0.813333	4.08667	1.87333	0.8	0.803333	0.883333	0.39	0.45	0.263333
Adur22788_comp0_c0_seq1	0.0333333	10.83	1.10333	0.42	0.4	1.18333	0.27	0.07	1.19333
Adur22816_comp0_c0_seq1	5	15.69	4.81667	3.445	3.30333	6.59667	2.095	8.685	2.97333
Adur22816_comp0_c1_seq1	3.37667	10.22	2.30667	0.315	2.04667	3.22	1.045	5.055	1.61667
Adur22848_comp0_c0_seq1	2.70667	7.71	0	0.99	0	0.553333	0	0.925	0
Adur22906_comp0_c0_seq1	66.58	138.117	73.3533	43.81	49.7433	51.7833	50.97	34.865	40.9867
Adur2292_comp0_c0_seq1	0.6	11.3867	2.50667	1.43	1.32	1.13	0.15	0.025	0.17
Adur23101_comp0_c0_seq2	0.95	233.893	62.0067	4.305	2.26333	7.61667	0.345	6.65	0.316667
Adur23101_comp2_c0_seq1	0.136667	223.51	38.81	2.18	0.52	3.63667	0.085	1.595	0.0466667
Adur23113_comp2_c0_seq1	2.76333	26.19	2.79	1.06	3.07	1.07333	1.675	0.83	2.61333
Adur23192_comp2_c0_seq1	7.73	15.4567	4.88667	1.98	4.81333	2.31	5.075	3.575	6.37333
Adur23287_comp1_c0_seq2	5.41	23.23	11.31	3.23	4.16	2.75	4.115	14.275	6.38
Adur23380_comp0_c0_seq2	38.5467	91.6367	49.55	16.49	54.8867	51.1633	48.395	37.85	53.3033
Adur23421_comp0_c0_seq1	0.52	4.36333	0.763333	0.53	1.86667	1.44333	0.61	0.71	0.7
Adur23489_comp0_c0_seq1	1.14333	5.86667	3.65667	2.41	2.39667	2.35667	4.47	3.405	2.67
Adur23536_comp1_c0_seq1	16.4367	30.2933	11.7033	8.59	16.05	17.3467	16.775	14.915	14.0133
Adur23594_comp0_c0_seq1	8.11667	28.1933	9.17333	1.14	0.92	0.58	0.22	0.205	0.403333
Adur23624_comp0_c0_seq2	7.23667	36.7567	13.2267	3.665	4.82333	6.02	3.495	8.6	5.14333
Adur23641_comp0_c0_seq1	10.5867	89.75	40.3933	3.535	10.8433	1.34667	4.21	5.28	1.06333
Adur23649_comp0_c0_seq10	39.3933	94.2833	41.5633	15.78	30.08	60.71	32.98	32.81	39.6033
Adur2366_comp0_c0_seq1	15.77	93.3233	16.61	4.895	7.93667	5.01	3.365	8.085	3.86667
Adur23730_comp1_c0_seq1	5.41667	23.4167	8.07333	3.565	4.54	3.82	5.405	1.935	5.36
Adur2386_comp0_c0_seq8	3.48667	7.08667	2.38	3.39	1.63	1.36667	1.25	1.305	1.43667
Adur2401_comp0_c1_seq1	0.15	8.47333	0.306667	2.415	0.473333	0.686667	0.43	1.055	2.76
Adur24094_comp0_c0_seq2	7.76333	299.457	40.7733	2.02	35.6233	1.28	3.045	0.35	0.3
Adur24107_comp0_c0_seq1	0.17	24.03	0.273333	0.235	0.23	0.0466667	0.08	0.68	0.206667
Adur24197_comp0_c0_seq2	0.276667	8.35	0.503333	0.015	0.703333	0	0.015	0.03	0.323333
Adur24199_comp0_c0_seq1	4.40667	18	5.38333	2.455	2.98667	2.32667	5.14	2.645	6.64667
Adur24219_comp0_c0_seq1	0.64	65.15	1.81667	0.19	0.0266667	0	0	0.085	0.463333
Adur24267_comp3_c0_seq3	1.57667	5.91667	2.35333	0.44	1.82	1.25	1.96	1.295	2.11333
Adur24268_comp0_c0_seq2	7.17667	12.8433	6.05	1.72	4.86	3.22667	3.655	7.95	3.95
Adur24392_comp1_c0_seq4	5.2	15.7167	8.10333	2.48	6.30667	6.24667	3.915	6.115	6.11667
Adur24529_comp0_c0_seq1	2.78667	30.5833	14.9933	2.805	3.17667	1.67333	1.36	2.41	2.07
Adur24581_comp1_c0_seq1	5.96	56.01	17.22	12.72	14.8933	8.18	16.615	30.08	15.2367
Adur24599_comp0_c0_seq1	20.7833	41.0933	15.6833	11.86	15.2267	11.1267	16.415	10.525	21.8267
Adur24615_comp0_c0_seq2	21.9833	55.0533	18.3033	5.745	25.5	21.7567	22.695	17.79	29.8767
Adur24669_comp0_c0_seq1	5.45	22.4033	9.96	1.135	22.3333	7.78	8.105	8.425	9.25
Adur2470_comp1_c0_seq7	6.16667	33.4433	8.67333	3.585	7.49667	4.46667	4.075	3.8	3.26333
Adur24736_comp1_c0_seq2	5.71	79.41	33.9567	0.885	10.73	0.0133333	0	0.005	0.01
Adur24743_comp2_c0_seq1	17.7533	41.28	8.56333	5.345	9.99333	15.5133	9.64	5.37	11.1233
Adur24797_comp0_c0_seq1	4.83	13.6367	0	2.04	0.743333	0.813333	0	0	0.313333
Adur24818_comp0_c0_seq3	0.86	4.17333	2.06	0.275	0.11	0.313333	1.04	0.79	1.04
Adur24829_comp0_c0_seq1	3.16	8.88333	4.64	2.985	4.1	2.58667	3.86	2.65	2.37667
Adur2484_comp0_c0_seq1	2.04	8.94333	2.72	0.44	1.63667	1.89667	3.865	2.62	1.15
Adur24905_comp0_c0_seq2	4.31333	13.2033	5.83667	3.215	3.83667	5.11	3.41	3.27	4.22
Adur24918_comp0_c0_seq1	10.6867	22.27	7.48667	7.19	8.56	7.64333	8.02	11.27	12.17
Adur25037_comp0_c0_seq2	1.15667	151.09	2.55333	1.165	1.43667	4.59	1.39	5.86	5.66333
Adur25040_comp0_c0_seq1	4.76333	49.6633	3.35	1.82	3.46667	2.12667	3.005	5.23	7.06667
Adur2504_comp0_c0_seq1	9.12	60.85	8.57	5.555	7.42667	7.91333	1.79	1.11	0.48
Adur25056_comp0_c0_seq1	2.36	21.87	3.53667	0.895	1.32333	1.05333	0.95	0.455	1.32333
Adur25088_comp0_c0_seq1	3.33	79.4533	12.9133	2.91	11.44	10.19	3.265	29.435	14.6033
Adur25098_comp0_c0_seq2	3.52333	38.7167	13.03	6.31	4.10667	4.79	2.495	11.18	5.7
Adur25187_comp1_c0_seq2	6.95667	20.8833	10.2033	3.12	6.86333	6.02333	5.83	4.73	8.79667
Adur25219_comp2_c0_seq2	4.94667	77.1433	17.48	1.115	9.16667	2.89333	4.01	1.12	4.00333
Adur25224_comp1_c1_seq7	2.45333	8.86667	4.03667	0.645	1.02667	0.483333	0.655	0.445	0.923333
Adur25296_comp0_c0_seq3	2.08667	113.677	25.0733	0.945	2.23667	6.07667	1.59	0.15	6.85
Adur25310_comp0_c0_seq2	5.11333	95.29	23.4233	5.125	10.4467	2.95667	3.845	3.745	3.85333
Adur25345_comp0_c0_seq2	1.69667	8.33	1.51667	0.125	0.646667	0.64	0.19	0	0.726667
Adur25357_comp0_c0_seq1	1.64667	7.36333	3.47333	0.565	2.38333	0.603333	1.8	1.61	2.1
Adur25403_comp0_c0_seq7	8.11667	14.7733	6.87667	4	6.21667	4.38333	6.105	3.795	4.14667
Adur25444_comp1_c1_seq1	1.55	45.8733	9.17667	0.97	6.24667	3.70667	3.48	3.605	3.32667
Adur25519_comp2_c0_seq1	0.94	7.54667	0.206667	0.04	0.0333333	0.0433333	0.065	0.85	0
Adur25668_comp0_c0_seq4	0.143333	8.33	3.09667	0.93	0.18	0	0.39	0.11	0.03
Adur25668_comp0_c0_seq5	0.0766667	6.26667	0.996667	0.035	0	0.0466667	0.025	0	0
Adur25696_comp0_c0_seq1	4.74667	28.6133	11.6967	0.715	12.8267	15.3367	4.26	1.87	11.7133
Adur25712_comp0_c0_seq1	1.06667	20.3533	1.96	0.26	0.846667	0.683333	0.955	0.38	2.11667
Adur25712_comp1_c0_seq1	0.843333	18.0067	2.10333	0.08	0.94	0.396667	0.45	0.63	1.51667
Adur2579_comp0_c0_seq1	1.03	17.8667	6.34333	2.44	0.0533333	0.193333	0.225	0.13	0.0466667
Adur2579_comp3_c0_seq1	0.75	13.4667	4.22333	2.845	0	0	0.39	0	0.14
Adur2579_comp4_c0_seq1	0.923333	18.4867	3.9	1.715	0.103333	0	0.015	0.095	0.0566667
Adur25837_comp3_c0_seq1	0	7.05667	2.59	0.305	0.0233333	0	0.055	0.605	0.246667
Adur2583_comp0_c0_seq1	10.25	14.2533	8.78667	9.685	9.75667	9.09333	7.55	6.875	8.69333
Adur25858_comp0_c0_seq5	0.126667	56.5767	19.09	0.15	23.1467	1.49667	0.16	0.65	0.246667
Adur25911_comp0_c0_seq1	4.49667	13.3367	3.16667	2.045	4.33	0.413333	1.68	1.025	2.68
Adur25915_comp0_c0_seq3	1.41333	22.9067	1.19667	0.68	0.53	0.0933333	0.2	2.09	0.316667
Adur26059_comp1_c0_seq2	4.15	35.25	4.12667	3.33	6.25667	0	0	1.33	2.76667
Adur26115_comp0_c0_seq3	1.49333	70.9733	11.07	1.03	1.05667	1.75667	1.62	5.945	5.41333
Adur26146_comp0_c0_seq1	2.11	8.44	1.95	0.875	1.91333	1.51667	2.335	0.875	2.72667
Adur2633_comp0_c0_seq1	0.373333	9.67667	0.236667	0.405	2.09667	2.61	3.325	0.67	1.95667
Adur2633_comp0_c1_seq1	0.103333	6.01	0.17	0.505	1.1	1.07333	1.22	0.265	0.94
Adur26465_comp0_c0_seq28	4.95333	38.8367	10.6567	0.73	8.27667	1.15	3.49	1.73	2.89333
Adur26516_comp0_c0_seq12	3.35667	11.64	5.71	0.545	1.97667	0.813333	1.27	0.34	1.42333
Adur26523_comp1_c0_seq4	5.64	10.2133	4.55667	4.3	5.91333	5.58	5.6	3.855	6.60667
Adur26532_comp1_c0_seq3	7.49667	125.207	27.79	3.85	1.95333	0.426667	1.295	1.705	2.12667
Adur26572_comp0_c0_seq1	6.08	25.7833	3.99333	2.275	5.62333	6.57667	4.84	2.69	5.39
Adur26623_comp2_c0_seq2	0.713333	8.49	0.49	0.47	0.386667	0.593333	0.28	0.22	0.393333
Adur26649_comp0_c0_seq1	10.59	38.05	10.47	4.77	4.68667	4.76333	11.06	2.8	12.9433
Adur26699_comp0_c0_seq1	2.52	12.0067	3.01333	2.08	1.34	0.556667	2.12	2.575	4.77333
Adur26770_comp0_c0_seq2	3.16667	69.2433	22.4367	2.915	8.60333	4.41333	1.235	1.48	0.573333
Adur26842_comp0_c0_seq1	5.34667	19.98	8.63	2.13	6.26667	4.82333	4.21	3.565	5.88
Adur2685_comp0_c0_seq1	2.13667	11.52	4.26667	0.595	2.24333	1.05667	2.46	1.64	3.62667
Adur26943_comp0_c0_seq1	1.15333	8.46	2.14333	0.355	1.97	1.23667	0.59	4.11	0.38
Adur26951_comp1_c0_seq66	14.4	114.407	30.6267	2.185	3.77333	2.60667	5.175	2.735	5.63333
Adur26964_comp0_c0_seq1	13.5233	25.3433	14.6133	7.45	9.86333	6.73	8.875	9.7	9.93667
Adur26966_comp0_c0_seq4	5.04667	65.1633	11.4933	7.85	12.6167	11.9567	4.65	25.975	11.8433
Adur26991_comp0_c0_seq1	5.02	34.0333	3.74667	5.01	6.74333	5.70667	3.135	30.415	16.2833
Adur27023_comp0_c0_seq2	0.57	48.53	15.9633	4.915	0.393333	0.7	0.255	1.63	1.33333
Adur27041_comp0_c0_seq2	19.96	50.34	11.4267	5.715	2.26	1.4	0.46	0.06	0.0966667
Adur27227_comp0_c0_seq5	1.50667	24.2933	10.2533	5.76	2	5.99	4.97	7.3	4.99
Adur27275_comp0_c0_seq1	2.90667	37.07	7.76	0.605	5.52	0.293333	3.405	3.29	5.07
Adur27343_comp0_c0_seq2	7.75333	15.2767	9.34	3.13	7.47	8.46667	4.825	4.87	5.51667
Adur27367_comp0_c0_seq1	1.2	57.0767	21.13	14.44	8.03667	16.7733	17.835	9.78	24.4133
Adur27390_comp0_c0_seq1	13.7167	590.83	148.013	25.925	14.0933	6.05	9.135	13.255	20.13
Adur27397_comp0_c0_seq2	9.9	24.74	9.16333	5.585	7.35667	5.82	7.215	4.615	7.38333
Adur27401_comp0_c0_seq2	35.2867	87.38	34.85	14.08	25.0767	22.8967	21.03	20.995	25.5433
Adur27435_comp0_c0_seq2	20.26	44.87	26.5333	14.44	16.6267	17.3867	9.555	12.43	13.2967
Adur27458_comp0_c0_seq2	6.31	9.29	4.50667	3.975	5.61333	6.43	4.9	5.665	6.19667
Adur27482_comp0_c0_seq2	14.6467	85.9767	19.5567	5.815	13.01	3.75	8.205	6.26	5.57667
Adur27498_comp0_c0_seq1	5.25	17.0933	9.60333	3.905	5.16	6.34667	6.13	5.79	6.61667
Adur27539_comp0_c0_seq1	3.27333	13.2733	7.53	7.81	5.87333	7.30667	4.135	6.115	2.43
Adur27550_comp1_c0_seq1	11.7733	36.19	9.85	3.63	3.1	6.29667	17.06	8.77	10.47
Adur27558_comp1_c0_seq1	2.26333	6.32333	1.76	0.775	1.56	1.22667	2.245	0.88	2.21333
Adur2757_comp1_c0_seq9	0.523333	20.4633	7.69333	0.48	4.71	0.913333	0.42	1.325	0.766667
Adur27620_comp0_c0_seq1	12.1267	49.3733	7.70333	6.795	6.78333	3.75	1.725	0.54	0.766667
Adur27621_comp0_c0_seq2	3.86667	76.75	12.63	4.845	4.28	8.37	4.115	7.575	10.7933
Adur27649_comp1_c0_seq2	2.89333	6.21	1.92	0.7	2.17	2.45667	2.255	3.59	2.78333
Adur27653_comp0_c0_seq2	5.03	22.3333	8.59667	3.975	10.3567	5.04	4.585	6.945	4.54333
Adur27655_comp2_c0_seq1	12.23	29.57	17.36	8.345	8.17333	7.1	7.285	7.555	8.33333
Adur27677_comp0_c0_seq1	7.69333	16.09	6.73	5.13	6.26667	5.24333	6.03	6.985	8.02333
Adur27735_comp0_c0_seq1	3.96667	25.0367	8.13	3	4.77	11.5033	4.835	3.9	6.71667
Adur27780_comp1_c0_seq1	142.93	367.357	160.133	0.49	0.16	0.166667	0.02	0	0.09
Adur27830_comp1_c0_seq2	22.7333	1051.02	401.993	39.32	18.4333	38.7	50.435	213.58	61.3833
Adur27857_comp1_c0_seq3	50.92	296.437	108.253	22.59	61.7167	35.98	35.33	22.065	34.6533
Adur2790_comp0_c0_seq1	7.29333	19.8967	11.0767	5.465	9.82667	8.62667	10.32	6.435	8.66667
Adur27946_comp1_c0_seq1	6.02333	12.4	7.41667	6.12	2.47333	3.39333	4.7	1.575	5.26
Adur27973_comp1_c0_seq1	0.62	11.3067	1.29333	0.65	0.286667	0.17	0.37	0.675	0.0966667
Adur27990_comp0_c0_seq1	7.76	15.9833	5.57333	3.89	6.12	4.07667	4.54	4.42	3.62667
Adur28015_comp0_c0_seq1	11.9867	23.5433	6.42333	2.965	6.68	5.54	5.23	5.21	5.21
Adur28015_comp1_c0_seq1	15.36	37.21	12.4967	6.97	10.8233	11.1167	11.025	13.215	11.7567
Adur28049_comp0_c0_seq2	0.126667	23.27	0.776667	0.055	0.2	0	0.12	0	0.0633333
Adur28078_comp0_c0_seq1	35.5767	250.27	78.9367	21.075	38.7867	19.9133	21.47	139.28	33.1433
Adur28080_comp0_c0_seq1	1.15	9.98	3.81	1.4	1.14	0.416667	0.63	4.335	1.27667
Adur28306_comp0_c0_seq1	1.57333	7.5	0.66	2.065	3.23667	4.15	2.065	0.265	3.10667
Adur2830_comp0_c0_seq6	5.94667	16.84	3.34667	2.415	5.04667	4.31333	4.165	4.92	4.18333
Adur28318_comp0_c0_seq1	0.09	928.483	444.783	27.995	0.246667	0.21	0.13	0.025	0.12
Adur28373_comp0_c0_seq1	2.29333	50.7433	18.42	11.365	2.87	1.73333	5.985	7.26	12.0767
Adur28373_comp1_c0_seq1	4.50333	100.963	34.4067	25.43	5.75	4.42	11.62	11.055	21.0567
Adur28548_comp2_c0_seq3	32.2	56.16	30.0967	13.335	20.8267	20.3167	18.9	13.205	18.7
Adur28596_comp0_c0_seq2	3.85333	25.1967	6.36333	2.365	5.81667	4.93667	7.195	12.655	11.19
Adur28635_comp0_c0_seq1	6.06333	27.03	11.0367	1.29	11.9367	5.85667	7.23	5.79	9.09333
Adur28670_comp0_c0_seq1	0.0633333	5.03333	0.67	0	0.206667	0.153333	0.23	0.125	0.25
Adur2876_comp0_c0_seq3	10.6333	23.6333	5.02667	4.6	9.01667	6.97	9.965	4.14	6.76667
Adur2883_comp0_c0_seq4	16.2067	26.53	7.55667	7.67	7.18	11.4067	9.125	15.725	10.6267
Adur2886_comp0_c0_seq4	3.40667	42.23	12.74	1.53	4.08333	3.31	3.1	3.845	2.30333
Adur28898_comp0_c0_seq1	1.69667	64.7467	16.6	2.34	1.62333	0.716667	0.39	1.15	1.4
Adur28901_comp0_c0_seq1	0.02	292.823	5.98	4.185	0.226667	0.41	0.24	0.22	0.39
Adur28920_comp0_c0_seq7	21.4067	63.05	12.9433	11.555	15.2433	26.58	23.77	9.415	18.0567
Adur28932_comp1_c0_seq1	1.98	8.32	0.68	0.52	3.22	1.25333	1.765	0.23	0.58
Adur28944_comp0_c0_seq1	3.80667	5.76	2.23667	5.35	2.09333	2.06	3.99	1.46	3.39667
Adur28999_comp0_c0_seq1	1.4	40.28	17.3233	0.225	5.72667	0.67	0.59	5.48	0.55
Adur29001_comp0_c0_seq2	7.25333	12.4067	2.88333	5.02	1.05	1.90667	1.895	2.235	0.443333
Adur29053_comp0_c0_seq1	1.77	74.0633	23.24	4.52	14.5533	19.26	9.8	19.89	18.84
Adur29127_comp1_c1_seq7	25.8067	88.6067	24.5667	1.365	18	1.87333	12.415	2.215	8.56667
Adur29283_comp0_c0_seq1	3.01333	25.2933	5.61333	0.77	6.96667	7.06	6.58	5.79	2.63
Adur29297_comp1_c0_seq1	3.7	8.53333	1.79667	1.31	1.06667	0.88	1.88	0.26	1.07
Adur29304_comp2_c0_seq1	0.2	4.46	2.26667	0.27	0.58	0.41	1.935	1.075	1.18667
Adur29304_comp3_c0_seq1	0.54	5.19	3.36333	0.545	0.61	0.85	2.43	1.87	1.55
Adur29332_comp0_c0_seq1	7.03	18.64	6.50667	4.515	5.30667	3.04333	1.95	1.885	0.466667
Adur29367_comp0_c0_seq1	9.01667	130.087	23.1067	0.225	5.77	1.44333	11.84	2.815	18.0333
Adur29493_comp0_c0_seq3	2.03333	9.12	3.24667	1.225	2.19667	2.35333	2.14	1.535	2.57
Adur29496_comp0_c0_seq1	1.96	8.03667	2.93333	2.885	2.38	2.79333	1.925	2.06	1.94667
Adur29505_comp2_c0_seq1	21.7033	100.723	41.9567	8.27	14.9033	18.8933	8.06	4.065	7.03
Adur29506_comp0_c0_seq1	0.496667	4.98	0.613333	0.37	0.996667	2.29667	0	0.285	0.686667
Adur29576_comp0_c0_seq4	142.64	843.027	263.137	241.11	261.59	170.853	90.83	90.29	55.11
Adur29691_comp1_c0_seq1	8.3	13.19	7.15667	4.92	5.03667	4.38	5.045	4.295	4.67
Adur29716_comp0_c0_seq1	0.0166667	9.09333	0.0666667	0.175	0.13	0.0533333	0.12	0.375	0.04
Adur29802_comp0_c0_seq1	3.30667	35.05	10.4667	4.875	2.10333	1.03	1.455	0.32	1.10333
Adur29878_comp0_c0_seq1	0.736667	45.33	4.04333	1.04	1.68	1.20667	0.72	2	0.833333
Adur29904_comp1_c0_seq2	5.36333	60.17	10.6633	6.595	18.6633	22.63	11.62	7.4	10.4567
Adur2993_comp1_c0_seq2	21.8833	111.307	27.8867	13.025	22.4033	19.8033	20.02	15.085	25.9933
Adur29942_comp4_c0_seq9	5.75	24.34	11.4967	15.34	7.40667	10.7633	12.94	20.94	15.12
Adur29971_comp0_c0_seq1	8.5	31.79	3.17667	4.445	4.26	1.60333	4.49	8.425	5.92667
Adur29993_comp0_c0_seq1	8.47	39.5333	3.76	3.565	7.78667	6.25667	5.115	8.95	10.39
Adur30025_comp2_c0_seq2	15.38	159.473	37.1667	17.065	29.66	31.4667	34.615	14.425	33.6333
Adur30028_comp1_c0_seq1	2.31	5.02333	0.933333	0.52	0.776667	0.56	1.725	1.765	1.39
Adur30028_comp2_c1_seq1	3.03333	6.09	1.69333	0.275	1.26667	0.29	2.67	2.395	2.16667
Adur30063_comp0_c0_seq1	0.0666667	36.42	14.8767	0.875	0.6	0.146667	0	0.06	0.0366667
Adur3008_comp0_c0_seq1	3.68	29.21	9.65333	10.035	3.8	1.74667	6.63	1.98	9.15333
Adur3014_comp0_c0_seq3	6.84	40.2233	9.82333	4.335	9.31333	2.84	19.665	4.13	16.73
Adur30184_comp0_c0_seq1	0	7.31	0.133333	0.075	0.0966667	0	0.225	0.045	0.0733333
Adur30186_comp0_c1_seq1	1.86	7.75333	3.16	0.1	1.71333	0.253333	0	0.18	0.15
Adur30204_comp0_c0_seq1	6.46667	29.54	5.71333	3.46	3.52667	2.39333	6.045	5.355	6.59667
Adur30212_comp0_c0_seq4	4.53667	8.62333	2.74333	1.215	2.05	1.01	2.52	1.985	2.66667
Adur30215_comp0_c0_seq1	18.1133	40.23	25.7867	23.445	23.7467	14.0133	28.74	16.785	29.61
Adur30374_comp0_c0_seq1	9.07	33.5167	8.31667	6.31	6.5	8.45	5.335	4.74	6.07667
Adur30380_comp0_c0_seq1	12.98	39.5733	9.69	1.615	11.6067	10.49	7.96	4.92	8.21333
Adur30381_comp0_c0_seq1	33.1367	65.8633	31.16	21.03	39.0333	28.7433	26.005	20.21	27.2867
Adur30405_comp0_c0_seq1	0.416667	7.94333	2.48333	0	0.0833333	0.0733333	0.255	0.695	0.273333
Adur30406_comp0_c0_seq1	0	7.74333	3.27667	0.085	0.146667	0.08	0.235	0.38	0.0966667
Adur30412_comp1_c0_seq1	1.24333	32.3633	5.69667	0.45	2.43	0.51	0.32	1.21	0.4
Adur30416_comp0_c1_seq1	8.71	20.3567	10.8133	3.335	8.85667	8.96333	6.24	4.24	6.12333
Adur30434_comp1_c0_seq1	7.25	554.21	164.033	6.935	14.98	1.1	0.58	0.16	0.363333
Adur30482_comp1_c0_seq1	18.5733	37.6767	17.3767	10.735	16.8267	19.42	12.885	8.59	12.69
Adur30529_comp0_c0_seq1	0.91	19.8267	2.69667	1.035	0	0.0366667	0	0.01	1.6
Adur30585_comp0_c0_seq1	6.40333	19.89	8.59	2.03	5.58667	2.71	3.345	0.895	3.43667
Adur30586_comp1_c0_seq1	7.03667	20.54	8.81	3.68	5.01333	4.67	3.755	1.34	3.57667
Adur30623_comp2_c0_seq5	8.23	51.27	16.9567	5.835	12.0967	12.92	7.855	3.345	9.59
Adur30649_comp0_c0_seq1	0.216667	9.12	1.00333	0.295	0.893333	0.856667	0.33	0.465	0.316667
Adur30661_comp0_c0_seq1	7.58	15.9167	8.08	3.04	8.87667	7.7	8.34	3.84	7.98
Adur30736_comp1_c0_seq2	10.3433	39.1967	5.92	6.05	6.83	7.87	9.06	4.44	9.06333
Adur30749_comp0_c0_seq1	0.17	12.8667	5.95	0.1	0.153333	0.36	0.855	0.47	0.233333
Adur30770_comp0_c0_seq1	2.28667	54.0233	12.1333	14.01	34.31	32.4733	17.645	25.445	23.3167
Adur30958_comp0_c0_seq1	1.44	7.53667	2.72667	1.495	1.50333	0.52	0.61	1.5	0.32
Adur31037_comp0_c0_seq1	13.2333	98.07	6.19667	1.995	12.4533	15.5967	13.245	0.585	4.70667
Adur31103_comp0_c0_seq1	10.59	37.52	9.37667	2.53	17.2267	7.26667	8.86	3	4.71333
Adur31188_comp0_c0_seq1	6.24333	14.13	2.13667	0.185	2.62333	1.58	0.97	3.125	1.08333
Adur31217_comp0_c0_seq1	12.01	33.66	6.54667	0.475	17.2633	7.79667	13.735	2.64	15.2867
Adur31260_comp0_c0_seq1	0.546667	9.71333	1.87	0.5	0.583333	0.593333	1.48	1.385	0.623333
Adur31398_comp0_c0_seq1	1.50333	40.6233	2.80333	1.76	9.54333	4.23	2.725	1.265	2.62333
Adur31446_comp0_c0_seq1	0.9	5.36	0.396667	0.25	0.353333	0.203333	0.595	0.28	0.48
Adur31455_comp0_c0_seq1	3.08	29.7233	16.4467	3.885	5.93	7.53	5.01	7.68	7.39
Adur31458_comp1_c0_seq4	1.07667	23.7033	4.85	0.75	0.636667	0.836667	0.64	0.115	0.4
Adur31496_comp0_c0_seq2	1.39	14.4867	4.52	0.805	0.916667	0.61	0.985	4.505	0.82
Adur31496_comp1_c0_seq1	2.02333	12.82	4.51667	1.52	0.723333	0.44	0.72	5.12	1.16333
Adur31500_comp0_c0_seq5	0.826667	12.8033	0.356667	0.12	0.156667	0.196667	0.14	0.015	0.106667
Adur31552_comp0_c0_seq2	2.70667	5.35667	3.29333	1.2	2.11333	2.24	3.135	1.775	2.53333
Adur3162_comp1_c0_seq2	33.3667	291.58	171.713	52.045	71.7	49.6267	72.155	67.505	185.537
Adur31648_comp0_c0_seq1	3.02667	19.65	6.87667	0.45	8.38333	5.97667	3.97	6.595	3.96667
Adur31651_comp0_c0_seq1	1.42333	7.79667	0.973333	0.27	1.89667	1.99667	0.535	0.885	0.35
Adur31675_comp0_c0_seq1	14.5033	70.1267	13.5867	0.11	18.99	2.60667	5.42	6.52	12.2267
Adur31736_comp0_c0_seq1	0.173333	6.92	0.523333	0.1	0.0166667	0.03	0.045	0.015	0
Adur31736_comp1_c1_seq2	0.213333	6.15667	0.596667	0.09	0.0433333	0	0.08	0	0.0466667
Adur31873_comp0_c0_seq1	0.253333	4.58667	0.236667	0	0.06	0.02	0.03	0.03	0
Adur31885_comp0_c0_seq2	17.8533	58.76	26.0733	1.885	28.96	5.27	18.17	12.7	20.8567
Adur31901_comp0_c0_seq2	26.7833	67.11	20.0067	10.635	20.1067	12.48	16.72	14.54	21.1233
Adur31911_comp1_c0_seq11	4.96333	18.7	7.50667	3.12	5.33333	2.70333	5.77	4.985	7.48333
Adur31925_comp0_c0_seq1	0.343333	122.82	21.3533	2.21	1.58667	1.53	3.295	1.56	4.6
Adur31932_comp1_c0_seq1	27.0567	61.2633	21.4333	16.64	27.3167	11.82	20.145	7.245	13.45
Adur31990_comp0_c0_seq2	11.4067	48.3433	11.0033	10.665	13.1933	31.4633	19.29	2.78	18.2933
Adur31990_comp0_c0_seq5	0.98	4.16	0.446667	0.085	0.79	0.65	0.36	0	0.38
Adur3202_comp0_c0_seq1	0.363333	6.78	1.97333	0.02	0.323333	0.0733333	0.025	0.08	0.0233333
Adur3202_comp0_c0_seq3	1.03333	59.19	7.83	1.265	1.28333	0.0566667	0.015	0.175	0.05
Adur32050_comp0_c0_seq2	28.8567	49.6367	21.7033	15.355	19.2833	16.0133	14.705	10.395	16.7933
Adur32224_comp2_c0_seq6	6.45	21.6133	3.81	1.4	3.73	3.62667	3.855	1.3	4.37333
Adur3223_comp0_c0_seq1	7.79333	14.04	5.94	4.245	4.82333	3.17667	5.885	3.58	7.08333
Adur32267_comp0_c1_seq1	2.20667	25.07	1.57333	0.95	3.79333	1.99	0.94	1.69	1.14
Adur32274_comp0_c0_seq2	6.32333	713.133	42.27	2.015	12.5	1.37333	7.92	12.95	6.83667
Adur32304_comp1_c0_seq6	3.17667	22.91	6.98	2.105	2.48667	2.53667	3.645	3.325	4.11667
Adur32358_comp0_c0_seq1	4.27	119.227	12.7333	5.05	4.5	17.24	8.61	0.635	2.78333
Adur32359_comp0_c0_seq1	6.08	9.64667	6.42333	6.05	3.45	4.12333	3.935	5.27	3.66333
Adur32366_comp0_c0_seq1	1.3	6.68667	0.0933333	0.135	0.5	0.18	1.13	0.115	0.333333
Adur32366_comp3_c0_seq2	6.75667	14.6867	4.16333	1.56	3.29333	1.56	2.895	4.595	3.19
Adur32366_comp5_c0_seq1	2.22333	8.93	0.373333	0	0.476667	0	1.565	0.27	0.51
Adur32366_comp7_c0_seq1	0.826667	4.45667	0.18	0.52	0.413333	0	0.29	0.205	0.0966667
Adur32405_comp3_c1_seq2	13.9667	64.8567	14.7967	7.055	7.32	9.6	8.68	6.535	7.32333
Adur32468_comp0_c0_seq1	1.79333	26.6633	4.08667	1.725	1.91	0.453333	1.66	1.55	2.18333
Adur32545_comp0_c0_seq1	0.813333	4.18667	1.28667	0.07	0.273333	0	0	0.06	0
Adur32564_comp0_c0_seq1	5.84333	10.84	5.81667	4.945	4.10333	4.73667	6.21	5.495	7.62667
Adur32582_comp0_c0_seq5	12.3033	25.57	11.41	3	5.92	9.46667	10.75	3.715	11.9933
Adur32611_comp0_c0_seq1	1.72667	29.1967	13.09	2.07	1.33333	1.59667	2.81	0.36	1.69667
Adur32614_comp29_c0_seq2	3.07	63.3933	18.1633	5.975	6.28667	0.316667	1.195	0.78	1.43
Adur32725_comp0_c0_seq1	8.08	47.4	16.9667	15.965	28.3567	27.0733	14.83	16.39	15.0667
Adur32733_comp1_c0_seq1	9.98	16.0533	8.45333	4.6	7.46667	9.14333	5.34	4.085	4.81667
Adur32759_comp0_c0_seq1	1.33333	8.9	1.23	0.21	0.216667	0.406667	0.07	0.355	0.1
Adur32766_comp0_c0_seq1	0.216667	8.13333	0.506667	0.27	0.193333	0.64	0.115	0.06	0.516667
Adur32804_comp0_c0_seq2	10.94	24.42	7.04	2.885	6.69333	5.84	6.64	1.855	4.84333
Adur32861_comp0_c0_seq5	2.69667	21.2567	5.17	1.31	1.29333	2.82667	1.545	2.425	0.853333
Adur32919_comp1_c0_seq1	2.07	37.9133	5.04333	2.395	2.48	2.96667	2.41	5.065	3.86
Adur32938_comp0_c0_seq5	6.71333	23.6567	10.77	4.93	7.58	5.80333	7.565	9.775	8.44
Adur32998_comp3_c0_seq4	23.8667	75.4933	30.6833	1.19	27.4733	3.64667	8.58	2.2	5.99333
Adur3313_comp0_c0_seq2	33.0367	290.927	69.8267	2.575	1.30667	1.87	2.865	1.435	5.64333
Adur33180_comp0_c0_seq1	9.69333	19.6967	3.08333	1.475	4.53333	2.73	1.13	1.065	1.28333
Adur33243_comp0_c1_seq1	1.22333	19.3133	4.38667	1.285	0.736667	0.88	0.575	3.7	0.803333
Adur33273_comp0_c0_seq1	9.73333	57.3133	29.3433	5.495	6.06667	6.87667	6.41	6.185	12.11
Adur33320_comp1_c0_seq3	18.25	29.92	16.0533	7.48	11.6833	10.08	12.125	10.305	13.7967
Adur33411_comp2_c0_seq2	11.7933	185.22	64.3633	11.705	33.75	5.06	33.385	17.76	36.09
Adur33462_comp0_c0_seq1	3.85	44.2733	12.9033	2.44	17.94	5.85667	6.67	10.59	5.91333
Adur33610_comp0_c0_seq1	1.37333	12.92	2.19667	0.915	1.07333	0.53	1.09	1.94	1.58333
Adur33660_comp0_c0_seq1	1.16333	4.39667	1.95333	0.435	1.47	1.09	0.71	0.1	0.403333
Adur33704_comp0_c0_seq2	0.76	7.60667	2.85	0.2	3.06	3.66	1.94	4.515	0.99
Adur33712_comp0_c0_seq2	155.153	289.857	136.637	63.34	143.807	45.0733	134.655	146.1	110.393
Adur33760_comp1_c0_seq2	7.8	17.16	4.51333	0.305	4.16	2.25333	2.775	6.25	10.46
Adur33814_comp1_c0_seq1	7.91	11.2667	7.6	4.79	5.27	5.31667	6.445	6.93	6.73
Adur3382_comp0_c0_seq6	8.73	45.26	6.44	6.89	6.32	15.45	2.815	28.53	10.1633
Adur33835_comp1_c0_seq5	8.97667	19.5733	11.6367	4.36	9.94667	9.86667	9.27	7.17	12.2167
Adur3399_comp1_c0_seq3	7.31	27.7867	11.9567	3.765	5.32667	2.01	7.895	3.09	6.92333
Adur3400_comp2_c0_seq3	8.42333	35.9667	11.4767	4.92	10.19	6.21667	8.325	5.155	7.93
Adur34015_comp0_c0_seq1	0.07	7.58667	0.02	0	0.0633333	0	0	0	0
Adur34055_comp0_c0_seq1	0.19	13.44	1.95333	0	5.25667	0.14	1.655	0.675	3.36667
Adur34085_comp2_c0_seq1	9.70333	56.1267	22.7233	8.8	26.87	40.2267	16.125	43.445	21.1267
Adur34154_comp2_c0_seq2	4.15333	9.32	1.91667	4.18	0.863333	1.20667	1.795	0.09	3.39667
Adur34203_comp0_c0_seq1	8.92333	18.0533	5.62333	3.28	9.25	6.97333	4.895	1.89	5.85333
Adur34247_comp0_c0_seq2	8.32667	34.62	15.4667	4.125	7.86	9.56	5.855	5.865	6.65667
Adur34251_comp0_c0_seq5	0.276667	10.9233	2.82333	0.61	0.143333	0	0	0.095	0.2
Adur34280_comp0_c0_seq2	1.02333	20.3667	6.22667	2.115	3.05333	0.666667	0.245	0.34	0.0766667
Adur34280_comp0_c0_seq3	0.913333	4.16	1.58333	0.11	0.64	0	0	0.08	0.01
Adur34281_comp2_c0_seq5	12.7267	35.0567	9.25	2.89	3.53	3.35667	4.555	1.91	4.97
Adur34282_comp0_c0_seq1	7.72	15.3	6.71	3.065	5.22333	3.76333	6.21	4.33	6.77333
Adur34282_comp2_c0_seq2	5.56	12.1733	5.79	1.105	3.88667	2.09	3.5	1.87	4.17
Adur34282_comp3_c1_seq3	4.13	8.96667	3.74333	0.73	4.05667	1.19333	3.49	1.415	2.78667
Adur34311_comp1_c0_seq1	2.32	11.63	1.39667	1.19	1.06333	1.93667	1.235	0.67	1.8
Adur3434_comp0_c0_seq1	17.5167	33.0833	10.8667	7.21	11.9133	15.4333	16.475	7.08	14.2833
Adur34354_comp0_c0_seq1	6.97	18.9367	8.51333	3.23	5.25	3.65333	6.28	2.045	4.33667
Adur34377_comp0_c0_seq1	19.8067	117.067	24.67	19.51	22.1967	48.1933	2.415	0.075	0.463333
Adur34497_comp1_c0_seq21	0.12	19.58	0.533333	0	0.0766667	0.433333	0.23	0.4	0.05
Adur34497_comp1_c0_seq3	0.373333	28.7967	1.71667	0.075	0.58	2.56333	0.65	3.58	2.12333
Adur34550_comp0_c0_seq5	3.40667	6.85667	2.96667	2.12	2.18333	2.96667	3.34	1.765	3.59667
Adur34732_comp0_c0_seq1	2.09333	288.107	37.67	54.87	8.26333	1.35333	1.155	1.555	0.88
Adur34749_comp0_c0_seq1	13.5667	41.6367	4.31667	2.565	15.5433	7.42	14.2	25.94	11.3067
Adur34787_comp0_c0_seq4	4.68	9.55667	3.38667	2.545	3.4	3.88667	4.355	2.805	5
Adur34871_comp0_c0_seq1	20.1	33.2067	15.76	9.935	20.1033	20.2533	10.82	13.125	9.2
Adur3490_comp0_c0_seq1	5.83667	21.86	4.05	1.08	4.08667	2.15	1.785	5.06	3.04
Adur34910_comp0_c0_seq2	0.843333	4.76667	0.71	0.255	0.276667	0.153333	0.185	2.825	0.546667
Adur3492_comp1_c0_seq2	7.88667	20.8867	10.31	2.58	1.76333	5.85667	1.99	4.205	3.04667
Adur35125_comp1_c0_seq2	2.92	52.7633	10.0267	1.83	1.87667	0.64	0.71	6.045	0.553333
Adur3516_comp3_c0_seq1	3.35333	96.1267	44.7733	0.95	1.17333	1.06333	1.72	0.01	1.57333
Adur35183_comp0_c0_seq6	7.45333	21.0233	6.78	2.01	4.52667	2.36667	2.525	1.84	3.41667
Adur35306_comp0_c0_seq2	10.02	23.4633	7.00667	2.935	3.85333	8.49333	7.1	3.565	6.32667
Adur35308_comp0_c0_seq1	10.4133	45.4167	19.8867	15.25	5.99	2.66667	6.905	1.13	10.5033
Adur35320_comp1_c0_seq1	2.54	67.2433	14.6533	3.56	3.68	10.3967	1.75	1.875	3.35
Adur35320_comp1_c0_seq7	0	359.527	26.0267	0	0	0	0	0.02	0.13
Adur35322_comp1_c0_seq23	4.43333	145.89	34.8	0.86	1.12667	1.11	1.36	0.55	1.20333
Adur35406_comp1_c3_seq2	4.94667	11.9	5.07667	4.41	3.79667	3.78	5.375	3.005	4.54
Adur35409_comp0_c0_seq2	1.46	11.44	5.35	4.965	2.05667	1.61	3.11	2.74	4.41667
Adur35485_comp0_c0_seq4	0.0466667	54.9733	16.75	1.85	0.256667	0	0	0.12	0
Adur35504_comp1_c0_seq1	19.2467	148.697	39.07	7.2	18.8567	6.49333	18.405	12.405	25.3067
Adur35630_comp0_c0_seq2	2.91333	106.087	19.7167	16.84	1.47667	2.00667	2.94	4.845	4.26
Adur35652_comp0_c0_seq1	18.8733	173.377	45.6067	8.725	63.6967	8.89	16.195	14.485	15.3733
Adur35742_comp0_c0_seq1	0.366667	6.02667	0.54	0	0.1	0.0466667	0.01	0.04	0.0133333
Adur35746_comp0_c0_seq4	2.26	16.2167	2.39667	0.735	2.73333	1.64	5.465	4.885	5.58
Adur3577_comp0_c0_seq2	1.39333	5.04	0.606667	0.4	0.213333	0.23	0.2	0.255	0.386667
Adur35796_comp0_c0_seq1	0.39	5.74667	1.69	0.44	0.836667	1.35667	0.405	0.125	0.223333
Adur35800_comp0_c0_seq1	0.213333	14.6867	3.43	0.08	1.08667	1.62333	3.515	6.19	1.31
Adur35812_comp1_c0_seq2	0.34	6.04667	0.28	0.195	0.453333	0.383333	0.275	0.035	0.1
Adur35857_comp3_c0_seq1	0.02	13.1067	0.52	0	0	0	0	0	0
Adur35933_comp1_c0_seq1	0.556667	9.37	0.236667	0.18	0.9	2.29667	0.185	0.02	0.176667
Adur35939_comp0_c0_seq6	0.193333	21.4233	0.583333	1.065	0.586667	0.763333	0.05	3.27	0.423333
Adur35960_comp0_c0_seq1	4.56	51.51	10.8533	2.035	2.19333	2.10667	1.45	0.24	1.83333
Adur35969_comp0_c0_seq1	7.49	38.04	12.6333	6.385	3.06333	6.99333	3.75	1.715	2.70333
Adur35994_comp0_c0_seq6	2.24333	5.70333	2.54	1.49	1.59	2.57333	2.43	0.82	2.63
Adur35995_comp0_c0_seq1	0.816667	9.32667	3.51667	0.545	1.07333	1.3	0.365	0.15	0.23
Adur36012_comp1_c0_seq3	7.37667	155.757	31.6433	14.11	32.4	17.85	18.57	19.735	63.7867
Adur36013_comp0_c0_seq1	0.93	152.367	44.2367	14.195	0.65	0.913333	13.255	0.63	5.66
Adur36068_comp1_c0_seq1	7.40667	22.2867	10.81	5.795	4.67333	8.78333	5.62	9.545	11.6
Adur36103_comp0_c0_seq1	0.0466667	6.21667	1	0.97	0	0	0	0	0.0966667
Adur36108_comp0_c0_seq2	4.12667	40.38	4.58333	1.305	3.23333	1.66333	4.74	1.09	3.93333
Adur36145_comp0_c0_seq2	16.24	47.5033	18.2167	13.355	16.4	10.37	18.26	9.955	18.76
Adur36208_comp1_c0_seq1	6.81333	53.0367	6.21	0.41	5.83333	0.783333	1.02	0.035	0.433333
Adur36322_comp0_c0_seq6	2.06333	4.77667	2.61	0.535	0.776667	1.06333	1.465	0.65	0.513333
Adur36495_comp0_c0_seq2	12.48	60.37	11.47	4.38	8.42	6.06	10.725	4.37	8.26667
Adur36597_comp0_c0_seq3	16.05	140.773	54.4467	14.45	28.3067	92.3967	51.775	35.7	55.85
Adur36709_comp0_c0_seq3	9.16667	21.82	7.76667	1.37	3.57	2.55333	3.215	7.955	11.36
Adur36735_comp1_c0_seq1	3.52	8.81	2.36667	1.39	3.67667	1.45	1.315	1.87	0.503333
Adur36747_comp2_c0_seq1	8.04	17.2867	9.78333	6.655	9.96333	8.30333	10.22	11.025	11.6633
Adur36841_comp0_c1_seq2	12.0967	33.5433	7.93333	3.61	6.31333	5.44333	6.355	3.72	10.1667
Adur36892_comp0_c0_seq1	3.71667	15.6467	1.04333	1.75	3.79	10.4833	2.295	6.575	5.15333
Adur36893_comp0_c0_seq1	3.22	14.9867	1.06667	4.09	2.78667	10.6467	3.69	8.195	5.31667
Adur36907_comp0_c0_seq2	16.0167	57.42	27.27	14.205	18.1033	16.96	12.345	10.345	13.3067
Adur36908_comp0_c0_seq1	0.863333	30.3133	13.6733	1.745	1.93667	0.716667	0.605	1.635	0.41
Adur36938_comp0_c0_seq1	10.2633	66.8667	16.7333	1.565	11.7967	7.23667	9.21	9.835	10.3133
Adur36974_comp2_c0_seq2	26.6633	80.2267	14.6733	19.135	6.62667	4.17333	4.175	0	0
Adur37029_comp0_c0_seq1	4.44667	20.9567	12.4667	4.335	3.36667	5.14667	6.75	4.37	6.29
Adur37050_comp0_c0_seq2	7.46	47.3533	15.0533	5.645	2.85	2.56333	3.515	2.015	4.03333
Adur37053_comp0_c0_seq1	28.4833	1875.25	777.893	120.8	46.43	97.6467	13.21	4.325	27.6233
Adur37056_comp0_c0_seq1	6.5	22.0133	9.49	8.025	3.82333	10.94	8.725	3.625	12.2633
Adur37066_comp1_c0_seq2	2.69	5.96	2.05667	1.61	1.2	2.55333	3.93	1.925	2.56333
Adur37120_comp0_c0_seq1	5.93333	100.437	25.05	7.165	8.56	3.29333	4.875	5.47	5.38667
Adur37248_comp0_c0_seq1	9.28667	29.0433	8.03667	2.655	23.86	5.75333	0.265	1.095	0.33
Adur3731_comp0_c0_seq1	12.0067	25.6967	7.15	7.68	8.31	5.33333	9.825	5.94	9.71333
Adur37424_comp0_c0_seq1	1.87	17.65	3.08	3.305	2.74	1.50333	0.8	3.06	1.62333
Adur37425_comp0_c0_seq3	16.8867	36.6667	11.98	4.62	8.52667	6.06333	9.3	6.97	8.5
Adur37442_comp3_c1_seq1	5.16333	18.43	5.84333	1.62	6.55	3.45333	3.12	1.4	3.41333
Adur37488_comp1_c0_seq2	9.31	43.1567	15.1667	5.28	12.38	4.42667	13.775	22.065	22.8833
Adur37498_comp1_c0_seq1	0.403333	4.69667	1.62667	0.19	1.03	0	1.56	1.105	0.04
Adur37655_comp0_c0_seq1	1.44667	9.47667	4.96667	1.71	0.913333	1.43	1.495	0.625	0.983333
Adur37680_comp2_c0_seq4	8.9	44.0433	9.98333	4.06	6.34	5.53333	7.885	3.1	7.26333
Adur37711_comp1_c0_seq1	0.863333	7.78333	0.83	0.995	1.72333	1.82	0.86	2.285	0.21
Adur37716_comp0_c0_seq1	33.96	60.2433	21.5667	28.555	31.6667	46.04	27.76	30.075	28.18
Adur37719_comp0_c0_seq1	0.936667	18.4033	4.93667	1.12	0.733333	0.653333	0.1	0.735	0.126667
Adur37785_comp0_c0_seq3	0.193333	5.42	2.85	5.03	0.166667	0.22	1.17	0.335	1.01
Adur37958_comp4_c0_seq1	0.546667	348.903	37.96	0.805	0.446667	0.0333333	0.43	0.61	0.343333
Adur38032_comp1_c0_seq1	75.02	239.647	99.0033	35.275	35.4267	36.88	51.51	46.645	58.2533
Adur380_comp0_c0_seq1	1.61333	8.28333	2.28	4.84	2.27	1.95333	2.96	3.865	2.32667
Adur38159_comp1_c0_seq1	0.09	39.35	0.326667	0.125	0.423333	0.0433333	0.025	0.41	0.0466667
Adur38169_comp1_c0_seq4	33.7933	105.053	18.0533	7.92	16.2867	16.28	22.8	12.37	23.5567
Adur3817_comp0_c0_seq1	11.8267	34.3267	15.3833	5.215	10.0267	6.83667	9.085	8.765	10.8433
Adur3819_comp3_c0_seq2	12.1333	25.0567	11.7167	5.23	6.34333	5.84	8.515	8.285	9.93333
Adur38465_comp0_c0_seq1	13.01	110.59	6.30667	8.36	3.79333	1	0.52	0	0.163333
Adur38497_comp0_c0_seq3	2.97333	6.2	3.10667	0.16	1.87667	1.63667	0.28	0.32	1.77
Adur38514_comp4_c0_seq1	8.21667	197.24	20.0467	13.585	6.00667	4.15333	8.8	1.67	8.45
Adur3856_comp1_c0_seq2	21.4033	170.77	37.0067	8.26	39.53	24.2633	17.8	10.145	14.9633
Adur38600_comp0_c1_seq12	9.51667	16.2667	6.63	1.14	4.19	3.41667	3.53	10.5	8.40667
Adur3862_comp0_c0_seq1	3.1	134.65	1.58	0.59	9.23	9.03667	3.53	4.195	4.34667
Adur38804_comp1_c0_seq1	0.686667	38.65	5.67333	1.005	1.07667	1.64333	0.855	4.455	1.12333
Adur3881_comp0_c0_seq2	0.0466667	129.22	10.21	0.155	0.91	0.136667	0.025	0.98	0.04
Adur38839_comp0_c0_seq3	2.86333	41.4033	0.94	2.31	2.34667	9.38667	5.495	0.96	5.83333
Adur38846_comp0_c0_seq2	6.51333	40.73	15.6533	1.405	1.89333	2.20667	2.805	0.815	4.63
Adur3887_comp2_c0_seq1	88.65	4820.1	1222.48	238.41	222.387	87.9967	116.3	77.535	89.5067
Adur38893_comp1_c1_seq1	2.69667	12.7933	4.40333	1.885	2.15667	1.17	1.325	2.29	0.966667
Adur39007_comp0_c0_seq11	2.75667	6.25	2.10333	1.2	1.47333	1.26333	1.68	1.255	1.99333
Adur39035_comp1_c0_seq1	0.33	4.60667	0.506667	0	0.0933333	0.103333	0.475	1.195	0.05
Adur39129_comp1_c0_seq1	2.65	10.7167	2.13667	0.87	2.81667	3.25	3.255	4.335	3.72667
Adur39133_comp1_c0_seq1	5.73333	22.78	0.833333	0	0.74	0.593333	1.485	0	1.06
Adur39142_comp0_c0_seq1	40.5833	68.2167	44.8433	33.28	45.0367	33.6067	44.75	40.155	49.03
Adur39152_comp1_c0_seq2	6.95	13.8567	6.28333	2.73	4.20667	3.94333	6.51	2.78	6.87333
Adur39185_comp0_c0_seq1	20.1633	101.37	36.81	15.64	20.0233	15.0467	31.3	12.935	32.35
Adur39203_comp0_c0_seq1	1.36667	12.09	4.13	2.37	2.30333	1.40667	1.24	0.32	1.75333
Adur3939_comp0_c0_seq1	0.0966667	5.06	0.0333333	0	0	0	0	0	0
Adur39422_comp0_c0_seq1	1.1	8.86	0.753333	0.42	0.68	1.04667	0.095	0.31	0.313333
Adur39422_comp1_c0_seq1	1.23	4.34667	0.743333	0	0.726667	1.29	0.23	0.21	0.163333
Adur39422_comp2_c0_seq1	0.97	4.07667	0.623333	0.355	0.696667	1.6	0.205	0.275	0.1
Adur39443_comp0_c0_seq1	8.27333	52.01	1.04667	0	2.58	0	0.505	0.345	0.843333
Adur39443_comp0_c0_seq2	45.82	352.457	97.5367	19.815	47.83	44.2433	30.255	30.79	26.3467
Adur3952_comp0_c0_seq1	16.95	35.3533	19.6233	12.52	22.0767	26.3833	19.315	15.925	22.9933
Adur39530_comp2_c0_seq3	1.53	5.14	1.25	0.15	0.653333	0.37	0.335	0.115	1.27333
Adur39545_comp2_c0_seq1	3.84333	38.8033	8.67667	0.585	4.35	0.496667	0.76	0.16	0.17
Adur39590_comp0_c0_seq1	0.36	20.07	5.44	0.21	10.0267	4.63	0.9	4.385	4.35333
Adur39601_comp0_c0_seq1	0.38	17.1167	4.89333	0.545	12.4767	6.5	1.2	3.77	5.63333
Adur39646_comp0_c0_seq1	0.263333	20.2967	4.72333	0.165	1.06667	0.72	0.795	1.455	1.8
Adur39654_comp0_c0_seq1	11.3567	28.8567	10.78	4.22	12.0667	6.33	8.825	6.955	6.95
Adur39665_comp1_c0_seq1	8.16667	13.0867	7.54333	4.59	6.25	5.99	6.755	4.145	6.98667
Adur39709_comp2_c0_seq1	1.38	17.57	5.67	2.03	2.38	0.82	4.37	4.645	5.05
Adur39709_comp2_c1_seq1	2.78	23.3267	6.02667	4.53	3.75333	2.67667	9.67	8.01	11.7567
Adur3972_comp0_c0_seq1	4.76333	9.16667	3.80667	2.73	3.05	4.49	3.525	3.445	3.28
Adur39741_comp0_c0_seq3	1.67333	4.34333	1.79333	0.64	1.28667	0.773333	1.025	3.75	1.6
Adur39761_comp0_c0_seq1	1.18333	47.73	11.5267	0.085	30.59	0.43	0.99	1.14	1.43333
Adur39822_comp1_c0_seq2	14.6033	184.967	63.6933	25.19	50.6533	3.32	39.635	33.15	25.18
Adur39837_comp0_c0_seq3	6.54333	17.3967	4.07667	2.72	2.98333	3.72667	7.545	0.875	8.21333
Adur39864_comp0_c0_seq1	4.26333	30.8967	11.37	2.88	3.82	2.62667	4.53	2.555	3.45
Adur39896_comp1_c0_seq1	9.51	23.48	5.76	3.49	6.57	5.83667	7.685	3.995	6.47667
Adur39921_comp0_c0_seq1	3.30333	23.31	11.9833	1.035	7.16667	4.47333	7.21	2.505	6.29667
Adur3992_comp0_c0_seq1	6.58667	52.9067	17.6333	4.605	6.09	3.13667	6.81	5.635	12.6367
Adur39968_comp0_c0_seq1	1.18	4.70667	1.44667	0.8	0.826667	0.483333	1.475	0.785	1.07667
Adur39987_comp2_c0_seq1	8.38667	14.7567	7.35333	3.41	6.87333	8.33	8.705	6.195	8.26333
Adur3998_comp0_c0_seq1	7.63333	17.43	8.23	5.535	8.98667	13.09	8.21	7.62	8.94333
Adur40073_comp1_c0_seq1	1.11333	5.51667	0.626667	0.09	4.11667	0.163333	0.425	0.66	0.253333
Adur40189_comp0_c0_seq1	0.59	92.2267	9.93667	0.895	0.22	0.316667	0.3	0.105	0.396667
Adur40322_comp0_c1_seq3	4.75	7.53333	4.45333	2.435	2.67667	3.14	3.35	2.67	3.5
Adur40391_comp0_c0_seq2	24.2167	185.683	89.37	13.895	22.7033	23.2333	21.505	99.08	37.2367
Adur40419_comp0_c0_seq31	8.94667	135.883	11.7433	6.965	4.32333	1.28667	1.145	5.965	2.66
Adur40475_comp0_c0_seq1	1.24667	6.35333	1.48667	0.365	1.1	1.88333	1.25	1.175	1.78
Adur40490_comp0_c0_seq2	24.04	53.7067	7.43	1.035	21.65	0.913333	33.525	25.37	3.17667
Adur40539_comp2_c0_seq2	7.64	25.6667	4.54333	5.93	4.15333	3.82	7.04	1.29	5.84333
Adur40553_comp0_c0_seq2	11.0167	49.5567	19.04	12.185	31.7833	5.62	11.415	20.785	13.7233
Adur40571_comp0_c0_seq1	0.653333	4.03333	0.756667	0.465	0.613333	0.33	0.905	0.36	0.7
Adur40571_comp0_c1_seq4	14.46	48.9633	9.43667	5.37	8.34667	6.00333	11.645	6.155	11.3933
Adur40592_comp0_c0_seq1	17.75	130.043	49.87	18.69	38.6433	17.8833	2.78	1.635	1.35
Adur40598_comp0_c0_seq4	2.57667	25.13	8.00667	2.83	3.02	3.09667	2.415	2.385	2.26333
Adur405_comp1_c0_seq2	4.33667	8.47667	4.92	3.145	2.32667	2.81333	3.08	2.26	2.20667
Adur40741_comp0_c0_seq2	5.72333	91.6233	35.4567	3.635	16.95	1.75333	3.465	2.96	1.72333
Adur40765_comp0_c0_seq3	2.92667	9.22	6.00667	2.965	3.65667	6.09	5.27	2.145	2.55667
Adur40798_comp2_c0_seq1	1.95667	5.01667	2.04667	0.545	1.43	0.66	0.395	0.57	0.873333
Adur40804_comp0_c0_seq5	33.16	487.643	182.693	71.315	4.81	5.74	3.87	1.285	10.3867
Adur40831_comp1_c0_seq1	78.5133	1302.6	207.56	102.765	70.19	81.6333	115.845	108.77	127.82
Adur40837_comp0_c0_seq3	7.91667	63.0133	22.7033	7.035	14.4533	8.04	20.775	11.015	23.5733
Adur40872_comp0_c0_seq1	1.07	4.75667	2.64	2.21	0.493333	0.27	1.485	0.97	0.966667
Adur41036_comp0_c0_seq1	0.523333	96.04	19.7467	0.99	0.226667	1.11333	0	0.02	0
Adur41037_comp0_c0_seq32	3.45	206.877	88.2533	26.335	7.48333	5.11333	1.625	17.115	4.36
Adur41082_comp1_c0_seq1	30.8733	97.21	36.3667	12.595	16.8733	16.72	19.615	15.265	22.2567
Adur41082_comp3_c0_seq4	118.233	363.613	153.367	39.25	60.28	55.98	70.59	63.75	84.5
Adur41098_comp0_c0_seq3	10.31	44.3667	21.94	9.765	15.53	12.1067	10.645	7.905	14.15
Adur41114_comp1_c1_seq3	4.63333	10.9667	5.87	1.955	2.68333	2.81667	3.465	0.935	3.95667
Adur4118_comp0_c1_seq1	2.36	30.9867	5.25	1.935	1.12	0.99	2.09	0.38	2.57333
Adur41204_comp0_c0_seq1	2.07667	4.95667	1.29	0.995	1.12667	1.06667	0.685	0.515	0.953333
Adur41205_comp0_c0_seq1	38.1	229.563	74.54	20.25	66.62	76.5667	48.875	52.585	38.0567
Adur41212_comp0_c0_seq3	4.09333	34.7167	19.1267	8.405	12.8933	21.6667	5.17	4.79	3.81333
Adur41214_comp1_c0_seq28	19.33	37.1267	14.4067	8.435	14.2133	12.0433	13.425	7.28	12.1667
Adur41225_comp0_c0_seq1	1.87667	57.5433	30.0667	9.155	16.32	41.3467	3.725	1.01	10.5033
Adur41226_comp0_c0_seq1	2.02667	177.133	17.6	3.75	10.9767	14.4433	1.26	0.23	3.34
Adur41298_comp0_c0_seq2	5.38	52.2233	23.4933	3.675	11.3867	8.98667	6.535	3.01	6.59333
Adur41435_comp0_c0_seq1	3.38667	10.0833	1.55333	0.745	1.07333	0.62	0.38	1.43	0.693333
Adur41435_comp1_c0_seq1	1.98667	5.05667	1.11667	0.19	0.28	0.306667	0.3	0.89	0.37
Adur41462_comp1_c0_seq1	13.6967	117.537	19.6833	11.96	11.4433	7.24	18.75	7.375	15.01
Adur41528_comp0_c0_seq3	4.58	10.1067	4.44333	1.23	2.41667	2.93333	4.56	4.56	5.62667
Adur41538_comp0_c0_seq1	5.12	13.3967	7.01667	0.45	0.41	4.22	4.39	2.03	5.65
Adur4156_comp0_c0_seq1	0.396667	7.37333	0.396667	1.155	1.74333	2.98	0.24	0	0.146667
Adur41582_comp3_c0_seq1	7.48	19.1067	7.93	2.96	7.38667	5.19667	5.475	3.825	4.99
Adur41623_comp0_c1_seq1	0.0833333	6.16	0.0566667	0.06	0	0	0	0.115	0
Adur41627_comp0_c0_seq1	0.0433333	7.84667	0.173333	0.08	0	0	0	0	0
Adur41635_comp0_c0_seq1	0	6.64	0.18	0	0	0	0	0	0
Adur41638_comp0_c0_seq1	1.02667	42.9233	2.84667	0.015	2.32667	0.18	0.095	0.085	0.07
Adur41785_comp0_c0_seq1	15.5033	30.0367	11.7367	4.09	11.7633	10.09	10.425	7.86	9.74333
Adur41789_comp0_c0_seq4	33.0567	90.2233	35.7933	17.775	47.43	54.83	34.585	24.03	40.91
Adur41912_comp0_c0_seq1	2.34	7.74667	1.64	0.135	1.67333	1.66	0.38	0.875	0.6
Adur41932_comp0_c0_seq13	2.70333	12.5167	2.19	2.065	3.17333	6.42	4.81	9.945	4.87667
Adur41948_comp1_c0_seq4	8.69667	17.6767	12.67	8.66	11.61	14.4533	9.175	8.115	9.84667
Adur41955_comp1_c0_seq1	4.16	7.82667	4.60667	3.04	3.15333	1.46667	5.21	3.085	4.69667
Adur41955_comp4_c0_seq1	22.1433	38.8833	19.4467	16.865	12.5467	9.73	24.46	16.225	25.84
Adur41982_comp0_c0_seq1	4.55333	27.8	9.84	4.075	9.34	10.4	9.695	7.275	12.7733
Adur42066_comp0_c0_seq1	3.49333	55.3233	20.6067	10.335	11.6967	1.4	2.625	2.385	3.56
Adur42085_comp0_c0_seq1	20.7133	53.1267	19.32	16.8	17.4833	24.1933	15.42	10.46	15.8967
Adur42093_comp0_c0_seq1	15.3867	40.2467	10.95	4.755	15.8233	9.65	3.795	2.435	1.5
Adur42109_comp0_c0_seq3	2.84333	118.49	13.13	0.66	2.43667	0.313333	0.155	2.65	0.113333
Adur42109_comp0_c0_seq4	0.563333	13.52	3.61333	0.13	0.92	0	0	0.455	0.0566667
Adur42139_comp0_c0_seq1	36.3233	219.527	15.9067	29.29	50.06	39.3	30.295	18.795	27.4333
Adur42142_comp0_c0_seq1	0.41	31.27	3.91	1.405	1.6	1.83	0.345	0.15	0.413333
Adur42200_comp1_c0_seq1	0.81	10.5267	2.80667	0	1.5	0.443333	1.4	3.17	1.20333
Adur42200_comp2_c0_seq1	1.11	67.62	12.83	0.12	3.03	0.136667	0.81	2.25	1.31
Adur42215_comp0_c0_seq1	2.40333	43.82	17.4967	0.16	9.46333	0.833333	1.105	0.44	0.57
Adur4222_comp5_c0_seq1	322.377	1982.16	0.61	1.39	0.5	0.663333	0	3.15	0.456667
Adur42269_comp0_c0_seq2	1.66333	72.0067	22.4033	1.37	12.0233	2.44333	5.19	0.05	5.19
Adur42356_comp0_c0_seq8	12.54	30.7633	12.9733	4.905	8.73333	7.07	9.145	4.66	9.92333
Adur4239_comp0_c0_seq1	9.84667	53.45	10.9467	3.235	19.1033	6.93667	14.785	3.91	6.65667
Adur42472_comp0_c0_seq1	1.27667	33.04	10.48	3.02	19.8833	3.42667	7.73	4.79	8.06333
Adur424_comp1_c0_seq1	0.05	4.01667	0.37	0.265	1.96333	2.13333	0.34	0.62	0.156667
Adur42547_comp0_c0_seq2	3.37667	6.02333	3.41333	2.22	2.65333	2.87667	4.37	2.93	3.12333
Adur4254_comp1_c0_seq3	1.74333	114.003	41.45	12.095	4.21333	7.26667	5.27	28.205	7.77667
Adur42667_comp1_c0_seq5	2.10333	44.4033	23.19	11.905	16.18	0.47	9.085	11.98	10.4633
Adur42679_comp0_c0_seq8	7.41333	50.2267	13.2833	6.43	10.9767	11.8467	10.785	16.41	13.06
Adur42688_comp0_c0_seq1	0.3	5.19667	0.24	1.835	0.76	3.23	0.2	0.11	0.493333
Adur42715_comp2_c0_seq4	6.77	14.6133	2.51333	2.4	4.91667	6.20667	4.805	1.8	4.93
Adur42735_comp0_c0_seq3	1.68	13.7967	5.19333	0.15	1.56667	0.183333	0.25	0.075	0.146667
Adur4274_comp0_c0_seq2	9.65	131.093	22.8033	6.51	8.92333	10.3333	7.645	3.245	8.94333
Adur4275_comp0_c0_seq1	8.78	46.13	0.973333	0.6	0.573333	0.34	1.8	22.31	1.10333
Adur42774_comp0_c0_seq1	3.10667	15.1467	9.21667	3.295	2.97	4.26667	2.93	3.53	4.25667
Adur4281_comp0_c0_seq8	11.5633	22.23	9.25	5.505	13.26	8.02	9.695	6.11	14.7467
Adur42854_comp2_c0_seq1	7.84	17.1233	10.58	4.225	6.41667	5.85667	6.95	4.68	8.31667
Adur42868_comp0_c0_seq2	3.43667	30.3267	0.5	1.655	3.05333	6.75333	2.745	6.73	1.34333
Adur42949_comp2_c0_seq3	7.44333	160.777	40.05	4.09	4.36667	9.48333	5.555	1.07	4.59333
Adur42978_comp0_c0_seq1	1.30667	7.69667	2.03667	0.49	1.11	0.746667	0.435	0.55	0.713333
Adur43069_comp1_c0_seq1	3.78	102.217	5.89667	0.065	0.916667	0.14	0.145	1.66	0.193333
Adur43077_comp0_c0_seq1	0.766667	33.2433	8.91	1.68	0.31	0.6	0	0.035	0.216667
Adur43119_comp0_c0_seq1	10.4333	25.42	9.18	11.955	14.2633	17.0333	8.49	9.605	9.54667
Adur43126_comp2_c0_seq2	1.63667	20.7733	6.99667	0.285	4.10333	1.31333	0.855	0.965	1.27
Adur43232_comp0_c0_seq5	60.7967	261.777	54.1633	19.045	52.5833	54.97	63.7	14.145	52.5233
Adur43281_comp3_c0_seq1	8.42333	22.6833	2.79	2.015	6.07	8.55333	5.81	1.625	5.81667
Adur43304_comp3_c0_seq9	6.09333	11.0467	5.88333	3.345	4.27333	4.38667	3.57	2.6	4.88
Adur43475_comp0_c0_seq1	7.45333	12.3	7.46333	3.18	4.99	4.97333	3.935	4.27	4.89
Adur43494_comp0_c0_seq3	4.07667	6.78667	3.52333	3.035	2.85667	3.56667	2.885	1.055	3.34333
Adur43499_comp1_c0_seq16	5.65333	17.95	6.46667	2.515	2.84	3.72	3.67	2.785	4.76333
Adur4349_comp0_c0_seq2	16.1467	30.5833	13.5	5.29	7.66333	11.6333	16.49	13.63	14.1267
Adur43563_comp0_c0_seq1	0.966667	7.29333	2.27667	2.17	1.09	0.49	1.265	2.69	1.93333
Adur43570_comp0_c0_seq1	11.0933	31.64	14.4333	6.47	8.41	8.86333	6.685	6.445	7.56
Adur43623_comp0_c0_seq1	9.87	158.613	55.81	8.81	21.96	9.08667	6.63	3.27	4.7
Adur43689_comp1_c0_seq1	1.43	200.2	9.73	0	2.91	2.49333	0.215	0.195	0.25
Adur43689_comp1_c0_seq3	6.34333	468.537	169.453	29.84	82.6833	70.7167	5.995	13.93	3.05333
Adur4371_comp2_c0_seq1	7.34	79.7167	8.41333	6.115	13.97	13.3267	17.75	13.89	35.18
Adur43754_comp1_c0_seq1	7.41667	19.7	7.93	2.51	5.75667	3.8	2.51	2.67	3.14333
Adur43784_comp0_c0_seq1	5.66	12.35	4.32	0.99	3.26667	3.2	0.37	2.59	2.14333
Adur43834_comp0_c0_seq3	10.5767	861.297	0	0.79	1.72667	0.156667	0.14	0	0
Adur43850_comp0_c0_seq1	32.3567	154.583	57.7567	11.99	51.4267	20.13	22.175	14.46	16.6733
Adur43891_comp0_c0_seq2	1.45	5.89	2.65333	0.37	1.87	0.343333	0.64	3.625	0.823333
Adur44092_comp2_c0_seq7	10.39	51.33	25.3767	12.405	7.18	5.59667	4.715	2	3.70333
Adur44123_comp0_c0_seq4	63.6567	92.55	35.8333	39.28	54.0533	49.0967	43.765	69.12	52.99
Adur44156_comp1_c0_seq1	10.49	19.4533	5.23333	10.555	7.51667	11.7333	13.535	5.18	7.08333
Adur44194_comp0_c0_seq1	0.17	37.0767	10.4167	1.6	2.29	4.35333	2.07	1.355	1.00667
Adur44252_comp0_c0_seq3	12.57	25.6867	14.8367	11.04	10.05	9.03	14.485	11.485	17.4733
Adur44283_comp0_c0_seq1	9.40333	926.223	186.977	19.745	24.1167	11.91	6.09	4.465	8.24
Adur44298_comp1_c0_seq1	5.92333	16.1833	6.54	2.545	3.76	2.15333	2.715	1.555	2.90667
Adur44309_comp0_c0_seq1	0.25	4.33667	2.07333	0.1	0.14	0.13	0.31	0	0.13
Adur44309_comp0_c0_seq2	14.44	366.127	180.97	39.42	8.38667	10.2933	1.84	9.39	2.77
Adur44337_comp0_c0_seq1	18.4433	43.3733	13.12	13.485	1.79	1.94667	6.78	9.515	10.61
Adur44346_comp0_c0_seq15	0.873333	4.88333	1.20667	0.265	1.97333	1.13	0.08	0.445	0.07
Adur44367_comp1_c0_seq1	0.0933333	48.99	3.97667	1.865	2.13667	9.72	4.345	25.475	9.47333
Adur44367_comp5_c0_seq1	0.516667	107.56	20.3133	4.285	10.7633	27.9667	8.42	24.365	13.83
Adur44381_comp0_c0_seq1	9.11	22.7	6.30667	5.025	3.01667	3.60667	3.875	4.7	1.80667
Adur44397_comp1_c1_seq3	12.5333	43.0967	12.9467	5.03	8.14	7.13333	5.53	5.445	5.33667
Adur44407_comp0_c0_seq3	1.84667	16.8467	1.34333	0.04	1.18667	1.32333	0.805	1.16	1.37333
Adur44463_comp0_c0_seq1	0.81	12.1833	1.07333	0.73	0.256667	0.196667	0.255	0.635	0.353333
Adur44468_comp1_c0_seq1	27.2833	148.09	27.95	10.975	85.4167	69.8867	13.675	9.11	40.5233
Adur44601_comp0_c0_seq1	0.446667	26.03	0.866667	0.045	0.36	0.283333	0.26	0.1	0.0366667
Adur44624_comp1_c0_seq5	6.09	28.26	8.18333	4.535	6.72667	9.09	5.005	4.08	4.35
Adur44633_comp0_c0_seq1	0.11	22.6767	0.543333	0	0.0833333	0.0566667	0	0	0
Adur44692_comp0_c0_seq3	13.3867	55.9567	26.5	13.01	16.07	9.38	10.245	7.6	14.9667
Adur44745_comp1_c0_seq1	5.79667	35.1967	9.39667	20.43	9.00333	4.83667	2.675	7.055	3.52667
Adur44745_comp1_c0_seq7	0.156667	6.14667	1.32333	0.05	1.07667	0.463333	0.21	0.585	0.21
Adur44766_comp0_c0_seq1	0.55	4.77333	0.69	0.695	0.203333	0.04	0.515	0.075	0.703333
Adur44786_comp0_c0_seq1	0.42	197.507	60.9467	1.275	23.2467	0.0966667	0.025	0.055	0.336667
Adur44811_comp0_c0_seq2	12.31	29.69	7.76	2.74	7.52	3.59333	3.495	1.36	4.37667
Adur44914_comp0_c0_seq1	1.36333	17.22	8.92333	12.605	0.453333	0.826667	0.415	0.425	0.486667
Adur44927_comp1_c0_seq1	6.27333	9.57	4.57	4.31	3.04333	5.03333	4.015	3.045	5.87
Adur44994_comp3_c0_seq10	6.13667	26.01	10.5533	2.43	6.43	3.89333	6.135	8.32	6.29
Adur44994_comp3_c0_seq6	10.1633	20.8133	8.71	7.525	11.3833	6.53	9.79	10.44	7.85667
Adur45158_comp0_c0_seq1	6.51333	41	16.8267	5.925	13.0367	2.84333	4.99	10.23	6.52
Adur45165_comp1_c0_seq1	20.3133	52.0667	18.45	26.76	38.3	29.65	22.06	8.095	12.64
Adur45228_comp0_c0_seq1	7.34333	13.1433	7.46	7.785	9.54333	7.05667	8.855	8.57	9.03
Adur45241_comp0_c0_seq1	12.4867	389.047	114.98	12.33	100.343	61.2767	45.535	91.55	71.3067
Adur45305_comp0_c0_seq4	4.54	15.0167	7.25333	6.18	1.85333	1.49	4.51	1.485	4.9
Adur45386_comp0_c0_seq3	8.99333	103.357	41.4633	5.19	13.9233	17.24	7.78	67.055	12.6833
Adur45435_comp0_c0_seq1	7.00333	22.19	4.95333	4.2	4.61333	5.39	4.58	1.01	4.45333
Adur45437_comp0_c0_seq2	2.88	74.7533	20.0533	1.635	5.95333	0.353333	6.01	7.715	16.38
Adur45447_comp2_c0_seq2	2.43333	60.6633	13.7267	4.985	1.96333	3.01667	0.58	0.655	0.716667
Adur4544_comp2_c0_seq1	9.75	43.6633	19.3633	8.885	10.4667	12.4467	9.865	7.71	9.48333
Adur4556_comp0_c0_seq1	13.7033	335.59	20.0533	12.79	27.5967	18.4167	1.595	1.605	6.02333
Adur4559_comp0_c0_seq4	5.33	215.93	28.2267	10.47	20.08	24.9267	10.985	7.16	8.10333
Adur45609_comp0_c0_seq1	1.78667	70.0867	26.05	36.6	9.82333	18.09	2.44	18.225	8.57333
Adur45722_comp0_c0_seq1	1.78667	26.3967	4.19667	0.945	1.85667	0.863333	4.385	1.925	8.21
Adur45814_comp0_c0_seq1	4.75333	13.4333	1.29333	1.14	0.923333	1.46667	2.345	0.335	2.31333
Adur45826_comp0_c0_seq1	0.296667	7.92667	1.47	0.03	0.06	0	0.285	0.105	0.333333
Adur45826_comp0_c0_seq2	0.703333	22.3033	1.23667	0.17	0.176667	0	0.12	0.14	0.473333
Adur45826_comp0_c0_seq4	0.846667	113.66	18.3667	2.66	0.43	0.243333	0.765	0.35	0.936667
Adur45831_comp0_c1_seq1	11.94	21.6433	7.62333	7.815	7.38	10.47	3.945	5.89	2.76667
Adur45860_comp0_c0_seq2	9.76333	22.0533	11.1167	4.965	8.65	8.06333	7.415	5.585	9.52333
Adur45864_comp0_c0_seq2	0.756667	9.46667	1.85667	0.125	1.04667	0.576667	1.65	0.625	0.126667
Adur45869_comp0_c0_seq1	1.19333	15.8767	1.16333	0.49	1.35667	0.82	2.44	0.565	1.75333
Adur45906_comp0_c0_seq1	1.67667	4.10667	1.32333	2.545	0.73	1.53333	1.795	0.41	1.94333
Adur4615_comp1_c0_seq1	6.43	28.9867	9.17667	3.58	4.46	4.01333	8.87	4.495	5.64667
Adur46205_comp0_c0_seq24	8.68667	68.1	27.4033	6.02	9.17333	4.82	11.83	4.535	9.97667
Adur46219_comp0_c0_seq3	6.33	12.74	4.00667	1.575	2.84667	1.95	1.115	0.445	0.87
Adur4624_comp0_c0_seq3	2.53333	5.21667	1.46333	0.595	1.39	1.06	1.925	0.345	1.01
Adur4624_comp1_c0_seq1	2.63	5.88667	2.16	1.47	1.34667	1.44	1.58	0.715	1.44667
Adur46290_comp1_c0_seq3	9.09	23.9133	11.1133	3.355	6.8	4.2	6.35	2.195	4.77
Adur46343_comp2_c0_seq1	3.28333	5.74333	3.08667	2.32	2.56667	2.01667	3.375	1.67	3.46667
Adur46388_comp0_c0_seq1	4.61	9.87667	5.26	2.315	3.81667	4.36	3.44	2.945	3.41667
Adur46393_comp0_c0_seq1	4.67333	7.82667	2.97667	3.165	3.09	1.22333	0.33	0.835	0.613333
Adur46457_comp0_c0_seq1	1.77333	9.52333	1.05	0.295	1.16	1.72333	1.08	0.15	0.96
Adur46461_comp0_c0_seq1	6.61333	29.64	2.90667	1.8	3.7	4.35333	3.675	1.6	2.67333
Adur46492_comp2_c0_seq1	0.343333	4.36333	0.57	0	0.0566667	0	0	0.08	0
Adur46512_comp1_c0_seq1	18.9833	56.1033	25.4033	7.63	12.66	17.6533	22.735	21.365	17.4567
Adur46512_comp2_c0_seq6	13.3433	35.3133	15.4867	2.86	10.35	10.31	15.58	11.76	11.36
Adur46578_comp0_c0_seq1	3.75	234.373	23.1967	5.085	1.51	1.15	1.33	2.115	2.20333
Adur4658_comp0_c0_seq1	25.1467	64.4367	22.88	13.97	16.7367	10.0533	15.75	18.9	21.34
Adur46619_comp1_c0_seq2	4.02	31.1433	5.15667	2.365	3.84	1.54	2.22	1.355	1.28333
Adur46633_comp0_c0_seq2	10.1767	36.0767	13.5333	5.105	13.0633	4.02333	10.655	6.75	10.2167
Adur46679_comp0_c0_seq1	1.08333	7.06	2.48	1.195	0.353333	0.47	0.555	0.185	0.67
Adur46728_comp1_c0_seq3	9.93333	20.7867	3.75333	1.43	3.99	5.63	5.995	5.775	6.96
Adur46822_comp0_c0_seq3	0.13	5.59333	1.56667	0.905	0.57	0.766667	0.165	0.37	1.04333
Adur46868_comp0_c0_seq1	1.08667	22.2833	4.64667	1.09	1.40333	1.68667	2.88	0.81	2.65333
Adur46868_comp1_c0_seq1	0.426667	29.4833	6.10333	2.6	1.60333	2.58333	3.435	1.045	2.90333
Adur46948_comp0_c0_seq1	5.47333	13.9367	6.68667	3.535	4.87	4.07333	4.6	3.82	4.85333
Adur46949_comp0_c1_seq13	18.4933	36.7367	11.3933	0.845	4.57	1.55667	1.985	1.535	1.88333
Adur46949_comp0_c1_seq4	4.64333	8.50667	3.07333	1.36	1.25667	0.816667	1.58	0.58	1.12333
Adur46964_comp2_c0_seq5	2.63	15.8133	5.44	5.93	2.98333	4.78	2.175	2.545	2.73333
Adur46980_comp0_c0_seq1	3.45333	30.7767	9.59	1.155	3.76333	5.03667	5.31	1.065	10.01
Adur46991_comp1_c0_seq1	11.7733	29.03	8.92667	5.22	7.19	10.3633	4.52	2.52	4.76
Adur4705_comp0_c0_seq1	1.36	7.44333	0.94	0.975	0.26	0.78	1.39	1.135	1.22667
Adur47145_comp0_c0_seq1	0	17.69	2.88667	0	0.0133333	0	0	0	0
Adur47159_comp1_c0_seq1	3.12	21.49	3.03667	0.385	1.16	0.94	1.565	0.34	2.01
Adur47270_comp0_c0_seq1	0	8.01	0.0466667	0.36	0	0.106667	0.05	0	0.106667
Adur47283_comp0_c0_seq1	11.8967	63.7833	20.4767	5.365	13.86	17.39	26.46	16.09	32.7767
Adur47432_comp0_c0_seq1	0.266667	20.1867	3.13667	0.07	0.253333	0.166667	1.685	2.45	0.253333
Adur47494_comp8_c0_seq1	15.1867	65.4067	20.79	9.995	5.50667	4.63667	5.81	6.505	5.73667
Adur4752_comp2_c0_seq2	6.89667	27.5767	10.0467	2.595	4.51333	3.88667	3.84	2.905	3.28667
Adur47582_comp0_c0_seq1	0.46	4.51	2.22	0.06	0.503333	0.193333	0.39	0.215	0.576667
Adur47582_comp0_c0_seq2	2.01333	36.0433	5.33667	6.53	2.84667	3.27	4.06	0.735	2.02333
Adur47610_comp1_c0_seq2	8.86667	29.6067	18.15	6.925	10.13	9.86333	7.135	22.39	6.22
Adur47680_comp0_c0_seq6	6.37	16.02	6.95667	1.71	4.29333	3.75	3.76	2.74	5.66667
Adur47766_comp0_c0_seq1	0.716667	36.98	3.43	3.76	0.76	1.28	0	0.775	0.02
Adur47806_comp0_c0_seq3	34.37	138.83	61.9567	34.82	27.65	15.3567	43.34	38.875	51.23
Adur47815_comp0_c0_seq1	12.5833	61.2267	23.8767	15.875	19.2533	22.45	15.04	20.21	13.2467
Adur47820_comp0_c0_seq1	0.576667	4.31667	1.63333	1.51	1.71667	1.13667	0.94	1.5	0.976667
Adur47861_comp0_c0_seq1	1.06	12.29	0.783333	0.145	0.07	0	0.58	0.435	0.8
Adur4787_comp0_c0_seq2	0.313333	8.69333	3.02333	0.055	0.656667	0.76	0.76	0.04	0.103333
Adur47900_comp0_c0_seq1	5.34	12.1667	8.70667	3.575	6.25667	9.38333	6.5	5.91	4.27667
Adur48103_comp0_c0_seq1	3.65667	25.6567	12.7133	4.92	9.75333	7.15	3.805	6.14	13.9367
Adur4813_comp0_c0_seq1	0.653333	10.7967	3.21667	0.765	2.41667	0.36	0.06	0.125	0.123333
Adur48147_comp0_c0_seq1	1.51333	6.27	0.886667	0.5	0.613333	1.32667	1.585	0.47	0.986667
Adur48175_comp0_c0_seq2	1.61	7.10667	3.01333	0.965	1.57333	0.406667	3.985	1.085	2.92667
Adur48193_comp0_c0_seq1	0.23	7.10333	3.39	0.805	0.996667	1.90667	0.56	0.59	0.533333
Adur4830_comp0_c0_seq1	17.47	36.5367	11.58	11.56	16.05	12.32	7.94	7.05	7.32333
Adur48377_comp0_c0_seq2	7.81667	19.6	9.75	3.42	8.84667	3.21667	5.7	8.53	5.98
Adur48377_comp1_c0_seq1	3.47	9.7	4.36	0.815	3.71667	0.95	1.87	2.43	1.69
Adur48421_comp3_c0_seq7	6.45333	87.0667	12.7567	3.08	5.01333	3.48667	2.435	3.935	2.85
Adur4859_comp0_c0_seq12	5.83667	41.8767	8.56667	3.49	2.9	4.09333	3.94	6.4	3.59333
Adur48629_comp0_c0_seq1	20.56	905.37	218.66	42.925	116.75	117.87	47.685	13.95	40.3267
Adur4867_comp2_c0_seq5	9.05333	123.58	16.09	6.88	5.74667	6.11	5.175	2.885	6.24333
Adur48715_comp0_c0_seq2	1.76	40.6167	9.73667	1.785	1.42	0.17	2.325	0.795	2.34
Adur4874_comp0_c0_seq1	1.60333	6.43667	1.86333	1.065	1.76333	2.14667	0.67	1.5	0.573333
Adur4881_comp0_c0_seq1	1.77667	11.2367	0.353333	0	0	0	0	0	0
Adur48961_comp3_c0_seq1	4.19	20.61	5.01667	0.92	3.76667	5.42333	6.735	6.825	8.13
Adur48987_comp1_c0_seq1	4.02	8.09667	3.63	0.955	1.18	1.74	0.805	2.215	1.85667
Adur48988_comp1_c0_seq1	5.9	44.9733	14.71	1.855	4.57333	2.25667	3.935	1.5	11.57
Adur48988_comp1_c0_seq4	2.37333	18.25	1.7	1.53	0.26	0.99	1.88	0.855	2.92
Adur48992_comp0_c0_seq3	4.23333	9.11333	3.71667	1.42	2.81333	3.95	2.57	1.03	2.21
Adur49001_comp0_c0_seq2	1.94667	46.71	3.94333	0.695	1.64333	3.04667	0.405	3.675	0.463333
Adur49034_comp0_c0_seq1	4.49333	56.8567	8.69667	1.785	5.53333	2	2.63	2.715	4.84333
Adur49041_comp0_c0_seq4	8	17.6133	6.51	3.445	4.40667	6.02667	2.765	3.545	2.87667
Adur49042_comp0_c0_seq1	0.883333	6.93333	2.88	0.095	0.836667	0	1.85	1.275	1.22
Adur49052_comp0_c0_seq1	12.8967	61.2233	9.14667	35.13	22.0433	18.15	2.525	1.405	1.13333
Adur49082_comp0_c0_seq1	0.71	11.8733	0.2	0.14	3.14333	1.09667	2.725	7.265	1.46667
Adur49133_comp0_c0_seq2	5.9	11.0967	4.23667	2.845	4.19	2.49667	3.595	2.65	3.13333
Adur49150_comp0_c0_seq1	6.36	42.76	19.18	3.435	8.85667	8.65667	6.085	10.88	8.66667
Adur49217_comp0_c0_seq1	4.59667	21.2867	0.806667	1.83	6.98	9.28333	6.365	1.39	4.43667
Adur49222_comp0_c0_seq1	16.5	36.2233	20.1633	21.925	24.92	13.7267	28.77	24.125	11.8167
Adur49255_comp0_c0_seq1	2.58	38.0433	12.64	2.88	2.57	2.56333	5.425	4.015	2.76333
Adur49312_comp0_c0_seq3	6.60333	15.6133	6.70667	1.15	5.99667	2.91667	5.44	5.265	6.04667
Adur49318_comp0_c0_seq1	14.4133	47.4267	19.06	9.17	15.7633	13.9567	18.995	6.65	26.62
Adur49418_comp0_c0_seq1	1.51	28.3767	7.21667	0.99	4.88667	7.1	0.46	0.94	2.4
Adur49431_comp0_c0_seq1	9.5	85.5967	23.2467	2.935	10.1733	3.98333	3.04	1.69	2.89333
Adur49437_comp0_c0_seq1	1.9	11.0333	1.15667	2.5	0.433333	0.476667	0.59	1.06	1.9
Adur49443_comp0_c0_seq1	14.9333	75.1033	38.5433	18.81	45.4233	35.95	17.015	16.535	10.1667
Adur49538_comp0_c0_seq1	18.65	39.22	6.8	7.695	8.81333	5.26333	0.535	3.17	0
Adur49538_comp1_c0_seq1	13.21	29.94	3.65	1.1	4.61667	2.77667	0.165	1.115	0.0533333
Adur49564_comp2_c0_seq1	3.08667	60.46	17.39	2.06	0.783333	1.28	1.165	0.285	0.66
Adur49571_comp0_c0_seq1	0.593333	10.3267	2.57333	0.265	1.34667	0	0.435	0.17	0.796667
Adur49614_comp1_c1_seq1	5.85333	11.7467	2.55667	0.43	0.643333	0.423333	0.855	0.285	0.96
Adur49735_comp0_c0_seq1	0.573333	5.79667	1.75667	1.71	0.676667	0.97	0.585	1.795	1.04667
Adur49773_comp0_c1_seq1	0.76	4.40333	0.0433333	0	0.11	0	0.96	1.33	0.226667
Adur4987_comp0_c0_seq2	8.62	26.8667	12.59	7.135	5.7	8.46667	10.44	14.355	10.8933
Adur49887_comp0_c0_seq1	5.02	380.273	87.1467	36.57	22.66	10.7	5.93	31.165	8.10333
Adur49890_comp0_c0_seq1	2.25	68.1367	7.02333	0.88	2.11	1.54333	1.73	0.99	1.07333
Adur49929_comp0_c0_seq1	2.96	21.8867	6.96333	5.25	14.6567	3.82333	8.52	2.525	7.00667
Adur49936_comp1_c0_seq3	17.6633	29.5233	13.9333	11.585	14.8233	10.8533	11.79	10.56	15.86
Adur49960_comp0_c0_seq2	1.03667	16.8933	0.646667	0	0.143333	0.456667	0.18	0.195	0.333333
Adur4999_comp0_c0_seq1	0.143333	6.34667	0.196667	0.34	0.01	0	0	0.01	0
Adur50095_comp0_c0_seq1	0.09	9.87667	3.32	0.555	0.106667	0	0	0	0.0533333
Adur50247_comp0_c0_seq1	1.64667	8.45	1.73333	1.125	0.57	1.00333	1.595	1.27	1.65
Adur50315_comp0_c0_seq1	0.366667	24.4667	0.37	0	2.59	0	0	0	0.12
Adur50315_comp0_c1_seq1	0.373333	27.6333	0.516667	0.225	2.25667	0.08	0.69	0.01	0.703333
Adur50332_comp1_c0_seq1	88.81	428.727	158.177	149.285	137.813	136.5	130.62	173.575	152
Adur50334_comp0_c0_seq2	116.123	389.33	123.183	101.665	148.287	94.1533	169.045	144.19	178.06
Adur50422_comp0_c0_seq1	3.00333	38.5567	9.83667	3.26	2	4.59	2.285	1.19	3.39333
Adur50458_comp1_c0_seq1	16.6033	176.417	35.92	12.07	34.49	20.05	21.485	27.005	27.9933
Adur50526_comp0_c0_seq1	59.0967	940.583	422.733	50.52	134.047	53.0833	47.65	175.82	119.777
Adur50577_comp0_c0_seq1	3.34333	46.72	16.94	1.24	13.69	2.94	6.39	1.685	5.96
Adur50581_comp0_c0_seq2	1.18	38.12	6.65	0.085	3.04	0.0633333	0.02	0	0
Adur50592_comp0_c1_seq4	11.45	73.3733	13.2633	2.475	13.3233	2.38667	3.325	4.885	4.6
Adur50601_comp0_c0_seq1	0.143333	43.7533	4.80667	1.86	1.09	0.903333	0.78	0.48	0.5
Adur50633_comp0_c0_seq1	2.2	8.31	1.03333	0.91	0.78	0.756667	0.455	1.86	0.79
Adur50657_comp0_c0_seq1	1.83333	35.8933	5.67667	3.165	2.3	1.55333	0.74	1.915	1.63
Adur50692_comp0_c0_seq1	12.52	31.5733	2.36	0.34	4.86333	0.106667	0.43	22.845	0.04
Adur50703_comp0_c0_seq1	0.0633333	7.85	1.57333	0	0.216667	0	0	0	0
Adur5083_comp1_c1_seq1	30.8833	65.0333	25.4733	31.975	24.1033	16.1533	25.965	19.09	26.4433
Adur50896_comp1_c0_seq3	4.75	18.9867	6.75667	2.93	3.74	3.39667	6.49	0.595	2.66
Adur50938_comp0_c0_seq4	3.33333	16.6367	5.83	0.535	3.09667	2.19	0.11	0.15	0.83
Adur50941_comp0_c0_seq1	0.956667	6.22333	1.75667	0.105	1.85333	1.63333	0	0	0.12
Adur5102_comp0_c0_seq1	1.69333	82.2633	17.4167	3.455	2.04	1.04333	2.155	5.77	1.91333
Adur5121_comp0_c0_seq8	2.18333	36.9533	10.46	2.69	5.89	0.803333	1.65	1.545	0.48
Adur5125_comp0_c0_seq1	0.41	9.52333	2.40333	0.05	0.516667	0.0833333	0.16	0.35	0.243333
Adur5149_comp0_c0_seq1	3.49333	25.8167	6.53	1.175	6.83	4.52667	6.625	10.795	6.03667
Adur5172_comp0_c0_seq1	5.13	11.5767	6.42	7.865	3.09333	2.60333	2.23	1.035	3.39333
Adur5198_comp1_c0_seq1	0.516667	49.23	15.9367	0.67	7.96333	5.78333	1.305	1.34	2.19667
Adur5219_comp0_c0_seq3	5.08333	10.0467	4.82667	7.635	6.04667	8.20333	7.7	4.845	5.52
Adur5242_comp0_c0_seq1	2.83	5.32	1.88333	2.14	2.77333	1.34	2.44	3.945	3.00333
Adur5293_comp1_c0_seq1	18.8567	482.427	86.9467	19.955	39.0333	15.27	22.465	44.66	46.54
Adur5334_comp3_c0_seq10	5.53667	12.7633	5.46667	1.075	3.99333	3.05333	5.535	7.175	4.90667
Adur5352_comp0_c0_seq5	2.83333	228.603	35.5833	8.26	31.0367	20.83	5.125	1.04	6.93333
Adur5355_comp0_c0_seq2	0	14.4367	3.12667	0.57	1.12667	0.546667	1.25	0	0
Adur5365_comp0_c0_seq1	0.936667	8.02333	0.203333	0	7.97	0.833333	0	0	0
Adur5408_comp2_c0_seq1	2.23333	5.49	0.62	0.265	1.47667	1.51333	1.195	2.63	2.14
Adur5476_comp0_c1_seq2	7.60667	17.9467	5.09667	1.465	5.42667	4.84667	3.315	1.585	3.68
Adur5566_comp1_c0_seq1	5.68667	11.8767	5.51333	3.835	7.22	6.62667	5.485	5.085	6.66
Adur5632_comp0_c0_seq1	0.76	11.81	0.586667	1.73	1.46	0.686667	1.445	5.755	3.05667
Adur5632_comp0_c1_seq2	0.71	14.0533	0.51	1.73	1.56	0.656667	2.115	6.93	3.08667
Adur5632_comp1_c0_seq1	0.653333	9.91667	0.35	1.45	1.16667	0.68	1.255	5.73	1.76
Adur5681_comp1_c0_seq2	4.73333	62.62	17.8267	1.83	7.61667	2.45667	0.895	1.37	0.836667
Adur5681_comp1_c0_seq4	1.72	4.6	1.25	0.055	1.09667	0.22	0.205	0.31	0.226667
Adur5950_comp0_c0_seq1	11.3767	49.5467	14.9367	5.75	13.91	10.9867	10.225	8.86	20.1867
Adur5965_comp0_c0_seq4	1.45	5.53667	1.23667	2.24	1.46667	0.816667	0.44	0.1	0.723333
Adur5984_comp1_c0_seq1	7.92333	28.2467	9.87	1.755	5.34333	3.24333	3.325	3.385	6.09667
Adur5984_comp2_c0_seq1	6.15	25.3033	9.87	4.215	5.04	2.53667	4.475	4.475	5.83667
Adur6056_comp2_c0_seq1	8.72333	44.8767	10.43	0	0.0433333	0	0	0.095	0.06
Adur6062_comp0_c0_seq3	9.79333	26.0967	7.15333	4.16	8.49667	11.1	9.01	6.385	9.35667
Adur6067_comp3_c0_seq1	3.96667	5.39667	3.22	3.235	2.54667	1.50333	2.29	4.115	2.29667
Adur6106_comp0_c0_seq1	1.5	13.7833	5.86667	0.06	0.963333	0.0366667	0.06	0.015	0.02
Adur6111_comp1_c0_seq1	9.30333	191.18	53.9967	3.29	19.5567	3.85667	6.39	3.755	3.29667
Adur6147_comp0_c0_seq1	22.69	39.11	22.8733	12.895	17.59	15.3333	14.615	9.43	13.6433
Adur6297_comp1_c0_seq1	7.39667	34.5433	7.48333	13.985	3.09	13.5733	2.975	2.51	4.63
Adur6297_comp1_c1_seq1	3.7	14.16	3.80667	5.16	1.05	3.39	0.675	1.465	1.79333
Adur631_comp0_c0_seq1	1.73333	70.9867	10.8567	2.865	0.84	0.103333	0.84	3.715	2.63667
Adur6342_comp0_c0_seq2	6.20667	128.127	12.4067	1.305	5.35667	0.666667	5.325	2.46	3.31
Adur6348_comp0_c0_seq1	13.9667	27.5767	10.6833	10.11	11.7567	12.4233	11.43	11.51	13.3367
Adur6368_comp0_c0_seq1	1.02667	7.61667	0.653333	0.19	0.28	0	0.225	0.22	0.206667
Adur6374_comp0_c1_seq1	14.8333	26.47	10.3333	8.475	14.4633	12.96	13.81	8.08	14.52
Adur6397_comp0_c0_seq1	0	5.04	1.22667	0	0.766667	0	0.11	0.095	0
Adur6436_comp2_c0_seq1	9.30667	597.123	69.7833	16.59	14.5167	6.83333	1.59	2.805	3.06667
Adur6445_comp0_c0_seq1	8.33333	20.9433	8.49	1.49	4.05	2.09333	6.735	5.825	8.81667
Adur6463_comp0_c0_seq1	1.77333	7.94667	0.813333	0.25	0.22	0.166667	0.205	0.085	0.21
Adur6510_comp0_c0_seq2	11.4233	38.69	16.2067	2.83	10.77	16.1933	8.125	5.775	10.5367
Adur6529_comp0_c0_seq4	0.843333	13.0233	3.76333	0.27	1.32333	0.213333	0.835	1.95	2.72
Adur6529_comp2_c0_seq3	12.9567	71.69	28.9467	1.435	13.1033	4.53	9.62	5.675	8.85667
Adur6566_comp1_c0_seq4	2.60667	179.88	64.3667	6.605	22.0633	6.84333	4.55	3.15	6.48
Adur660_comp0_c0_seq2	0.39	83.7233	7.21333	6.26	0.343333	1.42667	2.515	1.35	1.37667
Adur661_comp0_c0_seq1	4.14	9.40667	3.71333	2.29	1.94667	1.95333	2.155	1.4	1.73
Adur6666_comp0_c0_seq1	1.25667	102.81	25.9467	1.135	9.62	0.15	0.1	0.665	0.02
Adur6667_comp0_c0_seq1	3.25	10.5333	1.38	0.485	1.29	1.35	1.47	0.315	0.813333
Adur6731_comp3_c0_seq4	2.99333	102.533	19.8767	9.125	5.15	2.78333	0.965	3.26	3.12333
Adur6766_comp1_c0_seq1	6.93	32.02	3.44333	2.92	4.80333	4.66	3.73	1.755	4.69333
Adur6890_comp0_c0_seq1	4.43	98.7167	35.8767	4.01	3.53	1.92667	0.385	1.52	0.876667
Adur6903_comp0_c0_seq1	1.81	13.9133	3.51667	3.65	1.34667	1.43333	0.775	0.275	0.69
Adur6904_comp1_c0_seq1	5.94333	34.5667	6.45667	1.87	7.41667	6.04	6.85	5.88	12.72
Adur6930_comp0_c0_seq1	4.77333	153.077	29.8867	25.49	29.5567	108.807	30.8	47.035	62.0367
Adur7124_comp1_c0_seq2	4.75	10.4467	7.56667	3.74	5.38333	5.15	6.655	6.955	6.61333
Adur7130_comp0_c0_seq2	0.636667	6.76	2.94333	0.555	0.953333	1.03667	0.285	0.985	0.126667
Adur7174_comp0_c0_seq2	24.9433	72.9967	22.2533	20.395	29.7567	40.8933	33.995	13.42	22.68
Adur7229_comp1_c0_seq2	2.81333	207.44	28.62	6.305	5.06667	5.35667	0.12	0	0.1
Adur7244_comp0_c0_seq1	0.32	22.9267	0.556667	0	0.94	0.256667	0	0.025	0
Adur7324_comp0_c0_seq5	8.59	235.993	88.7033	4.965	19.29	8.16	13.29	2.145	10.59
Adur7356_comp0_c0_seq1	0.61	31.3367	6.89667	0.62	0.47	0.0566667	4.66	0.795	4.13333
Adur735_comp0_c0_seq1	0.903333	61.91	6.37	0.535	4.85	6.06667	1.945	0.155	3.77333
Adur736_comp0_c0_seq1	0.33	35.38	7.14	1.105	1.54	2.09667	1.46	0.745	5.07333
Adur7441_comp0_c0_seq3	1.63333	4.29667	2.04667	0.22	1.64333	1.18	1.605	1.14	1.91
Adur7458_comp0_c0_seq1	0.676667	9.07333	3.5	0	1.11667	0.06	0.475	0.03	0.883333
Adur748_comp1_c0_seq2	0.306667	58.8867	2.45333	0.1	0.18	0.0233333	0.015	0.095	0.01
Adur748_comp1_c0_seq3	0.86	114.427	7.84333	0.155	0.666667	0.01	0.005	0	0.0133333
Adur7514_comp0_c0_seq11	19.5167	895.377	341.947	57.43	14.08	2.88	3.495	9.125	7.78
Adur7639_comp1_c0_seq4	18.2667	31.6733	11.8933	7.925	14.1467	13.5367	14.135	20.55	14.59
Adur7677_comp4_c0_seq1	5.93667	9.73667	3.80667	3.02	3.74333	3.70333	3.53	3.615	6.22667
Adur7686_comp0_c0_seq1	11.73	35.4933	12.1667	8.875	8.05	6.89	6.35	5.255	9.75333
Adur7700_comp0_c0_seq1	3.97	20.3767	4.78	0.855	3.42	0.763333	3.385	0.07	2.36333
Adur7717_comp0_c0_seq1	6.01333	58.1267	20.64	5.055	17.7167	5.25667	7.805	19.09	8.49333
Adur7732_comp1_c1_seq1	30.6833	309.577	132.573	15.45	22.8967	14.5667	8.05	31.13	13.1133
Adur7732_comp2_c0_seq1	16.21	177.81	76.28	9.54	16.3533	8.70667	4.32	12.485	8.28667
Adur795_comp0_c0_seq1	9.76667	31.0867	4.91	6.05	5.33667	5.71	5.76	1.31	4.05333
Adur796_comp0_c0_seq1	47.84	179.327	44.7833	18.92	24.89	16.54	27.1	9.715	37.9667
Adur8011_comp0_c0_seq1	1.35333	13.3567	3.40667	0.895	1.22333	0.51	1.37	8.65	1.28333
Adur8079_comp0_c0_seq1	7.41	151.383	25.3933	2.675	12.43	5.45333	7.335	5.755	7.40667
Adur8101_comp1_c0_seq3	15.6667	34.1533	20.1867	8.615	19.59	21.5833	13.955	11.66	15.9633
Adur8152_comp0_c0_seq1	2240	4796.95	0.6	0.825	0	0	0	1.08	0
Adur8298_comp0_c0_seq1	8.21	25.1267	7.49333	4.175	4.11	5.51333	4.035	5.21	4.61333
Adur8472_comp0_c0_seq1	2.82	43.8	22.62	1.73	8.06333	5.11667	5.69	5.61	18.06
Adur8474_comp2_c0_seq1	10.9833	32.73	4.2	6.32	2.64667	4.14333	6.085	0.74	4.61
Adur8481_comp0_c0_seq1	6.55667	14.5933	7.64333	3.03	2.34	3.96667	4.98	7.025	4.62
Adur84_comp1_c2_seq4	10.5567	49.0667	17.6133	7.84	13.9967	8.83	15.44	2.89	14.8333
Adur8576_comp0_c0_seq1	1.11667	17.1867	8.27667	0.47	3.57667	0.656667	7.13	3.075	3.50667
Adur8586_comp1_c0_seq6	15.38	30.7933	15.52	9.3	9.74	4.84667	14.595	4.07	14.8233
Adur8610_comp0_c1_seq10	4.35667	12.5633	4.78	2.475	5.39333	5.22667	3.915	3.71	7.53
Adur8641_comp0_c0_seq2	4.74667	11.5433	5.81	3.255	5.03333	3.20667	4.835	4.455	7.17667
Adur8760_comp0_c0_seq2	2.49	24.4767	14.19	4.41	2.3	3.15	7.4	5	9.91
Adur8773_comp0_c0_seq1	19.3267	61.4967	21.1067	20.07	14.3567	21.9267	26.995	16.525	30.7933
Adur8837_comp0_c0_seq1	4.27667	13.7167	2.08333	1.005	2.12667	1.80667	2.03	3.915	2.42
Adur8850_comp0_c0_seq1	0.436667	6.91	0	0	0	0	0	0	0
Adur8886_comp0_c0_seq2	12.3367	28.1367	11.2067	4.495	8.98333	10.1267	11.465	10.165	10.4533
Adur9003_comp0_c0_seq2	4.74	32.1067	15.06	3.495	11.2233	3.40667	6.875	3.91	7.21333
Adur9016_comp0_c0_seq1	6.80333	12.8733	3.27333	1.2	4.11333	2.14333	3.84	5.365	5.08667
Adur9090_comp4_c0_seq1	15.1967	27.4767	6.62	4.71	13.21	13.1767	10.655	9.585	12.6633
Adur9106_comp0_c0_seq10	4.81667	16.2467	6.85667	2.11	4.71667	5.43667	4.7	6.35	4.84
Adur9131_comp0_c0_seq2	10.1533	26.5333	4.44	0.965	4.30667	1.61333	4.62	1.205	3.24667
Adur9233_comp2_c0_seq1	0.193333	4.43333	1.42667	0.155	0.353333	0.0966667	0.075	0.69	0.133333
Adur9256_comp0_c0_seq10	15.6867	73.73	31.0333	24.485	18.9033	15.3033	12.825	5.85	12.5567
Adur9262_comp1_c0_seq1	7.54	17.08	6.07	2.57	4.99333	4.19333	6.155	2.325	5.36667
Adur9270_comp2_c0_seq2	0.896667	33.5133	3.73	0.43	1.63333	1.56333	0.43	0.265	0.353333
Adur9341_comp0_c0_seq1	1.57333	16.4233	1.2	0.595	1.06667	1.46667	5.275	3.91	2.18
Adur9376_comp1_c0_seq1	0.436667	74.1533	0.6	3.955	0.0133333	0.0466667	0.1	0.03	0.0566667
Adur9390_comp2_c1_seq4	13	19.3167	9.97667	5.55	8.92667	10.1833	9.975	10.63	9.05667
Adur9427_comp0_c0_seq6	55.3933	278.9	47.63	29.855	40.64	36.6733	42.91	16.49	47.3967
Adur9431_comp0_c1_seq1	15.1167	27.0033	14.01	5.29	13.3667	10.54	11.065	13.465	12.9767
Adur9541_comp4_c0_seq1	0	145.027	0.0666667	0	0	0	0	0	0
Adur9750_comp1_c0_seq5	5.02333	9.77333	4.64333	4.11	3.76667	4.46333	4.635	2.085	3.90667
Adur9846_comp0_c0_seq1	6.78	13.92	9.11	3.365	6.31	4.56667	5.71	3.51	7.70333
Adur9850_comp0_c0_seq1	0	7.44	3.26333	0	1.09333	0.34	0	0.88	1.58
Adur9878_comp0_c0_seq1	3.34	46.25	19.9333	9.435	4.45	3.26667	2.61	1.58	3.77333
Adur9948_comp0_c0_seq1	1.62667	139.333	31.6267	12.56	2.10667	2.41333	1.02	0.16	0.373333
Adur9950_comp0_c0_seq1	5.45333	52.6367	18.1267	2.86	8.50667	1.33	7.74	5.21	8.41
Adur9950_comp1_c0_seq1	2.73333	45.3333	12.4467	0	2.53333	0.696667	3.345	5.74	6.94
Adur9950_comp2_c0_seq1	11.9267	104.177	26.55	5.245	16.32	2.77	14.225	6.985	14.48
Adur9959_comp0_c0_seq2	4.76667	25.3967	9.03	2.985	3.68	11.7333	7.395	6.015	5.31333
Adur9999_comp0_c0_seq1	3.24667	18.4867	8.15667	1.06	5.70333	2.09	0.41	3.205	0.153333
Aipa10004_comp0_c0_seq1	11.7567	193.623	44.1733	1.91	11.12	3.04667	23.82	7.725	31.75
Aipa10011_comp1_c0_seq1	1.92667	12.6467	3.08	3.085	2.98667	1.71	1.125	0.49	0.543333
Aipa10075_comp0_c0_seq21	4.88333	128.873	51.95	37.14	41.3667	1.7	15.59	29.4	21.2567
Aipa10075_comp0_c0_seq27	1.32667	46.4067	21.1367	10.675	11.5867	0.433333	17.86	17.305	17.6033
Aipa10078_comp0_c0_seq1	2.82667	4.94333	2.51	0.895	1.62333	1.67	2.33	2.06	2.64
Aipa10089_comp1_c1_seq1	0.0766667	13.0633	5.19667	4.215	0.09	7.31	5.065	2.485	5.78333
Aipa10097_comp1_c0_seq1	7.62333	41.32	10.5	6.125	9.93	9.94	13.185	12.915	14.69
Aipa10244_comp0_c0_seq2	6.43	18.5767	7.53333	2.515	4.94	3.51333	6.155	6.29	10.8333
Aipa10304_comp0_c0_seq1	0.476667	5.19667	0.346667	0.02	0.15	0.0566667	0.015	0	0
Aipa10379_comp1_c0_seq3	9.67	24.5667	7.75333	3.685	7.52667	6.35333	10.74	4.44	11.65
Aipa10478_comp0_c0_seq1	25.4533	730.637	73.6467	74.875	92.3267	72.36	7.095	5.09	24.8733
Aipa10481_comp1_c0_seq1	2.73	107.313	13.5767	2.775	5.96333	7.68333	1.205	2.54	1.3
Aipa10558_comp2_c0_seq15	14.12	27.59	11.09	3.895	8.60667	6.43667	8.66	5.645	7.82333
Aipa10565_comp0_c0_seq1	2.86333	16.9333	2.63	2.41	2.34667	1.28667	2.05	2.95	2.64333
Aipa10576_comp0_c0_seq1	0.766667	4.06	0.406667	0.12	0.26	0.166667	0.78	0.025	0.626667
Aipa10633_comp2_c0_seq1	0.343333	6.83667	1	0.305	1.22333	0.223333	0.965	0.06	0.333333
Aipa10742_comp0_c0_seq1	0.18	13.9033	0.41	0	0.03	0.0433333	0	0	0.0366667
Aipa10750_comp0_c0_seq1	3.43	6.06667	3.09667	3.23	1.2	1.06	0.485	0.11	0.383333
Aipa10756_comp0_c0_seq1	3.03667	33.9333	8.77	3.165	3.85	7.11667	7.82	1.065	4.19667
Aipa10761_comp0_c0_seq1	3.39667	96.8567	25.6433	6.87	1.13667	2.95333	4.655	2.57	7.17667
Aipa10882_comp1_c1_seq2	16.37	52.0533	20.28	1.965	6.85333	1.45333	2.515	1.455	2.07333
Aipa10982_comp0_c0_seq1	7.29667	28.4467	7.28	1.24	3.70667	6.56	5.45	2.105	17.46
Aipa11108_comp1_c0_seq1	4.57667	242.69	6.27	4.94	0.406667	0.106667	0.15	0.015	0.273333
Aipa11111_comp1_c0_seq11	6.13667	35.51	5.98667	0.91	2.43333	2.13	2.98	0.7	4.57333
Aipa11120_comp0_c0_seq1	0.456667	9.15667	2	0.09	0.456667	0.106667	0.125	1.3	4.67333
Aipa11195_comp0_c0_seq1	3.02667	6.99667	1.99667	0.055	2.36	0.0733333	0.065	0.73	0.02
Aipa11318_comp1_c0_seq1	2.29	4.12667	2.06667	0.48	0.963333	0.706667	0.63	1.095	1.02333
Aipa1131_comp0_c0_seq4	11.9033	26.66	9.23667	2.575	7.43667	6.47	9.265	4.63	8.38
Aipa11411_comp1_c0_seq1	6.76667	73.2	21.7933	4.755	10.34	13.0333	14.27	5.415	16.9433
Aipa11417_comp1_c0_seq1	5.59	30.73	5.46667	3.03	2.41	1.83667	2.155	2.025	2.62667
Aipa11422_comp0_c0_seq1	6.94667	13.9633	2.88333	2.975	2.8	1.75333	3.52	10.175	2.98667
Aipa11558_comp0_c0_seq4	9.94667	53.3067	26.0833	7.89	15.5233	28.8567	12.22	15.435	16.1633
Aipa11566_comp0_c0_seq4	20.5733	129.92	62.69	8.11	15.2633	10.54	8.645	8.38	9.78667
Aipa11567_comp0_c0_seq4	8.16667	14.93	6.66333	3.38	6.93667	5.31	6.99	4.355	7.88667
Aipa11571_comp1_c0_seq1	38.8133	318.307	110.71	79.895	46.79	58.7467	21.445	21.24	24.1467
Aipa11576_comp0_c0_seq1	7.08333	130.073	38.3633	7.425	9.31333	0.313333	0.5	2.795	1.86
Aipa11594_comp0_c0_seq1	7.79333	17.37	10.5733	2.265	11.5967	10.2367	7.735	11.645	7.74667
Aipa11629_comp3_c0_seq3	15.61	53.1267	12.88	8.035	10.92	10.8933	17.785	8.855	21.7233
Aipa11682_comp0_c0_seq2	9.38	56.9567	19.27	4.55	4.45667	2.75333	6.515	8.085	7.94333
Aipa11683_comp0_c1_seq2	4.37667	16.5767	3.47	0.56	3.23333	6.64333	3.99	0.625	7.20333
Aipa11686_comp0_c0_seq2	3.04	7.78333	4.66333	1.625	2.50333	4.03667	3.29	1.545	3.65
Aipa11693_comp0_c0_seq2	22.1	156.95	54.4567	32.415	16.3867	13.8067	18.4	7.34	19.6033
Aipa1171_comp0_c0_seq2	1.55667	26.1567	3.15	0.83	5.55	3.46333	1.085	0.705	1.02333
Aipa11755_comp1_c0_seq1	0.596667	11.7467	2.55	1.06	2.40667	0.443333	1.16	1.065	3.14333
Aipa12024_comp0_c0_seq1	26.8733	56.86	28.0733	20.865	14.9733	14.0067	16.28	9.09	12.1467
Aipa12081_comp0_c1_seq1	6.80333	19.8233	9.53667	4.75	6.58333	3.10333	8.45	8.16	10.4967
Aipa12256_comp0_c0_seq4	0.273333	4.41	0.813333	0.095	1.14	0.11	0.715	0.61	0.843333
Aipa1236_comp0_c0_seq1	0.656667	8.81667	2.25667	0.6	0.82	0.363333	0.495	0.72	0.476667
Aipa12377_comp0_c0_seq2	0.16	4.39667	0.0866667	0.035	0.173333	0	0.215	0.36	0.166667
Aipa12482_comp1_c0_seq1	0.38	15.4967	6.43667	0	3.49333	0.306667	0	0.23	0
Aipa12482_comp1_c1_seq1	0.663333	38.9467	9.29	0.315	3.34333	0.163333	0.48	0.575	0.0666667
Aipa12497_comp1_c0_seq2	6.12667	29.6033	13.7833	4.19	4.29667	6.45	4.435	2.46	3.22
Aipa12724_comp0_c0_seq3	3.88667	8.9	2.76333	2.405	2.99	3.76667	3.585	2.66	4.48
Aipa1273_comp0_c0_seq1	0.246667	6.87333	0.01	0.03	0.306667	0	0.315	0.225	0.133333
Aipa12822_comp0_c0_seq2	1.32667	15.1	1.47667	0.445	0.953333	0.996667	2.455	0.285	3.24667
Aipa12836_comp1_c0_seq11	11.3767	17.7733	9.7	5.24	7.52	3.59667	6.325	7.805	7.27333
Aipa12872_comp1_c0_seq1	1.45333	28.2	6.29667	2.025	4.1	7.29667	4.765	11.685	7.67667
Aipa12911_comp0_c0_seq1	0.636667	4.09333	1.60667	1.185	1.10667	1.13333	0.85	1.025	0.746667
Aipa12922_comp0_c0_seq2	24.0267	47.5167	31.9367	23.785	27.9767	29.4267	29.98	35.81	31.46
Aipa12956_comp0_c0_seq2	0.256667	7.82667	1.12333	1.005	1.33333	4.05333	1.83	1.445	2.35
Aipa13012_comp0_c0_seq6	23.75	176.873	27.9333	2.345	5.35333	5.74	8.985	2.32	6.90333
Aipa13028_comp0_c0_seq1	0.406667	181.127	42.2633	3.8	1.29667	1.04	3.605	1.585	3.41333
Aipa13037_comp0_c0_seq3	9.79667	24.97	12.7667	4.97	8.17333	5.34	6.79	7.24	7.4
Aipa13039_comp0_c1_seq1	3.26667	61.6033	6.69333	8.58	6.37333	11.4533	1.035	8.475	0.763333
Aipa13142_comp0_c0_seq1	16.73	42.2467	17.4233	2.15	17.1133	6.6	16.095	8.72	13.4967
Aipa13184_comp0_c0_seq1	0	7.03667	1.08333	0.895	0.2	0	0	0.065	0.133333
Aipa13184_comp0_c0_seq2	0.756667	96.2033	14.85	4.65	1.58	0.703333	0.255	0.52	0.336667
Aipa13184_comp1_c0_seq1	2.39667	218.523	34.7933	32.34	3.62	1.91333	0.75	1.77	1.02667
Aipa13278_comp0_c0_seq2	12.22	83.9767	14.4933	4.23	5.39	5.84	4.255	2.96	4.87667
Aipa13424_comp0_c0_seq4	10.8367	44.6967	23.85	4.045	14.65	7.03	16.165	6.535	19.67
Aipa13425_comp0_c0_seq1	1.12	66.4233	9.37	1.425	1.47	0.456667	1.095	0.52	1.43
Aipa13457_comp0_c0_seq1	3.57667	19.7067	1.98667	1.265	2.25667	1.43667	2.1	0.89	1.73333
Aipa13459_comp1_c0_seq2	3.67333	24.2033	4.80333	1.905	3.69333	2.54	3.02	1.26	2.90667
Aipa13459_comp1_c0_seq3	2.1	9.66	2.65	0.845	1.35333	0.536667	2.34	0.75	2.06667
Aipa13515_comp0_c0_seq1	15.36	47.3833	14.78	21.16	17.76	21.9767	18.3	19.355	20.79
Aipa13578_comp0_c1_seq2	9.67	50.6867	19.7	4.1	9.34667	15.1267	7.06	5.24	6.98333
Aipa13594_comp0_c0_seq6	5.48333	17.4467	7.13667	2.925	6.09333	6.30667	5.085	1.9	5.00333
Aipa13706_comp0_c0_seq1	3.80667	23.73	9.43333	2.6	3.35667	3.41333	4.025	0.92	6.22667
Aipa1375_comp1_c0_seq1	1.02	6.63333	3.18333	0.26	1.22333	0.0666667	0.79	1.535	1.88667
Aipa13841_comp0_c0_seq1	0.956667	21.2033	9.57	0.945	3.42	1.98667	5.405	7.46	2.43667
Aipa13876_comp0_c0_seq3	0.0233333	16.71	0.4	0	0	0	0	0	0
Aipa13882_comp2_c0_seq1	0.0266667	82.7967	0.356667	0.645	0.0233333	0	0	0	0
Aipa13908_comp0_c0_seq10	0.216667	5.13667	0.306667	0.35	0.446667	0.543333	0.345	2.395	0.436667
Aipa13_comp3_c0_seq13	5.65333	32.5233	11.09	3.545	5.35667	1.73333	3.885	2.52	3.09333
Aipa14023_comp0_c0_seq1	4.26333	7.19	2.81	2.93	0.513333	0.523333	0.425	0.65	1.18333
Aipa14037_comp0_c0_seq1	7.25667	40.1267	17.8867	3.185	16.7933	3.46333	7.56	9.225	9.57667
Aipa14111_comp0_c0_seq5	4.12	49.6133	17.1067	4.74	6.4	4.4	7.54	3.475	9.96667
Aipa14124_comp0_c0_seq2	2.40667	36.84	10.63	4.395	3.76667	0.5	3.175	1.46	1.61
Aipa14153_comp2_c0_seq30	31.54	104.387	34.3267	15.33	33.72	18.0933	19.39	10.9	16.18
Aipa14157_comp0_c0_seq1	6.31667	14.78	8.05	12.7	5.22333	9.01	7.255	5.475	9.66
Aipa14191_comp4_c0_seq1	13.9233	27.08	13.0133	4.125	14.6	9.38	13.245	12.295	12.0267
Aipa1422_comp5_c0_seq1	0.48	13.3267	4.33667	3.52	4.42	3.60333	5.69	4.025	4.41333
Aipa14306_comp0_c0_seq1	15.49	108.493	15.9033	13.38	11.2133	7.10333	16.865	6.3	16.7367
Aipa14313_comp0_c0_seq8	0.33	11.0067	3.55333	0.84	0.12	0	0	2.73	1.04333
Aipa14344_comp0_c0_seq1	0	10.3767	0.206667	0	0	0	0	0	0
Aipa14354_comp0_c0_seq1	0.226667	5.41	0.146667	0.06	0	0	0.08	0	0.02
Aipa14357_comp0_c0_seq1	0.0366667	6.82667	0.273333	0.025	0.0666667	0.0166667	0.22	0.07	0.113333
Aipa14359_comp0_c1_seq1	0.223333	4.28	0.06	0.055	0	0.0633333	0	0.065	0.0366667
Aipa14359_comp1_c0_seq1	0.43	4.04	0.09	0	0	0	0	0	0
Aipa14508_comp0_c0_seq3	0.47	5.99333	1.02667	0.425	1.94	2.49667	0.195	0.51	1.27667
Aipa14519_comp1_c0_seq2	26.83	110.347	45.69	14.325	16.8933	19.1	8.79	5.365	7.97
Aipa14523_comp1_c0_seq1	2.45333	9.95333	4.60667	2.25	2.72	2.61	2.67	2.815	3.54333
Aipa14542_comp0_c0_seq1	249.377	730.937	282.803	141.655	271.23	301.05	234.72	164.685	211.577
Aipa14721_comp0_c0_seq1	4.97	16.5033	5.54667	0.58	0.2	0.0966667	0.8	0.545	5.46
Aipa14740_comp0_c0_seq1	10.75	229.79	84.23	21.02	32.9267	22.39	30.745	39.295	45.9033
Aipa14758_comp1_c0_seq1	10.3867	76.8767	27.59	4.15	12.0667	8.49667	3.755	6.05	9.29667
Aipa14849_comp0_c0_seq1	0	4.85333	0.223333	0.64	0.0466667	0	0.105	0.065	0.283333
Aipa14853_comp0_c0_seq1	7.04	43.1867	14.5933	2.43	6.49333	0.656667	2.445	0.905	1.39667
Aipa14919_comp0_c0_seq1	0.743333	4.32	0.163333	0.045	0.37	1.07667	0.57	0.015	0.313333
Aipa15033_comp0_c0_seq3	2.17	10.79	4.95333	0.78	2.03	0.926667	1.805	2.46	2.90333
Aipa1510_comp0_c0_seq1	6.91	44.6333	12.66	3.695	8.29667	2.34	4.115	14.855	7.01667
Aipa15119_comp1_c0_seq2	15.0933	43.9233	14.94	14.655	19.3433	20.28	10.81	11.55	13.77
Aipa15221_comp0_c0_seq1	0.206667	9.04667	1.70667	0.405	1.02333	0.23	1.485	0.115	3.16667
Aipa15222_comp1_c1_seq1	10.1	268.593	66.4467	8.135	26.8367	4.48333	8.3	6.18	6.88
Aipa15254_comp0_c0_seq1	9.47667	27.69	7.46667	4.845	11.8233	16.7633	9.93	9.225	11.71
Aipa15286_comp1_c0_seq2	10.5133	145.2	46.94	0.585	0.2	0.133333	0.02	0.29	0.0266667
Aipa15312_comp0_c0_seq1	1.09333	10.5467	5	0.855	1.13667	0.463333	0.46	0.54	0.516667
Aipa15327_comp1_c0_seq2	9.76	46.65	17.69	2.585	8.71333	4.43333	5	5.305	7.86667
Aipa15351_comp0_c0_seq2	9.97	35.4767	7.43	4.32	10.15	11.1533	11.445	7.205	14.6067
Aipa15389_comp0_c0_seq1	178.7	320.177	146.423	77.99	137.473	49.6233	148.14	206.045	95.4333
Aipa15394_comp1_c0_seq5	1.06	7.96667	2.98333	0.105	1.35	1.49333	1.045	2.65	0.77
Aipa15469_comp0_c0_seq3	17.8867	93.9133	24.1867	10.445	19.7733	18.3233	20.055	17.76	25.3133
Aipa15547_comp0_c0_seq2	65.0433	340.693	79.4467	61.13	58.93	213.623	36.42	29.905	218.307
Aipa15591_comp0_c0_seq2	14.8133	31.8967	10.94	8.055	7.31667	7.71	9.685	30.52	9.77
Aipa15592_comp0_c0_seq10	1.44667	27.14	8.80667	0.705	2.82333	1.78	1.975	2.99	1.27
Aipa15593_comp0_c0_seq1	14.7133	40.34	7.64	5.565	12.1933	8.54667	15.585	6.625	10.64
Aipa15630_comp0_c0_seq10	15.5667	43.8967	15.3133	7.49	15.29	12.2633	16.095	9.11	16.8033
Aipa15700_comp1_c0_seq1	17.0333	42.4533	0.95	0.64	1.69333	0.54	2.95	26.545	1.92
Aipa15709_comp0_c0_seq3	4.82333	36.5467	11.4967	2.76	6.35333	7.87667	4.785	2.88	5.04667
Aipa15748_comp0_c0_seq2	9.96	63.3333	32.38	7.67	8.96333	6.6	7.91	6.34	8.51333
Aipa15825_comp1_c0_seq1	5.74	22.18	7.56667	1.6	4.50333	4.05667	4.305	1.72	3.77667
Aipa15832_comp3_c0_seq1	15.81	52.9267	17.4833	4.07	8.73667	11.21	6.465	1.66	5.81667
Aipa15859_comp3_c0_seq3	9.49667	20.8967	6.8	2.405	7.40333	3.82667	5.74	3.15	3.82667
Aipa15865_comp0_c0_seq1	2.23667	14.4533	4.63	0.94	0.86	0.756667	0.455	0.83	1.11
Aipa15875_comp0_c0_seq4	4.46333	12.0367	6.53	3.16	2.74333	4.16667	4.765	7.83	5.86333
Aipa15929_comp1_c0_seq3	1.87333	46.1633	11.4933	3.095	1.45	1.68333	0.705	0.795	0.986667
Aipa16007_comp0_c0_seq4	3.08	6.64	2.26333	0.17	2.29667	0.81	1.52	2.505	2.10333
Aipa16090_comp0_c0_seq1	9.59333	25.21	12.0533	9.915	12.3933	13.02	6.385	6.795	5.21333
Aipa16102_comp0_c0_seq8	9.9	17.66	7.63	4.305	4.70333	3.19667	6.09	3.76	8.04
Aipa16165_comp1_c0_seq1	9.17	33.66	6.36667	3.26	8.78333	3.98333	8.03	3.715	3.86
Aipa16194_comp0_c0_seq1	2.35	18.8633	8.42667	1.175	2.71	1.85	2.455	3.17	3.14667
Aipa16201_comp2_c0_seq1	2.08667	25.87	2.36	0.92	5.51333	1.17333	0.86	0.645	1.63
Aipa16256_comp0_c0_seq2	6.27333	73.32	25.2133	2.485	12.83	4.87667	20.18	6.035	40.16
Aipa16326_comp0_c0_seq1	0.293333	6.19667	0.506667	0.41	0.05	0.206667	0.25	0.835	0.406667
Aipa16328_comp0_c0_seq1	23.2533	44.0367	16.5067	7.39	17.9233	17.95	14.785	5.44	13.59
Aipa16369_comp1_c0_seq10	10.65	52.1667	18.3467	2.55	54.0267	11.41	4.07	28.29	17.7567
Aipa16400_comp0_c0_seq1	2.78333	19.6167	4.53	3.415	5.3	1.94667	13.075	11.145	5.25667
Aipa16409_comp0_c0_seq1	4.77333	10.8267	3.96667	1.44	1.79	2.11333	3.035	1.105	3.47333
Aipa16493_comp0_c0_seq6	5.82	56.6667	26.17	8.09	18.83	24.3233	9.93	14.54	18.4533
Aipa16517_comp0_c0_seq1	4.72	20.84	6.51333	4.53	3.99667	2.95333	5.175	1.77	4.81667
Aipa16524_comp1_c0_seq7	15.3933	155.983	41.27	12.95	31.75	12.3633	15.34	38.16	16.3633
Aipa16589_comp0_c0_seq3	8.97333	35.3733	14.0067	5.24	11.0833	4.19	7.275	9.765	7.96667
Aipa16603_comp0_c0_seq1	0.866667	9.89	0.813333	0.095	0.95	1.22	0.505	1.375	0.453333
Aipa16620_comp0_c0_seq1	0.536667	4.06	1.48667	0.505	0.12	0.13	0.82	0.445	0.566667
Aipa16677_comp0_c0_seq2	3.14	9.48	1.58667	1.87	5.93667	3.20333	3.42	0.535	1.60667
Aipa16695_comp1_c0_seq3	0.416667	13.3133	3.05	0.065	0	0.203333	0.77	0	0.0566667
Aipa16695_comp1_c0_seq4	10.0667	377.79	77.6	13.355	4.79333	3.53	14.285	0.945	6.44
Aipa16735_comp0_c0_seq1	1.52	5.14667	0.84	2.725	0.263333	0.573333	2.735	0.09	1.89667
Aipa16764_comp0_c0_seq2	3.5	8.56333	4.62	3.02	2.99	3.19667	3.315	2.45	5.72333
Aipa16773_comp1_c1_seq2	10.6233	21.95	12.8233	4.66	8.12	7.54667	5.395	4.835	7.96333
Aipa16798_comp0_c0_seq2	8.21333	25.0333	10.6333	3.42	5.71333	3.39333	7.645	4.85	8.23333
Aipa16810_comp0_c0_seq4	5.87333	27.3467	10.4133	3.045	9.66667	5.88667	5.94	5.045	7.95333
Aipa16821_comp0_c0_seq1	3.90667	120.513	16.1	0.885	1.78667	0.136667	2.025	2.275	0.33
Aipa17006_comp0_c0_seq1	0.36	12.7533	4.28667	0.865	0.203333	0.176667	0.095	0.295	0.0366667
Aipa17017_comp0_c0_seq1	0.846667	96.87	10.1333	0.92	1.41333	0.78	0.315	0.305	0.17
Aipa17026_comp0_c0_seq8	0.846667	55.7467	6.85667	0.725	1.12667	0.146667	0.02	0.13	0.0766667
Aipa17176_comp0_c0_seq1	0.34	17.8267	6.50667	1.075	0.373333	2.4	0	0.035	0
Aipa17231_comp0_c0_seq4	12.17	59.6533	9.81667	3.855	16.6667	8.08333	12.13	23.19	15.75
Aipa17319_comp0_c0_seq1	0.173333	20.4767	2.9	0.22	1.01667	0.266667	0.03	0	0
Aipa17323_comp0_c0_seq1	0.2	14.0733	1.92333	0.185	5.29333	1.91667	0.675	2.835	5.18667
Aipa17330_comp0_c0_seq2	0.46	17.17	2.54	0.29	5.62667	2.37	1.18	4.59	5.24667
Aipa17356_comp0_c0_seq1	0.183333	7.01	0.176667	3.825	0.706667	1.06	0.47	0.005	0.276667
Aipa17448_comp0_c0_seq1	37.0567	281.3	134.25	64.065	58.1733	47	61.995	61.255	135.12
Aipa17498_comp0_c0_seq1	15.6733	24.4967	11.77	6.025	12.4167	11.1667	12.75	12.7	12.6333
Aipa17544_comp0_c0_seq2	5.6	14.5233	8.81667	3.62	10.79	9.32	7.955	5.01	5.39
Aipa17596_comp0_c0_seq1	8.93667	21.2367	6.05	4.435	12.7367	12.7133	9.56	6.955	9.01
Aipa17840_comp0_c0_seq1	0.7	4.52667	2.52333	0.68	2.11	0.97	2.97	0.5	1.79667
Aipa18232_comp0_c0_seq1	0.42	22.17	0.773333	0.015	0	0	0	0	0
Aipa18234_comp0_c0_seq1	0	4.32333	0.08	0.04	0	0	0	0	0
Aipa18381_comp0_c0_seq1	3.84667	23.9133	5.76667	1.54	10.1633	4.31333	3.99	5.35	9.12333
Aipa18552_comp1_c0_seq1	0.406667	14.6567	5.86667	0.185	7.28	1.40667	1.12	1.725	0.55
Aipa18643_comp0_c0_seq1	0.906667	6.90333	0.916667	0.34	0.233333	0.326667	0.5	0.095	0.536667
Aipa18659_comp2_c0_seq3	5.98333	21.3167	11.1367	4.3	6.79333	7.06667	6.61	8.895	9.17333
Aipa18659_comp3_c0_seq1	0.8	5.85	2.59	0.895	1.99	1.03	1.23	2.205	1.77667
Aipa18661_comp1_c0_seq1	5.91667	22.43	5.66	4.54	3.12667	4.89333	4.185	4.915	4.33333
Aipa18740_comp0_c0_seq2	2.87	19.8167	0.06	0.085	1.42333	2.61333	2.025	0	0.963333
Aipa18760_comp1_c0_seq16	12.4667	133.827	30.2733	7.725	13.84	12.5733	11.48	6.92	9.13667
Aipa18768_comp0_c0_seq46	11.1167	72.1533	34.3567	5.79	18.36	7.16667	5.065	8.14	6.06333
Aipa18772_comp0_c0_seq5	80.45	258.163	83.1167	49.12	102.287	47.1567	56.84	47.83	75.9567
Aipa18781_comp0_c0_seq1	0.01	4.95333	1.70333	0.03	0.24	0	0.55	0.025	0.29
Aipa18844_comp2_c0_seq1	1.99667	88.82	26.2933	1.53	1.31667	2.41667	0.95	0.87	0.92
Aipa18844_comp2_c0_seq3	0	5.33667	1.61	0.535	0.273333	0.88	0	0.03	0
Aipa18899_comp2_c0_seq2	44.0467	92.07	38.5133	9.705	32.1267	28.2333	31.185	15.395	22.6367
Aipa18904_comp0_c0_seq17	15.5333	48.0433	16.4033	5.2	14.5667	14.3567	16.875	11.865	20.28
Aipa18928_comp0_c0_seq20	64.66	362.15	120.203	26.26	29.0433	26.6133	28.22	16.75	26.3033
Aipa19091_comp0_c0_seq1	1.07333	21.8233	0.98	0	2.52333	3.02	2.065	0.095	0.56
Aipa19213_comp1_c0_seq1	28.7867	271.713	50.7467	16.425	93.3433	78.14	12.12	6.405	45.2767
Aipa19242_comp1_c0_seq1	7.84	38.1367	15.0067	4.505	11.05	10.9767	6.25	3.185	6.22333
Aipa19485_comp0_c0_seq1	0.0866667	35.0367	6.8	2.605	0.0433333	0	0.015	0.055	0.02
Aipa19486_comp0_c0_seq2	7.8	438.857	64.5467	19.255	38.1467	18.5633	12.685	41.645	19.4767
Aipa19488_comp2_c0_seq1	3.52333	22.67	4.93667	0.8	2.71	3.99333	2.49	1.185	2.77
Aipa19529_comp0_c0_seq1	15.2233	25.7833	15.9833	8.76	16.1267	12.7333	14.63	12.16	16.6
Aipa19602_comp0_c0_seq1	2.22	22.57	2.75	0.285	1.89667	3.13333	1.725	2.65	1.18333
Aipa1964_comp0_c0_seq1	2.75667	8.47667	0.28	0.15	0.17	0	0.025	0.065	0.786667
Aipa19682_comp0_c0_seq6	25.7667	186.553	32.8733	61.17	32.2433	81.39	40.02	6.045	46.4267
Aipa19725_comp0_c0_seq1	3.09667	11.8167	2.04333	0.785	8.50333	3.76667	3.405	2.99	3.70667
Aipa19759_comp0_c0_seq3	0.113333	20.3433	7.46333	0.595	0.833333	2.33667	0.305	0.415	1.03333
Aipa19848_comp2_c0_seq1	1.74333	22	4.13333	2.97	0.513333	0.94	0.34	1.035	2.71
Aipa19854_comp0_c0_seq1	0.366667	5.7	1.54333	0.1	0.6	0.473333	0.165	0.11	0.326667
Aipa19870_comp0_c0_seq2	10.4367	19.5367	6.73	2.895	7.44667	4.49667	6.985	5.455	9.25333
Aipa19875_comp0_c0_seq1	3.52	16.3733	3.82333	0.36	4.84	1.43667	2.855	2.45	1.29667
Aipa19875_comp1_c0_seq1	4.37333	22.71	4.33667	0.885	5.92	2.46667	5.6	4.555	2.33333
Aipa19875_comp2_c0_seq1	1.84	20.5967	2.85667	0.205	3.82333	1.47333	1.585	1.5	1.36333
Aipa19895_comp0_c0_seq1	1.61667	26.56	4.79333	1.045	9.74	7.14333	5.235	5.01	2.38
Aipa20011_comp0_c0_seq1	0.67	5.41	0.486667	0.81	1.13667	2.01667	0.215	0	0.0966667
Aipa20014_comp0_c0_seq1	1.51667	9.97667	2.39	1.34	1.59667	1.92	1.37	0.855	2.04333
Aipa20028_comp0_c0_seq1	12.34	68.1467	19.6533	8.12	18.17	11.18	17.43	7.76	11.3333
Aipa20029_comp0_c0_seq1	0.793333	4.77667	2	2.82	1.24	2.40333	1.175	0.32	1.29667
Aipa20067_comp0_c0_seq2	2.29333	5.88	1.14	0.355	2.12333	2.78	0.415	0.595	0.866667
Aipa20133_comp1_c0_seq2	10.0033	17.7967	7.96333	5.245	6.45667	5.42667	5.995	3.185	4.33667
Aipa20164_comp1_c0_seq2	17.9733	61.5367	12.4167	7.365	11.0267	6.20333	10.43	4.77	10.8933
Aipa20224_comp1_c0_seq1	13.3367	39.0833	11.2667	4.31	5.06	2.99667	7.055	6.085	13.6833
Aipa20280_comp0_c0_seq1	0.643333	4.97667	1.09	0.025	0.483333	0.133333	0.085	0.125	0.323333
Aipa20317_comp0_c0_seq1	6.97667	58.8333	20.31	7.83	18.0733	6.06667	7.45	8.885	9.39
Aipa20335_comp0_c0_seq3	12.2733	130.977	23.56	1.18	8.92667	8.17667	3.135	0.38	13.5567
Aipa20397_comp1_c0_seq1	5.47667	12.29	5.99667	1.715	2.68667	3.69333	4.065	6.015	3.67
Aipa20415_comp0_c0_seq1	1.17333	358.227	7.07	2.415	1.12	0.246667	0.415	1.22	0.2
Aipa20445_comp2_c0_seq1	71.8767	176.4	77.0967	10.9	41.4133	34.32	14.71	9.095	10.25
Aipa20489_comp1_c0_seq1	2.13667	4.46667	1.9	0.385	1.79	2.28	1.58	0.66	1.61333
Aipa20637_comp0_c0_seq3	12.37	96.4567	22.04	8.11	9.27667	8.56	9.02	10.115	14.7533
Aipa20637_comp0_c0_seq4	2.20667	18.6733	3.52667	1.04	1.16	0.543333	3.055	2.155	2.50667
Aipa20713_comp0_c0_seq1	7.6	27.7033	14.1433	6.72	9.67333	10.3333	8.985	14.2	15.53
Aipa20717_comp0_c0_seq1	9.92	48.51	13.2633	3.51	6.11	1.52667	6.155	18.495	13.8033
Aipa20717_comp0_c1_seq1	8.05333	40.86	7.94	0.84	5.01667	0.873333	3.22	9.22	6.8
Aipa20717_comp1_c0_seq1	8.99333	38.8267	9.99	1.075	5.36333	0.766667	3.455	11.695	9.4
Aipa20726_comp0_c0_seq1	0.436667	5.25	0.546667	0.055	0	0.02	0.045	0	0.15
Aipa20739_comp0_c0_seq2	18.7033	61.9967	29.5367	12.775	38.4233	33.5167	20.925	14.36	33.7933
Aipa20752_comp0_c0_seq1	2.31667	76.5267	7.09333	0.11	6.13667	1.26333	0.16	1.105	0.566667
Aipa20832_comp0_c0_seq2	0.97	6.72667	2.60333	0.25	0.32	0.286667	0.455	1.51	1.17
Aipa20839_comp2_c0_seq2	10.2233	22.6067	9.53333	4.54	9.91	10.15	9.75	5.865	11.2
Aipa20878_comp3_c0_seq4	18.44	40.2367	15.21	9.065	17.3133	16.5933	15.03	9.41	14.1633
Aipa20916_comp0_c0_seq8	0.653333	38.07	12.03	0.42	2.78667	0.293333	1.835	0.705	1.68333
Aipa21081_comp1_c0_seq13	97.7833	243.7	123.687	65.555	113.053	131.307	111.155	93.355	119.43
Aipa21162_comp0_c0_seq2	4.21	23.3033	8.09	4.825	2.28333	2.72667	3.295	1.335	2.47333
Aipa21189_comp4_c0_seq2	13.5733	89.4967	29.9433	7.54	14.3933	4.48333	14.08	5.175	12.48
Aipa21191_comp0_c0_seq1	0.106667	7.57	0.02	0.1	0.0866667	0	0	0	0
Aipa21198_comp0_c0_seq3	5.06667	12.7833	7.11333	1.81	4.92333	3.67667	3.9	0.835	3.11333
Aipa21276_comp0_c1_seq2	2.27667	8.84333	2.1	0.21	0.236667	0.403333	0.26	0.62	0.406667
Aipa21331_comp0_c0_seq1	2.7	139.177	54.48	6.73	5.95	6.25333	3.475	2.195	4.27
Aipa21560_comp0_c0_seq1	0.353333	10.0633	0.78	1.345	2.23333	4.86667	0.825	0.745	1.31667
Aipa21620_comp0_c0_seq5	4.12667	18.3933	5.81333	2.35	3.40667	2.87	4.82	10.315	4.67
Aipa2173_comp0_c0_seq1	3.62667	52.83	9.04	1.245	0.716667	1.94667	1.5	1.04	1.22667
Aipa21776_comp0_c0_seq3	1.81	27.2067	5.90667	1.845	1.21333	1.13667	1.295	0.265	1.63
Aipa21776_comp0_c0_seq9	1.71	22.9867	5.85	1.59	1.03667	0.673333	0.95	0.255	1.18
Aipa21784_comp0_c1_seq2	2.8	10.63	3.89667	1.675	1.80667	1.17333	1.32	2.355	1.13
Aipa21873_comp1_c0_seq1	2.22	7.54667	1.43667	3.88	0.92	1.80667	4.225	0.71	3.06333
Aipa21901_comp2_c0_seq2	5.37333	18.4033	7.43	3.99	1.99	2.41333	2.53	5.085	2.34
Aipa2196_comp0_c0_seq2	9.16	42.8267	16.2033	18.005	19.6867	20.09	17.445	11.51	28.4567
Aipa22166_comp0_c0_seq1	1.59	65.7533	11.1433	0.575	3.77333	0.49	0.955	0.905	0.886667
Aipa22166_comp1_c0_seq1	0.566667	12.2	4.04667	0.48	2.53667	0.373333	0.605	5.775	0.443333
Aipa22180_comp0_c0_seq1	4.02	39.7033	8.91	0.605	4.33667	1.27333	2.56	11.28	1.58
Aipa22186_comp0_c0_seq3	0.296667	11.3333	0.156667	0.015	0.00666667	0	0.01	0.035	0
Aipa22187_comp0_c0_seq2	4.02333	142.433	15.1567	0.375	4.77	1.04	2.285	1.245	2.39667
Aipa22187_comp0_c0_seq4	0	11.1233	2.50667	0	0.413333	0.06	0.045	0	0.03
Aipa22187_comp0_c0_seq5	1.78333	171.817	37.5067	1.19	6.26	0.723333	0.915	1.215	0.56
Aipa22187_comp0_c0_seq6	1.16	156.843	44.4533	3.61	7.33333	0.22	0.41	0.475	0.533333
Aipa22197_comp7_c0_seq2	1.88	80.9033	16.61	1.915	2.03333	1.12333	3.125	1.745	9.83
Aipa2219_comp0_c0_seq2	7.97	181.01	20.79	1.14	0.82	0.426667	1.26	1.94	1.76
Aipa2224_comp0_c0_seq1	5.40667	13.3367	4.33	1.065	5.69	4.49667	6.065	1.395	4.84667
Aipa22302_comp0_c0_seq1	15.44	107.977	34.6233	10.54	13.4333	18.9867	7.6	11.655	8.61667
Aipa22302_comp0_c0_seq2	0.133333	194.48	24.1	1.665	0.523333	0.11	0.105	4.265	0.61
Aipa22361_comp0_c0_seq2	2.69	8.31	3.09667	3.465	3.53	1.41	1.07	0.52	0.436667
Aipa22361_comp1_c0_seq1	1.29333	7.52333	2.66333	0.405	2.34333	0.596667	0.605	0.5	0.426667
Aipa22372_comp0_c0_seq2	2.91	12.77	3.71	1.635	2.82333	2.84667	0.715	3.495	1.05
Aipa22376_comp0_c0_seq3	3.14333	22.2167	3.67667	0.5	2.10667	1.30667	2.955	1.17	3.35333
Aipa22489_comp1_c0_seq2	1.36333	21.5633	0.213333	0.435	0.31	0.47	0.725	0.195	0.516667
Aipa2248_comp0_c0_seq1	0.49	18.1467	0.553333	0.57	0.573333	0.22	0.38	0.395	0.686667
Aipa22498_comp0_c0_seq1	0.673333	17.3467	0.0866667	0.135	0.263333	0.27	0.675	0.215	0.353333
Aipa22498_comp1_c0_seq2	1.41667	27.33	0.3	1.03	0.613333	0.723333	1.45	0.475	1.07667
Aipa22505_comp1_c0_seq2	6.74333	130.017	26.6767	11.5	26.9667	15.7733	8.99	21.82	16.9267
Aipa2250_comp0_c0_seq18	11.5267	36.6833	18.4233	5.25	22.7967	5.58667	16.925	10.53	15.79
Aipa22535_comp0_c0_seq2	0.77	73.77	7.11667	6.67	1.81667	1.95333	14.98	0.555	7.45667
Aipa22584_comp0_c0_seq7	7.52333	17.44	5.83667	4.48	6.78667	6.48333	5.665	7.345	7.03667
Aipa22631_comp1_c0_seq2	10.3467	22.2567	7.15333	1.325	5.07	7.93667	4.03	8.47	7.57667
Aipa22635_comp0_c0_seq1	0.21	4.82333	0.15	0.27	0.336667	0.0466667	0.085	0.325	0.15
Aipa22698_comp0_c0_seq6	1.6	141.25	46.51	1.48	17.0333	0.25	0.1	1.215	0.103333
Aipa22713_comp0_c0_seq3	5.05333	10.6533	2.93	1.44	3.46333	2.65333	2.3	0.805	2.00667
Aipa22954_comp0_c0_seq1	1.19333	17.18	4.23	1.465	2.97667	2.57333	5.935	8.025	3.17333
Aipa23045_comp0_c0_seq1	17.6833	81.0067	23.4433	6.37	32.2133	5.60333	12.785	6.99	12.4633
Aipa23150_comp1_c0_seq2	6.65667	60.2067	9.24	4.53	7.23	7.83333	7.695	6.96	4.43
Aipa23199_comp0_c0_seq1	6.83	20.94	12.16	6.305	5.99667	8.2	7.115	2.785	5.36667
Aipa23225_comp0_c0_seq1	4.66667	18.3267	8.09333	2.37	4.05333	3.30667	4.03	4.41	5.68333
Aipa23274_comp1_c0_seq3	17.0267	192.863	78.3467	36	59.9467	5.07667	51.695	43.15	32.41
Aipa2332_comp2_c0_seq2	0.366667	47.25	0.883333	0	0.16	0.05	0.1	0.045	0.25
Aipa23340_comp0_c0_seq3	4.78667	35.9967	5.98667	1.275	5.59	4.71333	3.73	1.99	4.42
Aipa23351_comp1_c0_seq4	1.92	5.16	1.03	0.79	1.41333	1.5	0.67	1.015	0.74
Aipa23423_comp2_c0_seq1	2.43	5.48667	1.37333	0.635	1.45	0.843333	0.995	1.16	1.45667
Aipa23426_comp0_c0_seq1	4.23667	259.157	6.80667	2	0.836667	0.416667	1.735	1.435	1.09667
Aipa23432_comp0_c0_seq1	9.64	39.05	11.8767	1.28	6.11333	2.05333	3.72	1.115	4.52667
Aipa234_comp3_c0_seq4	18.18	78.5633	30.59	9.705	6.18667	6.65	10.99	9.085	8.19667
Aipa2355_comp0_c0_seq1	7.56333	58.2767	8.76	4.36	13.3933	7.34667	5.175	2.72	5.45333
Aipa2355_comp1_c0_seq7	1.44	4.22667	0.76	0.135	0.536667	0.44	0.79	2.195	1.02
Aipa23565_comp0_c0_seq11	0.14	51.7067	14.0667	0.57	0.71	0	0	0.105	0.0533333
Aipa23565_comp0_c0_seq3	0.24	10.3567	4.53	0.425	0.526667	0.03	0.135	0.04	0.0266667
Aipa23637_comp0_c0_seq8	13.6933	26.7433	12.7767	6.155	9.11667	7.50333	9.98	7	9.76667
Aipa23646_comp0_c1_seq1	0.393333	14.31	0.203333	0.115	0.693333	2.21333	5.77	2.51	4.37667
Aipa23651_comp1_c0_seq2	10.94	37.9867	5.89667	3.895	7.4	6.95333	6.34	3.2	8.94667
Aipa23745_comp1_c0_seq1	4	16.8233	4.79	1.54	2.63	3.70333	4.08	6.185	4.47
Aipa23803_comp0_c0_seq1	0.93	13.9467	0.606667	1.52	1.73333	1.88667	2.15	6.66	4.00333
Aipa23883_comp1_c0_seq1	0.316667	221.08	43.2667	0.22	7.88	0.05	0.01	0.02	0.336667
Aipa23922_comp0_c0_seq1	1.73667	88.8567	23.81	3.96	19.2933	14.64	7.185	16.62	16.0133
Aipa23977_comp0_c0_seq2	7.22	14.6833	6.49	4.825	5.42667	6.71	5.67	3.415	5.28667
Aipa24039_comp0_c0_seq1	3.23	4.84333	1.54667	2.5	0.173333	0.54	0.065	0.05	0.0633333
Aipa24081_comp1_c0_seq1	2.59333	217.797	60.8367	137.16	3.67333	0.673333	0.48	0.365	5.6
Aipa24096_comp2_c0_seq2	42.41	138.8	48.8567	26.83	56.8233	65.71	70.6	32.565	72.34
Aipa24159_comp0_c0_seq6	7.19667	93.9667	14.3467	2.3	7.14	2.14333	3.75	2.46	2.27333
Aipa24165_comp1_c0_seq2	1.49	9.07	3.05667	0.445	0.69	0.663333	0.54	0.69	0.683333
Aipa24213_comp2_c0_seq1	5.06333	23.04	3.89	1.82	3.69667	3.19333	5.09	2.445	4.29333
Aipa24253_comp1_c0_seq4	4.71667	84.89	38.8567	7.795	3.35667	2.25667	3.34	3.07	3.88667
Aipa24316_comp2_c0_seq8	20.3733	47.0367	23.1967	7.36	19.1333	18.9767	19.87	14.945	21.67
Aipa24347_comp2_c0_seq2	8.19	38.0833	15.7267	2.285	6.71333	5.44667	6.56	2.925	4.86
Aipa24401_comp1_c0_seq5	4.23	23.7167	3.52333	1.195	21.3167	1.74667	2.86	4.49	1.82333
Aipa24427_comp1_c0_seq1	14.1967	35.57	12.68	4.255	9.19333	8.44	15.805	9.68	15.2
Aipa24430_comp1_c1_seq2	1.91333	5.11333	2.56667	2.545	2.74667	1.30667	0.935	0.575	1.95333
Aipa24567_comp0_c0_seq2	2.46333	9.28667	0.736667	0.28	0.383333	0.433333	0.63	2.86	0.673333
Aipa24611_comp0_c0_seq3	4.21333	71.9767	22.0233	1.89	8.31667	2.24333	2.22	0.88	1.45667
Aipa2461_comp0_c0_seq1	1.43667	9.45333	3.04667	1.165	0.603333	0.313333	0.5	0.35	0.366667
Aipa24705_comp1_c0_seq2	18.9567	63.4833	20.2967	8.72	11.8533	11.0333	18.33	9.97	20.6367
Aipa24729_comp0_c0_seq1	4.43333	14.6933	2.77667	1.52	4.18667	6.52333	0.995	1.4	5.03
Aipa24732_comp1_c0_seq7	0.72	41.2167	16.66	0.765	1.09	0.3	0.02	0.25	0.146667
Aipa24737_comp1_c0_seq1	1.45667	154.053	17.5967	0.68	7.44333	0	0	0.275	0.533333
Aipa24737_comp2_c0_seq1	0.816667	83.54	7.39667	0.145	3.09333	0	0	0.145	0.0466667
Aipa24768_comp0_c0_seq1	11.1233	21.34	8.06333	7.265	10.68	11.52	9.185	5.965	11.27
Aipa24774_comp1_c0_seq1	36.74	166.38	53.8833	22.895	29.2367	22.43	27.37	16.04	27.7233
Aipa24780_comp0_c0_seq1	2.00667	12.58	4.81	1.66	2.12333	0.246667	1.655	1.035	0.693333
Aipa24796_comp0_c0_seq1	1.96	849.233	9.83	0	0.0233333	0.0366667	0	0.015	0.0566667
Aipa24806_comp0_c1_seq2	9.24333	53.1667	4.48333	2.045	10.25	2.59	1.24	9.915	2.95667
Aipa24817_comp0_c0_seq1	9.18333	36.9967	17.4367	8.345	3.56667	7.33333	2.41	6.21	2.69333
Aipa24823_comp0_c0_seq1	3.91667	10.17	0.523333	0.37	0.566667	0.0533333	0.515	3.21	0.41
Aipa24870_comp1_c0_seq2	0	75.9367	8.48667	2.295	0.66	0.81	1.69	3.79	1.17667
Aipa24962_comp0_c0_seq1	3.84333	26.87	0.25	0.41	2.66667	0.0333333	1.995	3.075	0.323333
Aipa2500_comp0_c0_seq3	8.61	42.1867	16.8267	4.365	7.23	4.82667	4.92	2.705	2.89667
Aipa25081_comp0_c0_seq1	11.2233	132.043	25.0367	18.545	2.78333	1.33333	5.62	8.415	4.34333
Aipa25100_comp1_c0_seq3	2.56333	11.4	1.66333	0.645	4.31667	4.89667	2.755	1.665	3.91
Aipa25130_comp0_c0_seq2	5.38667	12.88	7.40333	3.845	3.7	4.72667	6.46	3.19	6.77667
Aipa2515_comp0_c0_seq1	0	23.1967	7.13	10.44	4.38333	1.67	0	0.055	0.05
Aipa25161_comp1_c0_seq1	5.13667	80.7967	9.18333	3.995	3.91667	4.3	2.705	1.015	2.26
Aipa25327_comp1_c0_seq1	1.92	24.1433	0.733333	0.36	1.62667	5.52667	2.755	0.61	3.27667
Aipa25328_comp0_c0_seq1	17.13	110.973	20.3967	13.89	30.4967	26.7567	25.035	34.455	46.51
Aipa25345_comp1_c0_seq1	2.83667	13.88	4.40667	4.625	2.45667	3.21333	1.14	0.7	1.38
Aipa25354_comp0_c0_seq1	5.12333	19.71	6.60667	2.84	4.79	3.84	1.615	2.31	1.63333
Aipa25409_comp0_c0_seq3	11.0333	74.5833	19.8733	9.485	14.5567	19.63	12.275	12.515	14.3933
Aipa25414_comp0_c0_seq1	3.81333	10.73	4.33	5.295	3.00333	3.60333	5.29	2.64	5.53
Aipa25451_comp0_c0_seq1	57.7867	418.39	112.563	18.515	35.34	27.07	16.12	15.965	30.4567
Aipa25491_comp1_c0_seq15	7.31	78.0833	30.8567	5.355	16.8633	1.58	16.4	11.76	16.4333
Aipa25549_comp0_c0_seq2	3.64667	46.3267	10.3867	2.79	5.12667	5.88667	4.985	6.31	15.52
Aipa25607_comp1_c0_seq1	12.8733	29.13	11.9667	5.72	19.9267	3.06667	4.875	5.92	3.3
Aipa25611_comp0_c0_seq1	6.80333	32.66	12.3233	3.185	8.84667	9.74333	6.39	7.675	8.68667
Aipa25612_comp0_c0_seq6	0.436667	4.6	1.66333	0	0.00666667	0.21	0.045	0.5	0.0166667
Aipa25612_comp0_c0_seq7	7.97667	266.78	47.9233	14.62	0.903333	1.15	0.275	4.3	0.17
Aipa25789_comp0_c1_seq2	15.2733	102.72	22.3167	8.815	17.0767	6.40667	18.045	9.73	22.3133
Aipa25939_comp0_c1_seq1	24.22	83.9233	28.62	26.895	32.81	31.4333	36.91	37.53	50.5067
Aipa26117_comp0_c0_seq1	5.93	17.0467	0.83	4.965	3.69	4.63	0.285	3.925	0.453333
Aipa26137_comp1_c0_seq1	10.1033	64.8867	13.0567	4.415	15.0333	9.32	13.905	6.755	17.0767
Aipa26157_comp0_c0_seq29	2.18	5.25	1.14333	0.58	1.52667	0.776667	1.255	1.18	1.59333
Aipa26203_comp0_c0_seq2	4.79	48.18	12.0833	0.755	6.26	2.04667	1.93	0.56	1.66333
Aipa26205_comp0_c0_seq1	1.37333	64.3433	25.68	2.025	5.82	7.43	1.01	0.83	2.03
Aipa26280_comp0_c0_seq1	0.243333	13.91	4.55	2.37	0.386667	0.613333	0.065	0.235	0.156667
Aipa26283_comp0_c0_seq1	2.5	20.57	2.06667	3.245	3.09333	1.60667	2.2	1.155	2.74333
Aipa26343_comp0_c1_seq2	0.356667	30.7867	0.52	0.09	0.273333	0.0166667	0.035	0.035	0.01
Aipa26385_comp1_c0_seq1	24.3133	101.56	8.21	36.82	28.1667	36.9633	7.315	2.05	1.19333
Aipa26397_comp0_c0_seq1	5.42	23.3333	11.3633	4.015	10.3433	15.6	9.365	20.31	10.9933
Aipa26398_comp0_c0_seq1	2.68	4.95333	2.28667	1.195	2.06667	1.80333	2.19	0.89	2.42
Aipa26404_comp0_c0_seq4	0.09	7.77333	1.01333	0.315	0.0266667	0	0	0	0
Aipa26411_comp2_c0_seq1	6.31667	24.1267	8.60667	3.31	5.48333	4.66333	4.53	4.2	5.35
Aipa2641_comp0_c0_seq1	0.1	4.23667	0.543333	0.135	0.17	0.12	0.09	0.1	0.09
Aipa26453_comp0_c0_seq4	2.09	21.0033	3.73333	0.77	1.73333	1.36667	2.44	1.45	2.89667
Aipa26486_comp1_c0_seq4	8.21667	99.6167	41.7533	9.54	14.6233	15.6233	15.19	3.74	21.5733
Aipa26495_comp1_c0_seq2	1.82333	9.18	4.26667	0.38	1.85667	0.193333	1.14	0.68	1.84667
Aipa26500_comp0_c0_seq1	0.206667	27.3767	14.4033	1.77	0.31	1.72333	0.595	0.33	3.73667
Aipa26503_comp0_c0_seq1	0.413333	28.06	1.99667	1.945	0.97	1.1	0.845	0.7	0.503333
Aipa26508_comp0_c0_seq38	1.43	6.96	0.356667	1.45	0.343333	0.613333	2.2	0.585	0.976667
Aipa26523_comp0_c0_seq1	0.103333	11.92	0.143333	0.79	0.07	0.51	0.595	0.175	0.35
Aipa26531_comp0_c0_seq2	1.17	7.01333	0.63	0.21	0.38	0.956667	0.635	0.395	1.1
Aipa26551_comp0_c0_seq1	0.26	16.5167	0.603333	0.84	1.25667	0.866667	0.22	0.605	0.39
Aipa26572_comp1_c0_seq1	6.63	19.5667	5.39	2.83	3.56	1.98	2.31	4.445	3.7
Aipa26587_comp0_c0_seq13	3.71667	95.3733	26.6833	3.26	5.29667	1.73333	1.725	2.29	2.45
Aipa26589_comp3_c0_seq3	4.63	150.777	26.85	3.835	23.2433	1.95	12.435	10.855	9.41333
Aipa26608_comp2_c0_seq1	5.36	22.88	6.85667	1.99	6.19	3.80667	3.75	2.435	5.28667
Aipa26621_comp0_c0_seq1	2.63	10.4367	5.90667	4.135	4.3	3.87667	4.795	5.2	7.07333
Aipa26644_comp0_c0_seq3	5.77333	15.7367	3.86333	1.315	4.63	2.52333	3.67	3.01	5.98
Aipa26690_comp0_c0_seq1	0.993333	18.04	1.52333	0.345	1.53667	0.476667	0.945	1.785	1.25
Aipa26697_comp1_c0_seq2	6.9	12.4833	6.93	3.77	6.52333	6.99333	8.02	4.445	6.46667
Aipa26729_comp0_c0_seq1	2.67333	10.4133	2.55333	0.545	3.64333	1.77	3.665	6.475	4.01333
Aipa26779_comp0_c0_seq1	3.37	7.83333	2.98333	0.57	1.44333	1.78333	3.34	1.08	3.31333
Aipa2678_comp1_c0_seq6	5.75667	12.4167	5.43667	2.525	4.11333	3.87333	3.755	2.615	3.84667
Aipa26871_comp0_c0_seq1	14.6733	33.84	4.04667	7.78	8.05333	5.14333	5	6.545	2.88333
Aipa26924_comp0_c0_seq1	4.15667	8.12667	1.74333	1.825	0.773333	1.54667	0.55	1.71	2.22333
Aipa26931_comp0_c0_seq1	3.24333	10.2733	1.60333	0.56	0.976667	1.23667	2.575	0.175	1.05667
Aipa2694_comp0_c0_seq2	3.37667	42.2967	6.29	1.305	3.69667	0.513333	3.485	7.63	2.08
Aipa26958_comp1_c0_seq1	0.83	11.7067	0.82	0.25	0.86	1.97667	0.155	0.1	0.27
Aipa27016_comp0_c0_seq2	0.596667	14.94	0.61	0.29	0.166667	0.04	0.05	0.05	0
Aipa27031_comp0_c0_seq2	0.16	8.51667	0.483333	0.07	0.03	0.1	0.02	0.1	0.14
Aipa27035_comp0_c0_seq3	3.49333	31.0867	15.2333	5.24	7.31667	6.34667	5.83	10.04	10.1
Aipa27041_comp0_c0_seq3	2.04333	12.2633	6.07333	0.845	1	0.166667	0.795	5.49	1.31
Aipa27060_comp0_c0_seq1	4.43333	9.52333	5.92333	2.695	5.33333	4.49	3.7	1.97	3.73667
Aipa27070_comp1_c0_seq2	2.58667	19.4567	5.01667	1.035	0.503333	1.56333	2.68	0.665	2.73667
Aipa27084_comp0_c0_seq5	20.88	45.4967	17.81	5.84	19.62	8.29333	11.685	9.065	12.63
Aipa27085_comp1_c0_seq1	3.62333	11.77	4.06667	3.89	0.506667	1.61667	1.25	0.195	0.77
Aipa27092_comp1_c0_seq20	6.02333	18.1	3.69667	3.27	3.49333	2.59333	4.485	4.17	3.06
Aipa27092_comp1_c0_seq43	2.91333	11.3767	3.49	1.235	2.27333	1.93333	2.77	2.895	3.23
Aipa27117_comp0_c0_seq1	0.75	25.07	6.64667	9.44	3.07	2.02	5.355	2.89	6.26333
Aipa27118_comp2_c0_seq1	0.493333	7.72	2.56	1.62	0.426667	0.97	2.595	0.78	1.61
Aipa27127_comp1_c0_seq2	4.08333	11.4967	3.4	2.215	2.31	3.30667	3.625	1.525	3.40333
Aipa27181_comp0_c0_seq2	78.2933	650.147	43.4467	12.51	151.677	162.427	108.505	155.62	177.583
Aipa27184_comp2_c0_seq2	14.31	84.3733	41.7	11.2	14.67	5.50333	9.26	5.69	7.31
Aipa27354_comp0_c0_seq5	2.6	8.99	2.61333	1.275	2.29333	1.74667	3.385	0.935	3.24333
Aipa27439_comp0_c0_seq1	41.24	144.947	42.74	11.865	39.37	19.0867	25.01	128.905	35.4967
Aipa27539_comp0_c0_seq1	12.58	35.5167	13.2533	6.21	9.91	9.11	9.065	9.22	9.54667
Aipa27557_comp0_c0_seq1	0.546667	42.05	19.1533	2.845	4.71	8.11	0.535	5.08	1.53333
Aipa27648_comp0_c0_seq1	0.14	11.8667	2.05	0.1	3.11	2.47667	0.12	0.115	0.586667
Aipa27697_comp1_c0_seq2	6.44667	10.8567	4.40667	2.27	3.43333	5.43667	4.72	6.335	4.83333
Aipa27704_comp2_c0_seq1	0	10.8167	0	0	0	0	0	0	0
Aipa27708_comp1_c0_seq1	0.04	5.31667	0.0133333	0	0	0	0	0	0
Aipa27736_comp0_c0_seq1	1.39333	11.5833	2.57	0.015	0.89	0.36	0.265	0.345	0.246667
Aipa27752_comp0_c0_seq1	6.03667	10.3	4.03333	2.885	7.1	6.14333	5.345	6.075	5.73333
Aipa27762_comp0_c0_seq1	3.26667	98.15	15.41	0.695	12.1867	12.4367	5.33	0.255	8.06
Aipa27807_comp0_c0_seq1	1.78667	98.94	17.37	0.735	9.85333	16.2733	1.775	0.41	3.22333
Aipa27810_comp0_c0_seq1	0.273333	21.8267	5.49667	0.295	2.38667	2.73	0.12	0	0.13
Aipa27816_comp1_c0_seq1	0.303333	16.3633	2.94333	0.63	6.99	5.96667	0.24	0.125	0.316667
Aipa27847_comp0_c0_seq2	17.6767	36.2733	10.78	5.42	10.5267	11.3267	8.95	6.9	9.53333
Aipa27865_comp0_c1_seq1	7.10333	29.68	10.67	6.335	7.41667	4.35667	10.94	6.38	8.80667
Aipa27866_comp0_c0_seq3	2.20333	9.51667	2.76333	1.2	3.96333	1.11667	3.955	1.81	5.11667
Aipa27908_comp2_c0_seq1	0.19	24.0967	6.03333	0.535	0.51	0.416667	0.45	0.12	0.946667
Aipa27908_comp2_c0_seq3	0.196667	10.08	2.3	0	1.04	0.49	0.06	0.825	1.55667
Aipa27959_comp0_c0_seq3	2.56667	16.54	1.72333	1.285	1.33	2.47667	1.43	1.335	2.31
Aipa27965_comp1_c0_seq1	4.38333	35.1633	6.37667	4.605	11.6567	10.82	13.38	4.4	10.05
Aipa27972_comp0_c0_seq4	6.6	14.3533	6.65667	4.765	5.21	4.87667	5.56	3.3	5.84
Aipa27994_comp0_c0_seq1	2.48	24.45	4.38333	0.78	1.20333	0	0.645	0.68	1.14667
Aipa28025_comp3_c0_seq2	10.59	21.8467	8.85667	5.33	7.85667	5.66	6.66	6.21	6.19667
Aipa28043_comp0_c0_seq1	0.69	7.57667	3.07667	2.19	1.03	0.526667	0.145	0.245	0.0466667
Aipa280_comp2_c0_seq2	9.7	906.707	160.55	32.21	14.01	2.75667	2.635	3.755	6.59333
Aipa28109_comp0_c0_seq1	12.5633	74.1967	26.76	11.345	13.4233	15.4433	8.695	8.155	10.0133
Aipa28143_comp1_c0_seq12	3.00333	26.88	7.09667	1.095	4.07667	2.32	1.055	1.45	2.00333
Aipa28148_comp0_c0_seq1	0.58	9.26	0.396667	2.82	0.87	0.963333	0.27	1.315	1.96667
Aipa28183_comp0_c0_seq2	2.02	17.9933	5.65	1.545	1.89333	0.836667	0.23	2.59	0.353333
Aipa28222_comp3_c0_seq8	2.63333	34.93	12.9033	3.285	7.43	8.57667	3.895	8.475	8.03333
Aipa28229_comp0_c0_seq1	2.97667	10.3367	5.43	1.895	2.79	3.27667	2.155	4.365	1.61
Aipa28292_comp0_c0_seq2	11.3033	74.8467	7.16	5.375	10.72	10.62	2.235	1.935	0.736667
Aipa28372_comp1_c0_seq1	0.81	17.3033	5.94	1.32	0.1	0	0	0.05	0
Aipa28372_comp2_c0_seq1	7.64667	140.043	53.38	14.97	0.406667	0.18	0.21	0.46	0.38
Aipa28412_comp0_c0_seq1	0.08	47.99	0.85	0.02	0.01	0	0	0	0
Aipa28415_comp2_c0_seq10	0.536667	19.45	1.68667	2.675	2.88	5.28	3.4	1.735	1.81
Aipa28430_comp0_c0_seq1	5.84667	13.6967	7.75	3.98	3.59667	7.40667	4.25	8.065	6.24333
Aipa28454_comp0_c0_seq2	8.34	37.2733	17.3967	3.24	6.57333	7.35667	3.525	17.78	7.40333
Aipa28460_comp0_c0_seq6	16.8033	34.6667	9.17667	5.945	24.17	12.6933	13.89	21.365	13.63
Aipa28464_comp0_c0_seq2	4.47333	49.9967	15.87	0.935	6.54333	1.17667	1.91	1.74	0.803333
Aipa28475_comp0_c0_seq1	9.51333	56.1967	11.2633	6.32	2.55	1.32333	0.645	1.4	0.633333
Aipa28489_comp0_c0_seq1	8.96333	22.4167	6.35333	0.46	6.98667	8.16667	4.12	1.165	7.11333
Aipa28493_comp0_c0_seq1	3.17667	6.79333	3.59667	1.41	3.24667	1.84333	1.8	1.47	3.21667
Aipa28527_comp0_c0_seq1	16.2133	29.2133	12.9667	9.295	16.5033	16.53	15.095	13.665	13.5767
Aipa28592_comp0_c0_seq1	0.423333	30.5333	0.34	0	0.57	0.0866667	0.525	0.085	0.736667
Aipa28596_comp0_c0_seq1	0	9.64	0	0	0	0	0	0	0
Aipa28600_comp0_c0_seq2	19.2633	200.513	47.8433	4.595	14.6367	14.1367	21.08	6.41	19.29
Aipa2860_comp0_c0_seq1	0.946667	10.2867	3.05667	0.43	1.48667	0.133333	0.1	0.285	0.183333
Aipa28633_comp0_c0_seq1	2.8	5.09	2.38	1.495	3.17	2.52	2.88	1.68	3.01667
Aipa28635_comp1_c0_seq2	2.60333	5.60333	1.47333	0.82	0.893333	1.21333	1.31	2.535	1.31
Aipa28636_comp0_c0_seq1	92.2967	1496.51	490.453	198.345	106.79	74.89	81.66	650.56	196.167
Aipa28640_comp0_c0_seq1	14.2633	40.3367	6.91	4.57	8.73667	6.56	9.655	6.475	8.84333
Aipa28691_comp0_c0_seq2	30.57	326.2	20.8	38.54	39.78	46.1567	32.025	14.695	25.6367
Aipa28703_comp0_c0_seq2	20.06	78.6733	15.17	7.715	17.59	8.85667	4.845	3.14	3.24
Aipa28719_comp0_c0_seq2	2.90333	38.6367	15.8367	3.17	8.13667	2.40333	4.155	4.09	3.86667
Aipa28731_comp1_c0_seq1	21.8167	45.3933	19.8033	17.335	19.3367	23.6467	19.94	13.065	20.1633
Aipa28797_comp0_c0_seq1	0.913333	30.2133	1.92	1.03	1.16	0.143333	0.09	0.685	0
Aipa28894_comp0_c0_seq3	9.55	134.23	29.84	4.57	4.54667	1.88	4.095	4.63	4.99333
Aipa2904_comp0_c0_seq4	1.45333	113.783	44.0667	11.6	2.14667	2.48	2.5	7.025	3.42333
Aipa29057_comp0_c0_seq2	6.24667	18.2833	7.61667	4.34	6.87667	7.23333	6.58	4.525	8.57333
Aipa29079_comp1_c0_seq1	3.07667	7.86	2.61667	0.58	2.87	0.683333	0.6	0.135	0.203333
Aipa29112_comp1_c0_seq2	1.59333	41.8433	13.62	5.845	2.70667	3.35333	2.02	1.085	1.23
Aipa29146_comp1_c0_seq3	12.7367	87.36	32.7567	12.785	23.68	29.5167	18.12	34.87	26.2733
Aipa29215_comp0_c0_seq1	0.52	30.6233	6.20333	0.06	0.413333	0.67	1.165	0.235	0.376667
Aipa29241_comp0_c0_seq1	57.1533	280.25	49.7433	13.765	61.2867	67.6567	34.87	22.92	38.9333
Aipa29324_comp0_c0_seq7	15.9767	98.94	19.1333	6.75	22.29	8	10.985	9.545	7.21
Aipa29452_comp0_c0_seq1	0.356667	4.82	2.14	4.06	0.386667	0.37	1.66	0.465	1.66333
Aipa29611_comp0_c0_seq1	2.4	46.9933	14.1467	2.285	22.4933	6.28333	12.105	2.765	6.10667
Aipa29640_comp0_c0_seq1	0.21	904.397	11.7867	0.945	0	0	0	0	0
Aipa29643_comp0_c0_seq1	0.376667	6.57667	3.07333	0.37	0.86	1.28667	0.025	0.605	0.0333333
Aipa2964_comp1_c0_seq8	3.09	8.75333	2.30333	0.19	1.11667	0.84	2.22	0.395	1.47333
Aipa29717_comp2_c0_seq1	0.123333	9.04	2.45667	0.365	1.10667	1.31333	0.07	0	0
Aipa29717_comp3_c0_seq1	1.42	87.3433	14.7633	1.4	8.77333	9.54333	0.515	0.4	3.48
Aipa29718_comp0_c0_seq1	2.03333	82.2267	15.8	0.925	5.90333	5.07333	4.49	1.745	23.43
Aipa29722_comp0_c0_seq1	1.18	112.223	19.9367	1.8	1.64667	0.15	0	0.03	0.0333333
Aipa29722_comp0_c0_seq2	0.0466667	6.93	1.12667	0	0.33	0.02	0.03	0	0.02
Aipa29729_comp2_c0_seq1	0.176667	6.21	1.03333	1.005	0.556667	1.12	0.375	0.04	0.306667
Aipa29732_comp0_c0_seq2	0.0866667	25.6733	3.65667	0.055	1.83	1.02667	0	0.03	0.176667
Aipa29804_comp0_c0_seq1	1.37667	7.67	2.45667	0.465	1.72333	0.853333	0.89	2.705	2.66
Aipa29829_comp3_c0_seq2	2.52333	13.97	4.23667	1.29	1.27667	1.81	1.175	0.81	1.19667
Aipa29874_comp1_c0_seq1	5.34333	19.7133	7.70667	4.05	4.36333	2.61333	5.21	1.87	3.71667
Aipa29897_comp0_c0_seq1	1.03333	7.49333	0.62	0.62	1.13667	0.566667	0.635	1.015	0.836667
Aipa29922_comp0_c0_seq1	12.17	39.1933	14.8	7.35	9.70333	7.43333	10.91	6.865	11.97
Aipa29931_comp0_c0_seq1	7.99333	130.883	57.4333	4.735	63.34	10.1033	46.485	37.085	53.5167
Aipa29943_comp0_c0_seq1	0.603333	48.6567	22.0733	32.005	2.45333	3.22333	11.245	2.31	7.69
Aipa29990_comp2_c0_seq1	19.8267	127.883	46.4533	8.01	26.6767	40.2833	30.435	10.945	33.2133
Aipa30020_comp0_c0_seq1	23.9033	220.833	17.7867	13.015	13.3633	16.5633	8.045	0.335	4.66333
Aipa3031_comp1_c0_seq1	4.86333	17.6367	3.93667	2	3.2	1.67	2.81	2.025	3.25333
Aipa30321_comp0_c0_seq2	3.47	12.8433	3.44667	1.635	1.73333	1.36333	0.61	1.805	0.816667
Aipa30373_comp0_c0_seq10	2.19	24.0167	10.7867	1.655	1.09667	1.31667	1.045	2.44	1.32
Aipa30404_comp0_c0_seq1	2.40667	28.5467	8.56	2.35	5.75	0.596667	1.425	9.015	1.17
Aipa30432_comp0_c0_seq2	4.18333	281.887	67.3333	1.69	8.29	2.17667	2.2	16.45	0.92
Aipa30479_comp2_c0_seq1	5.62667	15.71	6.10333	11.665	3.94667	1.40667	0.295	4.15	0.816667
Aipa3048_comp1_c0_seq1	11.9967	31.39	14.53	7.955	7.28333	5.36667	8.055	4.66	9.08
Aipa30535_comp0_c0_seq1	6.59333	17.9233	9.24667	5.14	7.48333	5.49667	7.735	4.715	9.79333
Aipa30647_comp1_c0_seq5	8.48667	33.1367	11.7367	5.01	5.49333	7.91	4.415	4.87	3.33667
Aipa30696_comp0_c0_seq1	0.12	5.93	0.77	0.19	0.496667	1.97	0.6	0.525	1.56333
Aipa306_comp0_c0_seq1	10.0967	38.01	9.90333	3.175	2.36333	4.32333	6.79	0.96	2.03
Aipa30797_comp1_c0_seq5	4.20667	9.48333	5.40667	1.98	4.13333	4.75	2.61	2.4	2.46
Aipa30822_comp0_c0_seq1	10.4167	43.6467	4.53	2.195	3.99667	1.84667	9.14	23.5	6.41667
Aipa30825_comp0_c0_seq1	3.55333	21.9467	7.89	1.31	1.65333	2.28333	2.345	3.24	2.69667
Aipa30887_comp1_c0_seq3	1.55333	4.44	1.30333	0.155	0.94	0.523333	1.24	0.94	1.18667
Aipa31005_comp0_c0_seq2	1.15333	10.7233	1.25333	0	1.59	0	0	0.045	0.00666667
Aipa31068_comp0_c1_seq1	5	10.0767	3.89667	1.895	6.42333	4.71667	4.12	4.28	3.79333
Aipa31081_comp0_c0_seq1	5.66333	54.7333	18.59	7.82	11.4967	16.3467	6.19	5.605	3.69333
Aipa31165_comp0_c0_seq1	6.35333	26.8967	9.87333	1.44	6.3	2.10667	1.1	1.44	0.963333
Aipa31416_comp0_c1_seq1	4.80333	27.1667	3.12667	0.48	0	0	0	0	0
Aipa31427_comp0_c0_seq3	1.15667	8.91	0.77	0.345	0.18	0.0433333	0.155	0.315	0.263333
Aipa3150_comp0_c0_seq3	4.39	66.5767	13.0333	2.17	8.43667	0.75	4.615	5.22	7.31333
Aipa31564_comp1_c0_seq2	10.8233	44.6867	4.99333	6.335	6.76	7.01667	9.885	1.51	9.01333
Aipa31675_comp0_c0_seq1	0.843333	14.58	0	0.365	0	0.01	0	0	0
Aipa31691_comp0_c0_seq1	24.0967	168.283	59.9933	16.235	59.9133	27.5167	4.39	2.22	2.83
Aipa31756_comp0_c0_seq1	0	30.1533	11.0267	0.635	0	0	0	2.455	0
Aipa31772_comp0_c1_seq2	17.46	36.2067	13.72	8.69	8.97333	2.96667	3.69	4.27	1.80333
Aipa31873_comp1_c0_seq1	12.7467	24.8367	8.39	3.09	6.07	5.59	8.855	6.535	10.9967
Aipa31901_comp0_c0_seq1	0.706667	42.85	6.35	1.415	2.32333	6.00333	0.155	2.38	2.23
Aipa31906_comp0_c0_seq1	1.44333	26.0233	3.64333	0.65	1.23667	3.50667	0	1.05	2.10667
Aipa32018_comp0_c0_seq6	16.4033	35.3167	13.2433	5.145	10.05	14.15	15.6	11.66	13.9533
Aipa32022_comp0_c0_seq3	2.13333	7.40667	3.33667	0.525	1.67333	0.49	0.765	0.54	0.496667
Aipa32034_comp0_c0_seq1	0.55	9.42667	3.86667	0.18	0.58	0.443333	0.42	0.465	0.56
Aipa32064_comp0_c1_seq6	0.36	41.5033	7.83	1.465	2.56333	1.32	0.535	0.26	0.16
Aipa32191_comp1_c0_seq1	28.62	97.0367	58.9833	21.62	23.2467	20.71	28.36	27.705	42.82
Aipa32193_comp0_c0_seq2	28.9133	318.387	50.13	30.63	30.1733	17.9233	16.655	12.61	15.4233
Aipa32270_comp0_c0_seq1	0.183333	19.2633	2.25	0.33	0.513333	0.713333	0.455	1.96	0.146667
Aipa32302_comp0_c0_seq1	0.05	7.09333	0.16	0	0	0	0.065	0	0.0233333
Aipa32541_comp0_c0_seq3	7.05	45.3733	8.18333	3.47	10.59	8.58667	5.085	4.235	6.25333
Aipa32545_comp0_c0_seq13	7.68667	18.9467	6.62667	3.19	6.38	4.04667	7.71	5.835	5.52
Aipa3254_comp2_c0_seq1	2.32333	5.52333	3.22333	1.745	0.9	1.12	1.795	0.73	2.55
Aipa32590_comp0_c0_seq2	14.99	130.817	21.7667	12.64	17.3367	36.6633	45.815	9.79	28.07
Aipa32590_comp0_c0_seq3	2.58333	26.55	4.30333	4.755	3.16667	7.13667	11.195	2.735	7.25667
Aipa32596_comp0_c0_seq1	0.453333	4.20667	1.04333	1.68	4.34	1.58667	0.115	0.245	0.276667
Aipa32607_comp0_c0_seq2	0.233333	10.86	3.81333	0.685	1.82333	2.26333	3.64	2.1	3.63667
Aipa32634_comp3_c0_seq7	2.40667	7.58667	0.483333	0.3	0.593333	0.75	2.275	2.475	2.75333
Aipa32635_comp2_c0_seq29	3.37667	11.0967	3.63	0.99	5.27	1.05333	4.035	4.31	1.67333
Aipa32658_comp0_c0_seq1	10.08	235.857	62.6	22.24	9.78333	6.66	7.24	20.17	7.51333
Aipa32731_comp0_c0_seq30	3.9	9.23333	3.82	0.79	2.96	0.476667	0.44	1.71	0.316667
Aipa32731_comp0_c0_seq5	4.98333	25.73	6.75	1.1	6.49	1.61667	1.28	3.565	1.42667
Aipa32759_comp0_c0_seq1	5.95667	97.6167	32.23	2.195	2.23	0.223333	14.875	11.37	8.79
Aipa32763_comp0_c0_seq3	66.3033	170.603	73.2667	44.545	67.3833	69.56	77.365	32.325	70.5933
Aipa32771_comp0_c0_seq17	12.7633	42.69	13.0833	4.72	9.51333	4.32667	9.52	12.825	7.66667
Aipa32776_comp2_c0_seq4	1.37	9.51333	2.62667	0.61	0.383333	0.2	3.315	0.24	1.84
Aipa32781_comp0_c0_seq1	16.07	159.117	36.9067	10.435	15.9967	15.58	12.185	7.34	14.2167
Aipa32814_comp1_c0_seq3	41.95	105.893	28.9867	17.4	43.3067	55.7767	33.315	17.935	29.69
Aipa32863_comp0_c0_seq1	2.11333	12.25	1.77667	1.95	1.38333	2.52	3.02	0.475	1.56
Aipa32866_comp0_c0_seq1	0	4.39	0.123333	0	0	0	0	0	0
Aipa32866_comp0_c1_seq1	0	5.28667	0.02	0	0	0	0	0	0
Aipa32884_comp0_c0_seq2	216.79	341.26	158.65	163.015	225.363	207.043	182.69	288.465	200.37
Aipa32934_comp0_c0_seq2	12.0333	16.85	10.9667	6.685	8.56	8.02667	9.015	9.76	9.37
Aipa32957_comp0_c0_seq1	0.0933333	72.78	10.95	2.02	7.44667	5.70333	0.49	0.065	0.366667
Aipa32969_comp0_c0_seq1	5.25667	8.44667	4.09333	2.945	3.83	2.74333	4.115	2.605	3.33
Aipa32971_comp0_c0_seq1	3.01	9.21667	2.24333	1.42	2.75333	1.36	3.13	1.225	1.72333
Aipa32997_comp1_c0_seq2	1.74333	5.39	3.08667	1.21	0.473333	1.06	0.71	1.575	1.31
Aipa3302_comp0_c1_seq2	1.10333	6.14333	1.67667	0.76	0.366667	0.663333	0.72	2.53	2.94667
Aipa33051_comp0_c0_seq2	7.15667	35.04	18.29	4.33	8.79333	6.77333	7.835	4.78	7.1
Aipa33053_comp1_c0_seq1	0.35	22.3833	3.07333	0.22	0.05	0.0333333	0.065	0.48	0.46
Aipa33055_comp0_c0_seq2	3.55	18.73	5.94667	1.47	2.14333	0.953333	2.275	0.67	1.53333
Aipa33058_comp1_c0_seq2	3.81667	303.89	44.2933	11.585	36.8667	15.21	9.73	0.71	19.9833
Aipa33094_comp0_c0_seq1	3.72	180.943	79.2067	18.29	12.0867	24.7633	29.71	21.305	58.89
Aipa33116_comp0_c0_seq1	1.14667	17.9633	8.43333	7.025	3.62667	14.6967	6.365	3.71	6.19667
Aipa33162_comp0_c0_seq16	1.67667	4.69	1.93667	0.295	1.48	0	0.75	0.195	0.706667
Aipa33162_comp0_c0_seq22	6.11	34.29	11.55	0.805	7.04667	1.77333	2.58	1.33	2.88
Aipa33201_comp2_c0_seq2	8.81333	85.8433	22.2933	27.08	11.3	3.67333	9.355	0.485	12.7233
Aipa33217_comp0_c0_seq1	0.296667	9.46333	1.74667	0.195	0.17	0.543333	0	0.12	0.0733333
Aipa33218_comp1_c0_seq1	0.11	80.7933	0.27	0	0.0366667	0	0	0	0
Aipa33277_comp0_c0_seq1	4.28	11.37	6.66333	2.345	2.74333	6.08	2.785	5.595	2.89333
Aipa33297_comp0_c0_seq1	7.92667	38.0133	24.7267	11.73	9.4	21.6233	22.28	6.85	22.4633
Aipa33303_comp0_c0_seq1	0.103333	7.77333	1.89667	0.25	0.19	0.353333	0.67	0.425	0.1
Aipa333_comp0_c0_seq1	1.95333	27.48	14.4867	9.73	1.58667	1.18667	3.86	0.51	1.81
Aipa33422_comp0_c0_seq1	0.06	48.24	0.0633333	0	0.0566667	0.02	0.035	0	0
Aipa33456_comp1_c0_seq2	8.2	17.0867	4.63333	3	5.65333	7.39667	2.95	1.075	1.76
Aipa33538_comp1_c0_seq1	3.93	14.1333	8.15333	4.91	6.58333	2.86	7.465	3.605	6.36333
Aipa33610_comp2_c0_seq9	19.5867	87.1367	27.5867	11.625	13.0667	9.48	17.245	20.24	23.18
Aipa33618_comp1_c0_seq5	8.74	19.8033	10.82	6.7	6.49	5.12	8.81	5.065	7.70333
Aipa33666_comp0_c0_seq1	19.78	117.977	39.2	13.435	121.947	26.0233	30.075	51.04	35.6167
Aipa33687_comp0_c0_seq4	10.5933	90.3467	19.1667	8.66	10.23	8.24667	11.73	16.005	9.62
Aipa33702_comp0_c0_seq1	0.603333	27.3867	2.52	1.87	1.37667	0.473333	0.66	3.97	0.386667
Aipa33710_comp0_c0_seq1	0.0966667	6.20333	0.243333	1.915	0.203333	0.136667	0.09	0.245	0.136667
Aipa33734_comp0_c0_seq1	21.1033	59.64	21.46	7.845	15.7667	9.51	14.6	14.49	16.63
Aipa33772_comp1_c0_seq3	210.633	527.42	285.34	171.27	186.013	88.0433	226.555	141.84	309.523
Aipa33810_comp0_c0_seq2	5.16	80.4933	15.6067	5.38	2.99	2.47	2.78	2.735	2.70333
Aipa33901_comp0_c0_seq1	95.4933	849.79	223.477	36.705	56.2567	26.0833	23.26	43.94	31.39
Aipa33907_comp0_c0_seq2	37.7367	3053.32	1151.33	87.25	13.2033	19.32	10.705	20.175	31.9533
Aipa33909_comp0_c0_seq4	5.64	40.4967	14.24	11.82	6.41	7.41333	11.89	13.17	11.8133
Aipa34016_comp0_c0_seq2	28.18	201.417	104.05	15.02	46.4233	34.1067	31.165	41.76	36.97
Aipa34027_comp0_c0_seq1	22.2	69.0167	35.1567	16.57	25.5867	23.3233	17.74	15.03	19.8767
Aipa34053_comp0_c0_seq2	26.2933	51.2433	17.3367	16.335	18.0267	20.0767	24.555	14.88	17.5933
Aipa3412_comp0_c0_seq1	198.757	448.723	255.05	129.215	246.177	273.253	159.035	137.615	174.543
Aipa34287_comp0_c0_seq4	11.6567	43.5733	18.4667	3.25	14.9467	5.63	7.25	6.83	3.94
Aipa34309_comp0_c0_seq4	1.59667	21.6333	0.856667	0.62	0.533333	0.386667	0.175	1.6	0.16
Aipa34355_comp0_c0_seq1	3.61333	20.2033	6.99333	1.055	2.08667	0.513333	1.775	0.58	3.84
Aipa34410_comp0_c0_seq1	0.46	7.64667	0.22	0.08	0.73	0.0766667	5.345	2.16	0.373333
Aipa34434_comp1_c0_seq1	9.45	32.6233	13.0233	10.95	5.31	11.0567	9.415	10.2	19.67
Aipa34455_comp0_c0_seq1	7.12333	15.43	7.81667	4.78	4.48667	3.56	9.505	2.935	8.15
Aipa34686_comp2_c0_seq4	5.51	10.9233	7.05	4.505	4.80333	4.5	4.36	3.625	5
Aipa34699_comp4_c0_seq2	0.18	781.497	263.703	12.77	0.473333	0.433333	0	0.05	0.05
Aipa34705_comp0_c0_seq1	0.0933333	9.29667	1.81333	0.085	0.0233333	0.0633333	0.24	0.045	0.473333
Aipa34798_comp0_c0_seq1	2.75333	12.7067	6.56	1.235	1.45333	3.19	4.475	8.335	2.53333
Aipa34902_comp0_c0_seq2	27.3067	71.7367	49.9167	34.62	43.0033	42.3667	34.37	28.29	30.4633
Aipa34918_comp0_c0_seq1	0.11	6.25333	1.15	1	0.05	0.163333	0.09	0.04	0.05
Aipa34943_comp0_c0_seq1	0.02	4.88667	1.52	0.175	0	0.0233333	0	0.01	0
Aipa34975_comp0_c0_seq1	1.43667	21.57	5.83333	0.85	0.426667	0.333333	0.285	2.065	0.833333
Aipa35084_comp0_c0_seq1	5.04	117.907	27.6	3.21	4.72667	4.73	0.17	0.005	0.143333
Aipa35093_comp0_c0_seq12	16.4367	43.4267	20.9	4.945	11.6967	5.46333	17.025	8.95	17.0767
Aipa35202_comp0_c0_seq2	12.6433	544.293	212.583	16.18	42.0133	18.2467	44.945	6.645	33.21
Aipa35208_comp0_c0_seq2	4.72667	15.1733	8.81	3.855	5.43	6.88333	6.9	5.285	8.05333
Aipa35262_comp3_c0_seq1	4.53667	10.3267	3.15333	0.345	2.01	0.523333	1.5	1.185	2.07667
Aipa35262_comp3_c0_seq2	4.19667	68.07	8.02333	2.005	4.43333	2.23667	2.085	0.71	1.58333
Aipa35266_comp1_c0_seq1	0.546667	9.09667	1.96667	0.485	0.646667	0.436667	0.825	1.11	1.53333
Aipa35268_comp2_c0_seq1	14.1467	67.8967	24.03	5.33	21.72	8.97	10.845	6.245	9.61
Aipa3532_comp0_c0_seq18	13.4933	123.433	32.9133	7.615	8.18333	8.04	9.31	3.88	12.2567
Aipa3532_comp0_c0_seq3	0	8.91333	2.82	0.05	0.68	0.12	0.52	0.135	0
Aipa3532_comp0_c0_seq34	4.19	7.19333	3.52	2.345	0.843333	0.93	0	0.245	0
Aipa35377_comp0_c0_seq1	16.52	48.8567	19.75	0	0	0.07	0	0	0.0233333
Aipa35382_comp0_c0_seq2	3.47667	196.183	69.4833	14.195	1.87333	0.936667	8.975	1.465	5.67
Aipa35382_comp1_c0_seq1	0	24.8867	3.26667	1.025	0.106667	0	0.195	0.15	0.603333
Aipa35520_comp0_c0_seq1	5.76	111.65	15.4467	1.675	6.68	4.16333	3.58	1.185	2.38333
Aipa35521_comp1_c0_seq1	3.05	18.3133	7.62667	0.215	9.69	4.48667	9.23	3.145	7.09
Aipa35553_comp0_c0_seq2	6.27667	14.21	5.75	0.8	5.69667	3.84	5.645	2.485	5.89667
Aipa35562_comp1_c0_seq14	15.1333	66.8067	27.8367	24.48	20.3633	16.31	14.465	5.775	12.8333
Aipa35617_comp0_c0_seq10	25.3733	141.5	47.8667	21.7	47.37	44.4867	36.085	39.155	48.97
Aipa35692_comp2_c0_seq4	92.15	586.727	152.183	372.31	24.6	32.2667	49.235	106.335	113.72
Aipa35756_comp0_c0_seq1	8.44667	43.0533	16.9533	1.025	2.65333	3.2	3.435	0.64	3.13667
Aipa35771_comp0_c0_seq1	7.74333	20.14	4.61	4.005	6.35333	6.52333	3.375	1.685	0.883333
Aipa35806_comp0_c0_seq1	7	13.0433	4.91	3.145	5.72667	4.10333	4.87	3.505	5.96333
Aipa35935_comp0_c0_seq1	9.55	117.587	30.3067	0.63	27.85	10.2567	15.03	5.585	6.96333
Aipa35938_comp0_c0_seq1	2.06667	150.19	41.72	6.69	12.6033	13.5033	8.075	4.8	10.31
Aipa36005_comp0_c0_seq2	24.45	69.21	12.7233	11.83	21.4567	28.5267	31.085	10.725	26.44
Aipa36086_comp1_c0_seq1	3.08667	7.81333	3.73667	0.925	2.50667	3.10667	1.97	1.615	1.73333
Aipa3613_comp5_c0_seq15	2.09667	27.2467	3.35333	1.65	2.01	1.00667	1.62	3.175	1.33667
Aipa36150_comp0_c0_seq1	1.43333	4.94	1.55333	0.635	0.533333	0.62	1.945	0.945	2.85
Aipa36293_comp0_c0_seq5	2.11667	16.15	6.04333	0.54	4.88333	0.866667	1.465	0.485	0.846667
Aipa36307_comp0_c0_seq2	29.1567	437.353	212.933	27.545	24.64	12.9233	8.085	25.1	13.86
Aipa36321_comp0_c0_seq1	1.42333	13.7567	7.53333	2.745	1.69667	1.80333	3.155	2.785	5.66333
Aipa36341_comp0_c0_seq1	10.3267	42.1067	15.9333	9.855	7.11	6.38	5.45	4.955	8.18667
Aipa36417_comp1_c0_seq3	0.836667	9.62667	1.31333	0.165	0.77	1.05	0.955	1.06	0.29
Aipa36516_comp0_c0_seq3	0.823333	4.83667	0.0933333	0.06	0.05	0.103333	0.405	0.665	0.483333
Aipa36580_comp1_c0_seq1	3.92667	8.26667	4.33667	3.58	4.52333	6.44667	3.77	6.985	4.11667
Aipa36585_comp0_c0_seq1	2.42667	5.57333	2.67667	0.925	3.14333	3.15	1.285	2.63	1.66
Aipa36674_comp1_c0_seq6	6.14667	91.9867	11.19	7.95	3.51667	5.67	1.525	0.15	0.903333
Aipa36734_comp0_c0_seq1	2.06333	24.62	11.2967	1.58	6.63667	0.963333	2.95	1.62	1.78
Aipa36734_comp0_c1_seq1	1.41	11.54	6.1	4.765	3.29	0.853333	1.975	1.405	2.35333
Aipa36771_comp2_c0_seq9	1.65333	47.93	6.13	1.02	2.02333	2.35667	2.445	7.025	6.31333
Aipa36809_comp0_c0_seq1	4.51667	17.8533	7.07	1.67	5.87	7.6	5.68	5.105	9.49333
Aipa36853_comp0_c0_seq2	22.6333	95.1267	1.69333	0.725	2.17333	4.04333	12.6	0.565	9.24
Aipa36854_comp0_c0_seq1	11.97	271.757	93.2233	24.715	17.96	4.28333	38.135	45.1	34.6533
Aipa36875_comp0_c0_seq1	4.69	12.1333	5.19	0.825	3.77333	2.84667	3.88	2.445	3.48667
Aipa36875_comp0_c1_seq4	8.84667	24.5433	10.4533	3.115	7.98333	7.04667	10.035	7.705	9.90667
Aipa37087_comp0_c0_seq1	6.56667	44.7433	2.55333	1.955	1.88333	0.773333	0	0	0.196667
Aipa3716_comp0_c0_seq1	4.09	60.09	20.3867	6.86	21.1033	7.68333	7	11.785	10.7567
Aipa37195_comp1_c0_seq6	1.46333	19.8467	4.57	0.855	1.51667	3.20333	5.35	2.175	10.3867
Aipa37202_comp1_c0_seq1	54.4133	113.377	65.0033	46.595	36.4633	38.9933	30.08	10.04	26.87
Aipa37209_comp0_c0_seq2	5.83333	79.78	25.6133	14.1	6.52667	3.57667	9.075	18.27	21.6733
Aipa37209_comp0_c0_seq3	0.703333	7.79333	5.08	2.89	1.40333	1.21333	1.445	3.065	3.82667
Aipa37237_comp0_c0_seq2	7.17333	18.9	7.35667	4.27	6.09333	6.00333	10.225	10.66	9.44333
Aipa37238_comp0_c0_seq1	5.87333	17.1933	6.44333	0.315	2.66667	2.16	2.83	0.935	3.66
Aipa3729_comp0_c0_seq1	4.74	38.8033	11.91	6.735	6.49667	7.79667	7.55	4.32	10.3433
Aipa37327_comp0_c0_seq1	1.12667	37.6267	13.1533	14.195	6.83667	14.4333	1.43	12.065	3.21667
Aipa37342_comp0_c0_seq2	1.18	12.0967	2.05667	0.28	2.39333	1.77667	0.6	5.65	0.153333
Aipa37418_comp0_c0_seq1	7.29667	32.4667	11.3967	4.18	3.95333	2.75333	3.815	4.065	4.46333
Aipa37507_comp4_c0_seq1	4.82667	268.227	101.55	29.945	16.76	5.99667	12.37	9.715	18.7
Aipa37517_comp0_c0_seq1	0.953333	12.1433	6.52333	1.42	0.903333	1.00667	2.71	1.615	3.53
Aipa375_comp0_c0_seq1	0.25	11.0333	3.93	0.925	0.373333	0.34	0.095	0.16	0.0733333
Aipa37601_comp0_c0_seq3	0.92	6.73667	1.30667	0.87	0.433333	0.466667	0.195	0.925	0.176667
Aipa37619_comp0_c0_seq7	9.47	15.35	11.5	7.72	11.6667	8.74	11.63	11.33	11.0333
Aipa37650_comp0_c0_seq1	4.64	12.7933	2.85333	2.825	4.27667	2.53667	2.13	2.745	1.30667
Aipa37695_comp0_c0_seq2	3.52667	13.5767	2.71667	0.71	2.73667	1.48333	2.315	1.685	1.97333
Aipa37698_comp0_c0_seq1	2.28667	14.8533	5.78333	0.625	4.01	1.91667	2.66	1.15	2.47
Aipa37700_comp3_c0_seq1	1.57	9.70333	5.1	1.04	1.02667	2.02667	1.72	2.075	0.976667
Aipa37731_comp0_c0_seq1	1.20667	11.3733	0.98	0.105	3.63333	1.59333	0	0.03	0.0866667
Aipa37830_comp0_c0_seq1	3.28667	12.0733	5.27	1.235	5.95	4.40333	4.63	2.98	7.14
Aipa37954_comp0_c0_seq1	2.86667	6.23667	2.18667	0.575	1.70333	1.25	1.95	1.16	3.27667
Aipa38005_comp0_c0_seq1	11.9633	32.8033	13.4733	2.89	7.42333	2.97	4.065	2.46	2.99667
Aipa38020_comp2_c0_seq1	0.24	24.09	9.66	0.78	4.95667	1.27333	2.025	2.05	4.8
Aipa38021_comp0_c0_seq2	2.95	8.39667	1.82333	0.79	1.52	1.51333	1.54	0.58	0.42
Aipa38051_comp1_c0_seq1	6.11667	18.6933	8.97333	1.83	2.36	1.52333	4.995	1.235	5.12333
Aipa38063_comp1_c0_seq4	12.7167	60.04	25.35	4.255	17.3867	6.52667	18.315	26.355	24.4333
Aipa38154_comp0_c0_seq2	35.46	107.757	19.04	1.685	21.3867	16.2433	9.13	5.475	4.29333
Aipa38181_comp0_c0_seq2	9.75	33.8933	13.0433	7.405	8.65	10.7967	8.195	7.93	8.26667
Aipa3820_comp1_c0_seq2	0.106667	4.76333	0.28	0.07	0.0333333	0.0566667	0.26	0.175	0.176667
Aipa38219_comp0_c0_seq1	2.94333	6.75667	2.33333	2.75	2.59333	2.76	1.99	0.855	1.90667
Aipa3822_comp0_c0_seq7	1.46	4.66	1.32	0.84	0.826667	2.36667	1.23	0.185	1.06333
Aipa38238_comp2_c0_seq1	3.43	12.1767	5.82	1.635	2.47333	3.70333	2.56	2.35	4.44
Aipa3825_comp2_c0_seq3	1.23333	7.33667	2.15333	0.585	1.00667	0.406667	0.655	0.525	0.3
Aipa3825_comp2_c0_seq4	1.59333	15.12	2.67667	0.685	2.03333	1.70333	2.165	0.885	1.23333
Aipa38289_comp0_c0_seq1	7.71333	24.0833	6.76667	5.21	9.56667	9.38	9.785	6.96	10.21
Aipa38319_comp1_c0_seq7	2.39333	37.0333	9.49333	1.31	2.28	0.753333	0.415	3.5	0.38
Aipa38331_comp3_c0_seq1	4.02667	6.27	3.15667	3	0.976667	1.61333	2.21	2.415	3.82667
Aipa3837_comp0_c0_seq1	0.353333	7.09	1.88333	0.165	0.72	2.79667	2.37	1.3	2.87333
Aipa38426_comp0_c0_seq7	7.02667	31.42	8.77333	3.585	5.42333	2.49	3.16	2.61	4.71333
Aipa38441_comp1_c0_seq13	13.1667	36.41	10.5167	2.795	8.84333	2.58	12.15	8.91	9.14333
Aipa38456_comp0_c0_seq1	30.6367	68.7933	29.58	25.125	38.72	36.7067	35.665	25.5	37.8333
Aipa38464_comp0_c0_seq1	0.0933333	6.31	0.253333	0.085	0.203333	0	0.065	0.2	0.06
Aipa38580_comp0_c0_seq2	0	378.137	39.3567	3.77	0	0	0	0	1.47333
Aipa38665_comp1_c0_seq1	2.42	12.5367	4.05333	3.245	1.21	0.993333	0.995	1.395	1.47
Aipa38672_comp0_c0_seq1	37.5633	67.0533	44.05	17.57	47.2967	40.0467	35.205	27.515	43.31
Aipa38672_comp1_c0_seq1	30.67	54.4533	35.9267	40.565	31.9533	30.1833	31.295	27.555	37.65
Aipa3873_comp0_c0_seq1	0.426667	19.7233	1.02667	0.845	0.453333	0.333333	0.98	0.505	0.143333
Aipa38959_comp0_c0_seq2	2.15333	13.0633	3.53667	1.07	1.18667	1.95667	2.275	0.38	2.62
Aipa39012_comp1_c0_seq3	7.52667	14.84	6.35	2.865	5.88667	5.45333	6.565	3.525	5.64
Aipa3902_comp0_c0_seq1	0.333333	227.79	40.0233	1.84	0.35	0.263333	0.275	0.605	0.34
Aipa3906_comp0_c0_seq1	1.08333	18.0067	3.14	2.545	0.59	0.853333	0.78	2.215	0.586667
Aipa39096_comp0_c0_seq1	1.92	6.55667	2.60333	0.605	1.17	1.58	2.525	1.595	2.29667
Aipa3909_comp0_c0_seq1	2.23667	6.72	3.10333	0.94	2.06667	1.64667	1.385	0.94	1.04667
Aipa39140_comp0_c0_seq1	6.00667	28.3567	5.19333	0.6	4.61667	1.09	1.255	0.985	1.21
Aipa39140_comp1_c0_seq1	7.22667	36.3033	7.16667	0.8	6.62333	1.45333	1.96	1.045	1.79333
Aipa39152_comp0_c0_seq1	0	6.75333	1.02667	0.81	0.07	0.223333	0.525	0.02	0.163333
Aipa39163_comp0_c0_seq1	15.04	150.913	49.22	25.81	15.34	8.08333	6.98	27.34	9.84667
Aipa39261_comp2_c0_seq2	3.93	8.30333	2.61333	1.225	5.52667	3.2	1.925	3.16	4.41667
Aipa39282_comp1_c0_seq1	6.71667	29.6633	9.92	2.43	16.8633	8.24	8.92	6.49	10.2367
Aipa39357_comp1_c0_seq1	15.66	660.613	206.22	18.94	165.023	113.26	18.4	21.475	5.35333
Aipa39365_comp1_c0_seq1	1.89667	7.44	1.92333	0.195	3.91	3.55333	1.915	0.785	1.42667
Aipa39380_comp0_c0_seq1	9.29333	21.01	5.74	6.8	9.09333	11.5433	6.975	3.92	4.79667
Aipa39475_comp1_c0_seq1	2.19	40.7367	19.8	2.46	2.01667	1.66333	0.62	3.155	0.703333
Aipa3952_comp0_c0_seq1	0.156667	18.7133	5.95667	0.345	1.34333	0	0.01	0.045	0.0233333
Aipa39604_comp1_c0_seq1	6.09	19.72	3.06667	1.39	7.48333	7.47	4.28	1.005	4.90333
Aipa3964_comp1_c0_seq2	1.07667	17.8267	3.5	0	2.43667	1.10333	1.255	1.17	1.31667
Aipa39656_comp3_c0_seq1	9.01333	91.3633	14.5233	2.25	9.86	1.36667	3.865	1.37	3.93
Aipa39657_comp0_c0_seq4	2.59667	5.98667	2.81333	0.695	0.593333	0.73	0.79	0.715	0.636667
Aipa39732_comp0_c0_seq1	0.05	8.74333	0.14	0	0.526667	0.08	0	0	0
Aipa39791_comp0_c0_seq1	0.08	24.3533	3.67333	0.095	0.476667	0.0233333	0	0.01	0
Aipa39820_comp0_c0_seq1	5.39667	33.4933	8.95667	1.095	2.66667	1.10333	5.78	4.23	5.28
Aipa39869_comp1_c0_seq1	6.28333	23.7933	10.36	3.15	5.50333	3.17667	3.425	2.305	5.1
Aipa39922_comp2_c0_seq1	3.73333	22.94	2.49	11.57	0.76	1.72667	6.23	0.34	5.82667
Aipa39945_comp3_c0_seq6	33.7167	61.87	35.4033	15.655	20.21	16.6433	33.225	14.985	27.39
Aipa39971_comp0_c0_seq4	2.39667	15.6067	2.62333	1.265	4.43	3.86333	3.745	13.18	4.4
Aipa40019_comp0_c0_seq2	0.983333	28.6567	13.07	0.6	8.71	2.33667	2.225	2.995	0.92
Aipa4009_comp0_c0_seq1	4.9	22.55	3.84	2.115	2.59333	3.84333	3.205	3.455	2.84
Aipa40124_comp0_c0_seq5	2.66	12.16	6.64667	1.25	4.08	2.36333	3.105	3.425	4.10667
Aipa4016_comp1_c0_seq1	5.33333	9.32667	4.17	4.18	3.01333	2.85333	5.43	3.47	5.11
Aipa40260_comp2_c0_seq2	7.17667	66.9267	19.64	3.555	15.41	10.84	6.935	6.6	6.73
Aipa40276_comp2_c0_seq1	13.0567	48.3733	19.8167	8.84	14.13	14.0467	16.12	7.97	15.7267
Aipa40349_comp0_c0_seq2	3.53667	9.72	3.16667	1.915	5.99	4.41667	5.59	4.82	4.60333
Aipa4042_comp0_c0_seq2	4.72667	12.5133	3.11667	2.285	3.18667	3.19	2.79	1.525	2.71333
Aipa40452_comp2_c0_seq1	2.15333	101.177	24.9	1.555	5.31333	0.293333	1.92	0.15	1.15
Aipa40481_comp0_c0_seq1	2.26333	12.2333	2.89667	1.72	3.14667	4.45	2.87	2.21	3.14667
Aipa40543_comp0_c0_seq1	5.42667	27.5233	0.876667	1.225	6.91	2.9	5.375	2.125	7.69667
Aipa40636_comp0_c0_seq2	10.06	17.8933	10.0967	5.44	10.21	11.6433	8.575	5.08	9.37
Aipa40666_comp1_c0_seq1	2.71667	9.19667	4.24333	3.44	1.87	1.48	5.1	2.97	4.63667
Aipa40672_comp3_c0_seq1	0.59	4.07667	2.28333	0.785	0.673333	0.996667	1.7	1.535	1.84
Aipa40771_comp1_c0_seq1	4.52333	69.8733	6.86667	0.44	5.18	0.95	0.815	0.085	0.31
Aipa4081_comp0_c0_seq1	1.71	17.86	0.39	0	0	0	0	0	0
Aipa40823_comp2_c0_seq8	16.28	66.8467	17.7067	9.245	15.39	13.03	18.73	9.58	16.8667
Aipa4083_comp0_c0_seq2	13.3	44.0367	10.2167	11.115	8.45333	12.4767	6.11	4.13	4.15667
Aipa40932_comp2_c0_seq5	11.7767	94.72	21.0667	12.435	21.5533	15.7433	4.105	14.02	4.74
Aipa41031_comp0_c0_seq1	0.33	15.74	0.37	4.615	0.206667	0.15	7.39	0	6.81
Aipa41081_comp0_c0_seq1	5.31667	26.1633	10.2967	2.92	4.57667	2.59	3.525	3.345	4.87667
Aipa41086_comp0_c0_seq2	1.3	13.2433	5.47	2.085	0.81	1.14333	0.685	1.53	0.926667
Aipa41182_comp0_c0_seq3	5.60667	14.9333	2.09333	11.83	6.12333	9.03667	3.07	4.515	7.69667
Aipa41314_comp0_c0_seq1	0.913333	34.8167	9.64667	1.57	0.646667	1.12	0.37	0.725	0.443333
Aipa41326_comp3_c0_seq12	9.66333	18.53	8.68333	4.52	6.18667	6.92333	4.365	3.92	3.85667
Aipa41361_comp0_c0_seq4	7.16	27.5667	4.83	3.745	4.05333	4.20333	2.955	0.565	3.22667
Aipa41367_comp0_c0_seq2	9.93667	105.5	35.2633	2.68	12.7233	1.43667	12.56	10.935	23.4733
Aipa41395_comp0_c0_seq2	11.11	167.583	92.1567	13.435	21.33	34.6	16.9	80.545	26.29
Aipa41426_comp0_c0_seq1	1.34	14.94	1.44	0.095	0.02	0.5	1.105	0.11	0.0766667
Aipa41508_comp0_c0_seq1	8.12667	17.4433	9.29667	10.965	10.45	8.46333	9.29	10.75	8.75333
Aipa41526_comp1_c0_seq4	2.39	4.45667	2.50667	1.415	1.02333	1.11	1.32	0.56	0.976667
Aipa4152_comp1_c0_seq10	6.17667	12.19	4.66667	1.55	4.48333	4.11333	3.245	2.315	3.36333
Aipa4157_comp0_c0_seq1	8.10333	27.7467	10.76	7.255	6.29667	10.3667	9.325	13.345	8.56
Aipa41595_comp1_c0_seq1	0.293333	4.45333	2.06667	0.015	0.38	0.196667	0	0.01	0.0833333
Aipa4159_comp1_c0_seq1	3.66667	14.3367	5.69	5.71	1.8	1.53	1.015	0.255	0.733333
Aipa41633_comp0_c0_seq7	4.61667	10.8667	3.70333	1.39	2.34333	2.72333	3.195	3.475	3.13333
Aipa41633_comp0_c0_seq8	5.11333	18.06	9.07	6.45	4.17333	5.97667	6.9	9.125	7.87667
Aipa41664_comp0_c0_seq1	1.79667	4.20667	1.53667	0.1	0.22	0.04	0.35	0.22	0.253333
Aipa41715_comp0_c0_seq2	5.87	13.28	5.17333	1.29	3.66333	1.81667	5.19	0.86	5.79667
Aipa41732_comp1_c0_seq1	0.693333	5.27	0.483333	0.22	0.83	0.353333	0.655	1.56	1.11333
Aipa41748_comp2_c0_seq16	0.00666667	101.747	10.4567	0.25	0.663333	0	0	0.125	0
Aipa41748_comp2_c0_seq6	0.413333	5.30667	0.436667	0.22	0.796667	2.24333	0.695	0.25	0.553333
Aipa41887_comp1_c0_seq1	2.42	19.1567	8.35	1.66	2.15667	1.99667	4.495	4.715	7.09333
Aipa41894_comp0_c0_seq1	14.8333	97.5567	30.98	12.675	13.82	15.9933	10.07	5.26	8.95333
Aipa41899_comp1_c0_seq1	5.08667	30.3767	15.97	1.065	9.82	3.17	3.4	7.585	10.42
Aipa41901_comp0_c0_seq1	25.0233	92.7667	30.8167	25.825	24.14	28.43	38.455	33.215	45.5033
Aipa41902_comp1_c0_seq2	19.2367	72.44	21.3467	6.98	14.51	11.0667	11.505	7.12	15.0033
Aipa4195_comp0_c0_seq2	3.85667	13.9167	4.51333	0.185	3.84	1.94	1.75	0.57	5.89333
Aipa4197_comp0_c0_seq1	0.186667	5.99667	0.146667	0.075	0	0	0	0	0
Aipa42041_comp0_c0_seq2	1.49667	5.19	2.39	0.615	1.19	2.08333	1.81	0.68	1.75333
Aipa4208_comp0_c0_seq1	2.28667	33.1633	1.3	1.09	5.27	4.74333	1.175	0.315	3.21667
Aipa42116_comp3_c0_seq1	11.7667	22.8367	10.44	5.3	8.97667	10.06	9.48	9.735	10.1267
Aipa42151_comp1_c0_seq5	10.2533	19.16	9.25	6.23	6.52667	7.41333	6.3	5.205	6.27
Aipa42159_comp0_c0_seq1	14.1333	27.7	14.84	4.77	12.2967	9.73333	10.96	11.685	13.0933
Aipa42215_comp0_c0_seq1	0.26	10.9567	0.796667	0.27	0.08	0.15	0.195	0.08	0.0866667
Aipa42267_comp0_c0_seq1	0.176667	6.19333	2.24667	0.39	0.213333	0	0.035	1.085	0.03
Aipa42313_comp1_c0_seq2	2.08667	37.8533	13.67	1.25	8.52667	0.58	2.525	1.5	0.286667
Aipa4234_comp0_c0_seq1	0.223333	432.09	0.33	0.045	0.106667	0.0266667	0.065	0.01	0.0233333
Aipa42367_comp1_c0_seq1	28.0767	58.2567	26.02	17.715	25.6067	17.96	26.095	18.275	24.99
Aipa42447_comp1_c1_seq1	6.35667	19.8733	5.13	2.525	5.88	10.3533	8.025	3.43	8.17667
Aipa42472_comp1_c0_seq1	154.423	481.347	167.66	131.42	238.763	176.74	75.48	72.38	53.02
Aipa42548_comp0_c0_seq1	0.543333	5.78	0.23	0.09	0.64	0.233333	0.625	1.965	0.166667
Aipa42616_comp1_c0_seq3	9.37333	23.3967	8.62	9.85	8.25	6.12667	6.665	10.9	10.3767
Aipa42677_comp0_c0_seq5	5.01	18.1833	5.11	1.665	2.79667	3.16	2.82	1.11	2.67
Aipa42690_comp0_c0_seq4	7.28667	23.57	6.75667	3.735	4.71667	4.53	8.8	4.5	6.91333
Aipa42809_comp0_c0_seq2	3.41	13.5267	4.55333	1.345	2.53667	1.81333	2.43	0.745	3.28333
Aipa42866_comp2_c0_seq1	0.33	18.21	4.7	2.49	0.32	0.06	0.135	0.195	0.05
Aipa42936_comp2_c0_seq1	4.15667	13.65	4.35333	4.08	3.71333	1.07667	2.06	3.93	2.56333
Aipa43053_comp3_c0_seq1	0.123333	4.41	0.0966667	0	0.553333	0.0533333	0	0	0.04
Aipa4309_comp0_c0_seq11	3.38333	24.4533	0.846667	0.825	3.23	1.93333	1.365	0.24	1.28333
Aipa43119_comp0_c0_seq1	1.99667	6.67667	0.583333	0.915	2.15667	4.75333	1.59	4.38	1.99333
Aipa4311_comp1_c0_seq1	0.436667	24.7267	3.38333	0.115	1.41667	2.17667	1.045	0.525	1.34667
Aipa4314_comp0_c0_seq1	0	206.31	0.35	0	0	0	0	0	0
Aipa4324_comp3_c0_seq1	0.626667	88.3367	16.3967	0.14	1.82333	0.0566667	0	0	0.1
Aipa43269_comp1_c0_seq1	0.19	6.6	1.71667	0.44	0.443333	0.0933333	1.185	0.2	1.51667
Aipa43269_comp1_c0_seq2	2.10333	50.4633	8.52333	5.97	8.85	1.27667	11.745	2.595	10.3633
Aipa43368_comp0_c0_seq1	1.52333	10.5267	1.14333	0.29	0.946667	0.553333	0.215	0.665	0.0833333
Aipa43416_comp0_c0_seq1	0.653333	43.38	0.836667	7.84	6.61	2.57333	0.035	0	0.42
Aipa43425_comp0_c0_seq1	4.27667	40.5533	1.57	2.02	4.49	2.88	15.805	3.92	4.94667
Aipa43467_comp0_c0_seq1	0.696667	23.99	0.576667	1.02	1.11333	0.9	0.375	1.08	0.586667
Aipa4352_comp0_c0_seq1	0.413333	609.997	53.3233	0.73	0.363333	0.0333333	0.16	0.075	0.396667
Aipa43591_comp1_c0_seq1	9.33333	25.2267	10.64	3.52	7.50667	5.04667	4.16	3.795	4.97667
Aipa43591_comp2_c0_seq5	10.3633	29.1933	9.20667	4.265	5.74333	6.69333	7.54	4.385	5.40333
Aipa43705_comp2_c0_seq4	6.23667	15.3533	3.29	1.925	3.7	2.17333	6.095	1.21	6.61667
Aipa43750_comp0_c0_seq1	4.05	458.547	9.68667	0.21	9.91333	2.7	6.665	3.99	6.02
Aipa4376_comp0_c0_seq1	1.20333	12.22	1.52667	0.06	0.146667	0.0333333	0	0	0.0133333
Aipa43770_comp0_c0_seq1	6.48667	19.9267	10.5367	3.51	7.33	5.98	5.955	4.055	6.45667
Aipa43794_comp0_c0_seq1	2.1	13.8733	4.88667	1.835	1.95667	2.56667	4.39	3.315	4.39333
Aipa43838_comp0_c1_seq1	2.89667	174.197	16.4033	7.74	2.85333	9.19333	4.205	0.425	1.16667
Aipa43847_comp1_c0_seq1	4.7	8.29667	2.98333	1.255	2.43333	1.00667	1.99	3.55	2.85667
Aipa43904_comp0_c0_seq1	0.22	4.7	0.92	0.265	0.26	0.0533333	0.36	0.35	0.476667
Aipa43912_comp1_c0_seq4	12.79	41.6167	9.07667	6.405	7.16333	11.1767	8.005	7.43	7.09333
Aipa43951_comp0_c0_seq4	0.706667	11.0133	1.56667	2.62	1.26667	0.89	0.935	0.72	0.8
Aipa43981_comp0_c0_seq1	0	5.41667	1.52333	0	0.11	0.523333	0.915	0.915	0.223333
Aipa44007_comp1_c0_seq1	4.20333	9.71667	5.50333	4.15	2.73667	3.27667	4.175	3.575	5.09
Aipa44039_comp2_c0_seq1	2.72333	55.8467	16.1033	3.17	5.85333	0.59	1.405	0.51	2.00667
Aipa44124_comp2_c0_seq2	13.2467	30.9067	12.6367	6.535	10.4767	10.6067	7.46	6.025	11.22
Aipa44127_comp1_c0_seq1	47.0333	82.87	38.67	32.45	52.4133	40.9933	36.585	28.08	34.9
Aipa44138_comp0_c0_seq1	0.0566667	4.24	1.58	0	0.05	0	0	0.38	0.29
Aipa44141_comp0_c0_seq1	0.163333	46.2633	12.35	0.135	0.236667	0.233333	0.46	1.595	0.76
Aipa44156_comp4_c0_seq3	2.17	60.3967	7.86333	0.76	2.83333	0.543333	0.47	2.73	0.686667
Aipa44168_comp2_c0_seq3	3.98667	17.6267	8.52333	4.155	2.51333	2.68333	1.975	2.655	3.02
Aipa44193_comp0_c0_seq1	0.03	45.79	4.23	0.02	5.13333	0.193333	2.545	0.7	5.19333
Aipa44196_comp0_c0_seq1	0.546667	7.05333	1.04	0.355	0	0.04	0	0	0.0433333
Aipa44236_comp0_c0_seq2	9.68333	63.8067	26.7633	13.805	27.49	39.81	14.5	44.99	19.5833
Aipa44344_comp0_c0_seq1	18.8733	64.61	4.64	2.015	9.47667	10.22	1.295	2.315	2.95333
Aipa44474_comp0_c0_seq1	0.753333	5.76667	0.39	0.115	0.333333	0.343333	0.535	0.22	0.586667
Aipa44478_comp1_c0_seq1	23.1967	54.6767	14.26	13.6	24.1467	13.4033	4.675	1.205	0.803333
Aipa44497_comp1_c0_seq1	2.71667	22.05	6.28667	0.475	0.843333	1.48333	0.74	0.04	0.246667
Aipa4456_comp0_c0_seq2	21.7267	44.2933	20.9667	10.98	24.6467	25.2467	12.74	10.87	14.5867
Aipa44574_comp1_c0_seq1	9.47	27.0233	9.18	3.06	10.7667	4.38667	12.405	4.685	12.5967
Aipa44628_comp1_c0_seq1	4.25	20.8667	5.07	0.59	5.01333	1.73667	2.665	0.64	2.86
Aipa44885_comp0_c0_seq4	8.73333	22.1967	8.33333	2.48	7.47	5.39	6.82	4.715	10.5233
Aipa44914_comp0_c0_seq3	5.29333	7.36	4.49	5.02	5.44667	4.66	2.65	7.2	1.74
Aipa45019_comp0_c0_seq1	0.0833333	40.15	9.21	1.925	0.853333	0.79	0.04	1.11	0.223333
Aipa4501_comp0_c0_seq3	4.91	11.5433	1.91	0.68	0.226667	0.32	0.08	0.13	0.613333
Aipa45025_comp0_c0_seq3	4.17	251.31	34.16	6.405	1.06333	1.31	1.295	3.265	1.80333
Aipa45027_comp1_c0_seq1	5.63667	39.43	8.19	3.9	5.5	2.91	3.09	1.055	1.68
Aipa45085_comp0_c0_seq5	5.64	17.6033	2.85667	1.225	2.87333	2.26667	1.235	0.94	0.903333
Aipa4508_comp2_c0_seq2	8.15667	18.7233	9.52333	2.725	5.1	4.04667	3.915	1.615	3.63333
Aipa45150_comp0_c0_seq1	5.00333	46.3	13.3367	0.965	6.50333	1.70333	6.255	6.05	18.58
Aipa45180_comp0_c1_seq1	1.53	4.83	2.14333	0.28	1.63	0.423333	1.095	0.615	1.44333
Aipa45218_comp0_c0_seq1	2.55333	29.2533	4.96333	2.715	1.6	4.82	2.135	4.545	6.12333
Aipa45224_comp0_c0_seq1	0.94	6.05667	1.51	1.055	2.01333	0.0766667	0.05	0.45	0.1
Aipa45230_comp1_c0_seq1	27.8267	48.8833	17.24	12.815	24.5667	25.3	25.6	27.69	28.1833
Aipa45250_comp0_c0_seq1	3.67667	7.13	3.27333	0	1.91	2.17667	2.23	3.535	2.83
Aipa45265_comp1_c0_seq1	4.96333	19.7967	7.01333	2.885	10.1433	3.34667	2.24	4.905	2.16
Aipa45281_comp0_c0_seq3	9.69333	19.4167	6.99667	6.745	6.54667	5.72333	6.6	6.845	10.0333
Aipa45311_comp0_c0_seq2	1.12667	4.19333	0.196667	0.065	0.116667	0.03	0.215	0.08	0.443333
Aipa45394_comp0_c0_seq3	4.63333	14.7533	3.90333	0.77	3.23	0.836667	2.265	2.855	3.62
Aipa45437_comp1_c0_seq5	3.32667	35.0533	10.7233	4.505	5.78667	3.16667	3.905	4.235	4.65
Aipa45446_comp0_c0_seq1	0.376667	301.117	45.63	46.605	0.136667	0.02	0.03	0.05	0.246667
Aipa45501_comp0_c0_seq1	5.53333	37.8367	12.22	7.935	5.54667	15.93	14.725	10.76	10.42
Aipa45512_comp0_c0_seq1	0.323333	72.62	6.08	0.19	1.21333	0.916667	1.08	0.11	1.59667
Aipa45518_comp0_c0_seq1	1.77667	282.09	38.9967	20.655	2.80667	2.15	0.475	0.105	0.106667
Aipa45594_comp0_c0_seq1	1.43	19.3567	4.07667	0.94	0.523333	0.313333	0.775	4.68	0.63
Aipa45612_comp1_c1_seq3	38.6933	333.987	152.117	33.34	15.49	8.36667	7.615	3.515	5.68667
Aipa45679_comp0_c0_seq15	6.16	171.94	50.9633	3.9	5.52333	3.27	2.23	1.825	2.44
[truncated: 1,458 more rows]

## Sheet: RN-II GO
sample	population	pvalue	p-adjusted	RN-II: up-regulation in perianth	Pathway groups
64	617	7.56972e-14	8.84906e-14	auxin-activated signaling pathway	Plant hormones
11	59	1.40548e-06	1.64052e-06	jasmonic acid biosynthetic process
2	3	5.02478e-05	5.85446e-05	negative regulation of brassinosteroid biosynthetic process
10	46	6.9225e-07	8.08337e-07	cytokinin metabolic process
6	36	0.000302138	0.000351291	indoleacetic acid biosynthetic process
5	15	9.46297e-06	1.10378e-05	indolebutyric acid metabolic process
2	7	5.93139e-05	6.90898e-05	gynoecium development	Flower development
2	5	0.000475071	0.0005519	floral organ senescence
3	101	9.13119e-05	0.000106337	positive gravitropism
3	15	9.46297e-06	1.10378e-05	shoot system morphogenesis
1	3	5.02478e-05	5.85446e-05	capsanthin synthase activity	Flower color
4	3	5.02478e-05	5.85446e-05	capsorubin synthase activity
52	9	0.000201162	0.000233941	carotene beta-ring hydroxylase activity
8	3	0	0	carotene metabolic process
8	1	0	0	anthocyanin 5-aromatic acyltransferase activity
9	18	0.000391318	0.000454809	positive regulation of anthocyanin metabolic process
4	516	3.62246e-11	4.23431e-11	flavin adenine dinucleotide binding
2	52	0.000110243	0.00012838	chloroplast accumulation movement	Chloroplast regulation
3	55	0.000172472	0.000200765	chloroplast avoidance movement
4	62	8.63487e-05	0.000100563	chloroplast relocation
6	20	0.000665751	0.000773172	actin filament organization	Cell mobility and growth
5	4	0.000195428	0.000227344	positive regulation of microtubule depolymerization
3	11	0.000496414	0.000576579	negative regulation of actin filament polymerization
6	11	2.62089e-05	3.0554e-05	actin cortical patch
2	27	4.30125e-05	5.01376e-05	cortical microtubule
2	24	0.000191067	0.000222393	cell migration
7	11	0.000496414	0.000576579	cell motility
11	18	2.06607e-06	2.41108e-06	cell periphery
7	2	0	0	cell wall chitin metabolic process
3	4	0.000195428	0.000227344	negative regulation of unidimensional cell growth
2	35	3.29994e-05	3.8467e-05	long-day photoperiodism, flowering	Photoperiod and circadian
12	84	6.03939e-05	7.03458e-05	phototropism	rhythm
5	20	2.90039e-07	3.38736e-07	negative regulation of circadian rhythm
2	4	0.000195428	0.000227344	arginase activity	Amino acid and protein
3	8	0.000115139	0.000134054	arginine catabolic process to glutamate	metabolism
4	18	0.000391318	0.000454809	aromatic amino acid family biosynthetic process, prephenate pathway
3	11	0.000496414	0.000576579	aromatic-amino-acid:2-oxoglutarate aminotransferase activity
4	18	0.000391318	0.000454809	aspartate-prephenate aminotransferase activity
3	5	8.9958e-06	1.04938e-05	beta-alanine biosynthetic process
3	12	0.000722835	0.000839228	acetylglucosaminyltransferase activity
11	27	6.56527e-11	7.67396e-11	Cvt vesicle membrane
4	18	0.000391318	0.000454809	glutamate-prephenate aminotransferase activity
6	41	0.00069262	0.000804331	glutathione peroxidase activity
4	15	0.00015048	0.000175176	glutathione-disulfide reductase activity
10	58	7.85362e-06	9.16248e-06	L-aspartate:2-oxoglutarate aminotransferase activity
7	25	2.10994e-06	2.46221e-06	leucine catabolic process
6	21	6.84561e-06	7.98671e-06	L-phenylalanine catabolic process
3	9	0.000201162	0.000233941	L-tryptophan:2-oxoglutarate aminotransferase activity
2	4	0.000195428	0.000227344	peptide transport
3	10	0.000325434	0.000378312	peptidoglycan biosynthetic process
2	5	0.000475071	0.0005519	prenylcysteine methylesterase activity
4	18	0.000391318	0.000454809	proline biosynthetic process
3	7	5.93139e-05	6.90898e-05	regulation of amino acid export
22	246	4.97582e-05	5.79908e-05	serine-type carboxypeptidase activity
2	5	0.000475071	0.0005519	APG8-specific protease activity
7	52	0.000604148	0.000701649	identical protein binding
5	19	4.51524e-05	5.26245e-05	negative regulation of protein secretion
5	30	0.000697069	0.000809475	non-membrane spanning protein tyrosine kinase activity
3	10	0.000325434	0.000378312	protein exit from endoplasmic reticulum
4	12	4.35554e-05	5.07676e-05	protein hexamerization
4	15	0.00015048	0.000175176	protein tetramerization
69	1224	0.000248997	0.000289546	protein transport
3	12	0.000722835	0.000839228	protein xylosyltransferase activity
20	73	1.34352e-13	1.57054e-13	proteinaceous extracellular matrix
5	23	0.000147923	0.000172219	regulation of proteasomal protein catabolic process
3	4	1.8539e-06	2.16373e-06	acylglycerol lipase activity	Fatty acid metabolism
1	1	0	0	alpha-linolenic acid metabolic process
14	102	5.29458e-06	6.17767e-06	fatty acid beta-oxidation
2	4	0.000195428	0.000227344	fatty acid beta-oxidation using acyl-CoA oxidase
2	3	5.02478e-05	5.85446e-05	fatty acid catabolic process
6	14	2.53919e-07	2.9656e-07	fatty-acyl-CoA synthase activity
14	99	3.62707e-06	4.2324e-06	lipase activity
7	37	5.06819e-05	5.90487e-05	lipid particle
5	11	9.92778e-07	1.1591e-06	lipid storage
7	39	7.56215e-05	8.80726e-05	long-chain-alcohol O-fatty-acyltransferase activity
11	30	2.94503e-10	3.44216e-10	long-chain-alcohol oxidase activity
3	5	8.9958e-06	1.04938e-05	short-chain fatty acid metabolic process
9	53	2.11882e-05	2.47059e-05	very long-chain fatty acid biosynthetic process
13	86	3.18903e-06	3.72136e-06	alcohol dehydrogenase (NAD) activity	Carbonhydrate metabolism
7	31	1.26204e-05	1.47186e-05	alcohol dehydrogenase (NADP+) activity
15	43	1.19856e-12	1.40104e-12	alpha-L-arabinofuranosidase activity
19	107	2.32833e-09	2.72106e-09	cellular glucan metabolic process
4	7	1.34933e-06	1.57506e-06	citrate (Si)-synthase activity
8	30	8.933e-07	1.04298e-06	galactose transmembrane transporter activity
8	28	4.61164e-07	5.38546e-07	glucose transmembrane transporter activity
3	11	0.000496414	0.000576579	glucosylceramidase activity
3	11	0.000496414	0.000576579	glucosylceramide catabolic process
5	12	1.92296e-06	2.24421e-06	indole-3-butyrate beta-glucosyltransferase activity
2	3	5.02478e-05	5.85446e-05	positive regulation of glucokinase activity
7	44	0.000184861	0.000215175	raffinose alpha-galactosidase activity
11	58	1.15867e-06	1.35262e-06	suberin biosynthetic process	Wax production
19	122	2.41496e-08	2.82157e-08	wax biosynthetic process
2	4	0.000195428	0.000227344	cellular response to copper ion	Others
5	20	6.24817e-05	7.27735e-05	cellular response to hydrogen peroxide
2	4	0.000195428	0.000227344	cellular response to magnesium ion
2	4	0.000195428	0.000227344	cellular response to magnesium starvation
2	4	0.000195428	0.000227344	cellular response to mannitol stimulus
2	4	0.000195428	0.000227344	cellular response to sorbitol
2	2	0	0	response to acid
49	650	1.25077e-06	1.4601e-06	response to cold
4	17	0.000291482	0.00033892	response to hypoxia
9	55	2.97144e-05	3.46387e-05	response to nitrate
72	1081	8.28466e-07	9.67341e-07	response to salt stress
56	812	4.03412e-06	4.70711e-06	response to stress
17	183	0.000166218	0.000193492	response to toxic substance
56	755	4.32042e-07	5.04552e-07	response to water deprivation
3	4	1.8539e-06	2.16373e-06	drought recovery
2	5	0.000475071	0.0005519	lysozyme activity
5	31	0.000837502	0.000972137	arogenate dehydrogenase (NADP+) activity
3	8	0.000115139	0.000134054	(3E)-4,8-dimethyl-1,3,7-nonatriene synthase activity
3	7	5.93139e-05	6.90898e-05	1,4-dihydroxy-2-naphthoyl-CoA synthase activity
2	5	0.000475071	0.0005519	3-dehydroquinate synthase activity
4	21	0.000847306	0.000983488	3-hydroxyacyl-CoA dehydratase activity
5	31	0.000837502	0.000972137	3-hydroxyacyl-CoA dehydrogenase activity
2	3	5.02478e-05	5.85446e-05	3-hydroxybutyryl-CoA dehydratase activity
3	8	0.000115139	0.000134054	4,8,12-trimethyltrideca-1,3,7,11-tetraene synthase activity
5	6	2.523e-09	2.94838e-09	4-hydroxyphenylpyruvate dioxygenase activity
5	15	9.46297e-06	1.10378e-05	acetyl-CoA C-acyltransferase activity
8	25	1.50859e-07	1.76228e-07	acyl-CoA dehydrogenase activity
5	19	4.51524e-05	5.26245e-05	acyl-CoA oxidase activity
12	101	9.13119e-05	0.000106337	alkaloid metabolic process
7	10	1.44495e-10	1.68891e-10	alkane biosynthetic process
60	1080	0.000806698	0.000936514	apoplast
12	47	1.00968e-08	1.17981e-08	autophagic vacuole membrane
14	109	1.20919e-05	1.41031e-05	autophagy
4	15	0.00015048	0.000175176	betaine-aldehyde dehydrogenase activity
3	5	8.9958e-06	1.04938e-05	beta-ureidopropionase activity
1	1	0	0	bile acid biosynthetic process
3	9	0.000201162	0.000233941	bis(5'-adenosyl)-pentaphosphatase activity
2	5	0.000475071	0.0005519	borate transmembrane transporter activity
8	18	4.54324e-09	5.30894e-09	butyrate metabolic process
5	10	4.65963e-07	5.44134e-07	butyrate-CoA ligase activity
4	19	0.000514941	0.00059808	caffeoyl-CoA O-methyltransferase activity
4	17	0.000291482	0.00033892	carbon-sulfur lyase activity
52	857	0.000223435	0.000259829	cation binding
5	12	1.92296e-06	2.24421e-06	cellular hyperosmotic salinity response
2	5	0.000475071	0.0005519	chorismate metabolic process
2	5	0.000475071	0.0005519	chorismate mutase activity
5	28	0.000471142	0.000547507	coniferyl-aldehyde dehydrogenase activity
5	8	6.62465e-08	7.73936e-08	cuticle hydrocarbon biosynthetic process
10	61	1.30244e-05	1.51894e-05	cysteine-type endopeptidase activity
3	12	0.000722835	0.000839228	cytoplasmic side of plasma membrane
3	12	0.000722835	0.000839228	delta4-3-oxosteroid 5beta-reductase activity
7	30	9.67787e-06	1.12882e-05	dephosphorylation
3	3	0	0	diacylglycerol catabolic process
11	72	1.23627e-05	1.44185e-05	diacylglycerol O-acyltransferase activity
1	1	0	0	dicarboxylic acid catabolic process
2	2	0	0	digestion
2	4	0.000195428	0.000227344	dihydroorotate oxidase activity
2	2	0	0	dihydrouracil dehydrogenase (NAD+) activity
9	44	3.65171e-06	4.26103e-06	dipeptide transporter activity
2	3	5.02478e-05	5.85446e-05	disulfide oxidoreductase activity
3	10	0.000325434	0.000378312	DNA binding, bending
8	26	2.23106e-07	2.6058e-07	D-ribose transmembrane transporter activity
8	26	2.23106e-07	2.6058e-07	D-xylose transmembrane transporter activity
89	1255	2.99388e-09	3.49856e-09	electron carrier activity
86	1471	1.47407e-05	1.71895e-05	endoplasmic reticulum
81	1478	0.000202453	0.000235436	endoplasmic reticulum membrane
2	4	0.000195428	0.000227344	ER body
120	2245	2.53645e-05	2.95722e-05	extracellular region
5	17	2.19519e-05	2.55956e-05	folic acid transporter activity
2	3	5.02478e-05	5.85446e-05	GDP-mannose transmembrane transporter activity
10	65	2.43458e-05	2.83853e-05	glycerol metabolic process
10	28	2.06164e-09	2.40952e-09	glycerol transmembrane transporter activity
10	48	1.0952e-06	1.27857e-06	glyoxylate cycle
22	139	1.85096e-09	2.16335e-09	glyoxysome
5	14	5.8622e-06	6.83976e-06	glyoxysome organization
3	9	0.000201162	0.000233941	guanine catabolic process
3	9	0.000201162	0.000233941	guanine deaminase activity
85	1223	1.59748e-08	1.8666e-08	heme binding
6	21	6.84561e-06	7.98671e-06	high affinity oligopeptide transporter activity
4	11	2.62089e-05	3.0554e-05	hydrogen peroxide transmembrane transport
32	490	0.000788313	0.000915196	hydrolase activity
24	227	1.35781e-06	1.58492e-06	hydrolase activity, hydrolyzing O-glycosyl compounds
4	12	4.35554e-05	5.07676e-05	icosanoyl-CoA synthase activity
617	14149	7.82342e-08	9.13958e-08	integral component of membrane
95	1422	1.73398e-08	2.02605e-08	iron ion binding
13	95	1.0525e-05	1.22759e-05	iron-sulfur cluster assembly
3	10	0.000325434	0.000378312	isocitrate dehydrogenase (NADP+) activity
3	9	0.000201162	0.000233941	L-arabinokinase activity
4	15	0.00015048	0.000175176	leucoplast
2	3	5.02478e-05	5.85446e-05	L-idonate catabolic process
3	9	0.000201162	0.000233941	low affinity nitrate transmembrane transporter activity
3	9	0.000201162	0.000233941	low affinity nitrate transport
3	9	0.000201162	0.000233941	L-tryptophan:pyruvate aminotransferase activity
8	26	2.23106e-07	2.6058e-07	mannitol transmembrane transporter activity
1	1	0	0	medium-chain acyl-CoA hydrolase activity
2	4	0.000195428	0.000227344	mitochondrial respiratory chain
3	3	0	0	monoacylglycerol catabolic process
51	601	2.02389e-08	2.36472e-08	monooxygenase activity
8	26	2.23106e-07	2.6058e-07	myo-inositol transmembrane transporter activity
2	5	0.000475071	0.0005519	NADH dehydrogenase activity
7	23	1.02202e-06	1.19316e-06	NADP+ binding
7	44	0.000184861	0.000215175	negative regulation of response to water deprivation
6	17	1.30449e-06	1.52277e-06	negative regulation of sequence-specific DNA binding transcription factor activity
18	126	2.09218e-07	2.44395e-07	nitrate assimilation
5	31	0.000837502	0.000972137	nitrate transmembrane transporter activity
3	3	0	0	nitrate:hydrogen symporter activity
6	38	0.000428242	0.000497696	oligopeptide transporter activity
6	23	1.35229e-05	1.57698e-05	O-malonyltransferase activity
3	10	0.000325434	0.000378312	ornithine transport
54	614	2.41931e-09	2.8273e-09	oxidoreductase activity, acting on paired donors, with incorporation or reduction of molecular oxygen
1	1	0	0	palmitoyl-CoA hydrolase activity
46	548	1.21307e-07	1.41711e-07	peroxisome
5	27	0.000382086	0.000444144	phosphatase activity
7	38	6.21191e-05	7.23532e-05	phosphate ion homeostasis
8	66	0.000697739	0.000810229	phosphate ion transport
2	4	0.000195428	0.000227344	phosphatidylinositol-3,4,5-trisphosphate binding
2	4	0.000195428	0.000227344	phosphatidylinositol-3,4-bisphosphate binding
2	4	0.000195428	0.000227344	phosphatidylinositol-3,5-bisphosphate binding
3	9	0.000201162	0.000233941	phosphocholine phosphatase activity
3	9	0.000201162	0.000233941	phosphoethanolamine phosphatase activity
328	7569	0.000391988	0.000455575	plasma membrane
3	7	5.93139e-05	6.90898e-05	plasma membrane pyruvate transport
3	8	0.000115139	0.000134054	positive regulation of chemokine secretion
8	29	6.46631e-07	7.55091e-07	positive regulation of programmed cell death
5	31	0.000837502	0.000972137	prephenate dehydrogenase (NADP+) activity
5	31	0.000837502	0.000972137	prephenate dehydrogenase activity
3	8	0.000115139	0.000134054	production of molecular mediator involved in inflammatory response
2	5	0.000475071	0.0005519	pyrimidine nucleobase catabolic process
2	4	0.000195428	0.000227344	pyruvate dehydrogenase (acetyl-transferring) kinase activity
3	7	5.93139e-05	6.90898e-05	pyruvate transmembrane transporter activity
19	233	0.000456825	0.000530899	red, far-red light phototransduction
5	19	4.51524e-05	5.26245e-05	regulation of epidermal growth factor receptor signaling pathway
3	11	0.000496414	0.000576579	regulation of phagocytosis
2	3	5.02478e-05	5.85446e-05	regulation of secondary cell wall biogenesis
11	100	0.00032613	0.00037911	secondary active sulfate transmembrane transporter activity
6	23	1.35229e-05	1.57698e-05	seed coat development
169	3441	6.66916e-05	7.76746e-05	sequence-specific DNA binding transcription factor activity
6	18	2.06607e-06	2.41108e-06	signaling
8	26	2.23106e-07	2.6058e-07	sorbitol transmembrane transporter activity
3	8	0.000115139	0.000134054	spermidine synthase activity
6	36	0.000302138	0.000351291	sporopollenin biosynthetic process
7	23	1.02202e-06	1.19316e-06	steroid dehydrogenase activity
3	12	0.000722835	0.000839228	succinate dehydrogenase (ubiquinone) activity
13	141	0.000767766	0.000891368	sulfate transport
38	445	8.01603e-07	9.36002e-07	symporter activity
2	5	0.000475071	0.0005519	T/G mismatch-specific endonuclease activity
3	8	0.000115139	0.000134054	terpene biosynthetic process
4	11	2.62089e-05	3.0554e-05	thiolester hydrolase activity
31	442	0.000276417	0.000321423	transporter activity
11	104	0.000468738	0.000544729	trehalose biosynthetic process
16	133	8.96491e-06	1.04587e-05	triglyceride biosynthetic process
10	92	0.000587975	0.000682887	triglyceride lipase activity
9	41	1.8259e-06	2.13118e-06	tripeptide transporter activity
3	12	0.000722835	0.000839228	tripeptidyl-peptidase activity
6	12	6.25604e-08	7.30894e-08	tyrosine catabolic process
2	4	0.000195428	0.000227344	UBC13-MMS2 complex
60	944	2.31825e-05	2.70298e-05	ubiquitin-protein ligase activity
3	7	5.93139e-05	6.90898e-05	UDP-N-acetyl-D-glucosamine:N-acetylmuramoyl-L-alanyl-D-glutamyl-meso-2,6-diaminopimelyl-D-alanyl-D-alanine-diphosphoundecaprenol 4-beta-N-acetylglucosaminlytransferase activity
3	7	5.93139e-05	6.90898e-05	UDP-N-acetylgalactosamine biosynthetic process
18	169	1.78287e-05	2.07892e-05	UDP-N-acetylmuramate dehydrogenase activity
2	2	0	0	UMP biosynthetic process
3	7	5.93139e-05	6.90898e-05	undecaprenyldiphospho-muramoylpentapeptide beta-N-acetylglucosaminyltransferase activity
1	1	0	0	uracil transmembrane transporter activity
2	4	0.000195428	0.000227344	urea cycle
78	1172	3.23294e-07	3.77563e-07	vacuole
3	10	0.000325434	0.000378312	vesicle fusion with Golgi apparatus
4	10	1.47473e-05	1.71966e-05	vinorine synthase activity
6	41	0.00069262	0.000804331	voltage-gated chloride channel activity
3	11	0.000496414	0.000576579	water transport
1	1	0	0	xanthine transmembrane transporter activity
12	51	2.97619e-08	3.47718e-08	xylan 1,4-beta-xylosidase activity
10	47	8.73481e-07	1.01987e-06	xylan catabolic process
9	55	2.97144e-05	3.46387e-05	xylem development
19	107	2.32833e-09	2.72106e-09	xyloglucan:xyloglucosyl transferase activity

## Sheet: RN-III
Gene	Rpr.tip	Perianth	Gynoecium	Androecium	Aer.Gyn.tip	Sub.Gyn.tip	Pt1.Pod	Pt1.Stalk	Pt3.Pod
Adur10143_comp0_c0_seq1	0.52	1.01667	8.83667	0.36	0.89	0.353333	0.45	1.03	0.5
Adur10536_comp0_c0_seq1	10.1667	3.70333	23.2533	2.34	3.04333	1.17667	4.27	2.465	3.10667
Adur10809_comp0_c0_seq1	1.85667	0.4	35.1467	0.975	0.486667	0.303333	0.905	0.535	1.18
Adur11013_comp0_c0_seq1	4.69333	1.04667	44.2467	2.54	2.22333	2.15333	4.945	1.68	2.96
Adur11164_comp0_c0_seq1	24.3967	40.2033	137.607	17.54	66.5833	10.19	23.325	12.53	19.0667
Adur11367_comp0_c0_seq1	0.123333	0.723333	7.64	0	2.71333	0	0	0	0
Adur11598_comp0_c0_seq1	2.81667	2.06333	16.22	0.37	0.263333	0.0966667	0.305	0.135	0.263333
Adur11993_comp0_c0_seq1	6.99	8.17	19.3233	2.085	4.09667	3.44333	2.785	2.205	3.00333
Adur12079_comp1_c0_seq1	26.9267	7.65667	43.0433	12.835	8.88333	13.94	15.78	4.525	18.4267
Adur125_comp0_c0_seq1	0.913333	1.86333	8.78	0	1.85333	0	0.075	0	0.0333333
Adur13054_comp1_c0_seq1	2.00667	1.21	4.69	0.545	1.66	2.68333	0.37	1.44	0.85
Adur13098_comp0_c0_seq2	9.93667	17.69	36.1567	2.275	13.3567	3.01	3.16	3.5	4.31333
Adur13439_comp0_c0_seq1	2.15	16.3833	62.76	4.41	0.59	0.46	1.245	0.975	1.79667
Adur13689_comp0_c0_seq1	11.38	7.78667	13.2733	6.54	4.02667	4.39667	6.445	3.94	6.53333
Adur13749_comp0_c0_seq2	0.763333	0.62	19.7633	0.04	8.6	0	0	0	0
Adur13948_comp0_c0_seq2	4.28	6.87	9.06333	5.45	4.72333	6.72333	2.73	4.14	3.86
Adur14175_comp0_c0_seq1	2.12	3.21	6.66667	1.24	2.36333	0.91	5.075	5.365	4.03
Adur14452_comp1_c0_seq1	1.46667	0.936667	4.63	4.27	1.33333	0.956667	0.725	1.745	2.31667
Adur14729_comp0_c0_seq2	1.13	14.2067	29.27	5.725	3.03667	2.91333	0.455	2.54	0.296667
Adur14742_comp0_c0_seq1	2.20333	1.12	49.1667	1.99	0.0666667	0.0733333	0.11	0.05	0.186667
Adur14840_comp0_c0_seq1	0.0833333	0.383333	20.1667	0.52	0.173333	0	0	0	0.0333333
Adur15024_comp0_c0_seq1	1.93	1.89667	10.4167	2.08	2.04	1.95333	2.965	4.415	6.53
Adur15117_comp1_c0_seq1	14.9733	10.8933	33.0367	4.935	8.76	6.98333	12.025	4.885	11
Adur15330_comp0_c0_seq11	10.1833	4.24	24.7933	1.715	9.72	3.20333	3.195	2.715	3.8
Adur15400_comp0_c0_seq2	10.6167	35.8533	126.453	10.09	36.5867	22.5033	26.115	28.095	46.2467
Adur15474_comp0_c0_seq1	0.0233333	0.123333	19.96	1.09	0.14	0.206667	0.18	1.375	0.703333
Adur15507_comp0_c0_seq1	4.67333	0.733333	202.59	4.125	0.16	0.14	0.085	0.105	0.09
Adur15510_comp3_c0_seq2	12.01	7.29333	23.8233	3.985	5.90667	4.08333	8.39	10.54	12.3733
Adur15845_comp0_c0_seq3	0.463333	0.02	7.2	0.26	0.156667	0.11	0.565	0.07	0.476667
Adur15879_comp0_c0_seq1	2.22667	2.93	6.96667	0.045	0.633333	0.573333	0.54	0.13	0.343333
Adur1617_comp0_c0_seq1	6.96667	4.50667	14.57	1.595	0.186667	0.88	1.21	0.37	2.55667
Adur1640_comp0_c0_seq2	0	0	9.54667	0.225	0	0.176667	0.11	0.255	0.0433333
Adur16454_comp0_c0_seq2	11.9667	13.79	49.6467	3.695	24.53	8.78	8.955	4	7.24667
Adur16633_comp0_c0_seq1	0.816667	0.0933333	39.6267	0.565	0.213333	0.163333	0.475	0.255	0.54
Adur16740_comp1_c0_seq1	1.51	4.76333	46.2133	4.405	1.87667	5.24	5.375	4.105	3.73333
Adur16767_comp2_c0_seq9	31.84	97.59	268.3	6.71	138.343	15.28	15.215	17.26	14.89
Adur1687_comp0_c0_seq1	0.253333	3.12667	7.58	0.195	0.893333	0	0.315	0.07	0.253333
Adur173_comp0_c0_seq6	2.31	4.59667	16.3167	1.04	3.82	1.5	1.685	3.755	2.00667
Adur17535_comp4_c0_seq1	1.46667	2.59667	24.7533	0.495	10.1167	0.59	0.29	0.855	0.49
Adur1784_comp0_c0_seq3	0.51	2.45	4.47	0.03	1.27667	0.35	0.495	0.08	0.216667
Adur18005_comp1_c0_seq2	9	9.69667	22.7033	4.97	6.72667	7.39667	8.295	8.66	9.65667
Adur18042_comp0_c0_seq1	0	0.286667	85.7133	1.145	0	0	0	0	0.06
Adur18109_comp0_c0_seq1	1.37667	0.856667	14.7967	0.605	1.20333	0.773333	0.61	0.57	0.503333
Adur183_comp2_c0_seq2	0.163333	0.166667	4.28	0	2.25333	0.27	0.205	0.2	0.126667
Adur18535_comp0_c0_seq1	1.21667	13.66	27.5133	1.345	4.17	4.98	1.355	3.485	6.1
Adur18923_comp0_c0_seq1	0.13	3.20667	8.43667	1.435	0	0	0	0.115	0.0533333
Adur1899_comp0_c0_seq1	0.766667	0.19	8.62	0.835	0.453333	0.843333	0.265	0.085	0.18
Adur19845_comp0_c0_seq1	1.43333	2.96	37.79	0	10.33	0.706667	0.185	1.515	0.04
Adur20338_comp0_c0_seq1	0.55	0.443333	116.257	1.475	0.31	0.16	0.26	0.235	0.17
Adur20340_comp0_c0_seq4	0.253333	0.52	41.7133	0.765	0.423333	2.09333	0.855	0.16	0.793333
Adur20454_comp0_c0_seq1	0	1.27667	571.877	6.035	0.0566667	0.05	0.055	0	0.13
Adur20654_comp1_c0_seq1	1.72667	1	12.13	0.2	3.71333	0.32	0.685	1.695	0.693333
Adur20770_comp0_c0_seq1	0.896667	9.66	25.2833	0.92	9.52	3.09333	3.515	1.56	2.69667
Adur20938_comp1_c0_seq1	0.14	0.376667	96.16	0.22	0.0233333	0	0	0.02	0.0833333
Adur2106_comp0_c0_seq12	9.82333	2.32	205.023	1.185	56.62	1.98333	0.935	3.8	0.293333
Adur2106_comp0_c0_seq4	15.9567	4.57	243.033	0.295	106.937	1.91	1.21	3.375	0.106667
Adur21076_comp0_c0_seq1	13.8567	10.3767	34.8933	8.44	17.41	29.4133	10.65	7.17	6.58
Adur21170_comp0_c0_seq1	6.02667	10.6667	94.0433	10.77	16.3	28.6933	16.305	32.88	24.1467
Adur21259_comp0_c0_seq1	0.93	0.33	4.49333	0.59	2.29333	0.75	1.295	0.685	1.13333
Adur2125_comp0_c0_seq5	2.90667	5.06667	11.54	0.63	4.71333	1.39333	1.01	0.55	1.39
Adur21580_comp0_c0_seq1	0	1.00333	1382.72	21.045	0.116667	0.45	0.44	0.04	0.483333
Adur22405_comp0_c0_seq1	0.116667	2.66667	967.16	12.505	0.873333	0.613333	0.285	0.1	0.26
Adur22408_comp0_c0_seq1	0.256667	3.53333	1011.55	15.55	0.413333	0.796667	0.455	0.095	0.39
Adur22408_comp1_c0_seq1	0.146667	5.27333	2196.78	31.17	0.223333	0.09	0.145	0	0.526667
Adur2246_comp0_c0_seq1	0.48	1.46667	4.26333	0.1	2.27667	0.936667	0.82	2.11	3.57667
Adur22597_comp0_c0_seq5	2.1	7.33667	14.64	0.715	1.24333	0.826667	0.805	1.355	1.21333
Adur2310_comp0_c0_seq1	0.21	0.266667	57.6033	0.465	2.15	0.22	0.345	0.535	0.333333
Adur23225_comp1_c0_seq1	28.6133	46.64	76.0233	12.58	22.4	21.0767	26.205	13.87	41.4267
Adur23355_comp0_c0_seq10	0.15	0.516667	64.1367	1.18	0.106667	0.0366667	0.015	0	0.0866667
Adur23457_comp0_c0_seq2	0.393333	0.17	5.08667	0.9	1.45	1.43667	1.265	1.225	1.33667
Adur23807_comp0_c0_seq35	0.183333	0.363333	5.98	0	3.19667	1.40333	0.905	2.395	4.15
Adur23946_comp0_c0_seq1	9.44	10.9433	77.6133	0.945	37.8733	1.23667	1.905	3.405	0.126667
Adur24095_comp0_c0_seq1	6.11667	0.716667	13.5533	0	3.47333	0.15	0.105	0.555	0.04
Adur24389_comp0_c0_seq1	0	4.31333	756.69	10.615	0	0	0	0	0.183333
Adur24491_comp0_c0_seq1	1.78333	0.473333	10.84	0.215	0.673333	0.503333	0.85	0.405	0.796667
Adur2454_comp0_c0_seq7	1.62333	1.14333	11.0867	0	3.00667	0.173333	0	1	0.156667
Adur24567_comp0_c1_seq1	5.69333	2.51333	40.8333	21.505	6.91	11.88	17.28	3.77	10.8833
Adur2458_comp0_c0_seq1	2.35	1.8	561.627	3.52	2.76667	4.69333	3.705	2.315	3.86333
Adur24626_comp0_c0_seq1	11.23	5.07333	23.9133	5.94	8.44	9.82667	11.825	10.91	14.9667
Adur24643_comp0_c0_seq3	2.03667	0.936667	54.4433	0.08	21.0933	0.0666667	0.12	0.095	0.02
Adur24672_comp0_c0_seq1	3.54667	10.61	16.6333	2.59	2.74667	2.85667	5	2.94	7.89333
Adur24674_comp0_c0_seq1	1.25667	0.243333	6.86	0.075	2.44333	0.263333	0.17	0.02	0.123333
Adur24681_comp1_c0_seq1	0.46	1.77	12.0767	0.47	0.116667	0.0933333	0.075	0.42	0.34
Adur25288_comp0_c0_seq1	1.73	0.07	8.07667	0.025	0.01	0	0.02	0	0
Adur25322_comp0_c0_seq1	9.23	17.4533	46.77	9.335	18.2867	24.2067	16.145	17.52	19.1533
Adur25397_comp0_c0_seq3	9.51667	14.2467	32.2567	3.05	10.5967	5.8	11.525	4.41	12.97
Adur25659_comp0_c0_seq1	0.36	3.28333	17.18	0.995	0.423333	0.906667	0.27	0.045	0.09
Adur25723_comp0_c0_seq1	0	0.27	7.73	0	0.0333333	0.09	0	0.095	0.0766667
Adur25823_comp0_c0_seq1	0.823333	5.04667	9.36	0.405	2.37667	1.24333	0.56	0.655	0.456667
Adur25948_comp0_c0_seq1	0.0733333	0.38	88.69	1.335	0.29	0	0.13	0	0.276667
Adur26002_comp1_c0_seq1	18.17	22.7967	213.36	151.405	106.79	163.66	69.875	124.96	20.65
Adur26719_comp0_c0_seq2	1.45667	0.77	15.0167	0.29	6.96	0.0766667	0	0.02	0.0566667
Adur26953_comp0_c0_seq1	0.0566667	1.13667	431.587	4.835	0.0433333	0.0466667	0	0	0.06
Adur2703_comp0_c0_seq1	8.4	4.08667	56.3267	3.41	6.75667	5.38333	7.61	4.605	5.86
Adur27167_comp0_c0_seq1	1.17333	0.296667	42.52	0.38	0.193333	0.64	0.67	0.02	0.103333
Adur27342_comp0_c0_seq1	0.826667	6.43667	12.3833	0.065	0.03	0.0733333	0.085	0.025	0.0266667
Adur27371_comp1_c0_seq3	0.396667	1.53667	4.05667	0.065	0.243333	0.136667	0.02	0.04	0.0733333
Adur27689_comp2_c0_seq5	20.6567	32.85	80.1033	6.4	42.2	5.15667	8.95	17.23	8.79667
Adur2792_comp1_c0_seq1	7.60333	2.07667	9.54333	1.345	2.49	2.31	5.855	1.765	5.70333
Adur2802_comp0_c0_seq1	3.20667	1.78	22.6	1.665	0.996667	1.51	1.105	0.555	1.38667
Adur2803_comp0_c0_seq1	0.116667	0.153333	13.89	0.135	0.02	0.0533333	0.035	0	0.0266667
Adur28342_comp0_c0_seq1	0.14	1.68	50.54	1.1	0.766667	0.846667	4.32	0.885	2.75
Adur28371_comp1_c0_seq5	11.9167	12.7467	24.9267	10.9	14.6133	16.5033	14.22	10.795	13.94
Adur28698_comp0_c0_seq1	1.50667	1.58333	4.93667	0.055	0.716667	1.79	0.21	0.43	0.366667
Adur2880_comp0_c0_seq1	3.82667	1.60667	105.773	0.895	0.0466667	0.0566667	0.08	0.015	0.123333
Adur29111_comp1_c0_seq1	1.17333	0.323333	15.52	0.68	0.693333	0.85	0.525	0.135	0.336667
Adur29303_comp0_c0_seq1	0.0933333	0.11	24.5367	0.365	0.0233333	0.0633333	0.025	0.035	0.143333
Adur2985_comp0_c0_seq9	1.12	5.52667	10.1267	0.175	3.68	0.79	1.19	1.89	1.37
Adur3009_comp0_c0_seq1	7.85	14.4467	22.5867	21.68	2.05667	2.13333	2.98	4.72	4.89333
Adur30279_comp0_c0_seq1	0.46	6.02333	2979.75	41.395	0.106667	0.29	0.42	0	0.753333
Adur30387_comp0_c0_seq1	0.393333	0.0333333	91.33	2.45	0.523333	2.14333	2.225	0.365	2.72333
Adur30396_comp5_c0_seq8	4.16	5.94333	32.6367	1.81	9.91667	3.89333	3.025	2.5	2.61
Adur30437_comp0_c0_seq3	1.79333	0.606667	5.05333	0.89	1.01	1.05	1.02	0.48	0.856667
Adur30547_comp0_c0_seq2	0.38	0	8.72	0	3.82667	0	0.025	0.015	0.02
Adur30974_comp2_c0_seq1	2.54333	0.486667	45.6233	0	16.27	0.09	0.26	0.115	0
Adur31060_comp0_c0_seq2	1.5	0.51	4.11667	0.605	1.71	1.51667	1.67	0.03	1.07667
Adur31204_comp1_c0_seq1	0.136667	0.0266667	12.9733	0.19	0	0	0	0	0.0233333
Adur3171_comp0_c0_seq1	0.38	0.346667	63.5833	0.58	0.0433333	0.0366667	0.065	0.01	0
Adur31828_comp0_c0_seq2	11.7433	41.1567	367.027	26.44	22.23	26.8167	30.575	52.47	48.3
Adur3187_comp0_c0_seq1	0.756667	1.49	257.047	2.795	0.19	0.113333	0.09	0.015	0.09
Adur31938_comp0_c0_seq1	2.27333	3.68333	37.7	0.195	17.1667	0.373333	0.95	0.13	1.10667
Adur32086_comp0_c0_seq1	2.19333	0.59	382.72	0.725	29.9967	68.8633	9.46	27.7	9.78333
Adur32194_comp2_c0_seq1	3.33	1.04333	8.74333	1.675	1.95667	2.49667	3.35	2.635	4.97
Adur32271_comp0_c0_seq1	35.15	15.2167	374.933	6.87	27.0167	34.9	36.865	42.925	63.6467
Adur32425_comp0_c0_seq1	0.74	0.83	8.89	0	0.123333	0.296667	0.255	0.17	0.0133333
Adur32426_comp0_c0_seq1	10.3833	4.03333	24.74	4.605	7.39667	9.24667	9.415	5.255	9.22333
Adur32493_comp0_c0_seq2	0	0.0533333	6.46	0.025	0.01	0.0766667	0.26	0.1	0.153333
Adur32508_comp0_c0_seq1	2.22667	0	4.32333	0.44	0.95	1.69333	3.085	1.83	2.50667
Adur32546_comp0_c0_seq1	10.7767	21.2233	57.8267	3.415	29.78	13.1567	9.68	15.335	12.85
Adur32848_comp0_c0_seq2	4.33333	15.58	117.73	2.91	1.74667	0.853333	2.705	1.9	2.27667
Adur33327_comp0_c0_seq1	0.393333	3.41667	151.473	2.165	0.0166667	0.0433333	0.06	0	0.0533333
Adur33794_comp0_c0_seq1	0.24	0.0366667	10.66	0.27	0.00666667	0.0133333	0.045	0.07	0.04
Adur33816_comp0_c0_seq1	2.43667	0.856667	6.32	0.135	0.903333	2.12333	0.21	0.31	0.476667
Adur33816_comp1_c0_seq1	3.55333	4.21	10.9567	0.67	2.33333	4.99667	0.475	0.475	0.876667
Adur34130_comp0_c0_seq1	0.0533333	3.89	398.303	5.835	0.0166667	0.103333	0	0	0.186667
Adur34134_comp0_c0_seq1	0	1.47667	464.24	4.88	0.0166667	0.2	0.03	0	0.143333
Adur34415_comp0_c0_seq1	2.09667	2.29333	4.43333	0.45	0.61	0.22	0.225	0.405	0.636667
Adur34450_comp0_c0_seq1	0	4.01333	1215.06	25.44	0.0866667	0.47	0.21	0.03	0.4
Adur34454_comp0_c0_seq1	0	2.99	862.237	8.13	0.103333	0.166667	0.085	0	0.09
Adur34454_comp1_c0_seq1	0	1.80333	613.78	6.26	0.0266667	0	0	0	0.113333
Adur34689_comp0_c0_seq1	0.0566667	0.453333	4.18667	0	0.1	0	0.015	0.345	0.1
Adur35023_comp1_c0_seq1	2.88667	0.97	8.70333	1.23	3.31333	4.49667	2.93	1.73	2.91333
Adur35292_comp0_c0_seq1	0	0.0266667	31.14	0.42	0.0133333	0	0	0.01	0.15
Adur35421_comp0_c0_seq2	1.07667	6.71333	23.3467	0.42	8.10667	0.216667	0.715	0.63	0.136667
Adur35472_comp0_c0_seq1	0.89	2.58333	5.08	1.05	1.46333	2.01667	1.185	3.09	0.89
Adur35474_comp0_c0_seq1	17.2633	23.5833	79.2367	25.365	2.23333	4.82	0.96	0.085	0.633333
Adur35553_comp0_c0_seq1	4.44333	1.58	14.1633	0.995	5.37	0.923333	2.84	1.46	1.10667
Adur355_comp0_c0_seq1	1.98333	0.26	232.217	0.02	75.0167	0.02	0	0	0.18
Adur35638_comp0_c0_seq1	3.68333	2.41	8.86667	2.215	2.91333	3.14333	1.81	2.39	1.86
Adur3570_comp0_c0_seq1	0.0266667	1.26667	744.103	12.175	0.0666667	0.0933333	0.06	0.03	0.1
Adur35761_comp2_c0_seq1	9.59667	15.9067	71.9333	1.33	36.08	5.09667	8.04	3.08	5.16667
Adur3630_comp1_c0_seq4	3.51	1.96	4.31333	0.895	1.13333	1.36	3.165	1.86	3.04667
Adur36359_comp0_c0_seq1	0	0.156667	46.5	0.69	0.0533333	0	0.025	0.02	0.04
Adur36517_comp0_c0_seq1	1.53	3.95	6.97	0.53	1.99333	0.836667	0.77	0.165	0.783333
Adur36847_comp0_c0_seq1	3.09	0.25	10.42	0.145	0.583333	0.43	0.265	0.02	0.01
Adur37090_comp0_c0_seq1	0	0.553333	70.8033	0.52	0	0	0	0.15	0
Adur37256_comp0_c0_seq3	7.84333	18.48	74.45	4.93	7.01333	4.78667	6.215	1.88	6.50333
Adur38317_comp0_c0_seq1	0.12	0	11.6	0.175	0.00666667	0	0	0.01	0.0166667
Adur38472_comp0_c0_seq1	0	0	311.097	4.325	0	0.343333	0	0	0
Adur38805_comp0_c0_seq1	0.23	7.84333	15.28	0.12	0.0933333	0.0233333	0.085	0.025	0.0233333
Adur3884_comp0_c0_seq1	0	0.4	39.78	0.38	0	0	0	0	0
Adur39097_comp0_c0_seq2	3.24333	5.60333	22.5167	1.645	11.5433	3.30333	3.725	4.275	2.54333
Adur39217_comp1_c0_seq2	8.32	4.98333	34.9433	3.15	5.19667	3.77333	7.59	2.025	7.59667
Adur39613_comp2_c0_seq1	17.26	3.83333	48.9167	6.815	11.7033	11.8267	22.04	7.45	25.4033
Adur39616_comp0_c0_seq1	1.24	1.57333	7.47667	0.215	0.283333	0.31	0.41	0.085	0.396667
Adur3964_comp0_c0_seq1	1.97	0.13	32.3133	1.645	2.46	1.75333	1.75	1.115	2.31
Adur39672_comp0_c0_seq1	0.656667	0.35	7.01333	0	2.46	0	0.05	0	0.133333
Adur39733_comp1_c0_seq2	1.65667	1.75	4.09	1.035	0.983333	1.61667	1.715	0.355	1.24
Adur39767_comp0_c0_seq1	2.65667	0.0933333	6.89333	0.28	0.19	0.44	0.24	0.125	0.393333
Adur39844_comp1_c0_seq5	8.02	3.17333	27.97	1.135	10.6367	4.03	1.49	0.675	1.02667
Adur39950_comp0_c0_seq1	1.19333	0.203333	8.11667	0.1	0.33	0.46	1.365	0.115	0.693333
Adur40028_comp3_c0_seq1	0.45	0.586667	489.353	4.445	0.0566667	0.0533333	0.01	0.035	0.166667
Adur40042_comp0_c0_seq1	1.26	0.506667	103.763	1.525	0.89	0.59	1.53	0.915	1.76
Adur40382_comp0_c0_seq1	10.0867	0.696667	40.9767	0.065	14.2267	0.25	0.5	2.03	0
Adur40567_comp0_c0_seq14	7.8	9.88333	18.7167	3.3	10.1667	5.80667	11.65	9.165	14.5
Adur40732_comp0_c0_seq1	0.546667	0.17	53.2867	0.095	0.16	0.0266667	0.03	0.115	0.0566667
Adur40815_comp0_c0_seq2	0.266667	14.0833	59.29	0.055	30.23	0.0733333	0.045	0.085	0
Adur41120_comp1_c0_seq3	39.74	57.6767	575.417	0.575	284.2	7.17	7.375	14.345	0.463333
Adur41263_comp2_c0_seq2	1.14667	1.36667	4.77333	0.505	1.17333	0.216667	0.62	0.275	0.27
Adur4181_comp0_c0_seq2	0	0.02	20.56	0.28	0.0433333	0.0266667	0.075	0.025	0.216667
Adur4185_comp0_c0_seq1	0.0366667	2.99	1315.21	16.605	0.09	0.123333	0.05	0.035	0.356667
Adur4192_comp0_c0_seq1	0	1.86667	408.523	2.785	0.08	0.0333333	0.065	0	0.07
Adur41944_comp0_c0_seq1	0.613333	4.71667	86.0267	1.32	0.993333	0.336667	1.76	0.035	0.46
Adur41946_comp0_c0_seq1	0.326667	0.133333	14.9867	0.61	0.486667	0.66	0.895	2.17	1.78
Adur4194_comp0_c0_seq1	0.773333	0.563333	7.89667	0.175	0.746667	1.56	0.33	0.345	0.0533333
Adur42208_comp0_c0_seq1	0.0266667	0.446667	9.67	0	2.78333	0	0	0	0
Adur42244_comp1_c0_seq1	19.6033	15.2167	135.993	5.545	59.1767	9.79	6.135	4.655	3.75667
Adur42349_comp1_c1_seq7	0.67	4.32667	36.3167	0.865	0.27	0.366667	0.87	0.085	0.816667
Adur42442_comp0_c0_seq1	0	2.76667	5.87	0	0	0	0	0	0.06
Adur42476_comp1_c0_seq1	0.136667	0.38	7.47333	0	1.00667	0	0	0	0
Adur42559_comp0_c0_seq2	6.13667	14.3733	47.15	3.06	5.73667	6.57333	5.015	4.14	8.18333
Adur42693_comp0_c0_seq1	1.33	1.42333	4.06333	1.155	1.45	1.43667	0.73	1.335	0.51
Adur43316_comp0_c0_seq1	7.9	0.146667	149.013	1.7	0.04	0.0133333	0.055	0.02	0.0966667
Adur43382_comp0_c0_seq1	2.17667	24.1467	135.49	4.86	9.83667	1.46	10.315	7.515	4.54
Adur43455_comp1_c0_seq1	1.03	0	68.8467	0	27.0367	0	0	0	0
Adur43455_comp1_c0_seq6	16.9633	15.8167	204.187	3.4	102.45	20.2667	10.095	6.875	4.93667
Adur4346_comp1_c0_seq1	3.33667	26.5333	55.28	19.88	4.36667	7.61	1.195	0.39	0.7
Adur43733_comp0_c0_seq2	0.0366667	0.376667	4.44	0.06	0.0133333	0.02	0.04	0.075	0.0133333
Adur43777_comp0_c0_seq1	0.116667	1.56333	6.28667	0	0.0666667	0.176667	0.08	0.12	0.0266667
Adur43829_comp2_c0_seq3	3.59333	2.75333	10.2367	0.765	0.67	1.46	2.03	2.445	3.15667
Adur44210_comp0_c0_seq1	0.04	1.04667	154.11	1.13	0.0133333	0	0.07	0	0.0366667
Adur44250_comp0_c0_seq1	0	0.856667	6.82333	0.06	0	0	0	0.07	0
Adur44626_comp0_c0_seq1	4.46333	4.37	7.52667	0.78	1.29333	0.416667	0.72	1.82	1.30333
Adur44640_comp0_c0_seq1	6.23667	183.013	388.023	3.265	1.60667	5.07333	1.89	4.44	5.55
Adur44681_comp0_c0_seq1	3.99333	2.35333	19.0133	4.53	2.22	3.67	4.345	1.635	4.90667
Adur44843_comp1_c0_seq1	2.55667	3.44333	6.74667	0.76	1.71333	1.19	1.7	0.67	1.68667
Adur4493_comp0_c0_seq1	1.24667	0.256667	54.54	0.685	0.216667	0.07	0.105	0.015	0.106667
Adur44975_comp0_c0_seq1	0	0.803333	17.4367	0.09	0	0.253333	0	0	0.266667
Adur45112_comp0_c0_seq1	1.77667	2.52	13.4833	1.245	1.28667	1.43667	1.095	0.37	1.44667
Adur45144_comp1_c0_seq1	15.12	4.18667	69.9833	5.33	7.6	8.61333	7.715	3.92	7.56333
Adur45309_comp0_c0_seq2	9.94333	14.7933	85.52	3.62	29.59	3.19333	7.74	3.61	9.85
Adur453_comp0_c2_seq1	0.44	1.64	5.43667	0.43	3.2	0.216667	2.185	0.22	1.23667
Adur45937_comp0_c0_seq1	0	0.433333	71.0833	0.19	0	0	0	0.03	0.01
Adur46025_comp0_c0_seq1	0.836667	9.73	19.7933	1.15	1.64667	0.0233333	0.075	0.135	1.44333
Adur46189_comp0_c0_seq9	4.69667	1.15667	6.63	1.6	2.21	2.84667	3.61	0.98	3.15667
Adur46230_comp0_c0_seq1	6.18	30.7167	41.3333	11.665	16.3533	32.7633	22.655	7.35	21.93
Adur46287_comp0_c0_seq2	0.283333	7.82	23.9367	0.01	7.86667	0.0266667	0.015	0.19	0.0366667
Adur46370_comp1_c0_seq4	1	4.17667	77.0867	2.805	4.93333	19.7567	10.025	13.83	16.41
Adur46492_comp1_c0_seq9	2.96667	40.56	72.7067	4.555	4.43	4.42	3.575	5.595	4
Adur46902_comp0_c0_seq1	0	60.42	346.013	3.455	0	0.103333	0	0	0.0833333
Adur47319_comp0_c0_seq1	0.523333	1.52	15.8733	0.265	0.393333	0.303333	0.22	0.17	0.233333
Adur4783_comp1_c0_seq1	2.26333	16.9433	39.5367	1.315	15.13	1.19667	1.38	0.505	1.61667
Adur4812_comp0_c0_seq1	0.956667	1.89667	6.23	0	0	0.0133333	0.185	0.45	1.97333
Adur48161_comp0_c0_seq1	0.786667	0.06	10.9633	0.38	0.02	0	0	0.015	0.0133333
Adur48186_comp0_c0_seq1	0.45	0.596667	67.9667	0.84	0.363333	0.236667	0.075	0.145	0.156667
Adur48215_comp1_c0_seq1	0.12	0.183333	9.41667	0.15	0	0.00333333	0	0.01	0
Adur48386_comp1_c0_seq1	1.23667	1.82333	13.4433	0.265	1.07667	0.56	1.095	0.165	0.696667
Adur4871_comp0_c0_seq1	0	2.32	660.5	8.94	0.17	0.15	0.08	0	0.273333
Adur48763_comp4_c1_seq1	10.8867	7.37667	21.3	6.62	11.6967	4.45	19.05	7.93	14.0633
Adur4878_comp1_c0_seq1	1.19	3.63667	47.11	0.335	10.92	0.586667	0.39	0.435	0.16
Adur4886_comp2_c0_seq1	226.437	202.41	6494.17	1.595	2881.08	22.65	8.115	89.955	1.17
Adur4886_comp2_c0_seq2	54.1533	35.3233	3265.78	1.055	1154.55	4.18667	1.37	53.74	0.796667
Adur48883_comp1_c0_seq2	0.656667	1.92667	4.98667	0.395	0.283333	0.12	0.505	0.16	0.39
Adur48916_comp1_c0_seq1	0.506667	0.216667	8.40333	0	3.11333	0.0333333	0.02	0.015	0.06
Adur49043_comp0_c0_seq1	0.11	0.133333	14.2133	0.09	0.06	0.03	0.155	0.035	0.0633333
Adur49234_comp0_c0_seq1	2.68333	0.24	7.48667	0.29	1.20667	0.0466667	0.05	0	0.0433333
Adur49257_comp0_c0_seq1	3.77667	1.69667	79.2067	1.925	1.93667	1.72333	1.59	1.045	2.37667
Adur49289_comp1_c1_seq1	17.1833	16.73	43.3033	4.82	17.89	0.293333	0	1.64	0.313333
Adur49395_comp0_c0_seq1	1.05667	0.88	38.5633	0.91	0.12	0.13	0.07	0.035	0.0566667
Adur50138_comp0_c0_seq1	0.106667	1.57667	337.073	4.065	0.03	0.0733333	0	0	0.0833333
Adur50249_comp0_c0_seq2	2.30333	0.946667	14.75	0.21	5.78667	0.333333	0.555	0.255	0.11
Adur50329_comp2_c0_seq2	2.79	3.62667	68.1833	1.9	3.01333	3.24	4.08	2.365	3.23667
Adur50360_comp0_c0_seq2	1.71667	2.48	37.6533	0.1	12.8567	0.196667	0.08	0.305	0
Adur50839_comp0_c0_seq1	6.36333	4.75667	107.827	3.465	9.43667	9.42667	5.975	1.295	6.29
Adur5160_comp0_c0_seq1	0	3.16667	881.97	10.56	0.07	0.303333	0.13	0.045	0.213333
Adur5161_comp3_c0_seq1	0	2.32333	1129.03	16.095	0	0	0.06	0	0
Adur5166_comp0_c0_seq1	0.0433333	3.79	988.533	11.53	0.13	0.0833333	0.11	0.02	0.13
Adur5309_comp0_c0_seq2	3.67	4.40333	132.06	1.73	2.08	2.28667	1.285	1.795	2.06333
Adur5388_comp1_c0_seq1	0.823333	14.6533	50.0767	0.1	21.9867	0.36	0.18	0.205	0.23
Adur5618_comp0_c0_seq2	57.44	55.3	137.75	23.695	49.7067	67.56	69.695	60.12	109.843
Adur6107_comp0_c0_seq1	0.89	4.77	12.4667	0.715	4.43	1.30333	0.77	0.46	0.296667
Adur6228_comp1_c0_seq1	3.85	2.22667	4.71333	2.02	2.59667	2.97667	3.265	2.455	3.59667
Adur6648_comp0_c0_seq2	8.31333	12.3767	65.44	2.15	15.8233	22.32	3.31	6.815	5.89333
Adur6748_comp0_c0_seq1	2.13667	0.313333	48.0133	2.03	1.85667	2.17	1.05	0.27	0.833333
Adur6935_comp0_c0_seq1	0.06	2.16667	550.76	6.615	0.0633333	0.14	0.125	0.01	0.236667
Adur7110_comp0_c1_seq4	4.72333	4.52333	27.6967	1.565	11.74	0.753333	3.11	1.59	2.66333
Adur721_comp0_c0_seq1	0.766667	7.09	20.5567	0.135	0.196667	0.503333	0.015	0	0
Adur7242_comp1_c0_seq2	1.48333	0.9	22.6967	0.695	0.43	0.353333	0.645	1.015	1.26667
Adur7445_comp0_c0_seq1	0.146667	4.67333	1123.14	14.665	0.1	0.0633333	0.165	0	0.356667
Adur7447_comp0_c0_seq1	0.126667	1.20667	174.33	2.025	0	0	0.045	0	0.103333
Adur7477_comp0_c0_seq1	0	0.893333	176.807	2.68	0	0.04	0	0	0.0366667
Adur7489_comp1_c0_seq4	2.15	1.68	119.713	2.09	0.606667	0.566667	1.335	0.665	1.50667
Adur7500_comp0_c0_seq2	0.12	0.14	13.5	0.715	0.01	0.12	0.1	0.11	0.146667
Adur750_comp0_c0_seq1	0.68	0.326667	19.25	0.79	2.08	3.36333	2.31	0.825	1.35333
Adur7544_comp0_c0_seq1	2.85667	7.95667	14.2567	10.45	6.70667	6.98667	4.505	2.735	3.99333
Adur8010_comp0_c0_seq1	0	0.71	224.117	3.99	0	0.0633333	0	0	0
Adur810_comp1_c0_seq1	4.94667	1.16	35.4933	1.12	1.36333	0.25	1.26	0.115	1.74333
Adur8181_comp0_c0_seq1	1.54333	1.45333	88.7067	2.315	1.05	0.876667	1.425	0.795	1.60667
Adur8535_comp0_c0_seq1	0.06	2.22333	47.32	0	17.6867	0	0	0.005	0
Adur8901_comp1_c0_seq1	2.30333	6.01667	31.1667	1.725	2.95	4.21	2.35	6.97	5.32
Adur9138_comp0_c0_seq1	0.45	2.79333	110.673	1.105	0.303333	0.116667	0.17	0.14	0.213333
Adur9324_comp1_c0_seq3	6.56	35.0967	116.683	1.41	51.59	2.35	1.575	2.18	0.613333
Adur9332_comp0_c0_seq1	1.6	1.98667	6.42	0.51	0.0766667	0.0566667	0.015	1.16	0.0366667
Adur9435_comp0_c0_seq1	0.143333	0.05	183.093	0	53.3867	0	0	0	0
Adur9435_comp1_c0_seq1	0.0866667	0	177.907	0	52.2433	0	0	0	0
Adur9461_comp0_c0_seq1	2.56	2.29333	4.51333	1.02	1.24	1.19	1.63	1.185	2.38
Adur9498_comp0_c0_seq1	4.64	19.7467	37.14	3.595	18.92	9.91333	10.715	20.995	9.08
Adur9509_comp0_c0_seq20	18.6233	21.07	39.37	13.4	9.17667	7.73333	19.06	9.7	18.3833
Adur9682_comp0_c0_seq1	12.15	18.63	97.2	1.85	45.9367	6.28333	4.08	5.44	2.91
Adur9929_comp0_c0_seq1	16.1667	2.16333	278.1	5.74	4.66667	4.37	5.97	0.915	4.98333
Adur9986_comp0_c0_seq1	0	2.78667	941.577	12.21	0.723333	0.193333	0	0.015	0.146667
Aipa10043_comp0_c0_seq1	0.89	0.223333	12.3967	0	3.75333	0	0	0.005	0.00666667
Aipa10328_comp0_c0_seq1	0	0.453333	4.95	0	0.0666667	0	0	0.045	0
Aipa10461_comp0_c0_seq1	0.123333	0.29	111.76	1.195	0.636667	2.14333	0.645	0.075	1.05
Aipa10758_comp0_c0_seq1	0	0.0633333	6.51333	0	0.303333	0	0	0	0
Aipa10774_comp0_c0_seq1	0	1.89	14.9267	0.63	0	0	0	0	0
Aipa10888_comp3_c0_seq1	0.373333	0.806667	4.28333	0	1.16333	0.04	0.115	0.04	0.103333
Aipa11291_comp0_c0_seq2	0.223333	0.783333	8.52667	0.035	2.7	0	0.025	0	0
Aipa11598_comp1_c0_seq1	7.34667	27.9567	63.03	6.615	9.85	7.55667	10.255	5.78	11.9433
Aipa11681_comp0_c0_seq1	1.72333	83.46	198.087	2.49	6.65333	0.486667	6.48	8.545	5.66
Aipa12019_comp0_c0_seq1	0.916667	0.606667	8.6	1.09	3.62	1.40333	2.23	1.805	0.0233333
Aipa12244_comp0_c0_seq4	3.63667	0.66	19.1067	2.265	8.32667	4.06667	4.605	2.365	6.42333
Aipa12499_comp1_c1_seq7	2.05	0.68	12.0567	0.245	4.98	0.61	0.37	1.175	0.633333
Aipa12796_comp0_c0_seq1	0	2.26	7.61	0	0.16	0.736667	0	1.27	0
Aipa12808_comp1_c0_seq4	1.11333	2.81667	4.43667	2.005	2.33333	2.62333	2.85	2.345	2.36333
Aipa13031_comp0_c0_seq1	0.0766667	2.57333	45.2933	0.225	21.3367	0.426667	0.055	0.11	0.146667
Aipa13105_comp1_c0_seq1	1.70667	3.35333	10.5267	1.14	3.65	6.63	4.31	5.665	4.55
Aipa13396_comp1_c0_seq3	3.52333	0.613333	6.68667	0.635	1.69	1.07667	0.79	0.215	0.246667
Aipa1345_comp0_c0_seq2	7.54667	1.99667	14.3767	2.375	4.22667	4.99667	4.185	3.04	4.72
Aipa13544_comp0_c0_seq6	16.37	14.5567	33.6433	5.505	9.46	7.13333	10.295	5.52	10.6733
Aipa13766_comp0_c0_seq1	0.05	2.96667	7.91667	0.055	0.00666667	0	0	0.01	0.01
Aipa13778_comp1_c0_seq8	0.676667	0.573333	4.41333	0.115	1.96	1.58	0.46	0.185	0
Aipa13941_comp0_c0_seq1	12.73	32.4	68.03	26.97	2.36333	3.11333	1.47	0.03	0.67
Aipa13943_comp1_c0_seq1	1.04	1.84	5.40667	0.815	1.99667	1.86	1.525	3.765	1.3
Aipa14048_comp2_c0_seq1	2.20333	3.87333	6.55	0.845	1.93667	1.54333	1.42	0.715	1.68
Aipa14053_comp1_c0_seq1	13.4467	3.01	62.21	4.43	6.15333	6.35	4.605	3.125	5.04667
Aipa14066_comp0_c0_seq1	18.0167	3.17	61.3867	2.625	7.63	6.57667	5.245	2.235	6.2
Aipa14155_comp0_c0_seq1	2.94667	11.7333	34.36	0.66	15.7867	0.686667	1.025	0.825	0.153333
Aipa14199_comp1_c0_seq1	3.61333	5.04667	15.5833	1.705	8.99333	7.22333	6.08	3.785	8.28667
Aipa14530_comp1_c0_seq1	1.37	3.80333	36.2033	0.255	15.1033	0.236667	0.84	0.445	0.46
Aipa14572_comp0_c0_seq2	3.07667	3.03333	9.18	0.615	4.48667	2.71	6.365	2.38	3.05
Aipa15008_comp0_c0_seq1	0	14.0367	2325.44	27.15	0.27	0.606667	0.215	0	0.776667
Aipa15010_comp0_c0_seq1	0.07	0.173333	22.2533	0.1	0.216667	0.116667	0.335	0.03	0.23
Aipa15226_comp0_c0_seq1	1.1	2.47667	11.5633	0.615	4.92333	0.576667	0.955	0.765	0.716667
Aipa15324_comp0_c0_seq1	1.57667	3.93	46.9067	0.38	0.733333	0.12	0	0.025	0
Aipa15619_comp0_c0_seq4	2	0.99	103.837	1.105	0.203333	0.1	0.275	0.055	0.12
Aipa15649_comp0_c0_seq1	3.03	0.226667	5.47667	0.035	0	0	0	0	0.01
Aipa15855_comp3_c0_seq6	10.4867	23.3167	45.4233	1.14	18.6467	3.87333	3.65	4.235	2.51667
Aipa16014_comp0_c0_seq1	4.09667	0.91	16.2767	0.76	1.33667	1.88333	1.1	0.485	2.45667
Aipa16046_comp0_c0_seq1	1.36667	6.54333	665.253	10.11	1.70667	1.81	0.775	0.32	1
Aipa16082_comp0_c0_seq1	0.0833333	0.09	25.35	0.34	0.0533333	0.253333	0.52	0.44	0.533333
Aipa16127_comp0_c0_seq1	2.42333	1.13	86.4367	2.745	1.89	2.34	1.35	0.53	0.616667
Aipa16166_comp0_c1_seq3	8.31333	2.71667	24.22	10.355	8.09333	9.00667	11.035	10.105	15.6633
Aipa16209_comp0_c0_seq4	11.0633	34.9567	83.84	2.215	42.44	2.55667	1.32	4.495	0.316667
Aipa16287_comp0_c0_seq1	4.93667	22.1233	108.093	2.48	3.38667	0.883333	3.795	2.565	2.55667
Aipa16370_comp0_c0_seq2	0.233333	0.926667	50.51	0.895	0.106667	0.216667	0.07	0.015	0.353333
Aipa16803_comp0_c0_seq2	0.836667	0.556667	5.59333	0.05	0.193333	0.08	0.705	0.06	0.336667
Aipa16884_comp1_c0_seq1	0.06	0.266667	4.96333	0.82	0.11	0.103333	0	0.285	0.286667
Aipa17015_comp0_c0_seq1	0.28	2.8	933.633	10.79	0.0733333	0.253333	0.425	0.07	0.753333
Aipa17107_comp0_c0_seq3	3.26667	0.143333	6.90333	1.995	1.03667	1.78333	1.67	0.695	0.586667
Aipa17137_comp0_c1_seq2	3.50667	4.19	9.52667	1.745	1.24	1.73333	0.945	0.515	1.40333
Aipa17150_comp0_c0_seq2	11.93	18.28	29.5267	5.6	9.36333	9.43667	8.05	7.395	9.72333
Aipa17224_comp0_c0_seq1	0.903333	4.59333	57.0633	1.125	1.46667	0.1	0.01	0.04	0.13
Aipa17391_comp0_c0_seq1	1.44333	1.44	4.58667	1.015	2.59333	1.96333	1.95	0.495	1.52333
Aipa17752_comp1_c0_seq2	2.36333	6.64333	13.62	0.19	0.806667	1.20667	0.175	0.395	0.323333
Aipa181_comp0_c0_seq1	0.79	2.24667	6.03667	1.29	2.03333	1.31667	0	0.13	0.0166667
Aipa18297_comp1_c0_seq1	3.24667	1.31	5.94667	0.905	0.913333	1.91667	1.63	0.705	1.39333
Aipa18475_comp0_c0_seq1	0.323333	0.0733333	11.6567	0	0	0	0.005	0	0.0233333
Aipa18492_comp0_c0_seq1	0.153333	0.0833333	6.18333	0.06	0.08	0.0733333	0	0.035	0
Aipa18650_comp0_c0_seq1	1.72667	0.0733333	9.85333	0.38	0.37	0.476667	0.655	0.07	0.57
Aipa18724_comp1_c0_seq1	0.186667	0.49	16.1767	0	6.3	0.0933333	0.4	0	0.0533333
Aipa19694_comp0_c0_seq1	1.04	0.3	14.61	0.335	0.526667	0.66	0.36	0.265	0.32
Aipa20018_comp0_c0_seq6	0.603333	0.713333	9.11667	0.11	3.43	0.0666667	0.45	0.045	0.03
Aipa20023_comp0_c0_seq1	21.8467	19.2567	81.5433	1.29	21.5367	3.71667	2.03	2.04	2.66667
Aipa20204_comp0_c0_seq2	0.27	0.04	4.26333	0	1.99	0	0	0	0
Aipa20294_comp0_c0_seq1	0	7.28667	555.883	6.24	0.14	0	0	0	0.47
Aipa20299_comp0_c0_seq1	0	0.86	266.483	1.78	0	0.163333	0	0.025	0.133333
Aipa20658_comp0_c0_seq1	0.06	0.773333	10.3233	0	3.92667	0.0933333	0	0.02	0
Aipa20672_comp0_c0_seq1	4.34	6.54333	12.1533	6.6	3.62333	3.38667	4.71	0.835	2.87
Aipa20756_comp0_c0_seq1	9.81	2.84	12.2633	1.49	1.14333	2.15667	1.195	0.37	2.06667
Aipa21046_comp0_c0_seq1	2.25667	5.92667	10.2867	1.215	0.253333	0.403333	0.07	1.59	0.126667
Aipa2115_comp0_c0_seq1	6.12667	81.0333	183.89	0.535	1.90667	1.67	1.025	0.435	0.423333
Aipa21428_comp0_c0_seq1	0	6.68333	28.78	0.165	0.01	0.07	0.125	0.03	0.04
Aipa21717_comp1_c0_seq10	4.32333	9.95	41.0767	0.56	14.0567	2.23333	2.865	1.655	1.99
Aipa21803_comp0_c0_seq5	1.42333	0.856667	5.54333	0.49	1.01	0.933333	1.48	1.34	2.38333
Aipa22128_comp0_c0_seq1	3.86	6.95667	9.44667	4.79	5.25667	7.02333	4.73	3.485	6.07
Aipa22160_comp0_c0_seq1	0.09	0.233333	13.1733	0	6	0	0	0	0
Aipa22259_comp0_c0_seq2	3.15	3.07333	13.7767	1.65	2.56	1.83333	2.145	3.05	2.71667
Aipa22301_comp0_c0_seq1	0.31	3.15333	58.9333	1.25	0.613333	0.91	0.045	0	0.183333
Aipa22322_comp0_c0_seq1	0.776667	2.24667	9.06667	0.025	4.50333	0	0.28	0.155	0.08
Aipa22424_comp1_c0_seq1	5.72	8.4	28.5333	1.505	14.7133	2.80667	5.27	2.695	3.65667
Aipa22556_comp2_c0_seq1	5.26333	1.74667	11.6967	1.57	4.79667	1.74667	3.32	0.81	2.69667
Aipa22571_comp0_c0_seq4	3.71667	2.73333	17.1667	0.705	8.15667	1.27667	2.21	1.17	1.89
Aipa22660_comp0_c0_seq1	2.58333	5.58	12	1.875	6.05	4.74667	2.89	4.12	6.64667
Aipa22742_comp1_c0_seq5	7.33	9.41	61.2167	2.045	11.9033	18.39	2.985	5.285	5.06333
Aipa22811_comp3_c0_seq2	2.17	4.39	10.81	0.335	4.81	0.413333	1.765	1.285	1.31667
Aipa22824_comp0_c0_seq1	0	0	5.25333	0	1.09333	1.55333	2.91	0.7	1.66
Aipa22994_comp1_c0_seq1	4.14333	1.11333	5.24333	2.265	2.58667	3.85333	1.94	2.47	1.93667
Aipa2321_comp1_c0_seq1	1.27333	0	4.11	0	0	0	0	0	0.0633333
Aipa23499_comp0_c0_seq1	0.696667	0.203333	5.05667	0.115	1.07	0.0566667	0	0.01	0.01
Aipa23538_comp0_c0_seq1	0.673333	1.77	9.31	0.385	0.266667	0.19	0.25	0.055	0.24
Aipa23553_comp0_c0_seq3	40.6367	66.61	86.4233	51.04	29.9267	39.0233	22.51	55.04	31.0367
Aipa23577_comp0_c0_seq1	7.28667	4.71667	83	3.05	7.04667	5.01	11.185	2.48	12.3933
Aipa23667_comp0_c0_seq1	2.33333	1.19667	9.80333	0.365	0.69	0.976667	0.055	0.05	0.05
Aipa23808_comp1_c0_seq2	38.4067	43.4867	152.01	22.01	46.1067	68.9967	63.615	46.145	99.0633
Aipa23829_comp0_c0_seq1	0.43	0.133333	5.22667	0.855	1.01	1.38	2.745	0.375	2.70667
Aipa24029_comp0_c0_seq3	0.0533333	1.53667	9.87	0	3.69	0	0	0	0
Aipa24349_comp0_c0_seq1	0.48	0.146667	99.6033	1.035	0.19	0.336667	0.18	0.2	0.54
Aipa24355_comp0_c0_seq1	0.103333	0.636667	490.197	4.675	0.03	0.116667	0	0	0.14
Aipa24625_comp1_c0_seq1	0.08	0.673333	29.2	0	0	0.103333	0.05	0.025	0.02
Aipa24625_comp1_c0_seq2	0.0733333	1.19667	17.7633	0.96	0.08	0	0	0	0
Aipa24783_comp0_c0_seq1	0.923333	0.976667	542.67	6.85	0.0566667	0.0866667	0.025	0.01	0.0933333
Aipa24932_comp3_c0_seq1	1.37667	2.5	89.3533	1.615	1.92667	1.28333	2.11	1.415	2.02333
Aipa2494_comp0_c0_seq2	1.08	14.5233	34.0133	0.43	13.6333	0.233333	0.07	0.305	0.03
Aipa24951_comp0_c0_seq1	3.43667	3.55	40.2633	0.235	14.6167	0.66	0.31	0.425	0.0666667
Aipa25157_comp0_c0_seq1	1.10333	0.173333	58.54	1.46	1.21667	1.32	0.475	0.175	0.406667
Aipa25176_comp0_c0_seq1	1.21333	0.43	7.40667	0.11	0.0333333	0	0	0	0
Aipa25412_comp0_c0_seq1	0	1.68667	361.517	4.195	0.01	0.0266667	0.025	0	0.0833333
Aipa25416_comp0_c0_seq1	0	1.21	336.81	4.405	0.01	0	0	0.02	0.07
Aipa25484_comp0_c0_seq4	22.1933	11.6533	30.12	6.67	10.6833	9.29	16.475	8.895	20.3833
Aipa2551_comp0_c0_seq1	8.09333	24.8767	36.9333	8.2	13.02	27.92	19.1	4.645	12.6333
Aipa2557_comp2_c0_seq41	1.6	2.05667	9.98333	2.48	2.01	2.66333	2.435	1.46	2.09333
Aipa2577_comp2_c0_seq2	3.98	1.12	7.22667	1.085	1.86667	2.66333	2.87	1.005	2.54667
Aipa26007_comp1_c0_seq4	0.6	2.15	7.62333	0.55	0.143333	0.32	0.135	0.495	0.35
Aipa26150_comp0_c0_seq3	16.02	21.8	231.563	14.71	38.49	26.5067	26.725	17.34	27.3133
Aipa26192_comp0_c0_seq2	2.43	3.11667	7.56667	0.24	1.75333	0.446667	1.025	1.305	0.86
Aipa26393_comp0_c0_seq1	27.18	7.16333	42.8833	16.54	7.18667	10.8867	10.63	3.75	13.65
Aipa26492_comp0_c0_seq1	0.0366667	1.21667	544.39	8.365	0	0.0366667	0.105	0	0.136667
Aipa26606_comp1_c0_seq1	0.236667	0.933333	6.26667	0.23	0.893333	0.283333	0.61	0.43	1.91333
Aipa26667_comp0_c0_seq1	0.32	0.386667	8.20667	0.445	0.933333	0.52	0.385	0.64	0.376667
Aipa27341_comp0_c0_seq1	0	0.923333	80.1467	1.33	0.1	0.123333	0	0	0
Aipa27374_comp0_c0_seq1	0.153333	1.73	86.5033	4.28	0.0366667	0	0.075	0	0.0233333
Aipa27731_comp0_c0_seq1	0.156667	0.29	5.79667	0.09	0.0466667	0	0.085	0.095	0.483333
Aipa27803_comp0_c0_seq1	15.2467	29.5733	50.8467	13.36	28.2167	18.88	19.875	24.28	17.7333
Aipa27910_comp1_c0_seq5	1.59667	0.29	4.24667	0.05	1.41667	0.08	0.37	0.41	0.19
Aipa28016_comp0_c0_seq1	0.35	0	19.86	0.665	0.31	0.226667	0.135	0.06	0.0966667
Aipa28057_comp0_c0_seq1	0	0.43	61.2233	0.8	4.94	0.316667	0.315	3.68	0.523333
Aipa28231_comp0_c0_seq1	0.556667	1.70333	570.697	7.835	2.69333	5.71	5.29	2.195	5.74667
Aipa28700_comp0_c0_seq1	0.0366667	0.37	4.12667	0	0.6	0.08	0.105	0.045	0.136667
Aipa28701_comp0_c0_seq1	0.0333333	2.30667	43.8767	0	9.68667	0.0133333	0	0.015	0
Aipa29019_comp0_c0_seq1	0.0866667	2.98	2076.85	35.76	0.04	0.393333	0.315	0.03	0.563333
Aipa29020_comp0_c0_seq1	0	4.35	2147.08	26.005	0.106667	0.433333	0.345	0	0.4
Aipa29034_comp0_c0_seq1	0.38	1.72	529.617	5.665	0.09	0	0	0	0.0966667
Aipa29035_comp0_c0_seq1	0.106667	2.86333	1810.52	22.21	0.106667	0.17	0.205	0.025	0.373333
Aipa29204_comp0_c0_seq1	13.9333	27.5433	45.3233	7.33	20.6633	32.8767	14.605	9.08	9.83
Aipa29323_comp0_c0_seq2	1.38333	2.24667	5.66	0	2.13333	0.333333	0.095	0.2	0.01
Aipa29744_comp0_c0_seq1	0.44	0.703333	14.2633	0.485	1.50667	6.48667	3.62	1.4	4.38
Aipa29809_comp1_c0_seq2	2.80333	0.933333	5.75667	1.64	1.95	0.163333	0	0.32	0
Aipa30532_comp0_c0_seq1	0.0633333	3.32	1919.43	26.855	0.323333	0.466667	0.4	0	0.66
Aipa30536_comp0_c0_seq1	3.53333	1.73	14.4233	2.14	2.14333	4.51667	5.17	1.46	5.02667
Aipa30608_comp0_c0_seq1	5.15667	10.6967	18.6867	8.71	9.48667	17.6133	9.205	8.875	9.33
Aipa30790_comp0_c0_seq1	1.37	0.1	12.8167	2.21	0.103333	0.193333	0.89	0.5	0.566667
Aipa31138_comp0_c0_seq1	6.15	16.8733	35.9733	2.09	7.74667	10.19	14.39	5.665	22.3333
Aipa31138_comp0_c1_seq1	14.09	26.52	38.9567	5.52	9.81	11.8467	15.9	8.32	22.1933
Aipa31671_comp0_c0_seq1	1.11333	9.15	20.6333	0.3	5.93333	0.593333	1.465	0.305	0.39
Aipa32227_comp0_c0_seq1	7.90667	0.123333	20.0967	0.37	0.34	0.126667	0.775	0.325	1.04
Aipa32534_comp0_c0_seq1	12.7633	5.04333	29.71	1.385	5.59667	4.09	6.305	3.465	7.33
Aipa32668_comp0_c0_seq1	0.71	0.103333	26.98	0.495	0.38	0.143333	1.935	0.055	1.07667
Aipa32764_comp0_c0_seq1	1.06667	0.666667	4.20333	0.375	0.13	0.283333	0.285	0.075	0.23
Aipa32766_comp0_c0_seq1	1.75667	20.2	41.69	0.035	0.473333	1.01667	0.08	0	0.0633333
Aipa32800_comp0_c0_seq1	0	0	8.34	0	0.0433333	0	0.03	0	0
Aipa32899_comp0_c0_seq3	1.88667	0.573333	7.02333	0.335	2.35	1.96333	2.925	0.985	2.70667
Aipa33180_comp0_c1_seq1	0	0.366667	223.02	2.025	0.00333333	0.186667	0	0	0.113333
Aipa33552_comp0_c0_seq3	3.59	5.86	13.6967	0.985	6.72667	1.65333	1.855	2.08	2.40667
Aipa33660_comp2_c0_seq1	1.46	2.12	6.45667	1.355	1.74333	2.92667	2.205	3.08	2.12667
Aipa33737_comp1_c0_seq1	0.853333	1.47	15.04	0	4.03333	1.02333	0.77	0.655	0.653333
Aipa33849_comp0_c0_seq1	0	0.21	5.05	0.245	0	0	0.08	0.185	0.0533333
Aipa34102_comp1_c0_seq1	11.5367	11.4233	64.4367	1.325	29.0933	1.11333	1.51	1.815	1.16333
Aipa3419_comp1_c0_seq1	0.366667	0.106667	4.50333	0.31	0.06	0.473333	0.25	0.685	1.15333
Aipa34262_comp1_c0_seq4	33.0667	79.5633	274.647	32.635	114.293	10.4167	25.835	11.28	16.22
Aipa34343_comp1_c0_seq3	2.72333	8.12	33.0533	1.68	12.65	3.09333	3.3	1.66	2.31667
Aipa34479_comp0_c0_seq1	0.113333	0.766667	506.627	6.24	0.2	0.0233333	0	0	0.133333
Aipa35089_comp0_c0_seq3	2.33	0.703333	21.18	1.205	0.663333	0.72	0.995	1.115	1.5
Aipa3525_comp0_c0_seq1	0.29	0.226667	6.05667	0	0	0.0233333	0	0	0.253333
Aipa35766_comp0_c0_seq2	2.28333	12.29	23.98	0.405	0.243333	0	0.06	0.055	0.0233333
Aipa35818_comp0_c0_seq3	0.496667	0.233333	53.08	1.115	0.86	3.61667	1.475	0.275	2.42
Aipa35864_comp0_c0_seq6	0.0933333	0.02	5.5	0.055	0.0133333	0	0.185	0.015	0.566667
Aipa36008_comp0_c0_seq1	4.3	9.65667	58.8133	2.56	3.61333	2.03667	5.295	1.74	7.95333
Aipa36211_comp0_c0_seq4	1.90667	0.27	14.2467	0.025	7.06	1.62	0.35	1.765	1.27333
Aipa36561_comp0_c0_seq1	0.206667	0.0633333	17.69	0.08	1.07	0.02	0	0.035	0.0566667
Aipa36948_comp0_c0_seq1	1.24	1.67	7.57333	2.815	3.71	6.15667	1.375	6.84	0.106667
Aipa37102_comp1_c0_seq6	2.27667	5.08667	35.23	0.185	14.2867	2.30333	1.795	1.51	1.89667
Aipa37102_comp2_c0_seq2	9.25333	25.8267	60.5067	3.57	27.6633	6.39	7.99	7.255	8.43
Aipa37217_comp0_c0_seq3	5.25	2.56667	22.3833	2.29	6.74	1.67	3.905	3.07	1.02333
Aipa37366_comp0_c0_seq1	2.9	1.58667	4.55333	1.8	1.61	2.19667	3.085	2.6	2.46
Aipa37559_comp0_c0_seq2	0.49	0.206667	9.73333	0.455	0.106667	0.113333	0.62	0.095	0.57
Aipa37699_comp0_c0_seq1	0.03	0.0333333	4.95667	0.06	0	0.0733333	0	0	0.04
Aipa3778_comp0_c0_seq2	1.09	1.32667	5.28333	0.555	2.53667	0.743333	2.3	1.295	1.50333
Aipa37813_comp0_c0_seq1	0.606667	0	5.92	0.185	0.686667	0.273333	0.225	0.915	0.116667
Aipa38063_comp1_c0_seq1	0.346667	1.62667	5.97333	0.06	2.52667	0.31	0.83	1.795	0.876667
Aipa38083_comp0_c0_seq1	10.13	8.66333	38.5733	5.965	7.95333	9.85	7.39	4.05	6.53333
Aipa38262_comp3_c0_seq5	15.6467	15.5733	283.29	3.135	130.703	18.92	7.745	5.61	3.04667
Aipa38516_comp0_c0_seq2	2.74667	1.91	5.15667	0.18	0.966667	0	0.575	0.12	0.306667
Aipa3866_comp0_c0_seq1	0.0366667	0.213333	4.26	0.06	0	0.0366667	0.025	0	0
Aipa39172_comp0_c0_seq1	0.243333	3.43333	45.0867	0.64	4.89333	12.28	10.195	9.295	16.1733
Aipa39202_comp2_c0_seq2	3.88667	3.58667	33.9733	0.155	15.8	0.376667	0.34	0.955	0.0366667
Aipa39399_comp0_c0_seq1	0.443333	0.74	5.35667	0.185	0.253333	0.143333	0.475	0.025	0.226667
Aipa39647_comp2_c0_seq1	0.706667	0.88	4.04	0.205	0.0433333	0.29	0.39	0.115	0.203333
Aipa40161_comp0_c0_seq1	2.69333	4.59667	14.59	1.065	3.15667	1.96	2.19	0.5	2.20667
Aipa40381_comp0_c0_seq2	0.25	1.17333	583.19	8.49	0.0266667	0.256667	0.135	0.015	0.146667
Aipa4050_comp0_c0_seq1	0	1.20333	535.413	7.715	0.0966667	0.0766667	0.165	0	0.166667
Aipa41066_comp0_c0_seq1	0.176667	0.0633333	5.47	0	2.41	0.16	0	0	0
Aipa41144_comp0_c0_seq12	0.673333	0.11	5.38667	0.05	1.46667	0.126667	0.44	0.025	0.12
Aipa41329_comp0_c0_seq1	0.3	0.2	28.2233	0.35	0.236667	0.263333	0.115	0.23	0.166667
Aipa41375_comp0_c0_seq1	0.453333	0.946667	5.78	0.145	0.123333	0.186667	0.07	0.135	0.0166667
Aipa41450_comp0_c0_seq1	6.19667	12.0733	92.05	3.04	34.5233	3.58	7.47	3.9	6.48333
Aipa41657_comp0_c0_seq1	0.156667	1.92	61.5967	0	21.5333	0	0	0.09	0
Aipa41810_comp0_c0_seq1	0	0.52	118.86	1.7	0.0733333	0.23	0	0	0
Aipa41833_comp0_c0_seq3	0.233333	0.21	48.34	0.27	0.483333	0.883333	0.26	0.455	0.263333
Aipa41956_comp1_c0_seq1	5.91333	15.08	27.2433	2.645	15.1467	4.53	4.495	4.015	5.34667
Aipa42013_comp0_c0_seq1	1.71333	4.49	26.2633	1.425	3.55333	3.09667	1.855	6.155	4.89
Aipa42071_comp1_c0_seq1	9.01667	8.18	17.07	3.155	6.07	7.27667	5.22	3.245	5.46333
Aipa42153_comp3_c0_seq3	0.38	0.166667	4.38	0	0.146667	0.0733333	0	0.07	0
Aipa42172_comp0_c0_seq1	0.0833333	0.176667	228.223	0.025	44.1567	0	0	0.02	0
Aipa42277_comp0_c0_seq1	0.0466667	1.71333	575.197	7.52	0.0333333	0.0966667	0.205	0.02	0.153333
Aipa42279_comp0_c0_seq1	0	2.89	573.633	6.575	0.03	0	0	0	0.113333
Aipa4227_comp0_c0_seq1	4.01333	0.226667	229.147	3.855	0.163333	0.313333	0	0.07	0
Aipa42280_comp0_c0_seq1	0	0.76	700.747	4.4	0.136667	0.236667	0	0.045	0.31
Aipa42280_comp0_c0_seq2	0	1.81333	967.427	12.86	0.04	0.0533333	0.15	0.025	0.246667
Aipa42431_comp0_c0_seq1	0.413333	0.463333	46.08	1.03	0.383333	0.0633333	0.07	0.035	0.05
Aipa42874_comp0_c0_seq2	0.91	0.86	6.17333	0.125	2.16333	0.363333	0.515	1.955	1.43667
Aipa42935_comp0_c0_seq4	6.84	9.55333	16.1733	3.36	6.15667	4.38333	4.895	4.03	6.89
Aipa43721_comp1_c0_seq1	26.4733	10.1333	376.31	12.055	21.22	38.3867	26.11	33.56	49.4133
Aipa43896_comp0_c0_seq2	12.5767	4.04667	19.4867	3.885	7.74	10.0333	13.15	6.945	13.77
Aipa43897_comp0_c1_seq1	0.406667	0.213333	6.67333	0	0.0933333	0.0733333	0	0.05	0.133333
Aipa4395_comp0_c0_seq1	2.16667	0.803333	4.29333	0.525	1.10667	1.58667	1.64	0.78	1.44667
Aipa43968_comp0_c1_seq2	1.94	6.55333	31.1767	1.995	2.57667	3.30667	4.615	10.395	7.94333
Aipa43970_comp0_c0_seq2	15.4133	21.2	35.7333	15.855	15.8667	19.3033	21.555	15.23	24.2967
Aipa43993_comp1_c0_seq2	13.1367	30.64	87.4	3.485	41.3933	9.91667	12.185	18.62	22.42
Aipa44022_comp0_c0_seq2	10.53	20.7833	50.6167	3.495	27.3533	7.24667	9.15	4.94	7.90667
Aipa44025_comp0_c0_seq1	0.66	0.363333	17.3167	0	0	0	0	0.095	0
Aipa44121_comp0_c0_seq1	3.33	0.286667	10.3167	1.3	1.62	1.40333	0.955	0.47	0.49
Aipa44123_comp0_c0_seq1	0	0.646667	255.787	2.48	0.0933333	0	0.09	0	0.16
[truncated: 1,003 more rows]

## Sheet: RN-III GO
sample	population	pvalue	p-adjusted	RN-III: upregulation in gynoecium	Pathway groups
[truncated: 201 more rows]

[truncated: 12 more sheets: RN-IV, RN-IV GO, RN-V, RN-V GO, RN-VI, RN-VI GO, RN-VII, RN-VII GO, RN-VIII, RN-VIII GO, RN-IX, RN-IX GO]
