# Supplementary material for: A Developmental Transcriptome Map for Allotetraploid Arachis hypogaea
Source: Front Plant Sci. 2016 Sep 30;7:1446. doi: 10.3389/fpls.2016.01446 (PMC5043296; doi:10.3389/fpls.2016.01446)
Supplement: Supplementary file 10 [file Table10.XLSX]

## Sheet: SN-I
Table S10. Seed development gene co-expression networks. Transcript ID and expression (FPKM) in each vegetative network and GO term enrichment of each network. Genes and expression are in sheets labeled with network number. Sheets with GO enrichment for each network labeleb with network number and "GO."
Gene	Pt5.Per	Pt5.Sd	Pt6.Per	Pt6.Sd	Pt7.Sd	Pt8.Sd	Pt10.Sd
Adur10005_comp2_c0_seq3	10.1467	3.39	24.7633	5.05	5.28	2.165	0.645
Adur10008_comp0_c1_seq1	9.54333	8.015	13.77	8.24	6.205	4.205	5.97
Adur10032_comp0_c0_seq1	4.69333	1.64	9.58667	1.01	0.41	0	0.05
Adur10032_comp0_c1_seq2	2.6	1.23	4.40667	0.86	0.19	0.01	0.055
Adur10080_comp0_c1_seq5	7.83667	5.825	11.8933	7.065	4.335	3.22	2.615
Adur10081_comp0_c0_seq4	4.53667	3.24	5.97	2.525	1.49	1.775	1.915
Adur10090_comp0_c0_seq1	25.58	22.335	28.37	18.265	14.245	12.805	18.645
Adur10179_comp0_c0_seq1	3.34	0.21	8.14	0.23	0.225	0	0.115
Adur10180_comp1_c0_seq1	5.39333	1.355	5.79667	2	1.535	2.185	2.35
Adur10194_comp0_c0_seq2	3.37333	3.28	4.88333	3.23	2.435	2.81	1.755
Adur10272_comp0_c0_seq1	137.773	15.93	154.813	22.21	8.99	4.975	3.16
Adur10285_comp0_c0_seq1	3.01	0	4.41333	0.02	0.04	0	0
Adur10412_comp0_c1_seq2	9.45667	8.405	13.8833	10.395	8.04	6.045	9.605
Adur10447_comp2_c0_seq1	8.62333	1.33	16.53	1.06	1.81	2.06	1.615
Adur1047_comp0_c0_seq1	6.37333	0	10.9833	0.07	0	0	0
Adur10499_comp1_c0_seq3	26.9633	10.525	32.8733	15.005	9.54	3.92	2.85
Adur10517_comp0_c0_seq2	28.2833	12.875	47.19	14.355	1.795	0.18	0
Adur10534_comp0_c0_seq1	4.18667	0.87	5.11333	0.935	1.05	0.595	0.81
Adur10561_comp0_c0_seq1	17.5533	9.395	24.2633	10.03	7.47	1.55	1.945
Adur10571_comp0_c0_seq1	197.893	52.68	229.153	41.645	45.645	16.21	3.87
Adur10687_comp0_c0_seq1	15.0867	4.465	24.2467	5.91	9.61	4.05	3.235
Adur10694_comp1_c0_seq1	6.26333	4.08	7.98667	3.78	6.77	4.21	1.02
Adur10700_comp1_c0_seq2	1.22333	0.215	5.43667	0.14	0.035	0	0
Adur10703_comp0_c0_seq1	7.29333	1.085	8.53333	1.42	1.535	2.475	1.325
Adur10703_comp0_c1_seq1	8.98333	0.79	10.98	1.485	1.8	1.83	1.01
Adur10706_comp0_c0_seq1	4.36	0.84	33.4267	0.54	2.17	0.93	0.175
Adur10707_comp0_c0_seq1	3.84333	1.245	6.32	1.14	1.43	1.675	2.81
Adur10709_comp0_c0_seq1	4.39667	0.785	24.5567	0.44	1.125	0.25	0
Adur10709_comp1_c0_seq1	5.63333	0.925	39.3133	0.645	1.555	0.655	0.045
Adur10712_comp0_c0_seq1	2.24667	0.395	10.8867	0.245	0.72	0.195	0
Adur10762_comp0_c0_seq1	3.01	1.22	4.16333	0.58	0.265	0	0
Adur10764_comp1_c0_seq1	4.10333	0	5.57667	0.16	0.06	0	0
Adur10807_comp0_c0_seq2	9.13667	1.745	12.3233	2.035	2.1	1.16	0.365
Adur10811_comp1_c0_seq9	3.30667	0.11	5.78667	0.18	0.12	0.055	0.985
Adur10819_comp0_c0_seq1	80.6767	11.41	104.737	13.91	7.84	6.03	6.845
Adur10839_comp0_c0_seq1	6.13333	1.595	8.94	2.505	1.07	0.26	0.27
Adur10845_comp0_c0_seq1	21.9933	10.625	25.5433	9.925	7.6	2.43	2.91
Adur10862_comp0_c0_seq1	18.4567	0.74	27.3367	1.01	1.125	0.225	0.505
Adur10870_comp2_c0_seq1	6.01667	0.965	7.73333	0.63	0.12	0.03	0.105
Adur10911_comp0_c0_seq9	10.5567	9.015	15.2067	8.565	5.68	5.35	7.7
Adur10914_comp0_c0_seq1	17.8033	4.4	29.7267	3.59	5.79	1.865	1.14
Adur11083_comp0_c0_seq1	30.8467	13.605	35.92	13.23	9.525	4.25	3.315
Adur11103_comp0_c0_seq1	31.7733	2.72	53.0067	3.97	8.02	0.995	0.28
Adur11138_comp1_c0_seq1	7.19	0.505	10.9933	0.97	0.555	0.45	0.88
Adur1115_comp1_c0_seq1	67.75	26.5	81.6033	24.225	17.995	18.85	24.16
Adur1115_comp1_c0_seq9	106.637	61.1	120.583	50.43	37.565	28.585	33.965
Adur11161_comp0_c0_seq2	767.313	264.535	834.527	518.81	216.185	149.8	516.605
Adur11171_comp0_c0_seq1	12.0067	3.585	15.2067	4.61	4.165	3.55	4.315
Adur11175_comp2_c0_seq2	10.02	8.875	11.28	7.97	6.885	7.49	6.905
Adur11474_comp0_c0_seq1	48.79	28.68	58.4367	26.86	18.5	18.625	26.755
Adur11479_comp0_c0_seq1	25.79	29.16	86.7467	41.555	43.04	27.935	9.42
Adur11486_comp0_c0_seq1	8.28333	8.32	19.6133	6.63	7.8	1.64	0.145
Adur11494_comp0_c0_seq1	12.9833	1.83	17.9133	2.885	1.345	0.27	0.135
Adur11499_comp0_c0_seq1	6.19	0.635	11.4633	1.66	0.4	0.38	0
Adur11513_comp0_c0_seq4	19.7467	5.95	31.28	6.115	4.21	3.22	4.62
Adur11586_comp0_c0_seq1	12.61	3.91	32.5267	2.9	4.785	5.14	4.13
Adur11597_comp0_c0_seq5	6.86	3.415	10.3833	3.175	2.14	0.925	0.52
Adur11655_comp0_c0_seq1	2.66333	3.085	12.8167	2.125	1.925	1.325	0.39
Adur11700_comp0_c0_seq1	8.58	3.08	10.2733	2.685	1.82	1.25	1.155
Adur11905_comp0_c1_seq1	353.583	222.155	406.49	219.22	154.335	125.745	260.31
Adur12014_comp0_c0_seq1	10.71	1.615	12.03	1.13	0.76	0.845	1.405
Adur12020_comp1_c0_seq2	49.94	0.53	75.5667	0.69	1.37	0.025	0.515
Adur12022_comp0_c0_seq1	9.34667	5.715	10.56	5.08	4.05	2.705	3.38
Adur12036_comp0_c0_seq3	11.4567	8.905	14.1767	8.175	7.64	6.47	4.61
Adur12045_comp0_c0_seq1	10.02	3.09	13.4133	4.735	6.6	2.945	1.535
Adur12093_comp1_c0_seq1	26.2867	6.145	52.9633	13.075	7.98	4.615	6.515
Adur12106_comp0_c0_seq1	12.8567	1.915	18.0867	4.545	1.235	0.305	0.14
Adur12112_comp1_c0_seq1	18.22	1.07	27.0433	1.225	1.205	0.185	1.81
Adur12132_comp0_c0_seq1	8.92	2.03	10.67	2.685	3.265	1.695	1.005
Adur1221_comp0_c0_seq2	10.2333	3.6	12.51	4.18	4.515	5.365	3.665
Adur12230_comp0_c0_seq1	0.94	0.16	5.07333	0.205	2.4	4.275	1.955
Adur12252_comp2_c0_seq2	37.67	5.51	48.8967	6.09	4.07	0.585	1.81
Adur12255_comp1_c0_seq1	12.6433	9.975	14.0333	9.88	7.355	8.075	8
Adur12377_comp0_c0_seq1	57.3633	19.195	65.4667	14.75	10.805	4.895	0.4
Adur12399_comp1_c0_seq5	13.4	11.305	14.9667	9.47	8.615	9.405	10.91
Adur12412_comp0_c0_seq1	14.02	0.04	68.59	0	0.025	0.08	0.72
Adur12416_comp1_c0_seq2	29.3367	1.495	46.5567	3.275	3.775	3.135	2.205
Adur12467_comp1_c0_seq2	18.8833	5.84	27.5933	8.37	5.22	1.58	0.795
Adur12470_comp2_c0_seq2	3.45667	0.55	9.39333	0.22	0	0.025	0
Adur12511_comp1_c0_seq1	10.2233	4.035	12.1733	4.325	3.835	2.49	2.08
Adur12516_comp0_c0_seq2	60.7267	6.895	80.4567	10.69	14.71	4.47	3.905
Adur12561_comp0_c0_seq1	436.07	70.61	680.663	87.35	102.395	20.325	19.275
Adur1257_comp0_c0_seq1	6.12333	3.36	6.75667	2.99	2.56	1.82	1.4
Adur12619_comp0_c0_seq2	9.48333	2.55	12.6133	2.68	1.57	2.6	2.495
Adur12628_comp0_c0_seq1	56.8933	12.28	66.37	11.325	8.575	0.81	0.175
Adur12712_comp0_c0_seq3	75.9333	13.935	105.167	11.075	17.615	3.305	0.825
Adur12748_comp0_c0_seq1	3.60333	2.82	8.87667	4.5	6.95	7.375	1.61
Adur12755_comp0_c0_seq1	14.76	4.295	18.9033	4.055	3.365	2.35	2.15
Adur1277_comp0_c1_seq2	10.0267	2.15	12.6433	1.935	1.77	1.72	3.32
Adur12854_comp0_c0_seq1	10.05	0.82	18.4133	0.92	0.51	0.035	0.175
Adur12878_comp0_c0_seq2	61.6133	44.545	82.1633	36.425	39.085	8.115	10.675
Adur12934_comp0_c0_seq1	12.46	1.525	14.3267	0.395	0.06	0	0
Adur12976_comp1_c0_seq4	20.9433	10.23	30.54	12.16	10.485	7.535	9.56
Adur12999_comp0_c0_seq1	6.11	2.77	6.97333	3.395	1.87	1.335	2.86
Adur13145_comp0_c0_seq2	6.19	5.125	11.14	6.23	6.27	5.96	5.175
Adur13152_comp0_c0_seq1	14.4067	12.47	14.5767	10.715	13.345	16.295	7.465
Adur13247_comp0_c0_seq1	13.33	6.68	18.57	4.465	3.855	3.155	2.035
Adur13270_comp0_c0_seq1	100.493	69.145	148.45	54.84	45.35	38.055	16.445
Adur13280_comp1_c0_seq3	14.73	4.785	17.5733	4.765	3.7	1.97	2.58
Adur13287_comp2_c0_seq1	26.41	16.885	33.1167	14.185	9.95	7.28	5.745
Adur13295_comp0_c0_seq2	107.697	12.44	123.327	11.89	10.315	5.245	15.115
Adur13299_comp0_c0_seq1	152.557	12.035	186.763	18.39	11.965	4.215	5.03
Adur13308_comp0_c0_seq1	28.5033	13.31	38.1133	17.995	8.665	6.345	5.905
Adur13317_comp0_c0_seq2	5.97333	0	9.15667	0.2	0.49	0.35	0.19
Adur13516_comp0_c0_seq1	6.12333	2.44	9.24333	2.02	1.725	0	0.025
Adur13531_comp0_c0_seq4	14.21	8.81	24.3267	5.82	4.78	3.52	2.79
Adur13534_comp0_c0_seq1	11.9667	9.82	21.2467	6.115	4.045	1.285	0.045
Adur13541_comp0_c0_seq2	6.32333	1.44	9.30667	1.03	1.88	2.18	2.67
Adur13544_comp0_c0_seq1	16.3333	0.155	23.0533	0.88	0.365	0.135	0.145
Adur1367_comp0_c0_seq3	54.3967	21.97	68.4233	42.05	20.36	3.945	3.51
Adur13752_comp0_c0_seq2	15.0033	10.525	23.5667	8.78	9.125	9.745	11.805
Adur13776_comp0_c0_seq1	4.60333	3.44	9.88	4.72	4.855	2.2	1.31
Adur13790_comp1_c0_seq2	86.8133	10.33	112.263	16.14	12.16	3.785	5.595
Adur13798_comp0_c2_seq1	1.78667	1.935	5.08333	1.23	0.725	0.685	0.685
Adur13820_comp0_c0_seq1	45.0467	6.41	64.8467	5.74	10.61	1.73	0.175
Adur13821_comp0_c0_seq3	5.53667	2.475	6.91	3.685	3.85	2.395	2.685
Adur13822_comp0_c0_seq8	4.98667	2.12	6.37667	3.25	2.67	2.01	2.21
Adur13855_comp0_c0_seq1	10.42	6.265	11.9367	6.62	3.87	2.86	3.595
Adur13914_comp0_c0_seq1	32.54	16.135	50.2233	16.97	10.785	11.005	28.855
Adur13942_comp1_c0_seq1	13.34	2.945	36.3667	4.285	6.37	2.165	0.67
Adur13945_comp0_c0_seq3	29.4133	15.25	35.7767	15.255	12.32	10.705	6.55
Adur13948_comp0_c0_seq2	6.94667	2.945	7.65667	2.435	2.595	2.595	1.47
Adur13986_comp1_c0_seq1	15.51	6.565	19.6233	8.55	4.355	3.365	2.915
Adur14134_comp0_c0_seq1	28.3533	4.525	41.3333	2.88	2.415	4.735	12.235
Adur14209_comp0_c0_seq1	6.38333	0.41	9.81	0.795	0.59	0.45	0.18
Adur14309_comp0_c0_seq3	4.38	0	76.3967	0.025	0	0	0
Adur14324_comp0_c0_seq1	34.8	15.85	39.08	16.75	10.37	3.715	2.43
Adur14356_comp1_c0_seq1	3.57667	3.13	4.61333	2.6	2.33	2.775	2.525
Adur14392_comp0_c0_seq27	5.71	3.97	6.42	3.65	2.55	1.86	2.675
Adur14503_comp0_c0_seq3	12.63	4.355	14.7267	5.73	4.93	3.54	4.46
Adur1451_comp0_c0_seq1	4.09333	0.09	5.76333	0.085	0.055	0	0.035
Adur14577_comp0_c0_seq4	11.3833	0.28	22.64	0.655	1.15	0.56	0.32
Adur14584_comp1_c0_seq1	3.82333	0.105	6.26	0.21	0.11	0.025	0.045
Adur145_comp2_c0_seq1	5.5	3.51	9.35	4.425	4.47	1.9	0.73
Adur145_comp4_c0_seq3	5.25667	2.34	8.77	3.215	2.73	1.385	1.065
Adur14654_comp0_c0_seq1	29.9133	26.825	43.7	25.38	21.54	26.89	26.79
Adur14656_comp0_c0_seq1	15.9233	12.82	20.2367	17.87	13.81	11.735	11.72
Adur14663_comp1_c1_seq1	126.827	26.93	206.89	34.715	25.92	22.075	24.48
Adur14693_comp0_c0_seq1	25.4767	18.27	27.67	16.61	12.86	12.185	9.775
Adur14706_comp0_c0_seq1	51.46	6.425	91.8067	4.72	12.76	2.13	0.545
Adur14763_comp0_c0_seq1	19.8933	15.62	25.5867	15.295	15.38	12.955	9.34
Adur14765_comp2_c0_seq1	3.62333	3.07	4.69	2.24	2.17	2.865	2.265
Adur14766_comp0_c0_seq3	39.3667	0.13	66.3267	0.45	0.13	0.35	1.72
Adur14803_comp0_c0_seq1	35.3533	0.66	57.51	0.875	2.785	0.24	0.11
Adur14822_comp0_c0_seq1	76.7833	19.4	95.5433	13.505	7.655	4.27	3.165
Adur14828_comp0_c0_seq3	63.7067	6.075	84.01	12.765	8.81	1.625	0.935
Adur14893_comp0_c0_seq2	47.8133	48.47	73.59	42.455	44.77	32.48	23.585
Adur14953_comp0_c1_seq1	27.3633	2.25	34.9933	4	2.35	0.695	1.925
Adur15104_comp0_c0_seq6	17.6767	11.34	19.63	12.06	10.07	14.525	3.125
Adur15193_comp0_c0_seq1	8.29	2.47	11.37	2.115	0.5	0	0
Adur15210_comp1_c0_seq1	29.14	15.385	45.79	14.015	9.185	5.29	2.215
Adur15210_comp5_c0_seq1	18.1467	6.425	53.0433	6.59	9.35	3.565	3.195
Adur15240_comp0_c0_seq1	5.22	7.025	12.76	6.35	7.66	6.24	2.44
Adur15249_comp0_c0_seq1	43.1733	5.295	58.72	8.595	7.96	4.38	4.08
Adur15258_comp0_c0_seq1	3.34667	1.39	5.03333	2.36	1.35	0.08	0.09
Adur15270_comp0_c0_seq1	19.77	0.305	23.2667	0.22	0.235	0.04	0
Adur15277_comp0_c0_seq1	28.7233	0.59	36.1333	2.025	0.675	0.805	5.05
Adur15282_comp0_c0_seq7	10	3.2	13.0133	3.99	2.6	2.335	3.1
Adur15297_comp0_c0_seq6	37.2267	4.865	44.89	10.175	4.5	1.22	2.205
Adur15328_comp0_c0_seq1	14.1267	0.905	17.9733	0.805	1.165	0.285	0.85
Adur15341_comp1_c0_seq20	3.32	1.295	5.21	1.485	1.58	1.195	0.97
Adur15341_comp2_c0_seq1	2.97667	0.44	4.9	0.33	0.475	0.775	0.84
Adur15345_comp2_c0_seq1	20.73	10.95	27.3333	9.905	8.285	8.265	8.905
Adur15359_comp2_c0_seq1	61.4833	2.995	73.6967	14.55	3.11	2.025	10.37
Adur15391_comp0_c0_seq3	13.1333	0.175	23.0733	0.795	0.255	0.29	1.955
Adur15391_comp4_c0_seq1	9.97333	0.585	11.8	1.05	0.25	0.31	2.72
Adur15391_comp5_c0_seq1	8.33667	0.225	15.0567	0.945	0.305	0.245	1.925
Adur15402_comp0_c0_seq5	7.10333	2.77	8.27333	2.405	0.895	0.175	0.655
Adur15433_comp0_c0_seq5	16.5967	1.065	28.7233	1.41	0.1	0	0
Adur15465_comp0_c0_seq1	64.0233	2.39	94.3433	1.69	4.975	0.06	0.085
Adur15500_comp0_c1_seq7	5.34333	0.515	7.65667	0.735	0.56	0.23	0.085
Adur15508_comp0_c0_seq1	49.6567	27.465	64.08	22.615	23.045	23.845	7.71
Adur15544_comp0_c0_seq1	1.25	0.41	4.61333	0.385	1.175	0.93	0
Adur15603_comp1_c0_seq1	2.84333	0.315	5.34667	0.185	0.445	0.11	1.575
Adur15605_comp0_c0_seq1	6.55333	4.03	7.58333	5.805	6.26	4.35	1.19
Adur15755_comp1_c0_seq2	9.75333	6.3	13.66	5.225	5.66	3.33	1.68
Adur15785_comp0_c0_seq1	6.33	1.415	7.80667	1.285	0.725	0	0.02
Adur15901_comp0_c0_seq1	11	0.315	17.6833	0.345	0.115	0.05	0.785
Adur16024_comp0_c0_seq1	5.42333	0.19	6.05	0.59	0.15	0.415	0.325
Adur16079_comp1_c0_seq1	20.38	8.45	30.4033	22.135	17.1	11.235	7.15
Adur16215_comp0_c0_seq1	41.9133	6.825	69.0067	7.405	7.55	5.165	5.525
Adur16251_comp0_c0_seq2	26.0167	8.075	30.2867	10.185	5.07	1.81	2.025
Adur16266_comp0_c0_seq1	4.12667	0.4	4.78	1.01	0.135	0.11	0.1
Adur16350_comp0_c0_seq1	1.93333	0.1	5.28333	0.185	0	0	0.29
Adur16351_comp0_c0_seq1	49.1667	18.265	78.9933	17.545	10.51	4.16	3.36
Adur16353_comp0_c0_seq4	5.05667	5.405	7.38	4.75	3.675	4.105	3.28
Adur16369_comp0_c0_seq1	6.83333	0.52	12.7767	0.315	0.175	0	0.085
Adur1637_comp0_c0_seq2	3.18667	1.805	6.65333	1.845	2.06	1.275	0.99
Adur16396_comp1_c0_seq1	89.6667	18.225	98.5833	21.285	16.005	8.04	20.835
Adur16397_comp0_c0_seq1	2.33333	0.075	6.63333	0.91	0.34	0.015	0.095
Adur16438_comp0_c0_seq2	72.0233	45.77	115.93	44.245	23.455	14.265	14.96
Adur16452_comp0_c0_seq1	3.17333	2.635	4.05	1.48	0.63	0.61	2.255
Adur1650_comp0_c0_seq1	419.723	57.225	635.48	77.205	41.82	15.93	13.87
Adur16547_comp1_c0_seq1	10.5333	7.985	13.8767	9.73	7.98	11.365	8.125
Adur16607_comp0_c0_seq2	0.923333	0.045	8.43	0.04	0.015	0	0
Adur16621_comp0_c0_seq1	0.61	0	4.79333	0	0	0	0
Adur16624_comp0_c0_seq2	117.37	13.86	150.017	14.785	20.64	5.805	8.79
Adur16652_comp0_c0_seq1	33.6467	17.84	46.8167	19.435	25.23	22.885	33.37
Adur16686_comp1_c0_seq3	26.3967	9	31.1067	7.175	6.455	6.345	5.255
Adur1672_comp0_c0_seq3	13.05	3.365	15.03	6.6	2.47	2.61	1.125
Adur16767_comp1_c0_seq3	3.56667	2.95	6.75	3.81	2.79	3.605	1.925
Adur16812_comp0_c0_seq1	9.52	7.355	13.2633	5.17	3.89	1.225	1.205
Adur16849_comp1_c0_seq1	9.87667	1.775	10.9967	1.065	0.94	0.78	0.53
Adur16870_comp0_c0_seq1	16.8567	10.51	30.1433	10.505	11.355	3.09	0.64
Adur16872_comp1_c0_seq1	15.47	8.64	26.9867	11.705	5	2.455	2.125
Adur16876_comp3_c0_seq1	6.57333	0.48	8.65	0.725	0.205	0.14	0
Adur16991_comp0_c0_seq1	5.69333	0.025	13.5267	0.285	0.02	0	0
Adur17003_comp0_c0_seq1	21.0367	7.555	26.8533	8.225	7.255	5.05	3.29
Adur17003_comp0_c1_seq1	11.8267	3.58	15.74	4.915	3.78	2.515	3.11
Adur17071_comp1_c0_seq1	3.58333	1.135	4.19667	0.61	0.305	0.075	0
Adur17072_comp1_c0_seq1	69.8233	18.485	78.8333	18.605	7.585	2.385	5.135
Adur17084_comp0_c0_seq2	7.39333	4.74	10.74	4.455	6.44	6.26	4.04
Adur17106_comp0_c0_seq1	5.86667	3.745	8.11	1.545	2.125	2.735	0.06
Adur17155_comp0_c0_seq1	3.71	1.16	4.33333	1.02	0.63	0.26	0.245
Adur17183_comp1_c0_seq1	59.4233	10.78	87.0667	14.18	12.71	3.895	1.52
Adur17392_comp1_c0_seq4	5.6	2.64	6.83	2.4	1.535	1.35	1.61
Adur173_comp0_c0_seq6	3.77	2.485	6.37667	3.78	2.875	1.38	1.02
Adur173_comp1_c0_seq1	3.77	2.99	6.92	3.47	3.835	1.595	1.025
Adur17469_comp0_c0_seq2	19.9067	2.765	37.9267	3.61	4.49	0.925	0.415
Adur1747_comp1_c0_seq25	1.60333	0.075	5.09	0.125	0.14	0	0.205
Adur17550_comp0_c0_seq1	17.7067	2.2	26.34	1.565	2.995	0.45	0.775
Adur17582_comp0_c0_seq1	8.98333	9.685	13.7633	4.11	3.54	1.81	4.31
Adur17658_comp0_c0_seq1	3.76	0.075	5.68333	0.085	0.1	0.105	0.485
Adur17668_comp1_c1_seq2	5.01333	3.815	6.67	4.675	3.04	2.9	1.755
Adur17743_comp0_c0_seq3	197.16	43.4	263.003	48.365	38.155	13.725	10.105
Adur17776_comp0_c0_seq2	34.4533	3.135	45.28	5.215	6.3	7.12	6.885
Adur17791_comp0_c0_seq1	4.42667	1.01	7.51333	1.33	0.985	0.25	0.045
Adur17796_comp0_c0_seq1	26.96	3.34	38.64	5.82	3.345	0.26	0.79
Adur17820_comp0_c0_seq1	15.9633	0.205	24.81	0.555	1.69	0.275	0.41
Adur17869_comp0_c0_seq1	5.49667	1.435	7.72333	2.435	0.235	0	0.39
Adur17877_comp0_c0_seq1	74.8233	1.66	110.663	3.865	3.365	0.39	4.465
Adur17950_comp0_c0_seq1	13.91	3.745	20.49	2.935	0.545	0.525	0.58
Adur18014_comp0_c0_seq1	7.93667	0.36	9.08667	0.13	0.215	0.345	0.13
Adur18017_comp1_c0_seq1	3.89667	2.15	8.05	3.525	1.275	0.69	0.47
Adur18053_comp0_c0_seq1	113.117	34.74	129.59	33.155	24.075	9.14	6.59
Adur18075_comp0_c0_seq1	10.3267	0.035	22.2067	0.055	0	0.045	0.075
Adur18076_comp0_c0_seq1	14.5667	10.725	16.24	11.1	9.27	7.345	6.73
Adur18087_comp0_c0_seq1	2.38333	2.04	10.0633	2.1	0.48	0.05	0
Adur18227_comp0_c0_seq1	33.0067	15.91	39.43	18.715	10.04	4.87	3.33
Adur18307_comp1_c0_seq1	4.04667	0	9.32	0.11	0	0	0
Adur18307_comp2_c0_seq1	2.91333	0.05	4.04333	0.045	0.03	0	0
Adur18364_comp0_c0_seq3	17.98	2.9	23.34	3.35	2.825	1.37	1.495
Adur18399_comp0_c0_seq1	11.1067	1.195	12.8767	1.725	0.89	0.955	1.96
Adur18411_comp0_c0_seq6	20.0567	11.395	37.3433	15.305	13.57	11.205	8.725
Adur18413_comp0_c0_seq1	87.35	3.595	118.17	5.285	6.37	2.89	8.48
Adur18453_comp0_c0_seq1	85.9267	14.235	173.957	16.9	11.45	2.295	3.94
Adur18466_comp0_c0_seq4	15.3133	7.97	17.4633	8.51	6.13	3.705	3.025
Adur18518_comp0_c0_seq1	5.45667	0.075	6.37333	0.06	0.115	0.045	1.185
Adur18533_comp1_c0_seq2	4.1	0.9	7.06	0.455	0.685	0	0.125
Adur18533_comp1_c0_seq3	68.8833	14.23	94.6567	18.955	11.225	4.74	4.68
Adur18535_comp0_c0_seq1	16.0667	0.215	40.0067	0.085	0.095	0.015	0
Adur18586_comp0_c0_seq1	50.64	0.44	65.6433	0.19	0.915	0.595	5.51
Adur18714_comp0_c0_seq2	56.0867	36.23	63.2933	29.88	20.07	50.325	0.285
Adur18735_comp0_c0_seq1	4.94333	0.15	38.6233	0.125	0.105	0	0
Adur18735_comp1_c0_seq1	1.93333	0	15	0	0.03	0	0
Adur18735_comp2_c0_seq1	3.81	0.055	30.8433	0	0.135	0	0
Adur18758_comp2_c0_seq1	44.06	2.365	52.38	2.91	3.97	4.38	12.745
Adur18760_comp0_c0_seq1	14.2933	0.2	24.4833	0.195	0.15	0.125	0
Adur18822_comp0_c0_seq1	5.91	0.14	8.20333	0.365	0.185	0	0
Adur1884_comp0_c0_seq3	21.92	7.73	33.9633	8.68	6.695	3.795	2.605
Adur18924_comp1_c0_seq2	245.81	152.18	281.44	134.775	118.4	140.645	204.21
Adur18988_comp1_c0_seq1	4.31667	2.57	5.92	2.05	0.84	0.715	0.69
Adur1902_comp0_c0_seq1	507.123	28.05	706.15	34.035	112.325	23.025	1.75
Adur1902_comp3_c0_seq1	578.9	31.31	950.803	34.605	116.75	27.43	2.425
Adur1912_comp0_c0_seq1	327.55	21.18	474.38	23.9	66.57	14.075	0.665
Adur19147_comp1_c0_seq1	82.5	15.03	106.09	20.105	13.325	10.17	11.75
Adur19169_comp1_c0_seq4	20.34	7.6	23.7133	9.14	6.715	4.535	5.995
Adur19196_comp0_c0_seq2	2.14333	2.795	4.08	2.545	2.205	3.155	2.84
Adur19201_comp0_c0_seq3	22.85	6.635	28.1967	7.19	5.28	3.595	7.68
Adur19218_comp0_c1_seq1	5.02667	3.755	8.59	6.065	5.635	2.43	2.085
Adur19310_comp0_c0_seq1	6.19333	0.86	7.69333	0.245	0.225	0.115	0.075
Adur19366_comp0_c0_seq1	9.04333	6.425	11.1233	5.75	4.195	4.915	6.095
Adur19389_comp0_c0_seq1	13.1067	5.895	15.87	6.735	8.885	6.015	4.35
Adur19394_comp0_c0_seq1	22.4867	12.285	26.78	9.945	8.43	8.515	13.59
Adur19401_comp0_c0_seq2	137.807	30.12	208.337	42.21	57.815	141.045	143.735
Adur19415_comp1_c0_seq1	93.7233	19.815	136.987	35.665	25.69	14.615	11.315
Adur19441_comp0_c0_seq2	5.92	1.085	7.03	1.7	1.76	0.22	0.57
Adur19503_comp0_c0_seq1	4.23667	2.28	7.31667	3.245	1.505	0.585	0.05
Adur19504_comp0_c0_seq3	7.18667	5.125	9.34667	5.145	3.23	2.645	1.94
Adur19533_comp0_c0_seq1	199.303	64.295	304.293	88.65	62.905	38.285	26.325
Adur19540_comp0_c0_seq13	27.3133	3.42	31.21	2.81	4.12	0.97	0.275
Adur19540_comp0_c0_seq2	257.063	25.41	329.267	31.395	37.84	9.235	3.185
Adur19603_comp0_c0_seq1	11.2633	0	14.26	0.025	0	0	0.035
Adur19615_comp0_c0_seq2	6.53333	0.715	7.41667	1.575	0.67	0.3	0.22
Adur19654_comp0_c0_seq3	63.3333	4.845	91.9267	11.865	7.78	3.71	3.66
Adur19709_comp1_c0_seq1	26.4867	9.05	34.94	7.655	6.045	3.52	2.43
Adur19730_comp1_c0_seq1	6.41333	4.895	11.35	4.565	5.085	3.05	5.52
Adur19730_comp1_c1_seq4	10.2633	8.08	14.4133	9.8	8.26	5.68	7.06
Adur1973_comp0_c0_seq1	23.1933	17.575	24.55	17.89	15.635	14.54	16.845
Adur19748_comp1_c0_seq4	3.73667	2.275	8.29	2.29	1.485	1.2	1.73
Adur19766_comp0_c0_seq1	7.05667	0.615	8.94	1.38	0.625	0.14	0.215
Adur19790_comp1_c0_seq1	1.30333	0.365	8.13667	0.225	0.665	0.315	0
Adur19807_comp0_c0_seq1	4.27	0.675	6.79333	0.495	0.465	0.325	0
Adur19809_comp0_c0_seq1	15.61	9.51	22.6333	9.48	5.995	9.36	2.505
Adur19833_comp0_c0_seq1	9	0	13.52	0.07	0	0	0
Adur19836_comp1_c0_seq1	67.5	2.56	88.9767	1.66	1.53	0.27	0.045
Adur19859_comp0_c0_seq2	10.96	6.21	11.9133	4.865	3.745	4.07	4.555
Adur1985_comp0_c0_seq8	17.8533	5.335	23.8533	8.4	5.705	2.4	1.135
Adur19887_comp0_c0_seq1	4.14667	2.255	5.51667	3.2	2.265	4.225	3.51
Adur19929_comp0_c0_seq1	11.8033	0.605	19.6767	3.8	0.42	0.13	0.185
Adur19959_comp0_c0_seq1	14.5867	6.14	17.5433	5.145	6.655	5.9	12.91
Adur2000_comp0_c0_seq1	11.23	0.755	13.25	0.68	0.26	0.175	1.49
Adur20059_comp0_c0_seq2	58.2733	19.735	68.7367	19.835	7.225	3.13	4.65
Adur2010_comp0_c0_seq1	19.0067	20.535	41.9667	21.125	14.675	6.735	6.675
Adur20134_comp0_c0_seq2	17.4033	0.435	21.74	1.68	1.255	0.57	0.355
Adur2013_comp5_c0_seq11	47.1333	3.725	82.8967	9.18	5.845	2.85	18.48
Adur20156_comp2_c0_seq1	1.97	0.175	28.71	0.13	0.025	0.03	0
Adur20170_comp0_c0_seq1	23.9267	3.555	26.7933	5.75	2.4	0.215	0.105
Adur20178_comp0_c0_seq4	22.9433	1.99	31.75	2.805	2.33	1.035	1.105
Adur20240_comp0_c0_seq1	14.9267	7.45	17.8967	5.76	3.095	1.57	2.25
Adur20278_comp0_c0_seq2	3.74667	0.035	5.85	0	0.375	0.08	0.195
Adur2027_comp2_c0_seq1	3.90667	2.765	7.23333	1.935	0.475	0.365	0.475
Adur20295_comp0_c0_seq1	16.7867	3.495	19.48	3.955	1.41	0.855	0.615
Adur20295_comp0_c1_seq1	9.17333	2.355	11.0567	2.645	1.27	0.21	0.24
Adur20296_comp0_c1_seq1	232.38	43.705	407.37	60.005	62.225	26.345	14.295
Adur20373_comp0_c0_seq3	102.877	12.1	129.73	9.52	12.87	0.635	2.305
Adur20379_comp0_c0_seq1	3.72667	1.595	5.68667	1.42	1.555	1.435	3.035
Adur20392_comp1_c0_seq1	5.45667	2.665	6.90667	3.525	1.25	0.655	0.555
Adur20460_comp0_c0_seq1	2.88	1.24	5.32667	2.935	3.365	0.08	0
Adur20464_comp6_c0_seq1	79.9567	42.295	94.01	36.045	21.53	22.07	27.555
Adur20506_comp1_c1_seq1	230.997	0.145	297.667	1	0.065	0.025	6.61
Adur20524_comp1_c0_seq1	195.9	0.085	234.973	0.22	0	0	3.025
Adur20583_comp0_c0_seq1	36.48	2.555	43.9367	4.52	1.355	0.575	4.495
Adur20584_comp0_c0_seq1	4.67667	1.725	5.9	1.105	0.78	0.275	0.435
Adur20614_comp1_c0_seq5	44.6467	17.42	59.88	19.655	16.835	9.93	6.07
Adur20649_comp0_c0_seq1	4.97	0.495	10.95	0.97	0.745	0.395	1.21
Adur2065_comp0_c0_seq1	8.32667	0.085	12.5333	0.855	1.025	0.305	0
Adur20692_comp0_c0_seq1	0.606667	0.21	4.96333	0.13	1.025	1.8	0.56
Adur20738_comp0_c0_seq2	11.1933	7.905	13.8633	6.6	5.035	4.34	3.07
Adur20764_comp0_c0_seq1	12.4633	12.73	16.5933	13.77	14.735	12.98	14.7
Adur2083_comp0_c0_seq3	694.547	237.72	872.74	189.26	146.47	146.325	110.27
Adur20916_comp0_c0_seq1	46.4567	18.985	69.9867	31.485	21.825	13.905	27.02
Adur21009_comp1_c0_seq1	12.9933	3.38	16.33	3.075	2.345	2.125	2.735
Adur21012_comp0_c0_seq2	1.36333	0.48	6.46	0.515	0.905	0.73	1.68
Adur21073_comp0_c0_seq1	15.4167	4.775	28.19	6.37	8.865	1.81	1.61
Adur21159_comp0_c0_seq2	20.4133	9.885	42.9767	11.915	6.875	4.625	3.985
Adur21170_comp0_c0_seq1	37.3433	11.525	61.76	10.005	7.28	3.815	2.025
Adur21255_comp0_c0_seq1	3.89333	1.3	5.27333	2.085	3.26	0.53	0.27
Adur21300_comp3_c0_seq1	12.97	0.23	14.6933	1.71	2.12	0.565	0.15
Adur21300_comp3_c0_seq7	11.91	4.165	23.65	8.14	3.13	1.23	2.045
Adur21312_comp0_c0_seq1	284.697	7.355	522.437	12.675	16.96	1.575	2.55
Adur21313_comp0_c0_seq1	398.53	17.66	784.163	14.36	13.205	0.71	1.065
Adur21321_comp0_c0_seq3	14.5467	4.67	17.26	6.12	4.5	2.505	2.44
Adur21322_comp0_c0_seq6	14.1367	7.585	16.16	7.66	4.46	3.61	2.265
Adur21376_comp0_c0_seq10	6.77	5.7	8.39333	6.065	4.26	5.04	5.06
Adur21379_comp0_c0_seq1	2.85667	0.025	21.6567	0.04	0	0	0
Adur21381_comp0_c0_seq1	26.4333	11.88	38.5133	13.145	8.46	9.095	9.64
Adur21385_comp0_c0_seq1	36.8233	9.38	49.7867	11.525	10.67	10.36	12.875
Adur21399_comp0_c0_seq1	11.0833	0.535	43.5567	0.545	0	0.015	0
Adur21427_comp0_c1_seq1	32.8133	16.425	41.0767	14.91	14.165	11.98	14.6
Adur21431_comp0_c0_seq1	18.9	4.165	23.6867	3.215	2.74	1.095	1.3
Adur2144_comp0_c0_seq1	11.1033	0	12.8433	0.945	0	0	0.08
Adur2144_comp1_c0_seq1	17.3	0	19.79	0.275	0.04	0	0.53
Adur21474_comp1_c0_seq2	5.62	5.435	7.80333	4.265	3.06	3.225	4.155
Adur2147_comp0_c0_seq2	29.7333	0.08	42.8033	1.43	0.475	0	0.03
Adur21524_comp0_c0_seq2	14.76	8.38	16.2033	8.885	6.57	6.745	10.5
Adur21680_comp1_c0_seq3	77.07	13.065	88.9333	14.975	13.395	11.13	7.99
Adur21683_comp0_c0_seq2	25.0367	0.015	31.1633	0.11	0	0.035	1.435
Adur21716_comp1_c0_seq2	18.5267	4.245	21.2867	5.085	2.805	2.06	2.865
Adur2175_comp0_c0_seq1	31.8633	8.215	38.8	8.43	7.185	7.39	3.05
Adur21760_comp0_c0_seq2	4.69333	1.405	5.25	1.715	1.15	0.725	0.78
Adur21791_comp0_c0_seq7	5.78333	1.73	7.2	3.09	1.455	0.6	0.51
Adur21810_comp0_c0_seq3	14.72	8.155	16.2033	9.78	5.42	4.465	9.34
Adur21816_comp0_c0_seq2	12.45	8.855	13.9833	6.345	4.95	5.055	3.955
Adur2182_comp0_c0_seq1	2.68333	1.66	7.67333	0.485	0.275	0.1	0
Adur21830_comp0_c0_seq1	138.53	24.255	272.597	31.415	34.025	24.525	22.395
Adur21831_comp0_c0_seq3	1.76	2.18	7.26333	1.555	1.78	0.98	1.58
Adur21836_comp0_c0_seq1	1.95333	0.805	6.02	0.65	0.115	0	0
Adur21843_comp0_c0_seq1	11.88	2.775	14.6367	2.655	3.49	1.835	2.855
Adur21848_comp0_c0_seq1	10.6233	7.46	14.0867	8.105	7.14	4.4	4.335
Adur21892_comp0_c0_seq1	14.6267	0.585	21.05	0.09	0.77	0	0
Adur21892_comp0_c0_seq3	199.68	0.35	228.26	3.93	2.33	0	0
Adur21892_comp0_c0_seq4	8.96667	0.13	10.47	0.085	0	0.01	0
Adur21911_comp0_c0_seq1	13.6267	2.52	31.8133	3.47	9.28	5.74	4.53
Adur21977_comp1_c0_seq1	46.97	12.725	86	12.45	10.07	7.32	11.145
Adur21998_comp0_c0_seq1	23.46	24.775	39.1767	21.415	24.695	27.67	21.795
Adur22034_comp0_c0_seq1	3.27	0.045	4.53667	0.115	0	0.03	0.35
Adur2204_comp0_c0_seq1	3.26667	2.365	4.46667	2.38	1.15	1.115	0.95
Adur22185_comp1_c0_seq1	46.5533	23.725	54.9133	23.245	15.955	10.175	10.02
Adur22204_comp0_c0_seq1	9.37667	0.81	16.2667	0.995	0.4	0.185	0.045
Adur22212_comp0_c0_seq1	44.8267	50.58	117.08	39.495	41.815	68.37	46.02
Adur22241_comp1_c0_seq1	115.297	42.55	140.17	44.26	14.475	3.35	0.51
Adur22258_comp0_c0_seq1	16.2733	1.38	28.9433	1.565	3.52	1.47	2.055
Adur22268_comp0_c0_seq2	108.593	14.585	122.763	10.29	4.13	3.325	3.655
Adur22293_comp3_c0_seq1	40.8533	10.34	49.12	10.275	8.69	2.03	0.375
Adur2230_comp0_c0_seq1	197.01	11.78	230.757	10.095	4.955	0.95	1.41
Adur22322_comp0_c1_seq2	11.97	10.075	13.07	9.605	6.535	7.635	9.845
Adur22328_comp0_c0_seq1	1126.62	344.175	1593.11	397.03	215.775	127.99	225.55
Adur22382_comp0_c0_seq1	8.1	2.755	11.8733	2.475	1.04	1.055	2.3
Adur22390_comp1_c0_seq1	7.22333	0.1	11.7733	0.215	0.175	0.11	0.48
Adur22427_comp1_c0_seq1	9.94	1.805	18.82	2.445	1.635	1.31	3.905
Adur2244_comp0_c1_seq2	28.1433	4.32	33.3467	6.46	5.3	3.905	3.575
Adur22480_comp2_c0_seq1	50.84	2.87	68.6367	3.77	1.965	0.955	0.535
Adur22489_comp0_c1_seq35	8.53667	8.065	16.6667	4.445	1.955	1.595	1.885
Adur22589_comp0_c0_seq1	2.88	0.865	4.65	0.98	0.415	0.275	0.11
Adur22601_comp0_c0_seq2	285.78	63.85	459.357	48.365	29.41	24.485	21.74
Adur22606_comp0_c0_seq4	42.9567	0.95	50.2167	0.625	0.445	0.33	0
Adur22613_comp0_c0_seq2	97.3	43.33	111.66	47.725	34.115	14.58	5.065
Adur22668_comp0_c1_seq1	28.05	8.435	38.9867	9.19	7.765	5.19	3.625
Adur22683_comp1_c0_seq1	6.12667	2.01	7.29333	2.905	1.86	1.24	0.95
Adur22683_comp2_c0_seq1	7.25	3.32	8.03333	3.465	3.24	2.46	0.43
Adur22713_comp0_c1_seq1	38.4267	10.9	45.58	10.525	13.33	10.16	13.22
Adur22762_comp2_c0_seq1	3.54667	2.58	4.13333	2.25	2.13	1.295	2.025
Adur22816_comp0_c0_seq1	10.68	6.07	28.08	7.15	5.425	4.255	3.76
Adur22816_comp0_c1_seq1	5.88667	3.905	14.77	5.455	3.87	3.275	1.665
Adur2286_comp0_c0_seq2	4.63	4.43	5.38	4.28	4.615	4.385	4.33
Adur22889_comp0_c0_seq1	2.24333	0	10.4667	0	0	0	0.085
Adur22976_comp0_c0_seq1	306.843	212.48	410.417	137.555	58.79	24.79	19.75
Adur2303_comp1_c1_seq6	2.78333	2.54	5.09667	1.73	1.565	1.33	0.73
Adur23088_comp0_c0_seq1	13.95	8.695	14.5133	6.78	9.63	9.775	9.765
Adur23098_comp0_c0_seq1	20.41	4.64	29.0067	5.885	5.29	2.085	1.48
Adur23098_comp0_c1_seq1	15.2033	2.85	16.9767	2.805	3.76	1.345	0.325
Adur23101_comp0_c0_seq2	2.36667	0.32	17.6033	0.6	0.345	0.2	0.09
Adur23101_comp2_c0_seq1	0.563333	0.045	6.45667	0.13	0.08	0.03	0
Adur23130_comp1_c0_seq1	14.9467	3.8	18.5867	7.93	15.26	13.73	8.89
Adur23131_comp0_c0_seq1	6.41667	3.78	7.67	4.58	2.865	3.56	3.355
Adur23170_comp0_c1_seq1	7.85	3.83	8.85	4.17	2.975	2.86	2.635
Adur23189_comp0_c0_seq1	87.04	8.38	127.917	17.275	8.145	3.72	3.755
Adur23189_comp1_c0_seq1	53.5533	6.29	66.56	14.775	6.315	3.315	2.65
Adur23210_comp0_c0_seq1	50.5867	7.425	70.43	13.715	16.545	15.015	16.055
Adur23244_comp0_c0_seq10	23.19	6.305	25.6233	6.43	5.43	5.165	5.01
Adur2326_comp0_c0_seq1	7.55667	5.755	11.5433	6.32	4.015	2.98	3.465
Adur23287_comp1_c0_seq2	9.74333	4.065	13.5233	5.25	4.2	3.825	3.235
Adur23372_comp1_c0_seq1	26.2467	6.125	33.2067	8.435	3.625	2.57	3.375
Adur23388_comp0_c0_seq1	24.86	18.38	29.3633	18.84	16.38	14.455	10.535
Adur23389_comp0_c0_seq1	1.10667	0.685	9.75	0.325	0.09	0	0
Adur23419_comp0_c0_seq1	11.6867	1.175	20.0233	1.4	1.9	0.44	0.74
Adur23450_comp0_c0_seq1	2.98	0	10.0767	0	0	0.01	0
Adur23456_comp0_c0_seq1	4.01333	0	6.72333	0.31	0.575	0.26	0.095
Adur23456_comp0_c0_seq2	98.63	7.6	190.697	10.99	11.075	4.615	4.34
Adur23485_comp0_c0_seq1	6.40667	1.1	10.4967	1.915	0.895	0.315	0.245
Adur23545_comp0_c0_seq1	4.54	0.24	5.08	0.45	0.33	0.14	0.155
Adur23555_comp0_c0_seq1	70.4767	2.16	118.017	0.775	0.935	0.01	0.215
Adur23624_comp0_c0_seq2	15.3167	13.835	27.2167	11.29	6.605	6.41	3.335
Adur23649_comp0_c0_seq10	53.5467	24.655	66.88	22.345	18.1	17.565	16.26
Adur23739_comp0_c0_seq1	53.3533	29.22	59.6767	16.565	17.09	9.805	1.43
Adur2373_comp1_c0_seq1	74.2367	0.375	97.0633	0.165	0.04	0	0.16
Adur23748_comp0_c0_seq1	5.61667	0.28	6.95667	0.865	1.38	1.01	0.64
Adur23848_comp0_c0_seq1	0.6	0	7.39667	0	0	0	0
Adur23850_comp1_c0_seq6	24.16	11.56	30.9433	17.445	21.36	17.55	14.64
Adur24027_comp0_c0_seq11	30.9033	9.205	41.7167	9.915	9.18	7.295	3.855
Adur24027_comp0_c0_seq23	20.07	11.77	27.9467	14.815	11.82	9.425	9.055
Adur24031_comp1_c0_seq2	6.89667	2.415	16.2267	2.93	4.065	12.285	11.625
Adur24047_comp0_c0_seq1	2.43	0.13	5.44333	0.14	0.03	0	0
Adur24055_comp1_c0_seq7	3.3	0.15	4.17667	0.695	1.74	0	0.075
Adur24170_comp1_c1_seq6	4.94333	1.66	7.58333	1.265	1.26	1.045	0.755
Adur24199_comp0_c0_seq1	8.56	6.785	9.20333	6.735	6.52	9.49	3.945
Adur2419_comp0_c0_seq1	9.58333	1.735	16.5033	1.85	2.17	0.445	0.145
Adur24268_comp0_c0_seq2	8.02	2.99	9.21	3.71	2.22	1.885	2.455
Adur24314_comp2_c0_seq1	28.8167	16.34	38.6833	15.63	13.38	7.405	6.79
Adur24338_comp0_c0_seq2	12.6067	8.175	16.4767	9.125	5.555	3.42	7.09
Adur24404_comp1_c0_seq1	30.29	0.56	35.1133	3.85	1.95	0.71	9.39
Adur24418_comp0_c0_seq16	7.61333	0.2	9.76	0.495	0.485	0.315	0
Adur24440_comp1_c0_seq2	78.5933	29.73	114.293	29.26	15.475	4.375	3.81
Adur24530_comp0_c0_seq1	3.65	1.79	4.16667	1.725	1.315	1.59	1.015
Adur24537_comp0_c0_seq1	26.2767	8.195	33.57	4.8	1.635	0.7	0.11
Adur24581_comp1_c0_seq1	22.3667	11.485	24.8567	16.655	10.715	12.11	11.505
Adur24594_comp0_c0_seq2	55.6867	19.125	82.3167	22.635	13.11	2.335	4.97
Adur24604_comp0_c0_seq1	17.2533	2.245	32.4667	1.43	0.835	1.025	0.75
Adur24619_comp7_c0_seq3	23.7533	11.36	31.2667	10.77	11.26	3.895	5.315
Adur2464_comp0_c0_seq2	46.9267	55.225	110.697	60.415	49.79	36.36	44.28
Adur24669_comp0_c0_seq1	11.9767	4.095	14.9533	5.72	2.875	0.31	0.425
Adur24734_comp0_c0_seq1	3.87	0.395	9.19667	0.425	0.8	0.52	0.63
Adur24735_comp0_c0_seq1	2.84333	0.375	4.78667	1.02	0.32	0.11	0.07
Adur24789_comp0_c0_seq2	13.8533	2.735	17.18	3.2	0.855	0.45	2.24
Adur2478_comp0_c0_seq1	2.73333	1.12	10.01	3.05	0.75	0.19	0
Adur24794_comp0_c0_seq1	37.0867	6.585	43.9633	4.93	4.245	4.98	2.6
Adur24796_comp1_c0_seq1	35.05	11.975	40.13	7.74	9.12	8.55	7.065
Adur24821_comp0_c0_seq1	39.9733	12.62	47.4733	13.1	10.705	6.35	4.74
Adur24835_comp1_c0_seq2	40.9733	21.31	47.0767	25.005	18.86	17.79	32.17
Adur2483_comp0_c0_seq1	10.92	0.1	29.3633	0.1	0.025	0	0.51
Adur24862_comp2_c0_seq1	12.91	5.5	16.74	4.58	4.08	3.055	1.97
Adur24864_comp2_c0_seq1	8.06	5.19	8.82667	4.64	4.285	5.31	6.425
Adur24867_comp0_c0_seq1	4.97	0	6.43	0	0	0	0.155
Adur24883_comp0_c0_seq1	13.4367	0.07	15.56	0.11	0.065	0	0
Adur24892_comp0_c0_seq3	169.053	7.97	222.553	6.73	11.15	2.86	3.38
Adur24905_comp0_c0_seq2	5.90667	5.17	6.90667	4.495	3.67	4.345	4.885
Adur24918_comp0_c0_seq1	14.7867	11.655	21.44	15.655	14.13	19.115	17.135
Adur24919_comp0_c0_seq1	29.16	13.635	38.9167	15.745	17.84	22.38	18.29
Adur24921_comp0_c0_seq1	27.5833	7.115	41.2467	8.115	4.21	3.085	5.91
Adur24962_comp0_c0_seq3	38.7767	3.225	53.8333	4.755	1.795	1.175	1.665
Adur24971_comp0_c0_seq1	104.713	10.175	123.24	11.87	8.545	3.24	4.555
Adur2498_comp0_c0_seq1	13.8433	6.045	15.2667	6.92	4.78	3.115	4.63
Adur25075_comp2_c0_seq1	36.1533	3.695	44.9233	3.8	1.885	0.805	2.705
Adur25088_comp0_c0_seq1	44.0167	3.875	70.81	7.385	6.41	2.495	1.23
Adur25248_comp0_c0_seq1	36.64	10.75	45.15	18.055	9.985	6.815	9.795
Adur25319_comp0_c1_seq16	19.4967	9.09	22.6667	12.95	10.885	7.15	5.5
Adur25322_comp0_c0_seq1	24.12	10.135	26.9733	8.52	6.865	6.085	5.205
Adur25363_comp2_c0_seq2	18.1867	1.605	34.53	2.81	3.08	1.15	3.885
Adur25378_comp0_c0_seq1	5.65333	1.86	6.61333	2.195	2.16	1.68	2.935
Adur25387_comp1_c0_seq1	114.31	10.41	145.503	21.945	9.23	1.635	1.65
Adur2538_comp0_c0_seq1	254.49	18.645	349.757	41.11	33.905	8.1	10.03
Adur25405_comp0_c0_seq1	6.81	5.815	12.7333	5.12	1.08	0.28	0.175
Adur25441_comp0_c0_seq1	13.4533	8.15	56.9433	5.16	0.62	0.32	0
Adur25445_comp0_c0_seq3	7.28333	3.765	9.06667	3.625	2.8	3.69	2.255
Adur25456_comp1_c0_seq5	8.64667	6.48	11.9367	5.465	5.29	5.695	2.985
Adur25518_comp1_c0_seq2	529.953	458.285	958.57	349.18	214.58	155.29	16.305
Adur25539_comp0_c0_seq1	2.57	0.17	11.1333	0	0	0	0
Adur25550_comp0_c0_seq1	15.94	0.195	32.7767	0.07	0.07	0.065	0.145
Adur25552_comp0_c0_seq1	4.81333	0	24.2967	0.03	0.04	0	0.045
Adur2562_comp0_c0_seq1	12.05	0.045	67.1033	0.22	0.23	0.165	0
Adur25679_comp1_c0_seq1	6.74333	2.715	8.69	3.34	2.435	1.42	1.745
Adur25712_comp0_c0_seq1	5.39667	0.145	7.58333	0.15	0.16	0.125	0.22
Adur25761_comp0_c0_seq1	15.1667	8.065	25.7267	9.765	5.99	8.245	12
Adur25805_comp0_c0_seq1	8.52667	6.455	10.7867	4.94	4.385	4.4	6.85
Adur25845_comp0_c0_seq1	12.2233	1.99	14.68	3.07	2.885	2.61	2.455
Adur25868_comp2_c0_seq5	19.4733	11.11	25.59	14.45	10.775	10.015	12.88
Adur25875_comp0_c0_seq1	3.78667	3.595	5.46667	3.525	4.11	3.94	1.895
Adur258_comp1_c0_seq1	7.45667	2.17	11.27	2.605	2.34	1.955	3.585
Adur25917_comp0_c0_seq1	60.7467	2.05	83.2533	2.74	5.225	0.325	1.275
Adur25923_comp0_c0_seq2	32.8867	28.2	46.46	26.72	29.75	27.765	14.245
Adur25937_comp0_c0_seq1	9.18667	6.705	10.73	6.455	4.785	4.01	3.375
Adur25955_comp0_c0_seq21	21.3933	4.41	32.7467	5.96	5.33	2.63	1.505
Adur25969_comp0_c0_seq1	4.84	3.48	5.7	3.41	3.82	1.915	2.105
Adur26022_comp0_c0_seq1	28.6967	2.91	34.3067	3.265	3.54	0.995	0.56
Adur26115_comp0_c0_seq3	12.1733	0.895	15.0033	2.08	1.995	1.475	2.1
Adur26141_comp2_c0_seq1	5.32	2.25	7.13	0.815	1.665	0.895	2.035
Adur26175_comp0_c0_seq2	12.62	6.97	17.8333	6.775	4.4	3.495	3.935
Adur26337_comp0_c0_seq11	46.79	0.59	52.6833	0.7	1.72	0.025	0.19
Adur26396_comp0_c0_seq4	6.72667	0.43	9.07667	0.21	0.25	0	0
Adur26396_comp0_c0_seq6	193.67	10.11	223.57	12.705	11.28	2.305	2.065
Adur26445_comp0_c0_seq2	40.0233	18.73	48.41	17.965	8.78	8.935	13.99
Adur26504_comp0_c0_seq1	28.4367	5.405	41.4433	10.265	7.765	1.09	0.87
Adur26518_comp0_c0_seq1	11.5	5.775	14.14	6.235	3.285	1.355	1.845
Adur26564_comp0_c0_seq1	36.7	12.785	53.4567	12.775	8.57	7.535	10.645
Adur26572_comp0_c0_seq1	12.9133	7.965	16.0367	6.545	3.315	3.07	3.095
Adur26624_comp0_c0_seq1	5.06333	3.49	6.83333	3.21	2.945	2.6	3.675
Adur26698_comp0_c0_seq4	30.3733	8.485	36.22	9.1	5.7	4.3	5.625
Adur26772_comp1_c0_seq17	5.11	3.36	5.88667	3.555	2.52	1.725	2.66
Adur26842_comp0_c0_seq1	12.9567	3.325	19.3933	3.595	2.115	1.84	2.87
Adur26902_comp0_c0_seq3	6.80333	3.895	8.43333	4.28	2.895	2.38	5.07
Adur26966_comp0_c0_seq4	15.29	7.29	33.4067	6.995	4.125	0.595	7.87
Adur2704_comp0_c0_seq1	4.51667	0.08	5.06	0.035	0.13	0.07	0.02
Adur27067_comp0_c0_seq1	4.87667	4.985	7.19667	5.67	6.06	4.7	4.37
Adur27145_comp0_c0_seq1	24.6267	15.895	37.3967	8.54	3.795	1.665	2.475
Adur27205_comp0_c0_seq2	36.8833	22.635	55.7567	29.83	28.98	33.47	25.475
Adur27227_comp0_c0_seq5	11.8933	7.095	21.2233	11.16	4.895	5.775	5.51
Adur27227_comp0_c0_seq6	2.71333	1.065	4.38	1.46	2.765	1.165	0.675
Adur2723_comp0_c0_seq1	75.3	2.525	116.317	4.085	4.59	0.71	1.685
Adur27262_comp0_c0_seq5	43.86	5.64	55.3	7.335	5.575	1.695	1.675
Adur27334_comp0_c0_seq2	26.0667	8.62	38.75	9.315	5.745	6.05	9.55
Adur27388_comp3_c0_seq2	7.83	5.63	11.08	5.5	3.415	1.79	2.38
Adur27388_comp3_c0_seq3	3.92	3.03	5.8	3.33	1.895	1.59	3.365
Adur27389_comp1_c0_seq3	5.27667	3.605	6.56333	3.75	3.205	3.405	3.88
Adur27394_comp0_c0_seq1	17.22	1.62	27.96	2.485	1	0.4	1.16
Adur27435_comp0_c0_seq2	17.9867	12.145	20.88	14.35	15.455	17.995	12.91
Adur27442_comp0_c0_seq1	33.0933	8.435	55.4767	9.94	8.63	2.79	1.58
Adur27442_comp2_c0_seq1	21.1067	5.42	25.88	6.8	6.275	1.485	1.29
Adur27490_comp0_c0_seq2	19.1567	6.35	30.4433	7.73	2.085	0.595	0.21
Adur27492_comp0_c0_seq2	6.27333	0.615	7.14	0.875	0.695	0.07	0.07
Adur27494_comp1_c0_seq2	31.19	6.64	49.7067	10.53	8.835	6.855	3.845
Adur2751_comp1_c0_seq1	35.0267	8.985	49.9333	11.96	16.985	9.285	6.71
Adur2757_comp1_c0_seq9	4.86	0.01	6.50667	0.155	0.11	0.01	0.845
Adur27621_comp0_c0_seq2	14.5567	7.455	22.19	11.695	13.305	6.525	1.335
Adur27624_comp0_c0_seq1	54.16	25.62	63.1	19.675	17.72	13.05	14.7
Adur27644_comp0_c1_seq1	325.19	14.19	401.877	17.39	15.705	5.125	7.605
Adur27649_comp0_c0_seq1	5.75	3.105	7.41	4.705	3.515	3.09	1.545
Adur27665_comp0_c0_seq1	336.917	111.58	374.533	80.455	75.975	37.39	44.205
Adur27677_comp0_c0_seq1	8.2	7.835	9.46333	6.565	6.035	7.55	7.845
Adur2773_comp0_c0_seq3	3.8	2.725	4.78	3.165	2.49	2.645	2.45
Adur27748_comp0_c0_seq4	33.7733	6.9	50.8267	8	6.64	2.9	2.86
Adur27748_comp1_c0_seq1	18.7267	3.91	24.6867	4.04	4.535	2.315	2.595
Adur27795_comp0_c0_seq1	4.96	2.175	7.38333	2.86	4.655	3.03	1.19
Adur27795_comp0_c0_seq7	43.08	14.775	60.0433	22.665	23.2	22.085	18.205
Adur27796_comp0_c0_seq3	321.113	13.31	483.807	30.095	48.14	56.835	53.82
Adur27799_comp2_c0_seq9	48.15	17.955	63.7333	22.49	12.13	7.395	4.095
Adur27830_comp1_c0_seq2	141.903	2.96	229.453	4.705	1.97	0.565	12.3
Adur27831_comp0_c1_seq2	25.27	6.485	36.0533	7.94	0.9	0.27	0.205
Adur27831_comp0_c2_seq2	21.9733	6.945	26.2	7.39	0.66	0.3	0.215
Adur27865_comp0_c0_seq1	3.58333	2.87	5.09667	1.93	2.095	1.885	1.415
Adur27998_comp0_c0_seq1	44.8867	7.385	49.7567	8.79	7.645	4.83	5.095
Adur28015_comp1_c0_seq1	14.3633	9.97	18.0033	11.015	9.26	10.97	12.335
Adur28027_comp0_c0_seq1	5.31	3.23	6.18667	2.235	1.98	1.35	1.13
Adur28031_comp0_c0_seq1	27.7467	2.585	36.4067	3.355	3.97	1.04	1.595
Adur28036_comp0_c0_seq1	5.75333	4.75	6.40667	4.885	4.275	4.535	5.12
Adur28078_comp0_c0_seq1	34.4767	3.71	45.52	3.535	1.36	1.525	0.86
Adur28090_comp3_c0_seq1	10.2167	0.34	16.37	0.74	0.11	0.06	0.425
Adur28153_comp0_c0_seq1	9.58	2.12	14.8133	2.705	1.42	1.45	2.84
Adur28176_comp1_c0_seq1	7.95667	2.84	10.1	1.51	1.67	0.985	0.255
Adur28196_comp0_c0_seq1	16.9667	6.505	20.09	6.84	4.405	3.49	2.965
Adur28229_comp1_c0_seq1	126.323	16.715	189.623	33.445	26.715	5.51	6.465
Adur28255_comp1_c0_seq1	2.92667	0.155	5.32667	0.135	0.195	0	0
Adur28279_comp0_c0_seq2	26.9967	10.215	34.3433	10.44	8.41	4.825	4.215
Adur28295_comp0_c0_seq1	16.9	6.64	19.56	6.83	5.705	2.395	1.8
Adur28299_comp0_c0_seq2	16.4533	3.91	20.6267	3.55	3.525	1.08	1.135
Adur2843_comp1_c0_seq2	41.6267	7.45	57.2567	8.835	8.18	6.5	7.13
Adur2843_comp2_c0_seq4	60.3133	11.865	121.957	14.59	12.405	13.63	13.015
Adur28493_comp0_c0_seq1	56.1067	3.07	82.06	4.095	8.315	1.17	0.295
Adur28494_comp0_c0_seq1	8.58333	0.23	12.29	0.4	3.7	1.42	2.115
Adur28650_comp3_c0_seq1	12.4433	10.83	12.9067	12.605	11.19	13.52	8.42
Adur28698_comp0_c0_seq1	1.39667	0.12	6.44667	0.02	0	0.02	0
Adur28779_comp0_c0_seq10	13.9233	10.785	15.5967	10.22	8.055	7.345	8.72
Adur2881_comp1_c0_seq4	6.01	2.88	7.12	2.77	2.03	1.48	2.33
Adur2882_comp0_c0_seq2	33.3233	3.09	60.8967	10.245	16.74	20.375	19.215
Adur28844_comp0_c0_seq1	76.0633	10.105	124.1	7.625	7.51	13.92	7.455
Adur28889_comp1_c0_seq1	43.5367	7.755	69	8.25	8.85	4.21	3.78
Adur28914_comp0_c0_seq1	4.50667	3.265	5.01	2.835	3.885	2.61	3.44
Adur28927_comp0_c0_seq1	3.14333	0.09	6.31333	0.295	0.355	0	0
Adur28966_comp0_c0_seq1	19.01	15.52	25.1767	12.48	9.22	8.36	6.45
Adur28996_comp0_c0_seq1	4.97667	1.395	5.52333	1.455	1.18	0.65	0.515
Adur28997_comp0_c0_seq1	19.3067	1.43	34.4233	1.975	3.895	0.715	0.335
Adur29032_comp0_c1_seq1	23.4967	16.645	36.7733	13.56	8.98	6.31	15.695
Adur29053_comp0_c0_seq1	15.7067	7.42	22.3133	7.81	2.655	1.73	1.44
Adur2913_comp0_c0_seq1	87.51	5.22	135.89	5.755	10.71	17.635	0.775
Adur29175_comp0_c1_seq3	38.1433	2.12	67.6567	1.885	8.55	0.47	0.64
Adur29175_comp1_c0_seq1	8.87	0	14.94	0.15	0.225	0	0
Adur29175_comp2_c0_seq1	6.04333	0	10.3033	0.17	0.065	0	0.105
Adur29176_comp1_c0_seq1	5.05	0.06	8.99	0.055	1.265	0.095	0.76
Adur29255_comp0_c0_seq1	9.79333	0.06	13.2067	0.08	0.36	0.085	0.485
Adur29269_comp0_c0_seq3	104.577	28.7	144.283	25.34	24.27	17.39	72.985
Adur29290_comp0_c0_seq1	10.96	2.235	18.3467	5.155	1.76	0.3	1.72
Adur29334_comp0_c0_seq1	42.2367	0	65.3033	0	0.015	0	0
Adur29415_comp1_c0_seq1	98.5033	1.005	126.733	2.225	0.665	0.05	1.085
Adur29506_comp0_c0_seq1	5.86	0	6.90667	0	0.08	0.105	0.26
Adur29507_comp1_c0_seq1	5.63667	0	6.51	0	0.195	0.345	0.165
Adur29545_comp0_c0_seq2	74.62	20.095	89.4767	19.64	16.75	13.895	16.72
Adur29559_comp1_c0_seq3	57.2667	12.615	70.7267	10.2	5.29	2.555	3.935
Adur29581_comp0_c0_seq1	122.93	31.295	185.367	31.77	43.48	25.645	19.235
Adur29600_comp0_c0_seq1	3.01333	0.42	5.56	0.48	0.175	0.075	0.205
Adur2966_comp0_c0_seq2	37.07	24.24	47.3867	14.245	21.76	17.485	21.475
Adur29683_comp1_c0_seq1	23.8033	24.035	29.16	18.105	17.55	20.075	17.77
Adur29687_comp0_c0_seq1	5.05333	0	10.2767	0.1	0	0	0.27
Adur29691_comp1_c0_seq1	5.48667	4.38	6.98333	4.295	3.145	3.43	2.605
Adur29693_comp1_c0_seq1	2.59667	2.06	4.24	1	0.885	1.185	1.795
Adur29727_comp0_c1_seq2	47.5167	3.095	74.83	4.955	2.88	1.06	0.685
Adur29733_comp0_c0_seq1	144.41	12.84	206.133	10.695	7.395	1.11	0.55
Adur29739_comp0_c0_seq1	48.11	3.76	146.333	2.38	0.945	0.12	0
Adur2974_comp0_c0_seq2	11.0767	7.62	20.2	7.495	2.65	0.745	0.15
Adur29788_comp1_c0_seq1	7.70333	3.44	9.52	4.465	5.345	6.28	7.945
Adur29878_comp0_c0_seq1	4.69	1.13	5.42333	1.035	0.16	0	0.025
Adur29881_comp1_c0_seq3	16.92	12.01	21.94	14.46	9.685	7.965	4.41
Adur29938_comp0_c0_seq1	138.293	11.95	207.687	19.245	23.725	4.415	2.035
Adur29972_comp1_c0_seq1	31.5667	9.46	35.19	8.03	9.225	13.705	6.1
Adur30050_comp2_c0_seq2	56.3433	29.275	59.39	23.56	38.605	38.32	34.565
Adur3008_comp0_c0_seq1	11.1467	3.865	13.6633	3.145	1.42	0.705	0.43
Adur301_comp1_c0_seq1	15.5367	3.82	22.5733	2.595	1.99	1.035	1.485
Adur30241_comp0_c0_seq2	17.7267	7.835	20.8833	6.41	5.47	5.235	6.14
Adur30280_comp2_c0_seq1	21.7367	2.985	25.8867	4.905	1.55	0.45	1.28
Adur30288_comp0_c0_seq3	6.32667	4.22	8.56667	5.19	3.455	3.4	5.065
Adur30343_comp3_c0_seq1	4.65	3.225	6.9	1.965	1.305	0.75	1.155
Adur30347_comp2_c0_seq1	9.81	5.135	10.6767	6.5	4.88	4.07	6.74
Adur30359_comp0_c0_seq3	18.9133	12.735	25.6033	9.94	4.805	3.175	1.175
Adur30372_comp0_c0_seq2	76.5633	0.7	135.24	2.23	2.2	0.015	0.105
Adur30385_comp0_c0_seq4	29.84	6.13	40.26	6.78	6.32	2.745	1.74
Adur30389_comp0_c0_seq2	111.287	0.355	149.503	0.79	0.25	0.015	1.19
Adur30389_comp0_c0_seq3	14.2233	0.045	27.5167	0	0.11	0	0.27
Adur303_comp1_c0_seq2	72.0867	52.73	82.9467	50.7	46.425	37.185	28.91
Adur30416_comp0_c1_seq1	9.53333	2.135	11.39	3.035	3.955	3.305	4.94
Adur30476_comp1_c0_seq3	14.1267	4.905	17.62	5.54	4.21	3.06	3.82
Adur30495_comp0_c0_seq5	6.34333	1.17	8.99667	0.835	0.455	0.205	0.51
Adur30504_comp0_c0_seq1	20.9667	7.305	27.64	6.78	3.385	2.52	2.65
Adur30580_comp2_c0_seq1	23.3	4.595	29.89	4.625	3.76	0.715	0.415
Adur30592_comp0_c0_seq1	9.8	1.185	13.9633	1.465	4.75	9.91	5.195
Adur30600_comp0_c0_seq4	1.55	3.42	6.43	4.47	5.34	2.325	0.275
Adur30603_comp0_c0_seq5	20.8333	10.8	30.3267	9.72	8.125	3.805	3.13
Adur30630_comp0_c0_seq3	21.49	6.605	27.36	7.005	6.375	7.63	17.595
Adur30635_comp0_c0_seq13	22.0133	8.785	25.2133	8.53	5.61	4.435	4.445
Adur30685_comp0_c0_seq1	5.74667	0.4	8.12	0.355	0.185	0.225	0.46
Adur30706_comp0_c0_seq1	11.7467	1	13.3433	1.135	0.88	0.71	3
Adur30711_comp0_c0_seq2	7.31333	1.575	9.97	2.795	2.375	1.185	0.83
Adur30770_comp0_c0_seq1	39.35	0.845	52.7433	1.32	1.72	1.82	14.135
Adur30778_comp0_c0_seq2	8.26	6.38	8.96667	4.26	3.52	3.145	3.73
Adur307_comp0_c0_seq1	22.6667	9.455	25.02	6.44	5.215	6.26	3.44
Adur30836_comp0_c0_seq1	603.157	0.715	760.157	0.42	0.055	0	0
Adur30965_comp0_c0_seq1	3.61333	2.865	5.07333	3.305	1.5	1.465	1.67
Adur30977_comp0_c0_seq2	9.34333	4.075	12.45	4.28	2.865	1.95	2.43
Adur31147_comp0_c0_seq1	8.65	6.88	10.0333	4.58	2.63	2.365	3.9
Adur31156_comp0_c0_seq1	15.3267	2.425	22.97	3.345	4.83	1.87	1.685
Adur31188_comp0_c0_seq1	6.31	0.575	7.57	0.295	0.06	0.035	0.035
Adur31220_comp0_c0_seq2	36.6633	19.42	42.27	21.95	22.625	18.09	9.72
Adur31262_comp0_c0_seq2	13.5733	2.405	15.88	2.58	1.115	0.705	1.08
Adur31352_comp0_c0_seq10	5.13	0.67	5.69667	0.995	0.625	0.48	0.165
Adur31441_comp0_c0_seq1	108.82	84.535	147.26	74.53	70.69	71.19	64.27
Adur31455_comp0_c0_seq1	8.44667	3.5	11.5267	5.725	4.33	4.235	3.695
Adur31470_comp0_c0_seq1	161.47	16.185	291.11	45.03	21.98	2.72	5.515
Adur31471_comp0_c0_seq1	23.3	0.49	46.24	1.375	0.295	0.12	0.41
Adur31506_comp1_c0_seq5	60.9633	8.385	90.6367	13.13	5.385	3.09	4.03
Adur31511_comp0_c0_seq1	9.47667	0.675	12.09	1.79	2.005	1.455	0.74
Adur3152_comp1_c0_seq1	4.21	2.725	7.28333	2.83	0.59	0.105	0.2
Adur31554_comp0_c0_seq4	99.6567	48.725	130.243	60.44	48	24.55	24.33
Adur31577_comp0_c0_seq2	5.97333	1.71	9.12667	1.83	2.075	1.535	1.575
Adur3162_comp1_c0_seq2	274.96	35.985	479.793	27.425	13.875	14.845	27.195
Adur31680_comp0_c0_seq1	13.56	0	15.3633	2.49	1.03	1.005	0.275
Adur31681_comp0_c0_seq1	4.66333	0.87	6.87	1.75	1.445	1.83	0.885
Adur31689_comp0_c0_seq1	16.0733	0.68	20.3033	0.86	0.885	0.355	2.06
Adur31690_comp1_c0_seq1	7.41333	0.41	9.16333	0.735	0.91	0.305	0.385
Adur31722_comp0_c0_seq2	7.27667	0.87	8.87	1.245	1.23	1.13	1.31
Adur31744_comp0_c0_seq2	44.0767	21.725	49.75	23.11	19.43	12.915	8.805
Adur3175_comp0_c0_seq1	75.7533	3.57	135.473	3.775	3.31	0.33	0.185
Adur31819_comp1_c0_seq1	76.8533	31.74	87.1767	31.05	29.02	11.98	3.61
Adur31828_comp0_c0_seq2	60.45	19.365	82.12	25.41	39.61	21.84	18.165
Adur31844_comp0_c0_seq1	54.6167	2.18	119.577	3.87	7.255	0.15	0.045
Adur31852_comp0_c0_seq1	39.4433	15.365	46.9267	16.33	14.445	9.37	6.69
Adur31865_comp1_c0_seq2	6.00667	2.24	6.95	2.335	2.315	1.58	2.305
Adur31872_comp1_c0_seq2	97.1733	4.385	123.82	10.89	11.825	8.31	6.69
Adur31892_comp0_c0_seq1	3.70667	0.915	8.82667	1.015	2.39	2.485	2.065
Adur31894_comp0_c0_seq9	11.27	5.6	14.0833	5.18	1.715	2.425	2.785
Adur31901_comp0_c0_seq2	22.84	18.825	26.5367	17.505	13.93	13.025	13.985
Adur31951_comp0_c0_seq4	179.327	12.87	220.787	14.51	14.38	7.78	16.25
Adur31963_comp0_c0_seq1	71.6467	14.645	103.253	15.465	11.515	7.695	8.47
Adur31977_comp0_c0_seq1	135.153	5.635	166.243	5.045	3.22	3.465	10.655
Adur32107_comp0_c0_seq1	2.51333	0	16.9167	0.08	0.04	0	0
Adur32112_comp0_c0_seq1	4.78667	0	65.0167	0	0.055	0.055	0
Adur32176_comp0_c0_seq1	5.52667	2.585	7.73	4.07	2.175	1.395	0.435
Adur32196_comp0_c0_seq2	20.5467	15.91	30.6533	19.735	18.59	15.245	9.885
Adur321_comp0_c0_seq1	4.13	1.67	4.54333	1.92	2.155	1.405	1.12
Adur32204_comp0_c0_seq1	30.1033	16.88	33.3333	15.15	11.7	8.68	6.77
Adur32228_comp0_c0_seq1	4.74333	3.655	5.32	3.785	2.885	2.885	3.355
Adur32269_comp0_c0_seq1	18.7	13.325	28.42	14.13	12.835	7.125	7.125
Adur32285_comp0_c0_seq2	15.2633	9.845	37.2867	7.94	5.965	4.525	2.94
Adur32297_comp0_c0_seq1	302.583	43.22	509.77	83.89	24.485	0.645	0.175
Adur32297_comp1_c0_seq1	18.9233	3.03	85.2333	6.24	0.97	0.055	1.555
Adur3229_comp0_c0_seq3	117.72	147.35	242.523	69.055	52.95	31.53	54.03
Adur32305_comp0_c0_seq1	16.1667	7.68	22.6467	9.145	9.055	9.715	7.99
Adur32359_comp0_c0_seq1	5.26667	4.06	8.48	4.075	4.1	4.62	1.845
Adur32374_comp0_c0_seq2	4.76333	1.68	7.03333	2.075	1.495	1.045	0.11
Adur32385_comp0_c0_seq1	67.3733	2.315	98.38	3.055	1.345	0.82	3.145
Adur32392_comp4_c0_seq1	21.32	6.78	24.9833	9.01	4.9	4.05	4.04
Adur32394_comp0_c0_seq2	61.8967	9.11	87.84	15.55	10.835	8.785	12.675
Adur32401_comp2_c0_seq1	209.737	47.2	277.56	114.93	77.305	48.415	46.655
Adur32422_comp0_c0_seq2	2.52667	1.895	7.51667	2.045	1.075	0.515	0.615
Adur32436_comp1_c0_seq24	11.7933	2.21	16.39	7.635	2.1	2.985	1.84
Adur32440_comp0_c0_seq1	22.4567	0.19	28.3733	1.345	0.515	0.27	0.42
Adur32441_comp1_c0_seq2	3.64333	1.365	4.54667	1.655	1.75	0.905	0.5
Adur32470_comp0_c0_seq6	6.49667	5.715	9.20667	5.695	5.155	5.56	4.585
Adur32479_comp0_c0_seq1	21.3667	9.055	24.51	8.565	9.875	5.98	1.725
Adur32486_comp0_c0_seq1	8.16667	6.825	9.96667	5.59	5.02	3.69	5.255
Adur32508_comp0_c0_seq1	4.35667	1.47	4.95	1.34	0.245	0.015	0
Adur32592_comp0_c0_seq1	72.9033	34.5	95.1933	36.395	18.505	8.43	9.46
Adur32614_comp7_c0_seq1	5.77667	0.025	7.16	0	0.02	0	0
Adur32684_comp1_c0_seq1	5.60333	2.99	6.32667	2.44	2.985	1.995	1.3
Adur32786_comp0_c0_seq4	23.4533	3.745	31.04	8.14	3.56	1.19	0.89
Adur32808_comp1_c0_seq5	10.12	9.08	11.7067	11.41	8.485	9.02	8.805
Adur32833_comp2_c0_seq1	3.75	0.245	5.84333	0.8	0.22	0.415	3.23
Adur32837_comp0_c0_seq1	35.9033	2.3	51.32	8.375	2.015	0.635	3.065
Adur32919_comp1_c0_seq1	9.04	4.75	11.8533	1.65	1.12	1.805	3.785
Adur32938_comp0_c0_seq5	12.2033	8.06	17.7833	9.29	10.035	10.68	14.215
Adur32944_comp0_c0_seq1	4.3	0	5.14667	0	0.03	0	0
Adur32973_comp0_c0_seq1	13.1767	3.31	24.13	3.22	0.675	0.32	0.28
Adur329_comp0_c0_seq1	28.06	10.73	36.3267	8.1	5.41	5.405	5.71
Adur33009_comp1_c0_seq1	22.0867	15.4	26.47	15.82	8.785	7.245	10.58
Adur33059_comp0_c0_seq1	10.24	3.81	12.7633	2.9	2.12	1.2	1.29
Adur33133_comp0_c0_seq1	12.6933	9.33	15.37	7.655	6.75	4.75	3
Adur3313_comp0_c0_seq2	7.96	0.875	10.0267	0.765	0.56	1.375	1.94
Adur33140_comp1_c0_seq2	28.9933	10.35	32.5867	15.855	9.265	7.4	9.265
Adur331_comp0_c0_seq3	4.10667	0.24	4.78667	0.155	0.115	0.11	0
Adur33355_comp1_c0_seq1	12.1533	0.175	13.6333	0.415	0.18	0.155	0.165
Adur33444_comp0_c0_seq1	8.63	0.195	20.1967	1.755	1.875	0.23	0.09
Adur33448_comp0_c0_seq2	14.1367	1.75	22.9667	0.525	0.255	0.065	0.05
Adur33450_comp1_c0_seq1	6.46	0.86	7.15667	1.01	1.37	2.04	2.735
Adur33466_comp0_c0_seq1	29.6767	11.225	34.4933	12.035	10.425	7.725	8.69
Adur33571_comp3_c0_seq2	3.96667	0.45	4.60333	1.025	0.46	0.045	0.02
Adur33592_comp1_c0_seq2	10.3633	3.085	17.3133	3.895	3.54	1.07	0.445
Adur33659_comp0_c0_seq2	7.84	2.97	8.8	3.875	2.365	1.15	1.725
Adur33666_comp0_c1_seq2	60.59	27.565	69.0033	28.865	25.935	19.66	10.195
Adur33674_comp0_c0_seq1	1.35667	0.415	8.90667	0.095	0.09	0.09	0
Adur3369_comp0_c0_seq2	44.3167	1.705	74.06	3.48	3.025	1.445	3.69
Adur33707_comp0_c0_seq1	17.3267	1.325	35.66	0.94	0.78	0.125	0.08
Adur33712_comp0_c0_seq2	102.123	72.255	115.227	73.37	93.01	78.355	37.63
Adur33729_comp0_c0_seq1	59.09	4.44	84.14	5.585	6.09	1.78	2.77
Adur33814_comp1_c0_seq1	8.53333	6.745	10.0667	6.845	4.87	5.66	5.565
Adur33819_comp0_c0_seq1	34.92	19.48	50.69	20.61	21.69	11.93	11.675
Adur3382_comp0_c0_seq6	52.24	3.245	106.013	7.085	4.255	1.275	1.19
Adur33838_comp0_c0_seq1	15.4367	8.265	18.0567	9.29	5.345	3.615	7.94
Adur33840_comp0_c0_seq2	47.7167	11.83	65.3633	16.11	13.01	7.195	5.29
Adur33842_comp1_c0_seq20	15.95	7.34	20.4267	10.37	8.095	7.03	7.06
Adur33897_comp0_c0_seq3	235.183	60.94	384.75	88.11	83.635	45.615	19.725
Adur33917_comp1_c0_seq2	9.53	5.62	16.1733	6.25	3.16	1.285	0.755
Adur33952_comp0_c0_seq2	12.2867	5.085	14.3233	5.475	5.255	3.535	2.93
Adur339_comp0_c0_seq1	75.66	0.485	90.0733	0.265	0.07	0	0
Adur3400_comp2_c0_seq3	9.31	7.365	10.8233	8.21	8.615	6.35	6.645
Adur34035_comp0_c0_seq1	13.8533	7.67	15.37	6.615	3.975	3.12	2.505
Adur34036_comp1_c0_seq3	6.33333	1.115	7.71333	1.255	0.47	0.245	0.775
Adur34066_comp0_c0_seq1	37.1267	8.445	45.5933	6.245	1.375	1.35	3.005
Adur34072_comp0_c0_seq3	27.8233	12.055	30.1633	14.65	12.545	9.37	11.6
Adur34074_comp1_c0_seq1	42.2367	38.095	57.0833	27.78	26.205	21.705	16.78
Adur34085_comp2_c0_seq1	36.9733	12.96	54.6367	14.72	11.58	5.335	3.8
Adur34089_comp0_c0_seq1	30.9	10.74	47.5267	10.375	7.465	3.945	4.71
Adur34102_comp0_c0_seq1	22.3233	0.985	33.68	1.53	0.48	0.185	0.145
Adur34122_comp1_c0_seq16	10.9767	5.03	12.5367	5.245	4.94	5.995	6.105
Adur34131_comp0_c0_seq5	80.09	67.56	87.71	66.76	65.46	80.485	62.6
Adur34140_comp0_c0_seq1	6.82333	3.725	8.93667	3.43	2.695	2.85	2.74
Adur34156_comp0_c0_seq2	12.6867	2.1	15.11	2.275	2.095	1.54	1.065
Adur34170_comp0_c0_seq2	114.283	9.885	251.493	19.065	24.515	10.765	13.715
Adur34184_comp1_c0_seq2	14.35	11.615	15.9133	10.11	8.39	8.69	8.98
Adur34274_comp0_c0_seq1	140.227	16.035	192.583	23.355	8.545	8.655	26.695
Adur34282_comp0_c0_seq1	8.76	8.21	13.1333	8.54	5.3	4.145	6.555
Adur34290_comp0_c0_seq1	2.94333	0.35	5.01333	0.645	0.775	0.95	0.34
Adur34305_comp0_c0_seq2	9.85333	3.12	11.3033	4.425	1.85	1.52	1.955
Adur34308_comp0_c0_seq2	12.32	3.92	14.3967	6.575	2.49	1.245	0.425
Adur34316_comp0_c0_seq3	6.33667	1.155	9.21333	1.675	5.345	9.01	5.925
Adur34329_comp0_c0_seq1	9.94667	1.335	13.7333	2.02	5.58	9.83	5.79
Adur34438_comp0_c0_seq1	6.11667	0.49	7.65333	0.865	0.555	0.485	0.635
Adur34448_comp0_c0_seq1	32.8567	9.375	39.69	7.38	3.84	3.755	6.795
Adur34515_comp0_c0_seq1	9.07333	3.165	10.37	3.795	3.78	2.705	2.805
Adur3452_comp0_c0_seq1	62.2233	4.245	84.01	2.87	2.55	1.99	2.3
Adur34550_comp0_c0_seq5	3.25667	3.12	4.39667	2.62	2.375	2.155	3.08
Adur34551_comp0_c0_seq2	10.8667	8.485	13.6867	9.075	6.89	7.485	6.195
Adur3457_comp0_c0_seq1	7.37667	0.08	11.0733	0.385	0.11	0.095	0.68
Adur34598_comp2_c0_seq4	8.81667	5.005	10.66	6.92	5.595	5.455	5.785
Adur34625_comp1_c0_seq1	2.33667	0.555	19.5433	0.245	0.045	0.02	0
Adur34653_comp0_c0_seq1	9.04	1.47	12.3533	1.555	2	1.695	0.79
Adur34672_comp0_c0_seq1	9.45667	6.755	10.54	7.275	3.7	4.8	6.165
Adur34713_comp0_c0_seq1	148.697	19.06	209.267	18.215	9.595	6.525	4.66
Adur34732_comp0_c0_seq1	17.6833	9.095	40.6733	8.775	4.405	5.55	1.65
Adur34749_comp0_c0_seq1	13.2733	1.495	19.04	3.275	0.565	0.225	0.03
Adur34820_comp0_c0_seq1	3.16667	0.545	4.90333	0.125	0.275	0.185	0
Adur34827_comp0_c0_seq3	31.2333	13.32	36.35	23.49	23.68	21.44	24.075
Adur34835_comp0_c0_seq1	67.62	9.945	90.7033	13.94	8.94	3.25	4.615
Adur34841_comp0_c0_seq1	15.55	5.68	23.8267	6.795	8.295	3.225	2.345
Adur3484_comp0_c0_seq1	13.43	2.385	17.0267	2.135	2.75	1.36	1.685
Adur34865_comp1_c0_seq1	27.1633	9.24	31.83	13.57	10.655	8.965	8.1
Adur34865_comp1_c1_seq4	46.35	12.32	64.0233	18.28	16.425	13.445	11.33
Adur34901_comp0_c0_seq1	6.77333	2.21	8.24333	1.905	0.605	0.195	0.775
Adur34906_comp0_c0_seq2	32.83	9.655	47.8133	12.655	9.11	2.56	0.675
Adur3491_comp0_c0_seq6	4.9	3.25	11.91	5.835	5.575	8.04	8.32
Adur34945_comp0_c0_seq1	12.8167	6.785	14.66	7.1	4.29	3.655	2.815
Adur35012_comp1_c0_seq1	9.85	7.34	10.9	5.61	4.255	4.045	4.55
Adur35016_comp0_c0_seq1	10.4133	5.48	14.4567	5.8	4.04	3.88	5.205
Adur35028_comp0_c0_seq1	4.45333	1.635	10.8067	0.78	0.37	0.105	0.525
Adur35080_comp1_c0_seq4	4.41667	3.02	5.07333	3.555	2.83	3.83	4.055
Adur35096_comp0_c0_seq1	50.1033	7.16	82.1	3.705	4.315	0.255	0.415
Adur35125_comp1_c0_seq2	2.67	1.74	5.66333	1.76	0.97	0.255	0.39
Adur35130_comp1_c0_seq1	8.94	4.75	12.67	4.835	3.555	3.225	2.385
Adur35156_comp1_c0_seq1	21.3933	6.02	26.65	7.485	5.06	3.295	5.025
Adur35156_comp1_c1_seq1	10.7267	3.665	11.9333	3.69	2.14	1.215	1.685
Adur35162_comp1_c0_seq1	22.8333	4.225	34.4367	4.55	3.98	3.94	1.63
Adur35174_comp1_c0_seq1	283.743	19.995	388.007	15.01	22.665	5.13	7.28
Adur35199_comp3_c0_seq1	11.8533	6.465	14.59	7.88	5.015	2.34	2.355
Adur3526_comp0_c0_seq1	7.2	0.155	9.51	0.03	0	0	0.055
Adur3527_comp0_c0_seq1	73.6533	47.295	92.2767	43.01	37.6	28.49	18.3
Adur35287_comp0_c1_seq3	17.48	11.525	28.5233	12.68	12.365	11.83	11.71
Adur35296_comp0_c0_seq1	5.63667	0.185	6.77667	0.125	0.055	0.04	0
Adur35351_comp0_c0_seq1	6.71333	0.25	7.96	0.35	0.255	0.155	0.8
Adur35383_comp0_c0_seq1	83.5033	3.665	125.72	5.82	12.75	7.655	12.635
Adur35409_comp0_c0_seq2	7.95	4.065	8.70333	2.68	3.42	2.405	1.155
Adur35526_comp0_c0_seq1	70.5867	9.565	96.2467	11.96	8.285	6.13	4.695
Adur35543_comp0_c0_seq2	38.3633	14.08	50.0033	19.595	15.28	14.575	19.39
Adur35554_comp3_c0_seq1	4.31667	0.63	7.49667	0	1.085	0.67	0.285
Adur35580_comp1_c0_seq1	221.6	151	252.15	169.03	125.935	110.275	82.78
Adur35587_comp0_c0_seq2	21.6433	1.715	27.7167	2.76	3.97	1.76	2.225
Adur35643_comp4_c0_seq1	8.55	3.285	11.9833	3.255	4.285	1.56	2.335
Adur35654_comp0_c0_seq1	1.04333	0.36	4.96667	0.325	0.335	0.28	0.755
Adur35744_comp0_c0_seq1	10.7833	4.765	15.01	7.2	4.745	1.915	0.65
Adur35746_comp0_c0_seq4	7.56667	0.84	10.2267	1.485	2.25	1.645	4.735
Adur35748_comp1_c0_seq1	7.46	3.795	8.08667	4.27	3.83	3.08	1.605
Adur35759_comp0_c0_seq2	30.81	20.88	36.1	23.57	15.095	9.16	16.805
Adur35792_comp0_c0_seq1	3.35	0.215	4.71667	0.035	0.175	0.08	0.45
Adur35864_comp0_c0_seq1	31.54	9.715	37.2067	9.11	4.945	1.62	1.185
Adur3586_comp0_c0_seq1	17.84	13.56	24.9267	11.88	10.44	6.89	6.75
Adur35896_comp0_c0_seq2	57.36	3.235	77.6367	6.535	1.825	0.79	0.72
Adur35915_comp0_c0_seq1	17.2933	1.745	21.1433	2.555	1.81	0.105	0.255
Adur35932_comp0_c0_seq1	1.73333	0.145	5.27667	0.385	0.685	0.335	0.435
Adur35954_comp0_c0_seq2	18.13	1.755	22.2633	2.32	1.26	0.99	1.02
Adur35972_comp1_c0_seq2	17.14	12.525	19.1333	13.3	9.115	10.21	12.68
Adur35975_comp3_c0_seq8	4	4.415	6.96333	1.55	3.3	1.645	2.605
Adur35991_comp0_c0_seq2	595.763	93.495	793.82	71.965	37.345	31.51	48.085
Adur35996_comp0_c1_seq1	4.66333	3.7	8.23333	2.995	2.54	2	0.735
Adur36002_comp0_c0_seq1	31.5533	6.59	41.12	8.845	9.915	9.87	6.53
Adur36002_comp0_c1_seq2	15.2333	5.415	18.4467	5.99	7.075	7.41	5.385
Adur36012_comp1_c0_seq17	9.06667	0.795	11.57	0.59	0.885	0.215	0.11
Adur36012_comp1_c0_seq3	72.0367	15.38	93.9233	14.845	8.72	6.815	3.635
Adur36051_comp0_c0_seq1	65.5033	15.245	183.403	33.025	14.895	3.825	3.855
Adur36149_comp0_c0_seq1	30.97	2.22	36.3	3.88	1.02	0.325	1.3
Adur36150_comp0_c0_seq1	7.01333	1.285	14.9	3.04	1.385	0.805	0.95
Adur36232_comp0_c0_seq1	39.76	17.04	56.1233	18.18	7.64	2.73	4.555
Adur36250_comp0_c0_seq1	2.35	0.025	20.8033	0.035	0.02	0.035	0
Adur36338_comp0_c0_seq1	49.6933	2.545	115.897	2.68	7.31	0.22	0.305
Adur36353_comp2_c0_seq3	8.77333	7.06	10.2767	5.36	4.905	4.325	5.405
Adur36422_comp0_c0_seq1	3.25667	0	4.81333	0.115	0	0	0
Adur36459_comp0_c0_seq1	432.727	58.515	546.52	79.13	10.065	3.435	0.535
Adur36576_comp1_c0_seq1	35.1233	3.57	53.5167	4.45	6.19	4.99	6.345
Adur36717_comp0_c0_seq3	64.6267	12.835	77.36	18.905	21.53	13.77	12.345
Adur36746_comp0_c0_seq1	8.04333	2.32	10.09	3.95	6.725	3.81	3.325
Adur36749_comp0_c0_seq2	3.18333	0.655	17.4	0.43	0.265	0.08	0.475
Adur36758_comp0_c0_seq1	315.493	63.455	372.347	80.635	76.42	31.34	32.165
Adur3679_comp0_c0_seq1	3.48667	2.135	4.53333	2.425	1.99	1.76	0.835
Adur36802_comp3_c0_seq1	29.9833	10.845	34.3833	11.125	10.915	11.8	12.015
Adur36892_comp0_c0_seq1	10.7733	1.485	15.3467	3.6	3.19	0.565	0.105
Adur36893_comp0_c0_seq1	10.9467	1.255	21.69	2.175	2.32	0.475	0.395
Adur36904_comp2_c0_seq1	10.4367	2.775	14.8967	6.02	3.31	2.02	2.205
Adur36974_comp0_c0_seq1	166.98	14.545	216.543	14.645	11.235	6.595	11.03
Adur36977_comp0_c0_seq13	11.1933	8.38	12.16	7.805	6.915	8.95	9.325
Adur36998_comp0_c0_seq1	542.643	240.54	755.3	304.415	135.535	70.6	41.59
Adur369_comp1_c0_seq1	26.6367	3.09	41.63	4.54	4.11	2.06	1.61
Adur37029_comp0_c0_seq1	7.32667	3.2	9.05667	3.005	1.025	0.545	0.59
Adur37096_comp0_c1_seq1	3.14333	3.24	8.9	1.48	0.59	0.025	0
Adur37097_comp1_c0_seq1	2.4	0.12	4.61667	0.14	0	0.025	0
Adur37191_comp0_c0_seq2	9.22667	4.815	11.28	6.075	3.84	3.435	3.615
Adur37275_comp0_c0_seq1	9.66333	5.36	14.2933	3.01	4.575	1.475	1.12
Adur37299_comp0_c0_seq1	1.95333	0.455	4.48333	1.085	0.4	0.09	0.155
Adur37488_comp1_c0_seq2	22.0467	10.865	24.4633	10.225	6.925	6.885	11.95
Adur37520_comp1_c0_seq1	43.1767	19.665	55.3733	12.91	6.07	4.385	4.455
Adur37536_comp0_c1_seq1	41.1067	6.995	94.8533	11.96	13.17	3.67	2.67
Adur37572_comp0_c0_seq1	3.79667	1.17	4.41333	2.87	2.06	0.545	0.685
Adur3759_comp0_c0_seq1	12.8167	1.405	16.0967	1.225	0.47	0.175	0
Adur37654_comp1_c0_seq2	4.48	1.51	5.05667	1.04	0.855	1.235	2.09
Adur37724_comp0_c0_seq1	29.7367	3.79	217.493	1.99	0.805	0.22	0
Adur37745_comp0_c0_seq1	4	2.14	9.01333	2.24	1.425	0.79	0.22
Adur37752_comp0_c0_seq2	40.38	33	53.5133	28.715	14.145	14.765	18.705
Adur37780_comp0_c0_seq1	13.8867	5.345	17.1867	5.375	4.03	1.79	2.045
Adur37788_comp0_c0_seq1	22.61	2.67	36.2	5.53	8.9	6.41	4.26
Adur37855_comp0_c0_seq1	8.37333	1.125	11.5867	0.505	0.215	0.06	0.11
Adur37890_comp0_c0_seq1	26.0733	12.78	35.5433	16.35	5.59	7.725	4.31
Adur37958_comp4_c0_seq1	3.99	0.04	9.90667	0.18	0.28	0.345	2.36
Adur37967_comp0_c0_seq1	6.39333	2.71	7.4	1.985	0.385	0.18	1.935
Adur3798_comp0_c0_seq1	16.3933	1.44	24.16	1	1.57	1.355	0.505
Adur3798_comp1_c0_seq1	12.2	0.605	15.67	0.81	1.05	0.755	0
Adur37998_comp0_c0_seq1	29.65	0.065	44.33	0.425	2.595	0.335	0
Adur3808_comp0_c0_seq1	2.09333	0.58	8.95333	0.26	0	0	0.045
Adur38168_comp1_c0_seq1	9.58667	5.3	14.7067	5.875	7.525	7.78	4.6
Adur38202_comp0_c0_seq1	180.377	0.08	251.453	0.065	0	0	0
Adur38280_comp1_c0_seq6	48.29	3.69	65.2433	6.645	4.69	0.97	2.545
Adur38361_comp1_c0_seq1	20.3167	2.285	31.2533	1.49	0.82	0.675	6.08
Adur38380_comp0_c0_seq1	27.2933	6.39	33.8333	7.815	2.07	0.805	0.99
Adur3841_comp0_c0_seq1	87.19	7.815	161.183	16.855	6.65	0.335	0.63
Adur3844_comp0_c0_seq1	17.6733	1.19	19.82	2.505	0.29	0.175	0.055
Adur3844_comp0_c0_seq2	7.55333	0.315	9.20667	0.215	0.245	0	0
Adur38450_comp1_c0_seq1	43.6867	13.64	49.34	14.195	11.375	5.9	5.85
Adur38470_comp0_c0_seq2	173.897	4.83	221.533	10.04	4.645	0.895	9.155
Adur38482_comp0_c0_seq1	9.18	1.595	18.6267	2.955	1.435	0.375	0.695
Adur38486_comp0_c0_seq1	22.87	7.09	37.5967	8.19	4.76	0.96	0.42
Adur38490_comp0_c0_seq1	27.5233	12.315	32.8433	13.56	9.91	8.075	8.705
Adur3863_comp0_c0_seq1	172.063	66.21	192.32	54.3	23.215	7.555	22.17
Adur38671_comp0_c0_seq1	8.66333	3.16	10.0567	3.515	1.445	1.445	0.8
Adur38716_comp1_c0_seq1	31.1033	5.635	36.8567	8.05	2.245	1.495	2.25
Adur38767_comp0_c0_seq1	6.33333	1.14	12.9867	4.565	0.31	0.045	0.38
Adur38775_comp0_c0_seq1	3.23667	0.28	8.35	1.72	0.1	0.13	2.2
Adur38804_comp1_c0_seq1	8.47667	1.3	11.5333	1.19	1.53	2.37	0.125
Adur38839_comp0_c0_seq3	7.99667	5.92	14.97	4.66	1.105	0.045	0.165
Adur3883_comp0_c0_seq1	10.43	3.995	15.5667	4.555	4.235	2.86	1.525
Adur38887_comp1_c0_seq1	63.21	22.75	87.9067	24.36	20.985	14.165	8.83
Adur3902_comp1_c0_seq1	10.6533	1.725	16.5233	2.36	5.175	6.31	7.245
Adur39078_comp0_c0_seq1	40.7567	0.875	129.25	0.425	1.065	0.505	0.03
Adur39213_comp0_c1_seq1	3.83667	1.74	5.29333	2.225	4.33	4.675	3.535
Adur39224_comp2_c0_seq1	58.0733	10.61	81.5733	12.855	14.42	12.145	1.86
Adur39226_comp0_c0_seq2	21.9933	11.435	28.6767	19.065	19.925	14.975	17.07
Adur39242_comp0_c0_seq1	7.42667	0.105	10.5967	0.625	0.535	0.235	0.08
Adur39242_comp0_c1_seq1	6.28667	0.12	7.02333	0.52	0.33	0.075	0.06
Adur39265_comp0_c0_seq1	32.9833	18.075	57.0933	17.635	10.78	3.03	1.67
Adur39265_comp1_c0_seq1	200.397	49.725	392.653	41.33	24.985	6.77	4.685
Adur39364_comp0_c0_seq1	0.486667	0.085	4.77	0.055	0.02	0	0
Adur3937_comp0_c0_seq1	70.2	58.06	73.6433	49	46.935	47.89	43.305
Adur39385_comp0_c0_seq1	3.20667	0.09	10.1433	0.04	0.065	0	0
Adur39391_comp0_c0_seq1	3.23333	1.93	4.07	2.17	1.585	0.89	0.66
Adur3940_comp1_c0_seq1	5.33333	0	7.13	0.015	0	0	0
Adur39422_comp0_c0_seq1	1.68667	0.285	6.57	0.17	0.05	0	0
Adur39422_comp1_c0_seq1	2.30333	0.165	5.40667	0.07	0	0.03	0
Adur39422_comp2_c0_seq1	1.72	0.145	7.23	0.05	0.04	0	0
Adur39430_comp0_c0_seq1	2.52667	0.155	5.91333	0.03	0.065	0	0
Adur3944_comp1_c0_seq4	6.19667	3.62	7.71	3.435	1.75	0.965	0.865
Adur39451_comp1_c0_seq1	76.74	27.435	91.6333	22.36	12.665	12.175	13.18
Adur39498_comp0_c0_seq1	11.6033	4.91	12.6567	4.475	4.845	3.29	3.435
Adur39525_comp2_c0_seq5	43.7	13.885	50.6467	18.145	19.09	18.125	5.715
Adur3955_comp3_c0_seq1	36.8667	3.13	55.5467	1.02	2.425	1.645	0.265
Adur39583_comp0_c0_seq2	39.1633	7.815	51.47	9.41	7.09	2.995	2.265
Adur39601_comp0_c0_seq1	14.2433	0.24	19.8567	0.165	0.21	0	0.105
Adur39611_comp0_c0_seq1	37.8633	14.295	47.8767	15.89	7.88	3.85	2.635
Adur39646_comp0_c0_seq1	5.96333	0.48	7.30667	0.26	0	0	0.085
Adur3964_comp0_c0_seq1	4.65667	2.63	14.53	1.895	0.315	0.065	0
Adur39756_comp0_c0_seq2	35.74	15.43	43.38	17.445	11.935	7.935	10.39
Adur39798_comp0_c0_seq2	21.92	0.71	24.62	1.565	1.045	0.28	0.465
Adur39843_comp0_c0_seq1	11.42	3.39	16.41	2.75	2.225	2.45	1.465
Adur39849_comp0_c0_seq1	2.68333	2.325	6.77	2.83	1.57	0.895	0.26
Adur39862_comp0_c0_seq1	5.68	2.615	9.39	2.805	0.535	0.695	0.235
Adur39879_comp0_c0_seq1	56.94	12.54	71.96	13.505	11.6	4.28	7.495
Adur39909_comp0_c0_seq2	50.25	7	55.8133	11.265	10.19	10.875	10.855
Adur39923_comp0_c0_seq1	48.0333	7.525	59.52	11.945	13.97	12.18	5.73
Adur39960_comp0_c0_seq1	269.41	0.155	1633.62	0.57	1.625	0.455	0.105
Adur39966_comp0_c0_seq1	308.977	0.22	2092.9	0.205	2.085	0.41	0.09
Adur39989_comp0_c0_seq1	11.64	2.625	14.26	3.565	3.465	2.715	4.21
Adur39994_comp0_c0_seq1	4.97667	0.025	6.60333	0.08	0	0	0
Adur40004_comp0_c0_seq1	5.51	3.2	6.29	4.295	5.69	3.17	2.515
Adur40026_comp0_c0_seq5	16.8867	4.755	18.9067	6.555	3.12	1.94	2.51
Adur40088_comp0_c0_seq1	10.81	5.61	13.9933	7.3	2.745	0.655	1.335
Adur40131_comp0_c0_seq1	3.67333	2.05	4.10667	1.615	0.905	1.55	1.94
Adur40135_comp2_c0_seq11	8.77	2.99	10.9533	6.76	6.8	8.46	5.61
Adur40185_comp1_c0_seq1	16.08	15.08	26.59	23.925	21.23	21.8	12.345
Adur40199_comp0_c1_seq1	75.29	7.575	88.6533	5.89	7.47	0.48	2.95
Adur401_comp0_c0_seq1	139.873	49.775	191.767	44.55	37.895	16	6.095
Adur40286_comp0_c0_seq10	33.7167	3.995	37.7167	6.45	8.55	4.955	2.54
Adur40391_comp0_c0_seq2	76.6967	13.92	111.32	15.945	13.84	2.955	8.88
Adur40393_comp0_c0_seq2	7.04667	1.715	8.20333	3.04	2.44	0.56	0.12
Adur40405_comp1_c0_seq1	3.82333	0.275	4.99333	0.435	0.335	0.445	0.125
Adur4041_comp2_c0_seq1	6.33333	0	8.06	0	0	0	0
Adur40431_comp1_c0_seq13	140.84	10.32	159.76	8.035	3.485	3.19	2.105
Adur40434_comp0_c0_seq1	13.0667	1.205	14.3067	3.04	1.705	1.87	4.495
Adur40435_comp0_c0_seq1	10.74	1.875	13.4533	1.78	0.54	0	0.06
Adur40442_comp0_c0_seq2	42.8967	36.85	62.3333	31.705	23.585	20.41	9.99
Adur40447_comp1_c0_seq1	18.12	4.815	20.1767	4.885	4.255	4.135	5.69
Adur4044_comp0_c0_seq1	15.7733	10.275	17.1533	8.645	8.405	7.06	7.755
Adur40456_comp0_c0_seq1	63.0833	11.665	78.7	13.375	10.655	9.33	13
Adur40462_comp1_c0_seq2	9.16333	6.16	10.7967	3.945	4.045	3.8	3.615
Adur40475_comp0_c0_seq1	3.74333	1.01	5.67333	1.445	1.285	1.945	2.63
Adur40504_comp0_c0_seq14	23.2967	17.275	32.8833	15.65	8.545	4.89	6.265
Adur40512_comp3_c0_seq11	28.6367	2.975	31.9067	3.605	2.36	1.72	2.06
Adur40524_comp0_c0_seq25	56.9233	1.2	90.09	0.635	0.7	1.1	0.865
Adur40542_comp0_c0_seq1	35.1733	12.905	96.3967	13.19	7.785	3.985	2.34
Adur40551_comp0_c0_seq1	248.56	40.705	282.203	51.715	24.805	5.675	15.325
Adur40553_comp0_c0_seq2	17.2367	7.955	22.2033	11.865	16.845	10.77	11.965
Adur40556_comp0_c0_seq3	41.57	6.75	93.9033	5.985	8.13	4.53	4.805
Adur40557_comp0_c0_seq1	23.57	14.45	29.1667	14.205	10.025	6.91	12.665
Adur40562_comp0_c0_seq1	11.7167	10.545	13.7433	10.135	12.345	11.065	5.155
Adur40567_comp0_c0_seq14	19.2467	5.89	22.1133	7.63	7.58	6.265	8.205
Adur40579_comp0_c0_seq1	41.7433	3.195	53.8133	5.08	5.915	1.385	1.505
Adur40588_comp0_c0_seq1	25	11.005	59.79	17.94	8.49	2.695	4.475
Adur40588_comp0_c0_seq7	32.0933	6.54	63.7233	9.16	9.145	4.76	0.1
Adur40606_comp0_c0_seq1	543.17	46.09	676.177	43.5	78.96	11.165	24.97
Adur40618_comp1_c0_seq3	43.4933	19.59	61.0367	25.985	20.235	9.655	8.075
Adur40619_comp0_c0_seq2	29.59	4.975	45.3	3.395	6.875	4.995	2.005
Adur40660_comp1_c0_seq1	7.47	4.28	8.59	3.01	2.86	1.52	2.305
Adur40690_comp1_c0_seq2	14.4167	2.435	17.7667	4.28	4.7	1.05	0.385
Adur40777_comp0_c0_seq4	8.65	6.965	18.6567	7.645	6.36	5.445	3.11
Adur40779_comp0_c0_seq1	443.713	289.93	668.133	279.705	183.165	132.41	92.26
Adur40784_comp1_c0_seq4	14.5367	7.98	18.9633	7.27	5.575	4.53	5.08
Adur40813_comp1_c0_seq1	9.78333	3.045	15.1133	3.855	2.43	0.72	0.12
Adur40817_comp0_c0_seq1	64.25	27.36	74.8833	42.735	22.51	13.785	12.35
Adur40854_comp2_c0_seq1	5.56667	4.815	5.98667	4.49	3.605	5.065	4.06
Adur40942_comp0_c0_seq1	43.53	1.32	64.2333	0.935	2.24	0.175	0.91
Adur40957_comp0_c0_seq1	4.04667	0.565	7.57333	0.775	0.035	0	0.75
Adur41037_comp0_c0_seq32	16.0867	2.37	21.7567	3.475	2.395	3.305	2.37
Adur41050_comp2_c0_seq1	53.65	18.42	63.14	12.035	12.425	16.135	7.85
Adur41051_comp1_c0_seq2	95.42	10.35	114.98	10.775	24.985	37.59	28.41
Adur41108_comp0_c0_seq1	301.4	15.565	386.717	10.03	2.97	1.065	3.545
Adur41145_comp0_c0_seq1	57.0133	12.485	95.9067	14.495	14.02	6.19	4.795
Adur41159_comp0_c0_seq2	40.4033	13.49	56.0267	13.17	13.475	5.855	3.215
Adur41167_comp1_c0_seq6	57.33	12.295	64.6633	16.465	9.41	2.45	0.9
Adur41178_comp0_c1_seq3	97.5333	23.915	148.59	27.78	24.235	16.455	11.49
Adur41192_comp0_c0_seq1	7.57	4.15	9.89667	4.155	4.25	6.415	4.65
Adur41226_comp0_c0_seq1	10.08	2.18	12.8133	3.86	3.68	0.22	1.11
Adur41237_comp0_c0_seq1	12.54	5.2	19.9533	6.88	2.25	3.79	6.875
Adur41242_comp0_c0_seq1	21.9633	4.69	32.1733	6.875	2.92	2.22	0.7
Adur41254_comp0_c0_seq1	37.21	19.1	51.6867	28.825	14.985	8.49	1.87
Adur41270_comp0_c0_seq1	49.16	1.78	59.27	0.32	0.15	0.08	0.085
Adur41317_comp1_c0_seq1	297.73	23.645	667.263	27.63	28.14	14.65	3.525
Adur41324_comp0_c0_seq1	15.19	2.08	28.51	4.195	4.37	2.825	3.91
Adur41417_comp0_c0_seq2	29.6367	9.375	36.27	14.085	9.94	7.045	7.87
Adur41430_comp0_c0_seq4	8.74667	4.22	10.6167	6.405	11.26	6.64	4.725
Adur4144_comp0_c0_seq2	17.2367	0.21	27.73	0.095	0.095	0	0.17
Adur41485_comp2_c0_seq4	14.3667	7.76	18.2867	9.995	7.73	3.49	3.65
Adur41528_comp0_c0_seq3	8.98	5.48	15.5233	5.315	3.56	3.86	5.27
Adur41538_comp0_c0_seq1	11.4667	5.85	12.87	4.405	3.135	2.715	4.545
Adur41560_comp0_c0_seq1	10.17	1.545	18.5067	0.6	1.965	0.2	0.255
Adur41586_comp0_c0_seq1	3.25333	2.9	4.72667	3.08	2.34	1.18	2.95
Adur41610_comp0_c0_seq1	6.58333	1.765	8.35	1.185	0.665	0.3	1.02
Adur4170_comp1_c0_seq1	4.04	1.795	6.89	2.07	2.44	1.58	0.415
Adur4170_comp1_c0_seq2	42.7933	14.5	52.0433	17.89	17.325	10.44	4.46
Adur4170_comp1_c0_seq6	3.9	1.185	5.88333	1.15	2.155	2.145	0
Adur41727_comp1_c0_seq1	10.64	3.805	12.0433	3.085	4.2	4.195	4.44
Adur41769_comp1_c0_seq1	2.14	2.485	6.00667	3.205	1.365	0.66	0.875
Adur41774_comp1_c0_seq1	10.12	8.115	16.65	10.73	11.85	9.985	5.055
Adur41783_comp0_c0_seq2	8.03	3.545	8.84	3.595	2.505	1.73	1.075
Adur4178_comp0_c0_seq1	128.607	2.105	199.037	8.81	1.665	2.14	1.74
Adur41835_comp1_c0_seq1	7.46	4.525	8.50667	3.61	2.455	1.81	1.875
Adur4186_comp2_c0_seq14	21.8867	10.67	28.84	17.315	14.055	10.095	6.31
Adur41932_comp0_c0_seq13	11.5433	3.125	15.56	5.88	2.48	1.14	1.145
Adur41946_comp0_c0_seq1	2.06333	0.58	4.48	1.535	1.455	0.935	0.75
Adur41982_comp0_c0_seq1	13.1833	4.07	14.69	6.16	4.77	3.54	3.68
Adur41992_comp0_c1_seq1	41.4133	8.725	75.3667	6.41	11.69	2.22	2.78
Adur41992_comp1_c0_seq1	26.85	7.635	36.4	5.335	9.65	1.8	1.215
Adur41999_comp1_c0_seq1	7.9	0.63	9.22667	1.455	0.22	0.04	2.95
Adur42032_comp0_c0_seq1	46.3833	11.275	73.37	14.48	22.93	13.25	6.42
Adur42035_comp0_c0_seq3	16.8533	8.755	21.7	8.58	5.945	4.96	6.27
Adur42042_comp0_c0_seq1	4.80333	0.45	6.51667	0.38	0.045	0.085	0
Adur42065_comp2_c0_seq2	4.87333	2.07	5.88	1.765	0.9	0.66	0.455
Adur42105_comp1_c0_seq1	8.11667	2.955	10.2133	3.33	2.44	1.87	1.325
Adur42116_comp1_c1_seq1	5.17	3.955	5.82333	4.43	2.97	3.425	3.11
Adur42120_comp0_c0_seq1	12.5067	4.84	14.11	6.03	4.38	4.49	8.995
Adur42136_comp2_c0_seq1	6.37333	5.32	10.1933	6.04	7.69	7.045	4.5
Adur42202_comp1_c0_seq1	2.09	0.355	4.33	0.24	0.2	0	0
Adur42239_comp0_c0_seq1	8.96	1.35	29.3667	0.635	0.05	0	0
Adur42287_comp0_c0_seq1	40.3833	8.36	62.5633	7.045	14.82	4.195	2.475
Adur42287_comp1_c0_seq3	72.1367	18.275	122.537	13.545	27.03	9.095	5.665
Adur42333_comp1_c0_seq1	28.48	19.195	36.41	22.645	15.785	10.955	11.04
Adur42348_comp0_c0_seq2	4.17	2.675	8.75	2.325	1.29	0.235	0.7
Adur42377_comp1_c0_seq2	16.47	3.32	35.1433	4.705	6.44	1.835	1.42
Adur423_comp0_c1_seq1	5.26667	1.955	8.10667	3.505	1.24	1.925	0.42
Adur42492_comp0_c0_seq1	45.7267	19.015	62.6067	15.695	10.695	8.15	6.83
Adur42514_comp0_c0_seq1	41.8133	2.42	50.3567	3.875	5.025	3.405	1.715
Adur42547_comp0_c0_seq2	4.11667	1.84	5.1	1.295	1.15	0.44	1.495
Adur4254_comp1_c0_seq3	15.4833	4.97	28.6667	10.835	2.795	1.53	1.09
Adur42564_comp0_c0_seq1	11.1167	5.195	13.3967	7.55	7.54	6.735	5.4
Adur42593_comp2_c0_seq4	23.9867	12.44	32.18	18.19	7.835	3.83	6.035
Adur4259_comp0_c0_seq1	9.64	1.865	14.3467	2.59	1.32	1.065	1.68
Adur42610_comp0_c0_seq2	4.10333	2.875	5.22	2.35	1.835	1.78	2
Adur42618_comp0_c0_seq2	52.4333	15.345	60.0567	7.15	4.805	1.88	1.57
Adur42679_comp0_c0_seq8	8.87333	8.165	13.22	7.36	5.08	4.455	3.165
Adur42713_comp0_c0_seq2	37.5867	6.065	80.88	5.195	1.755	0.46	0.03
Adur42713_comp1_c0_seq1	15.1267	2.62	26.7833	2.265	0.48	0.09	0
Adur42774_comp0_c0_seq1	5.97333	4.11	8.28667	4.195	4.22	4.285	3.335
Adur42850_comp0_c0_seq1	10.2133	4.045	14.56	4.115	2.59	1.915	1.245
Adur42909_comp0_c0_seq2	30.51	10.435	34.6733	10.99	9.785	9.38	7.86
Adur42953_comp0_c0_seq1	698.78	39.62	1020.18	39.86	28.675	19.565	27.91
Adur42974_comp0_c0_seq1	43.0867	39.585	48.44	35.905	30.405	27.045	36.38
Adur42975_comp0_c0_seq1	4.27	1.885	4.85667	1.345	0.5	0.275	0.845
Adur429_comp0_c0_seq1	6.68667	4.765	8.32667	4.64	3.395	3.055	3.625
Adur43007_comp2_c0_seq2	5.81667	3.155	9.4	3.29	2.75	2.145	2.145
Adur43020_comp0_c0_seq1	15.46	10.07	17.3367	10.815	9.6	9.785	8.78
Adur43021_comp0_c0_seq3	14.4433	1.11	17.7033	1.105	0.425	0.61	3.285
Adur43069_comp1_c0_seq1	9.48667	0.965	18.6767	1.24	2.02	3.405	2.83
Adur43106_comp0_c0_seq1	5.54667	0.055	7.59333	0.095	0.02	0	0.065
Adur43239_comp1_c0_seq8	61.9367	22.27	69.0433	11.57	16.92	18.56	21.295
Adur43343_comp2_c0_seq1	4.25	2.955	4.91	3.255	2.245	2.79	3.21
Adur4338_comp2_c0_seq1	20.0133	8.985	22.9767	9.92	6.25	5.51	3.725
Adur43440_comp1_c0_seq2	3.57333	0	14.65	0.035	0	0.45	0
Adur43460_comp0_c0_seq5	5.55333	2.145	7.65667	1.08	0.465	0.245	0.79
Adur43499_comp1_c0_seq16	4.16	4.085	6.09333	3.71	3.03	2.42	1.9
Adur43538_comp0_c0_seq1	4.16333	0.815	5.68333	0.57	0.575	0.285	0.38
Adur43551_comp0_c0_seq1	15.2467	2.765	23.7333	1.47	3.305	0.12	0
Adur43596_comp0_c1_seq1	40.5067	0.765	77.3867	3.53	0.285	0.145	4.155
Adur43606_comp0_c0_seq4	42.98	11.77	61.96	12.875	7.26	1.44	1.425
Adur43689_comp1_c0_seq3	14.4567	6.02	33.7633	8.03	2.67	4.04	1.66
Adur43714_comp0_c0_seq1	4	0.97	4.5	0.54	0.255	0	0
Adur43796_comp0_c0_seq3	13.7233	10.295	17.15	11.695	10.29	9.905	8.86
Adur43810_comp1_c0_seq1	14.6533	8.27	16.1167	7.525	6.545	5.87	8.315
Adur43829_comp2_c0_seq3	6.49	2.605	7.95667	3.46	2.045	1.925	0.875
Adur43830_comp0_c0_seq8	15.2433	8.225	17.4333	11.685	4.145	3.84	5.45
Adur43837_comp0_c0_seq2	19.16	3.71	21.9533	4.21	1.95	1.695	0.175
Adur43856_comp1_c0_seq1	5.16667	0.11	7.53	0.035	0.055	0.095	0.305
Adur43868_comp0_c1_seq1	11.4233	7.415	15.7567	6.755	2.315	1.345	2.955
Adur4386_comp1_c0_seq1	15.28	0.255	20.51	0.55	0.285	0.06	0.175
Adur43890_comp0_c0_seq10	13.0533	6.16	16.8	5.955	5.63	5.01	3.525
Adur43982_comp0_c0_seq1	3.95667	2.055	5.36333	2.525	2.53	1.42	1.815
Adur4398_comp0_c0_seq1	64.7167	4.72	74.7367	4.585	1.385	0.135	0.13
Adur44006_comp0_c0_seq2	4.93	1.15	6.53	1.52	1.16	0.385	0
Adur44006_comp0_c0_seq6	7.18333	2.39	11.85	2.53	2.075	1.31	0.305
Adur44123_comp0_c0_seq4	79.1533	71.735	112.137	71.03	76.08	66.53	73.125
Adur44163_comp0_c0_seq1	79.4233	5.275	132.933	5.93	13.11	1.805	1.78
Adur44176_comp0_c0_seq2	7.72667	1.92	9.44	7.63	4.805	4.615	1.785
Adur44207_comp0_c0_seq1	55.4467	29.4	70.8	39.75	42.995	26.225	19.96
Adur44231_comp0_c0_seq3	22.85	9.085	49.43	11.785	9.815	11.97	8.285
Adur44265_comp0_c0_seq1	4.16667	0.65	34.0833	0.275	2.665	2.225	0.235
Adur44282_comp0_c0_seq1	53.9567	16.865	77.2433	11.87	12.9	2.435	1.335
Adur44283_comp0_c0_seq1	12.3967	0.39	13.6067	1.155	2.575	3.515	2.79
Adur44289_comp0_c0_seq6	20.8733	4.535	24.8133	2.49	1.54	0.48	0.055
Adur4429_comp0_c0_seq1	34.21	0.18	50.0767	0.14	0.03	0	0.43
Adur44306_comp1_c0_seq2	198.76	46.195	264.747	77.425	41.44	22.415	26.37
Adur44308_comp0_c1_seq1	6.63333	6.4	19.9367	6.94	2.945	0.65	1.295
Adur44323_comp0_c0_seq1	81.3833	21.715	93.5933	22.015	25.29	26.15	5.35
Adur44325_comp0_c0_seq1	22.39	0.19	26.21	0.22	0.555	0.085	0
Adur44343_comp0_c0_seq1	47.04	7.89	61.0233	10.095	7.07	3.765	3.37
Adur4434_comp0_c0_seq1	75.3833	16.145	126.59	13.12	18.625	1.755	2.29
Adur44351_comp1_c0_seq2	17.8467	14.735	23.3033	14.51	10.535	9.86	6.645
Adur44365_comp0_c0_seq2	85.41	6.08	238.93	6.38	8.74	0.55	3.075
Adur44367_comp1_c0_seq1	24.0233	0.785	111.517	0.43	1.085	0.09	0.125
Adur44367_comp1_c0_seq4	21.18	10.855	31.1033	13.285	7.58	8.26	7.975
Adur44367_comp5_c0_seq1	30.02	2.525	122.05	3.37	4.01	0	0.31
Adur44384_comp0_c0_seq1	15.5333	9.94	17.92	9.34	8.615	8.14	7.16
Adur44416_comp0_c1_seq1	24.56	6.105	44.17	7.745	3.02	1.435	3.37
Adur44442_comp0_c0_seq6	15.44	6.69	18.7733	6.45	5.98	2.405	4.325
Adur44472_comp0_c0_seq1	3.69667	0.235	10.9833	0.045	0.1	0	0
Adur44473_comp0_c0_seq1	9.12	0.17	29.5967	0.05	0.31	0.07	0
Adur44473_comp1_c0_seq1	10.53	0.32	40.6833	0.115	0.215	0.085	0
Adur44474_comp0_c0_seq1	3.29333	0.095	8.03667	0.05	0.035	0.13	0
Adur44513_comp0_c0_seq1	18.1233	0.515	21.53	2.325	0.27	0	0
Adur44531_comp0_c0_seq1	7.24667	1.89	8.89333	3.745	1.95	0.835	0.77
Adur44540_comp0_c0_seq1	5.82	0.43	12.1067	2.13	0.975	0.315	0.3
Adur44542_comp1_c0_seq1	11.0833	0.325	17.0367	1.53	0.125	0.115	0.025
Adur44545_comp1_c0_seq3	6.11333	0.125	11.8433	0.22	0.16	0	0
Adur44545_comp1_c0_seq6	4.90667	0.295	7.02333	1.73	0.105	0.06	0
Adur44549_comp0_c0_seq1	12.6933	3.45	19.0067	5.05	3.19	1.225	1.345
Adur44597_comp0_c0_seq1	5.30333	1.21	6.66333	0.83	1.16	0.765	1.145
Adur44606_comp0_c0_seq3	4.03	2.17	4.92	2.585	1.835	1.915	1.57
Adur44614_comp0_c0_seq1	67.37	12.935	103.17	14.265	30.575	9.555	1.255
Adur44709_comp1_c0_seq1	8.72	3.715	11.53	5.845	3.01	1.905	1.575
Adur44887_comp0_c0_seq2	42.1467	8.725	54.2033	10.185	7.125	7.175	12.07
Adur44904_comp0_c0_seq1	266.59	1.785	408.767	1.82	6.47	0.11	1
Adur44926_comp0_c0_seq5	5.55	1.21	8	1.025	2.315	2.625	2.555
Adur44930_comp2_c0_seq5	12.84	2.51	15.3067	2.85	3.095	2.44	2.505
Adur44956_comp1_c0_seq2	66.92	22.675	80.4067	28.57	30.215	24.785	55.59
Adur44984_comp0_c0_seq1	3.89667	0.29	4.54333	0.195	0.275	0.12	0.265
Adur45008_comp1_c0_seq1	60.0433	34.33	67.19	40.2	43.335	51.62	47.49
Adur45031_comp0_c0_seq1	1.2	0.575	5.81	0.775	1.59	1.215	0.08
Adur45031_comp0_c1_seq1	0.906667	0.995	4.46667	0.68	1.235	0.675	0.175
Adur45032_comp0_c0_seq1	1.82667	0.685	11.14	1.155	2.21	1.27	0.06
Adur45109_comp0_c0_seq1	21.15	0.565	26.18	1.425	0.515	0.035	0.965
Adur45150_comp0_c0_seq2	20.25	6.795	29.5033	6.27	4.54	1.01	3.54
Adur45154_comp0_c0_seq1	36.03	2.43	44.8467	2.215	1.24	0.365	0.77
Adur45165_comp1_c0_seq1	13.3133	9.105	17.7333	9.255	8.475	2.78	7.115
Adur45172_comp0_c0_seq8	10.6167	2.9	17.6367	3.375	2.7	1.735	0.93
Adur45178_comp1_c0_seq1	699.17	442.76	968.157	484.55	373.04	194.765	164.85
Adur45241_comp0_c0_seq1	97.7333	15.485	170.903	38.175	41.22	20.59	5.525
Adur452_comp0_c0_seq1	2.94333	0.225	9.91667	0.275	0	0	0
Adur45332_comp0_c0_seq1	27.4633	6.305	39.64	4.81	4.5	4.695	16.87
Adur45378_comp1_c0_seq1	27.1533	0.325	56.8367	0.54	0.56	0.065	0
Adur45379_comp1_c0_seq5	4.20333	2.825	5.88	1.53	2.82	2.08	2.25
Adur45386_comp0_c0_seq3	20.76	6.975	64	8.79	11.49	10.64	20.11
Adur45387_comp0_c0_seq1	20.02	2.185	39.69	1.815	4.775	0.24	0.04
Adur45398_comp0_c0_seq1	17.2433	10.865	23.3067	10.91	8.005	5.17	6.465
Adur453_comp1_c0_seq17	4.66667	0.71	5.47667	1.345	0.58	0.475	0.525
Adur45417_comp0_c0_seq2	27.0467	0.58	38.7833	0.855	0.445	0.015	0
Adur4544_comp2_c0_seq1	13.71	14.51	17.44	11.33	9.895	8.95	12.525
Adur45495_comp1_c0_seq4	6.23	4.995	9.81333	5.095	4.51	4.8	5.605
Adur4556_comp0_c0_seq1	7.02667	1.84	7.81333	1.515	3.035	2.07	4.495
Adur4559_comp0_c0_seq4	11.7033	5.51	16.71	3.395	1.53	0.4	0.135
Adur45609_comp0_c0_seq1	33.7733	1.315	95.88	3.275	6.565	5.59	0.865
Adur45632_comp0_c0_seq19	6.74667	3.49	9.43667	4.62	2.79	1.685	2.69
Adur45717_comp0_c0_seq1	33.5967	32.745	53.3533	14.31	22.195	12.54	1.77
Adur45726_comp0_c0_seq1	15.3833	9.285	16.7867	6.565	9.215	10.925	5.535
Adur45738_comp3_c0_seq1	20.88	6.405	24.98	5.1	4.75	6.17	0.585
Adur45759_comp0_c0_seq6	7.04667	3.675	8.73333	4.185	3.915	2.41	1.845
Adur45837_comp0_c0_seq5	4.75667	2.295	6.30333	2.185	0.99	0.29	0
Adur45865_comp1_c0_seq1	2.26333	0.955	6.43333	0.745	0.55	0.76	1.48
Adur45909_comp2_c0_seq2	4.77	0.74	5.98333	0.895	0.365	0.08	0.065
Adur45924_comp0_c0_seq1	27.6233	6.54	30.2233	6.62	5.98	4.23	11.17
Adur45929_comp1_c0_seq1	7.98	4.38	9.06	4.215	4.43	3.495	4.25
Adur45933_comp0_c0_seq1	1.23333	0.64	4.31	0.565	0.3	0	0
Adur45953_comp3_c0_seq1	4.03	0.685	4.65667	0.54	0.33	0.11	0.045
Adur45955_comp0_c0_seq1	6.11333	0.39	30.81	0.435	0.595	0.285	0.42
Adur45958_comp0_c0_seq7	15.6167	6.045	30.3667	11.66	8.89	9.66	9.275
Adur45970_comp0_c0_seq1	4.04	0.8	5.22333	0.88	0.77	0.315	0.73
Adur45971_comp1_c0_seq1	90.6433	10.4	122.253	11.885	13.22	2.715	5.885
Adur45973_comp3_c1_seq3	36.6667	18.14	42.91	30.725	13.37	12.53	15.575
Adur45992_comp0_c0_seq5	1.72	0.85	4.00667	0.4	0.41	0.12	0.225
Adur46000_comp0_c0_seq1	48.34	10.08	97.3967	8.145	12.685	14.29	14.035
Adur46146_comp0_c0_seq1	31.5733	9.68	37.68	6.445	4.77	4.44	10.13
Adur46149_comp0_c0_seq1	32.2867	2.23	49.58	3.37	3.59	0.99	0.265
Adur46162_comp0_c0_seq1	38.4267	19.745	51.5467	18.87	15.53	10.72	8.98
Adur46192_comp0_c0_seq1	79.2	41.42	93.1367	72.58	72.215	44.275	26.38
Adur4620_comp0_c0_seq1	71.8633	10.21	111.257	15.775	17.13	5.845	8.2
Adur46230_comp0_c0_seq1	25.6867	3.61	38.51	3.045	1.615	0.245	0.03
Adur46310_comp0_c0_seq1	4.82333	3.355	5.52333	4.04	3.2	2.755	2.79
Adur46316_comp0_c0_seq2	4.74667	0.355	9.19667	0.335	0.305	0.23	0.3
Adur46319_comp0_c1_seq1	92.42	25.825	129.66	23.455	26.295	9.41	4.66
Adur46370_comp1_c0_seq4	29.2367	1.34	36.9833	4.495	2.185	0.355	0.8
Adur46488_comp1_c0_seq2	41.2267	6.565	52.7467	7.84	7.91	3.34	2.545
Adur46501_comp0_c0_seq1	194.32	0.185	245.71	0.62	0.04	0.055	5.905
Adur46512_comp1_c0_seq1	28.15	17.79	39.9467	18.46	11.74	9.66	9.785
Adur46518_comp0_c0_seq1	241.617	0.225	281.807	1.33	0.105	0	4.415
Adur46521_comp0_c0_seq1	8.47333	5.48	13.9867	5.155	4.145	3.285	5.665
Adur4658_comp0_c0_seq1	53.5967	34.815	63.51	29.4	19.615	25.935	22.385
Adur46595_comp1_c0_seq1	42.1333	22.715	53.7133	22.705	19.565	13.46	14.385
Adur46659_comp0_c0_seq1	13.9433	8.155	17.2867	9.475	8.435	6.545	5.555
Adur46719_comp0_c0_seq1	149.38	17.075	224.97	20.035	10.87	3.83	3.255
Adur46721_comp0_c0_seq1	327.947	19.785	464.207	23.6	15.455	6.845	2.485
Adur46723_comp2_c0_seq1	1.98667	0.245	7.27	0.21	0.06	0.095	0
Adur46723_comp2_c1_seq1	1.58333	0.14	4.9	0.225	0.025	0.15	0.485
Adur46741_comp1_c0_seq1	5.13	0.265	5.99333	0.235	0.16	0.19	0.085
Adur46868_comp0_c0_seq1	5.51	1.495	6.09333	1.095	1.43	1.02	0.19
Adur46868_comp1_c0_seq1	8.00333	0.89	11.64	1.325	1.725	1.895	0.395
Adur46874_comp0_c0_seq1	47.2433	2.24	54.79	3.215	3.735	1.98	0.59
Adur4697_comp1_c0_seq3	4.73	0.305	5.38333	0.89	0.665	0.06	0.115
Adur4698_comp0_c0_seq1	20.3567	3.74	23.19	4.995	1.745	0.91	1.51
Adur46997_comp0_c0_seq1	4.73667	0	12.86	0	0	0	0.3
Adur47002_comp0_c0_seq1	17.05	0	20.46	0.06	0	0	0.315
Adur47002_comp3_c0_seq1	18.6167	0	29.4833	0	0	0	0
Adur47007_comp0_c1_seq3	57.64	26.68	69.8333	24.205	19.14	17.67	17.93
Adur47103_comp0_c0_seq2	30.37	2.04	37.4033	3.145	2.2	0.72	2.07
Adur47193_comp1_c0_seq1	66.6333	37.79	92.1733	33.615	22.625	13.23	6.795
Adur47207_comp0_c0_seq1	109.347	38.945	129.777	33.71	44.215	43.24	44.495
Adur47215_comp0_c0_seq1	11.6333	0	24.8967	0	0	0	0
Adur47283_comp0_c0_seq1	52.2767	13.9	57.42	11.25	12.95	10.37	11.51
Adur47295_comp0_c0_seq1	7.2	0.665	16.3033	0.46	0.435	0.7	1.39
Adur4729_comp0_c0_seq2	3.48	1.755	4.31	1.965	1.325	0.635	0.85
Adur47431_comp1_c0_seq32	5.28	2.245	5.69333	2.74	1.795	2.425	3.65
Adur47449_comp1_c0_seq1	94.0033	56.07	158.837	59.17	40.84	15.245	2.075
Adur47453_comp0_c0_seq1	20.35	11.45	22.5	11.67	9.375	6.3	10.935
Adur47454_comp0_c0_seq1	3.94333	0.09	5.52667	0.23	0.39	0.03	0.15
Adur47481_comp0_c0_seq1	16.8567	8.36	19.7333	9.285	6.865	7.93	7.755
Adur47483_comp1_c0_seq3	3.91	5.205	5.13667	2.615	3.92	3.705	3.28
Adur47485_comp0_c0_seq1	18.1433	7.46	25.1533	9.435	7.805	7.195	6.67
Adur47488_comp0_c0_seq1	122.1	47.565	132.237	66.845	77.475	19.07	8.245
Adur47531_comp0_c0_seq1	17.8967	3.71	21.33	4.76	4.615	4.03	3.605
Adur47610_comp1_c0_seq2	7.98333	7.575	18.6767	7.355	6.81	5.78	3.865
Adur47615_comp0_c0_seq8	3.63	0.475	4.98333	0.785	0.2	0.155	0.37
Adur47645_comp0_c0_seq1	11.2067	8.99	13.25	8.11	6.93	6.225	9.75
Adur47679_comp0_c0_seq2	56.3467	5.55	81.7467	7.635	4.325	2.165	2.645
Adur47682_comp0_c0_seq4	5.83333	3.92	6.71667	3.835	5.115	2.62	1.995
Adur47689_comp0_c0_seq1	5.93	0	8.88	0	0	0	0
Adur47690_comp0_c0_seq1	8.10667	0.06	11.79	0.05	0.05	0	0
Adur4771_comp0_c0_seq3	5.36667	2.09	6.02	1.685	1.655	0.815	0.4
Adur47813_comp1_c1_seq4	154	81.69	193.02	75.915	20.36	12.875	15.715
Adur47815_comp0_c0_seq1	19.65	9.12	26.8333	9.445	5.335	4.37	2.49
Adur47821_comp0_c0_seq1	6.64333	0.49	12.0633	1.185	0.405	0.165	0.335
Adur47869_comp1_c0_seq1	19.3167	0.485	23.5667	0.25	0.88	0	0.055
Adur47871_comp0_c0_seq1	6.57333	4.455	7.69333	4.825	5.05	4.39	4.52
Adur47886_comp0_c0_seq1	66.8267	16.07	85.2967	15.865	8.975	5.48	3.87
Adur47889_comp1_c1_seq1	7.79	4.565	8.47	4.275	3.205	2.435	2.49
Adur47969_comp0_c0_seq5	8.87667	5.41	16.3467	11.04	8.58	8.055	2.65
Adur48018_comp0_c0_seq3	9.74333	1.595	16.4033	3.095	1.455	1.66	4.95
Adur48047_comp0_c0_seq6	12.37	0.955	18.83	2.305	5.295	1.03	0.08
Adur48061_comp0_c0_seq1	8.88667	3.01	11.8633	3.12	3.39	2.39	2.925
Adur4819_comp1_c0_seq1	136.587	14.245	257.177	13.89	13.59	11.84	5.675
Adur48316_comp0_c0_seq2	2.41	3.045	4.33	1.86	1.285	1.525	2.675
Adur48316_comp1_c0_seq2	3.27667	0.795	4.42	1.045	0.855	0.845	0.75
Adur4834_comp0_c0_seq1	22.3433	4.87	34.0133	2.425	5.98	1.13	0.29
Adur48377_comp0_c0_seq2	9.62667	4.91	14.05	5.575	6.26	6.655	8.42
Adur48498_comp3_c1_seq1	14.06	6.42	15.3033	6.505	5.475	4.69	3.985
Adur4849_comp0_c0_seq1	5.42333	1.34	6.92	0.695	0.915	0.12	0.035
Adur48502_comp1_c0_seq2	4.44667	0.355	7.67333	0.76	0.68	1.06	2.035
Adur48595_comp0_c0_seq1	1.58	0.14	4.65	0.1	0.025	0	0
Adur48624_comp0_c0_seq1	207.937	63.07	302.69	74.905	53.695	25.72	23.385
Adur48633_comp0_c0_seq3	55.0667	11.305	79.42	18.34	14.795	10.27	14.745
Adur48802_comp0_c0_seq7	11.07	2.4	14.19	1.96	4.91	4.875	2.1
Adur48807_comp0_c0_seq1	4.35	0.28	5.87	0.56	0.59	0.115	0.075
Adur4885_comp0_c0_seq2	775.97	15.96	1024.85	20.16	17.835	4.27	2.49
Adur48886_comp0_c0_seq1	23.2067	9.405	28.48	10.52	7.735	4.795	5.025
Adur48925_comp1_c0_seq2	31.2867	22.19	32.94	25.37	22.205	21.935	19.19
Adur48942_comp0_c0_seq1	3.2	1.155	5.20333	0.525	0.04	0.02	0.025
Adur48949_comp0_c0_seq1	17.6667	9.67	19.6367	9.32	7.345	5.885	6.615
Adur48961_comp3_c0_seq1	12.4233	4.45	18.1633	10.08	2.875	2.105	2.99
Adur49019_comp0_c0_seq1	15.5967	4.535	21.2933	5.775	3.025	1.065	1.005
Adur49030_comp0_c0_seq1	11.7933	1.06	14.95	1.415	0.79	0.305	1.91
Adur49036_comp0_c0_seq3	6.56	4.275	9.74667	3.455	2.335	1.915	2.23
Adur49038_comp0_c0_seq3	14.2067	7.965	18.8133	10.425	7.635	7.515	7.87
Adur4907_comp0_c0_seq1	37.6867	7.615	58.7367	11.695	9.225	6.055	2.78
Adur49082_comp0_c0_seq1	15.0267	0.035	27.66	0.415	0.39	0.905	11.555
Adur49099_comp0_c0_seq1	6.28	2.2	8.93333	2.88	1.69	1.985	2.525
Adur49136_comp0_c0_seq1	3.63	1.7	4.64	1.36	0.655	0.43	0.02
Adur49150_comp0_c0_seq1	17.9633	2.88	24.19	3.77	2.28	1.465	0.33
Adur49154_comp0_c0_seq4	2.69667	2.11	4.34	2.175	1.78	1.865	2.12
Adur49159_comp0_c0_seq1	25.4433	1.16	51.41	2.105	4.81	3.88	2.105
Adur4919_comp0_c0_seq1	10.9467	6.9	30.8467	8.015	3.525	0.38	0.135
Adur4919_comp1_c0_seq2	9.98333	4.85	12.8167	4.74	2.08	1.36	2.235
Adur49222_comp0_c0_seq1	15.3767	3.625	17.4	4.995	4.445	3.985	3.925
Adur4923_comp0_c0_seq1	7.44667	2.16	9.78	5.98	0.44	0.38	0.665
Adur4924_comp0_c0_seq1	5.5	1.465	9.81667	4.84	0.27	0.35	0.535
Adur49263_comp0_c0_seq1	2.42	0.93	10.0267	0.34	0.5	0.005	0.22
Adur49280_comp0_c0_seq1	11.1967	11.345	16.7533	7.83	5.175	10.685	3.055
Adur49318_comp0_c0_seq1	32.86	16.785	42.93	15.14	14.3	12.005	16.13
Adur49324_comp0_c0_seq1	54.4133	1.32	64.56	2.545	5.05	6.035	26.91
Adur49418_comp0_c0_seq1	5.14	0.45	8.96333	0.22	0.07	0.05	0.035
Adur49427_comp0_c0_seq1	40.7133	8.055	47.5133	7.265	5.48	3.46	3.225
Adur49492_comp0_c0_seq1	6.22667	2.565	8.50333	3.515	4.225	2.995	1.24
Adur49500_comp1_c0_seq1	7.29667	3.705	9.71667	4.57	2.485	1.975	0
Adur49687_comp1_c0_seq1	23.5533	17.145	27.2833	12.3	12.73	9.05	5.425
Adur49706_comp0_c0_seq1	10.1367	3.13	11.2367	4.345	1.815	1.915	2.13
Adur4987_comp0_c0_seq2	12.8333	9.075	21.86	10.52	7.745	5.63	5.115
Adur49887_comp0_c0_seq1	9.96	1.34	17.1633	1.57	1.02	0.115	0.05
Adur49934_comp0_c0_seq1	75.2233	51.05	83.4233	38.8	33.47	27.885	22.09
Adur4994_comp1_c0_seq1	77.34	1.8	128.937	4.25	1.685	0.315	3.315
Adur49958_comp0_c0_seq1	3.32	1.47	4.07667	1.375	1.1	1.11	1.515
Adur4997_comp0_c0_seq1	104.457	0.81	169.377	0.64	1.035	0.055	0.3
Adur50052_comp0_c0_seq2	28.44	2.915	41.1567	4.47	3.22	0.445	0.7
Adur50073_comp0_c0_seq3	92.7333	47.655	111.27	44.265	25.525	23.385	17.37
Adur50126_comp0_c0_seq1	133.25	9.07	169.123	8.425	9.085	1.615	2.505
Adur50228_comp3_c0_seq1	0.533333	0	7.13	0	0	0	0
Adur50278_comp0_c0_seq1	1.04	0.05	6.55	0.015	0.01	0	0
Adur50310_comp1_c0_seq1	6.73333	3.17	8.45	3.26	3.21	1.85	1.42
Adur50332_comp1_c0_seq1	184.42	147.455	258.73	154.17	135.27	116.625	67.795
Adur50334_comp0_c0_seq2	165.653	138.82	185.353	136.61	119.065	132.625	156.325
Adur50352_comp0_c0_seq1	72.7633	15.77	82.6333	10.655	9.605	3.68	8.27
Adur50413_comp0_c0_seq1	15.8967	3.59	17.7933	3.61	5.25	4.295	1.42
Adur5041_comp0_c0_seq11	4.17333	2.98	5.07	2.925	2.04	2.255	3.03
Adur50425_comp0_c0_seq4	49.8733	35.96	55.04	28.795	15.685	11.685	29.87
Adur50472_comp1_c1_seq2	21.1	8.035	23.5667	10.27	10.1	5.475	14.755
Adur50527_comp0_c0_seq1	153.553	38.84	191.283	38.22	30.59	11.295	4.44
Adur50593_comp1_c0_seq1	89.4033	50.92	108.017	40.77	40.855	73.7	12.57
Adur50615_comp0_c0_seq4	18.1967	2.92	33.35	2.315	1.865	0.645	0.275
Adur50641_comp1_c0_seq8	13.9833	13.65	17.19	13.195	11.375	13.01	12.485
Adur50660_comp0_c0_seq1	18.8033	18.425	20.84	14.56	13.635	13.835	16.28
Adur50674_comp1_c0_seq1	56.84	1.54	70.7867	0.745	0.325	0.05	0
Adur50677_comp2_c0_seq1	3.97667	1.875	7.53333	1.635	0.91	0.385	0.18
Adur5068_comp0_c0_seq4	21.51	6.625	28.4067	8.85	6.67	4.71	5.82
Adur50702_comp0_c0_seq1	4.89	0	13.3267	0.07	0	0	0
Adur50727_comp1_c1_seq3	186.563	103.25	245.517	66.185	26.605	12.78	18.62
Adur50729_comp1_c0_seq4	21.1433	6.185	27.5067	10.48	4.47	3.18	2.82
Adur50730_comp0_c0_seq1	22.5667	14.58	27.4433	15.02	10.935	8.025	5.48
Adur50851_comp0_c0_seq1	2.07	1.74	8.47667	1.24	0.525	0.115	0.175
Adur50851_comp1_c0_seq1	2.97	1.225	17.6733	1.35	0.495	0.145	0.335
Adur50854_comp0_c0_seq8	10.65	6.75	13.07	6.45	2.84	4.01	0.43
Adur5085_comp0_c1_seq1	16.09	0.055	35.0667	0.565	0.25	0.525	0.13
Adur5085_comp1_c0_seq1	11.04	0.05	19.1633	0.33	0.28	0.41	0.03
Adur50922_comp0_c0_seq1	37.8367	11.25	50.32	8.805	7.585	9.52	10.935
Adur50922_comp0_c0_seq2	78.2767	18.07	119.027	19.6	14.195	13.05	6.51
Adur50922_comp1_c0_seq2	30.3033	19	34.9167	18.08	12.13	12.55	9.01
Adur5100_comp0_c0_seq1	102.657	28.19	126.133	33.17	38.935	23.97	8.08
Adur5102_comp0_c0_seq1	2.96667	0.47	4.01	0.43	0.31	0.22	0.26
Adur5103_comp0_c0_seq1	6.99	1.315	11.1067	1.83	1.275	0.585	1.215
Adur5134_comp1_c0_seq2	15.9867	10.13	19.87	8.615	6.075	6.315	3.495
Adur5149_comp0_c0_seq1	15.72	3.82	22.2367	5.115	0.965	0.19	0.055
Adur514_comp1_c0_seq1	22.5767	6.785	30.0167	8.675	5.93	4.715	4.805
Adur514_comp2_c0_seq1	15.1533	3.875	16.7267	4.66	3.21	2.64	1.56
Adur5151_comp2_c0_seq6	74.68	7.955	92.09	9.64	5.5	2.255	2.45
Adur5153_comp0_c0_seq1	6.17333	4.415	11.7933	5.33	3.535	1.525	0.37
Adur5233_comp0_c0_seq1	5.51667	4.515	8.88667	3.995	1.715	1.925	4.95
Adur5240_comp1_c0_seq15	29.8967	11.25	37.29	10.055	8.25	8.27	7.785
Adur5290_comp1_c0_seq1	3.79333	0.72	5.02333	0.72	0.66	0.215	0.365
Adur5293_comp1_c0_seq1	58.3633	21.185	74.3667	28.865	34.045	29.065	40.655
Adur531_comp0_c0_seq1	11.0233	1.345	15.5333	1.69	1.275	0.1	0.36
Adur5320_comp0_c0_seq1	30.66	7.31	38.0433	4.725	5.235	3.025	0.295
Adur5321_comp0_c0_seq1	1.11	0.115	7.07333	0.135	0.225	0.26	0
Adur5334_comp3_c0_seq23	8.01	1.655	9.68667	2.445	0.605	0.255	1.365
Adur5395_comp0_c0_seq22	4.51333	2.885	6.28	2.785	1.895	1.6	2.535
Adur5401_comp0_c0_seq3	29.03	11.4	35.1767	13.91	9.485	7.415	7.69
Adur5409_comp0_c0_seq2	5.04667	2.8	8.11	3.795	2.775	0.97	1.07
Adur5409_comp1_c0_seq1	4	0.525	8.07333	0.93	0.725	0.455	0.185
Adur554_comp1_c0_seq8	24.04	2.145	27.1367	2.74	0.88	1.865	9.78
Adur5555_comp0_c0_seq1	14.3133	2.655	16.3067	5.73	0.85	0.045	0.095
Adur5596_comp4_c0_seq1	10.13	6.745	13.3	5.565	3.78	3.16	4.57
Adur5619_comp0_c0_seq1	35.1033	6.12	46.7	6.79	7.985	2.735	5.125
Adur569_comp0_c0_seq1	0.963333	0.12	5.28667	0	0	0	0
Adur5796_comp0_c0_seq3	24.65	5.38	32.3167	9.945	8.325	8.04	8.22
Adur5851_comp0_c0_seq1	8.22333	3.455	15.88	3.79	2.675	1.54	1.34
Adur5851_comp1_c0_seq1	7.9	4.845	11.0333	5.585	3.5	1.86	3.025
Adur5868_comp0_c0_seq1	12.9	7.685	15.05	7.205	5.525	2.905	7.225
Adur5897_comp0_c2_seq1	4.41667	1.3	6.83333	1.18	1.325	0.835	1.75
Adur5902_comp1_c0_seq1	25.3267	2.985	35.7567	4.355	4.915	1.35	1.935
Adur5984_comp2_c0_seq1	7.41667	5.295	10.0033	5.82	2.895	3.805	2.625
Adur6039_comp2_c0_seq1	28.8733	5.19	33.9933	5.725	5.02	3.48	1.935
Adur6073_comp0_c0_seq4	2.00333	0.56	8.76333	0.185	0	0.39	0.395
Adur6114_comp0_c0_seq1	68.1667	13.24	87.7333	13.505	8.535	5.625	4.365
Adur6129_comp0_c1_seq1	9.07667	5.48	11.36	5.96	2.705	2.225	1.54
Adur624_comp0_c0_seq1	33.0567	7.305	45.5167	15.495	4.05	1.13	0.13
Adur6283_comp0_c0_seq1	6.22333	0.27	6.86	0.635	1.375	0.9	1.14
Adur628_comp1_c0_seq2	4.51	0.435	7.31667	0.195	0.12	0.065	0.3
Adur6327_comp0_c0_seq1	135.52	8.115	168.82	18.715	14.05	22.47	25.29
Adur6335_comp0_c0_seq2	8.34	0.215	13.88	0.64	0.16	0.05	0
Adur6336_comp0_c0_seq1	541.733	43.475	693.3	116.52	85.54	37.7	36.82
Adur6338_comp2_c0_seq1	4.85333	0.385	6.49667	0.435	0.055	0	0.22
Adur6400_comp2_c0_seq4	3.66333	0.485	5.15667	0.45	0.36	0.255	0.46
Adur6400_comp2_c0_seq5	71.11	20.105	80.0867	17.68	16.54	12.31	23.115
Adur6436_comp2_c0_seq1	12.2367	2.99	20.4433	3.275	3.76	4.165	4.265
Adur6471_comp1_c0_seq1	8.7	1.34	11.5267	0.81	0.87	0.425	0.97
Adur6471_comp1_c0_seq2	37.2467	16.465	45.3367	16.245	14.415	15.155	21.61
Adur6495_comp0_c0_seq1	16.4667	0.985	18.63	2.185	0.84	0.135	0.12
Adur6507_comp0_c0_seq1	19.3833	0.815	27.0733	1.58	0.545	0.095	0.045
Adur6510_comp0_c0_seq2	16.1933	2.82	25.3467	4.305	3.165	1.19	1.075
Adur6521_comp0_c0_seq1	18.0167	2.15	48.1233	3.62	4.945	0.535	0.06
Adur6536_comp0_c0_seq3	12.0367	7.31	16.3767	10.035	8.38	8.475	5.22
Adur6547_comp0_c0_seq1	10.7067	0.18	12.5233	0.57	0.19	0.06	1.05
Adur6550_comp0_c0_seq1	3.38333	2.975	12.5833	2.4	0.79	0.21	0.185
Adur6573_comp0_c0_seq2	1.78333	0.105	4.40333	0.105	0	0.04	0.04
Adur6592_comp0_c0_seq1	22.3667	5.52	35.0367	4.785	2.325	0.61	0.78
Adur6604_comp0_c0_seq1	5.67	1.63	6.88333	2.7	1	1.01	0.78
Adur6609_comp0_c0_seq1	28.9967	3.025	36.6533	4.845	3.455	2.385	1.9
Adur6623_comp0_c1_seq12	10.51	1.215	11.9667	3.615	1.015	0.7	1.29
Adur6628_comp0_c0_seq1	8.92333	3.59	16.55	4.125	3.29	3.26	4.035
Adur6631_comp0_c0_seq8	17.49	3.22	27.6467	3.475	2.32	1.57	2.495
Adur6648_comp0_c0_seq2	30.4967	4.21	170.433	3.6	2.9	2.165	1.615
Adur6683_comp2_c0_seq1	25.3433	12.44	34.4733	12.035	13.11	9.335	8.94
Adur6684_comp2_c0_seq2	4.43333	1.125	10.1967	0.945	0.92	1.015	3.305
Adur6684_comp3_c0_seq2	13.46	14.355	20.81	12.185	9.66	9.285	10.68
Adur669_comp0_c0_seq3	33.9033	21.13	58.7467	19.265	9.895	6.895	2.08
Adur669_comp2_c0_seq1	27.5567	14.65	56.0133	16.89	7.825	3.53	0.675
Adur6726_comp0_c0_seq2	4.12	1.115	7.39333	2.31	0.715	0.455	0.355
Adur6726_comp2_c0_seq1	13.0533	2.075	26.7467	3.695	1.65	0.93	1.29
Adur6756_comp1_c0_seq1	11.8833	0.5	15.8767	1.9	0.68	0.415	0.77
Adur6756_comp2_c0_seq1	5.93	0.135	7.39667	0.695	0.17	0.075	0.02
Adur6760_comp0_c0_seq7	5.50667	2.83	6.62	2.315	2.22	2.12	0.095
Adur6768_comp2_c0_seq1	14.7433	12.915	15.93	12.715	9.365	10.585	12.285
Adur6823_comp1_c0_seq2	19.75	4.425	25.81	5.89	4.345	2.65	4.56
Adur6859_comp0_c0_seq1	23.1767	0.645	27.2633	2.42	1.425	0.165	0.465
Adur6859_comp1_c0_seq1	18.8333	1.27	26.3367	2.415	2.17	0.09	0.045
Adur6904_comp1_c0_seq1	14.5967	6.685	17.04	8.92	9.54	7.055	6.52
Adur6930_comp0_c0_seq1	73.2433	14.795	167.05	34.08	18.355	3.655	5.695
Adur6962_comp0_c0_seq1	3.67	2.14	9.62	3.2	2.69	1.705	0.49
Adur7026_comp0_c0_seq1	21.4033	0.19	25.8333	0.04	0.335	0.26	1.15
Adur7159_comp0_c0_seq1	3.13667	5.175	7.73	4.35	4.21	3.075	2.935
Adur7181_comp0_c0_seq1	14.8233	6.505	27.7667	6.945	7.305	3.01	2.675
Adur7275_comp2_c0_seq1	32.1933	5.25	43.0133	6.295	4.64	4.015	5.98
Adur7324_comp0_c0_seq5	17.01	5.37	24.8033	7.435	3.49	5.27	0.92
Adur7352_comp0_c0_seq1	451.94	30.615	850.717	54.35	35.82	13.2	19.94
Adur7463_comp2_c0_seq1	30.7233	19.05	33.67	18.185	13.925	13.93	11.145
Adur7596_comp0_c1_seq1	10.7067	1.145	18.2	1.065	1.21	0	0.315
Adur759_comp0_c0_seq3	19.4933	12.06	21.8267	12.745	7.58	6.25	5.14
Adur7611_comp1_c0_seq1	10.55	6.115	13.74	6.955	6.095	5.6	5.245
Adur7615_comp0_c0_seq7	9.25333	0.185	12.5267	0.09	0.155	0.17	2.485
Adur7631_comp1_c0_seq3	24.73	9.845	47.33	12.185	14.31	8.335	7.07
Adur7716_comp0_c0_seq1	6.12	1.205	8.73	1.475	0.795	0.47	0.305
Adur7727_comp0_c0_seq2	13.8433	2.02	14.7633	3.485	11.48	14.28	8.03
Adur7754_comp2_c1_seq5	37.8333	24.415	47.91	23.665	14.765	12.43	12.355
Adur7770_comp0_c0_seq8	16.2533	15.115	21.3467	15.06	11.27	9.45	14.415
Adur7801_comp0_c0_seq2	4.77333	3.915	8.61333	3.795	4.95	1.66	0.88
Adur7816_comp1_c0_seq1	1.82	1.905	4.50333	2.475	0.195	0.215	0.225
Adur7834_comp0_c0_seq1	2.99	0.325	12.72	0.12	0.015	0	0
Adur8011_comp0_c0_seq1	3.09	1.06	6.76333	2.1	1.26	0.595	0.61
Adur8044_comp0_c0_seq1	18.0233	4.545	20.5633	5.02	3.29	2.785	0.865
Adur8050_comp0_c0_seq1	64.05	4.025	72.4567	5.125	3.88	0.92	1.01
Adur8068_comp0_c0_seq1	29.5	4.03	41.7267	3.26	3.77	0.73	0.985
Adur8083_comp0_c0_seq1	30.33	5.465	43.33	4.67	5.1	3.925	6.095
Adur8114_comp0_c0_seq1	73.4533	27.89	98.84	32.455	26.45	15.5	10.56
Adur8220_comp0_c0_seq1	23.1	8.175	35.66	6.815	3.39	2.025	2.67
Adur8225_comp1_c0_seq1	9.81	8.655	11.9967	7.7	8.965	11.455	9.495
Adur8229_comp0_c0_seq2	47.5333	17.69	67.4233	20.745	27.86	13.715	5.7
Adur8274_comp0_c0_seq1	68.4333	0.755	104.13	1.945	2.35	0.14	1.51
Adur8275_comp0_c0_seq14	46.0567	25.39	57.0067	24.005	15.58	11.15	13.435
Adur8301_comp0_c0_seq1	263.757	45.405	334.17	45.235	65.445	13.85	3.995
Adur8314_comp0_c0_seq5	111.353	16.895	127.99	18.94	28.62	7.135	5.255
Adur8317_comp0_c0_seq1	5.23333	2.51	6.27	1.415	1.03	0.575	1.615
Adur8334_comp0_c0_seq1	10.1133	6.05	11.5	4.795	2.9	2.11	1.995
Adur8336_comp0_c0_seq2	59.0667	2.82	68.2733	1.295	1.965	0.58	1.84
Adur8339_comp1_c0_seq5	21.0533	4.025	29.34	4.445	3.51	3.28	3.415
Adur8397_comp0_c0_seq1	10.6567	7.145	15.43	4.05	2.435	2.24	2.11
Adur83_comp0_c0_seq1	9.18	4.53	14.4033	10.985	4.21	6.135	5.655
Adur8428_comp0_c1_seq1	35.2367	17.83	42.4767	21.375	14.845	7.255	7.045
Adur8452_comp0_c0_seq3	61.7367	3.36	76.09	7.55	4.46	1.41	3.86
Adur8461_comp0_c0_seq2	22.28	5.74	26.6333	8.34	5.69	4.48	3.485
Adur8472_comp0_c0_seq1	27.5967	2.165	39.5833	3.33	1.835	0.495	0.725
Adur8481_comp0_c0_seq1	6.22	3.63	7.38333	3.245	3.235	1.09	2.69
Adur8482_comp0_c0_seq1	61.51	18.355	71.6567	22.43	10.07	4.47	6.9
Adur8484_comp0_c0_seq1	188.493	8.845	346.497	16.55	6.03	0.305	5.18
Adur8501_comp0_c0_seq1	46.6267	0.795	122.727	0.26	4.765	0.41	0
Adur8506_comp0_c0_seq1	60.4033	15.98	82.6467	19.13	19.75	7.555	5.105
Adur8510_comp1_c0_seq1	405.877	3.985	876.953	2.085	14.395	10.605	0.12
Adur8571_comp0_c0_seq1	83.84	15.985	153.88	8.14	15.83	0.92	0.29
Adur8580_comp0_c0_seq1	33.2533	7.145	56.6267	7.06	8.77	1.535	1.805
Adur8593_comp0_c0_seq1	51.4933	29.97	58.2233	27.045	22.035	24.54	19.115
Adur8610_comp0_c1_seq10	11.73	5.05	14.2967	7.19	5.805	3.22	3.18
Adur8613_comp0_c0_seq1	8.78	7.9	11.6133	8.61	7.655	7.07	5.22
Adur8617_comp0_c0_seq1	112.15	76.485	147.927	67.66	46.49	38.07	25.63
Adur8621_comp0_c0_seq5	7.09333	1.44	9.06333	1.975	1.35	1.07	0.905
Adur8621_comp0_c0_seq6	20.9467	4.315	37.23	7.945	4.085	3.045	3.18
Adur8632_comp0_c0_seq1	0.733333	0.23	7.08667	0.195	0.13	0.17	0
Adur8641_comp0_c0_seq2	8.15333	3.685	10.2	3.21	1.795	1.4	4.465
Adur8656_comp0_c0_seq1	17.8567	1.635	28.4533	2.8	2.32	0.47	0.22
Adur8660_comp0_c0_seq1	5.02333	0.195	5.83333	0.7	0.325	0.055	0.05
Adur8669_comp0_c0_seq1	6.14	0.4	7.72	0.72	0.16	0.09	0.035
Adur8675_comp0_c0_seq1	5.69333	2.945	7.09333	3.265	2.815	1.96	4.175
Adur8682_comp0_c0_seq1	38.37	3.9	58.35	3.61	4.93	1.095	2.81
Adur8699_comp0_c0_seq1	62.2567	1.01	74.6133	4.41	3.065	2.71	1.07
Adur8721_comp0_c0_seq1	88.8233	48.34	116.927	30	28.415	17.595	15.75
Adur8725_comp0_c0_seq2	38.8533	26.515	42.28	22.99	18.915	13.775	14.955
Adur8728_comp0_c0_seq9	20.6633	11.87	26.7133	11.77	12.95	13.19	20.87
Adur8729_comp0_c0_seq1	7.59333	1.58	20.86	3.125	2.48	2.205	0.5
Adur8739_comp0_c0_seq2	36.2733	0.25	50.8	0.175	0.05	0.01	0.015
Adur8773_comp0_c0_seq1	35.5933	32.355	48.2667	24.18	12.22	11.45	18.7
Adur8786_comp0_c0_seq2	15.7333	7.915	17.4867	6.41	5.24	4.865	2.145
Adur8901_comp1_c0_seq1	8.23	1.93	10.9067	1.915	1.55	0.365	0.68
Adur8941_comp0_c0_seq1	29.0933	5.88	44.5267	1.515	0.68	2.65	0.735
Adur8944_comp0_c0_seq1	19.5667	6.94	26.1967	7.12	3.375	2.685	4.925
Adur9013_comp0_c0_seq2	4.88333	0.235	7.10333	0.165	0	0	0.105
Adur9018_comp0_c0_seq2	4.56333	0.14	9.32	0.475	0.725	0.145	0.455
Adur9019_comp1_c0_seq1	46.8933	0.925	68.3233	1.99	1.565	0.79	0.635
Adur9019_comp2_c0_seq7	40.2367	1.375	47.29	2.28	1.235	0.75	0.78
Adur9133_comp1_c0_seq4	71.84	22.175	83.6367	33.64	44.65	37.27	4.93
Adur9143_comp0_c0_seq2	34.1833	26.055	39.32	25.005	23.57	23.565	17.305
Adur9150_comp0_c1_seq1	9.79667	4.235	11.37	2.135	1.715	1.12	3.205
Adur9329_comp1_c0_seq4	8.02	3.14	9.25667	2.49	2.46	1.18	0.875
Adur9330_comp0_c0_seq1	37.3433	9.175	46.7467	10.89	8.29	5.735	5.29
Adur9373_comp1_c0_seq2	37.5367	14.86	51.74	11.825	9.12	8.72	6.87
Adur9445_comp0_c0_seq1	5.20333	2.84	8.07333	3.575	2.32	2.24	0.545
Adur944_comp2_c0_seq4	83.84	7.53	149.887	16.235	10.925	4.18	5.025
Adur9526_comp3_c0_seq1	6.42333	2.94	10.8167	3.585	1.95	1.23	0.72
Adur9540_comp0_c0_seq1	11.8133	1.285	14.2767	1.195	0.585	0.335	0.355
Adur9590_comp0_c0_seq1	7.86333	2.73	10.3533	2.615	2.645	2.305	3.095
Adur959_comp1_c1_seq4	5.14667	1.21	9.22667	3.2	0.84	0.38	0.375
Adur9624_comp0_c0_seq1	14.2567	4.11	15.9833	3.455	3.02	0.885	0.94
Adur9648_comp1_c0_seq6	30.4367	14.37	41.88	12.67	9.855	5.95	4.535
Adur9657_comp1_c0_seq1	9.94333	6.35	11.3333	6.93	6.165	4.945	3.205
Adur967_comp0_c0_seq1	313.997	151.195	460.197	169.975	120.21	40.79	7.19
Adur9711_comp1_c0_seq1	206.54	4.995	237.96	6.905	10.24	1.08	2.12
Adur9717_comp0_c0_seq5	7.51	3.4	11.87	3.94	2.955	2.49	1.92
Adur9794_comp2_c0_seq5	7.56	1.435	9.28	1.57	1.98	1.19	1.21
Adur9794_comp2_c0_seq8	84.5467	47.855	92.87	38.485	31.06	33.41	29.855
Adur9811_comp3_c0_seq17	33.4667	21.275	42.6133	17.1	14.135	15.58	7.595
Adur9811_comp3_c0_seq21	17.68	4.46	24.61	4.41	5.93	6.26	3.04
Adur9811_comp3_c0_seq3	51.9033	10.26	91.9733	7.905	11.385	15.405	7.75
Adur9840_comp1_c0_seq3	5.79333	3.21	7.37	3.705	3.215	1.925	1.685
Adur9844_comp1_c0_seq20	5.14	2.985	7.69667	4.335	5.09	6.89	6.32
Adur9850_comp0_c0_seq1	2.78667	0	5.58333	0.055	0.115	0.18	0.375
Adur9852_comp0_c0_seq1	4.32333	2.84	11.3733	3.77	3.12	1.475	0.4
Adur9856_comp0_c0_seq1	44.4167	3.07	68.66	1.52	2.225	0.12	0.27
Adur9858_comp1_c0_seq1	17.66	3.535	24.4367	2.785	2.085	1.05	1.095
Adur9866_comp0_c0_seq1	45.47	3.675	61.2267	3.86	2.88	2.125	7.295
Adur9908_comp0_c0_seq1	8.34	6.845	10.39	5.645	4.13	3.715	4.53
Adur9918_comp1_c0_seq4	19.2433	0.565	21.8533	1.21	0.745	0.235	0.86
Adur9935_comp2_c0_seq1	13.09	6.565	16.62	5.99	3.84	3.05	4.49
Adur9939_comp0_c0_seq2	24.64	10.375	31.6	13.65	9.22	7.155	12.765
Adur9949_comp0_c0_seq4	8.48667	4.4	14.0567	3.415	5.87	5.245	9.78
Adur9955_comp1_c0_seq1	56.8967	27.895	86.7133	35.055	49.37	16.215	5.8
Adur9957_comp0_c0_seq2	15.2067	5.14	29.59	5.88	3.005	0.4	0
Adur9959_comp0_c0_seq2	5.15333	3.175	10.6433	2.64	2.73	1.05	0.635
Aipa10045_comp0_c0_seq1	48.0633	0	57.16	0	0	0	0
Aipa10045_comp0_c1_seq1	22.8167	0	25.96	0	0.035	0	0
Aipa10086_comp0_c0_seq1	9.10333	0.965	10.3433	2.275	2.085	1.305	0.93
Aipa10094_comp0_c0_seq4	7.34333	8.39	11.9267	10.42	8.225	9.42	7.445
Aipa10097_comp1_c0_seq1	11.8133	8.64	14.6267	8.145	4.835	3.95	5.38
Aipa10273_comp0_c0_seq1	19.08	16.125	22.73	13.975	10.915	10.48	10.81
Aipa10284_comp1_c0_seq3	95.5	3.665	122.263	6.74	4.88	3.15	4.375
Aipa10314_comp0_c0_seq1	45.55	11.02	54.8833	13.795	12.535	10.315	8.645
Aipa10331_comp0_c0_seq1	113.447	4.045	234.997	4.23	5.33	0.135	0.035
Aipa10353_comp0_c0_seq1	58.17	8.775	131.4	9.32	13.87	2.95	1.35
Aipa10355_comp0_c0_seq6	32.18	14.6	38.9433	14.74	11.87	11.305	8.075
Aipa1047_comp1_c0_seq2	30.2167	12.14	37.9	14.545	12.85	9.91	11.99
Aipa10580_comp1_c0_seq3	18.9967	12.87	22.2233	12.78	9.73	8.15	5.415
Aipa10683_comp0_c0_seq4	21.09	0.41	23.9133	0.465	0.295	0	1.665
Aipa10698_comp1_c0_seq7	6.20667	5.415	6.86333	4.02	2.775	3.37	3.775
Aipa1073_comp0_c0_seq1	1007.34	14.265	1225.57	13.385	12.71	2.66	5.585
Aipa10767_comp0_c0_seq1	44.1567	3.065	49.7933	3.615	3.65	1.995	0.635
Aipa1087_comp0_c0_seq1	10.3133	0.03	16.4833	0.34	0.045	0	0.055
Aipa10916_comp2_c0_seq1	1.81667	0	5.31667	0	0	0	0
Aipa10916_comp2_c0_seq2	9.35333	0	14.7733	0	0	0	0
Aipa10922_comp0_c0_seq1	19.7567	0.055	24.5667	0	0	0	0.13
Aipa10936_comp0_c0_seq1	11.11	0.015	20.39	0.04	0	0	0
Aipa10939_comp1_c0_seq1	32.4533	0.045	63.2067	0.04	0.01	0	0.06
Aipa11072_comp0_c0_seq1	62.1633	3.61	75.3067	6.19	5.92	4.755	5.145
Aipa11072_comp0_c0_seq4	3.48333	0.065	4.19	0.19	0.215	0.255	0.13
Aipa1112_comp3_c0_seq1	4.99	0.32	5.84	0.625	0.36	0	0.12
Aipa11211_comp3_c0_seq1	6.5	0.64	8.13667	1.74	0.265	0	0
Aipa11227_comp3_c0_seq1	9.41333	0.365	10.7433	1.6	0.325	0.045	0.23
Aipa11227_comp5_c0_seq2	24.7033	0.66	27.9967	2.565	0.22	0.085	0.37
Aipa11341_comp1_c0_seq1	10.8367	6.07	11.5	8.735	6.995	4.695	5.53
Aipa11362_comp0_c0_seq1	21.6833	6.255	24.9	5.355	5.985	2.05	2.075
Aipa11418_comp0_c0_seq1	3.46	0.915	4.09	1.04	0.41	0.03	0
Aipa11461_comp0_c0_seq1	23.3267	12.105	31.18	8.685	5.8	4.615	2.825
Aipa11466_comp0_c0_seq1	25.4067	0.755	36.03	0.84	1.305	2.25	7.155
Aipa11467_comp2_c0_seq4	60.4667	23.66	69.2667	21.635	30.69	33.665	23.415
Aipa11540_comp0_c0_seq3	26.41	7.495	29.3167	6.5	6.685	3.48	4.34
Aipa11558_comp0_c0_seq4	27.7467	6.25	33.03	5.01	4.25	2.155	6.73
Aipa11569_comp1_c0_seq1	165.58	19.515	197.633	30.385	22.85	5.69	6.235
Aipa11571_comp1_c0_seq1	72.31	45.135	127.507	41.005	28.88	22.48	12.245
Aipa11583_comp0_c0_seq2	50.31	11.555	68.7433	13.79	10.625	5.045	4.05
Aipa11594_comp0_c0_seq1	18.4167	2.39	21.41	5.305	9.82	7.26	5.455
Aipa11608_comp0_c0_seq2	9.53667	5.655	11.56	5.02	3.485	2.11	2.85
Aipa11635_comp0_c0_seq1	7.88	0.42	13.6633	1.275	0.735	0.44	0.485
Aipa11635_comp0_c0_seq2	44.0533	4.795	66.3	7.29	4.12	1.5	2.39
Aipa11681_comp0_c0_seq1	10.2667	0.71	27.43	1.075	0.98	0.595	0.63
Aipa11718_comp1_c0_seq2	80.4033	13.84	114.727	17.655	25.955	6.21	1.535
Aipa11755_comp1_c0_seq1	3.59	1.17	6.11667	2.075	1.255	0.76	0
Aipa117_comp1_c0_seq1	16.8467	9.605	27.7967	10.97	6.94	3.025	2.485
Aipa11861_comp0_c0_seq1	68.5867	48.335	72.3167	37.055	38.625	69.135	15.115
Aipa11907_comp0_c0_seq1	4.21667	0.94	8.77	1.14	0.3	0.125	0.225
Aipa11923_comp0_c0_seq2	19.72	2.63	44.0067	2.085	1.605	1.835	1.215
Aipa11981_comp0_c0_seq2	5.20667	0.98	6.28667	1.21	0.245	0.44	0.495
Aipa12105_comp0_c0_seq1	5.19667	5.26	14.6033	4.95	2.03	0.385	0
Aipa12128_comp0_c0_seq1	4.24667	0.53	6.14	0.61	0.155	0.05	0
Aipa12229_comp0_c0_seq1	11.1	5.305	12.7433	4.445	3.38	2.29	7.805
Aipa12238_comp0_c0_seq1	6.05667	1.935	7.26	2.42	4.35	5.505	4.595
Aipa12258_comp0_c0_seq1	5.82333	3.75	8.93333	5.88	5.525	2.17	2.675
Aipa12321_comp2_c0_seq3	7.88667	6.685	9.38667	6.7	4.38	4.8	5.205
Aipa12335_comp0_c0_seq1	4.84667	4.005	7.84333	3.3	2.165	2.085	2.465
Aipa12362_comp0_c0_seq2	64.4433	1.81	91.9767	2.875	1.725	0.225	0.335
Aipa12373_comp1_c0_seq1	44.06	3.205	82.6667	5.735	2.6	0.67	0.525
Aipa12466_comp0_c0_seq1	3.94	0.15	5.27333	0.725	0.16	0.035	0.115
Aipa12504_comp0_c0_seq1	10.7567	2.535	22.7067	3.425	1.215	1	1.35
Aipa12543_comp0_c0_seq1	4.13	0.855	5.96333	0.93	0.495	0.18	0.02
Aipa12624_comp0_c0_seq5	10.8767	4.975	21.2533	6.555	4.93	2.27	3.555
Aipa12662_comp0_c0_seq2	59.63	18.18	78.9	21.79	12.645	7.245	1.5
Aipa12724_comp0_c0_seq3	6.39667	5.345	8.53333	5.395	3.26	2.99	3.505
Aipa12790_comp0_c0_seq1	620.853	0.45	760.25	2.13	0.31	0	9.525
Aipa12796_comp0_c0_seq1	0.553333	0.285	8.9	0.36	0.135	0.04	0
Aipa12797_comp1_c0_seq1	19.3067	7.12	24.12	6.795	3.99	2.17	1.47
Aipa12856_comp1_c0_seq1	66.3	47.59	76.2367	38.86	31.23	27.31	21.885
Aipa12868_comp2_c0_seq3	8.06333	3.155	9.38333	2.895	1.795	1.825	2.515
Aipa12871_comp0_c0_seq1	47.7	19.19	61.31	20.355	18.45	16.64	10.515
Aipa12872_comp1_c0_seq1	14.6767	1.935	21.9833	5.265	3.925	1.815	1.28
Aipa12888_comp0_c0_seq1	197.143	101.14	273.42	90.94	91.595	81.395	1.13
Aipa12896_comp3_c0_seq9	9.11333	0.455	10.2467	1.225	1.635	1.03	1.235
Aipa12922_comp0_c0_seq2	45.6067	20.9	60.6733	18.815	15.655	11.18	5.69
Aipa12932_comp0_c0_seq1	38.2667	18.09	43.63	18.265	16.92	10.955	12.71
Aipa12933_comp0_c0_seq2	54.2933	5.73	64.64	8.375	8.885	5.18	4.14
Aipa12985_comp1_c0_seq1	13.3333	8.985	16.1833	6.645	6.965	5.475	6.815
Aipa12996_comp2_c0_seq2	55.4433	4.62	66.4033	6.045	14.185	4.85	3.695
Aipa13012_comp0_c1_seq1	3.71333	3.2	4.79	2.205	1.82	1.685	3.395
Aipa13014_comp0_c0_seq4	255.337	14.43	338.777	19.08	24.2	6.59	4.58
Aipa13070_comp0_c0_seq1	60.6367	9.21	77.0867	12.05	7.405	8.885	10.805
Aipa13105_comp1_c0_seq1	14.7667	5.015	27.8967	4.695	5.205	1.91	2.06
Aipa13139_comp2_c0_seq5	43.2067	28.725	58.5333	27.945	14.19	8.445	11.735
Aipa13156_comp0_c0_seq1	22.8533	3.335	28.8033	4.56	1.055	0.135	0.13
Aipa13174_comp0_c0_seq1	34.0467	3.86	247.813	2.65	1.235	0.63	0.875
Aipa13184_comp0_c0_seq2	5.27667	4.365	10.17	3.73	2.49	2.685	0.625
Aipa13184_comp1_c0_seq1	12.44	11.855	33.1933	8.685	6.185	6.495	2.215
Aipa13203_comp0_c0_seq1	82.7167	20.885	105.137	17.33	5.83	4.02	1.98
Aipa13203_comp1_c0_seq1	58.5633	19.545	86.5067	19.805	7.865	3.98	3.315
Aipa13223_comp0_c0_seq1	3.92667	0.65	6.19667	0.55	0.07	0	0.105
Aipa13236_comp0_c0_seq2	173.483	83.64	252.233	96.01	50.765	64.855	15.45
Aipa13271_comp0_c0_seq2	36.0833	3.18	47.73	3.33	1.23	0.1	0.11
Aipa1329_comp0_c0_seq1	3.15667	2.285	4.79	1.81	1.345	0.955	0.985
Aipa13300_comp0_c0_seq1	113.547	32.6	187.733	19.41	8.15	8.725	108.235
Aipa13315_comp0_c0_seq1	14.9133	4.325	21.4133	4.155	5.585	2.115	1.44
Aipa1331_comp1_c0_seq1	16.3167	14.31	28.63	9.005	4.07	1.82	2.45
Aipa13328_comp0_c0_seq1	268.53	27.66	398.327	37.57	42.97	12.49	12.495
Aipa13374_comp0_c0_seq16	12.33	9.025	14.0967	12.255	11.79	9.335	5.58
Aipa13394_comp1_c0_seq2	3.60333	2.91	6.44667	2.18	3.475	3.97	2.13
Aipa13418_comp0_c0_seq1	9.44667	0.26	24.3267	0.115	0.375	0.24	0.03
Aipa13419_comp0_c0_seq1	10.8867	0.2	36.0233	0.035	0.48	0.22	0
Aipa13419_comp1_c0_seq1	15.6167	0.28	42.9	0.235	0.36	0.335	0.065
Aipa13436_comp1_c0_seq18	8.45333	2.195	9.10333	2.19	3.5	3.735	6.56
Aipa13475_comp0_c0_seq2	7.74667	6.015	10.6733	5.87	3.895	5.45	6.98
Aipa13498_comp0_c0_seq3	24.0067	9.1	30.17	9.945	7.16	3.945	2.665
Aipa13515_comp0_c0_seq1	28.05	16.445	34.2233	15.63	10.12	4.87	4.285
Aipa13515_comp1_c0_seq1	9.12667	1.215	13.78	0.345	0.4	0.315	0
Aipa13527_comp2_c0_seq2	13.23	9.785	14.9867	8.825	9.18	8.72	6.615
Aipa13536_comp3_c0_seq13	9.03333	1.335	11.1	2.825	1.93	1.36	2.495
Aipa13539_comp0_c0_seq1	28.9	16.22	35.7	14.595	13.075	18.52	3.485
Aipa1354_comp0_c0_seq1	7.64333	0.505	8.89333	0.67	0.175	0.075	0.455
Aipa13575_comp0_c0_seq1	15.5067	0.815	25.3267	0.995	0.155	0.015	0.51
Aipa1363_comp0_c0_seq1	7.32333	4.8	10.4767	3.94	2.17	0.95	0.415
Aipa1364_comp0_c0_seq10	19.8	9.395	25.08	12.65	9.95	9.845	6.015
Aipa13664_comp0_c0_seq1	8.31333	2.765	10.72	1.28	2.58	1.455	0.49
Aipa13819_comp0_c0_seq4	18.0633	6.16	34.2567	8.28	10.025	5.115	3.395
Aipa1387_comp0_c0_seq1	30.6033	1.325	66.8567	2.48	3.42	0.33	0.12
Aipa13901_comp0_c0_seq1	6.85333	0.915	7.74667	1.32	1.78	0.44	0.195
Aipa13910_comp0_c1_seq1	5.65667	0.525	7.2	1.4	1.86	0.935	0.495
Aipa13938_comp0_c0_seq1	251.917	77.255	354.287	94.91	58.72	32.94	27.88
Aipa13950_comp0_c0_seq2	11.22	4.38	16.6267	5.925	3.635	2.59	2.47
Aipa13966_comp1_c0_seq15	65.31	23.61	72.0633	33.26	17.115	13.525	16.085
Aipa13967_comp0_c0_seq19	5.9	0.625	6.65333	0.54	0.58	0.05	0
Aipa13967_comp0_c0_seq21	3.07	1.235	5.49333	0.855	0.48	0.125	0.065
Aipa14010_comp1_c0_seq14	22.3067	9.22	23.9667	11.525	11.485	11.22	10.98
Aipa14024_comp0_c0_seq1	36.72	3.47	41.5	5.725	1.605	0.53	1.685
Aipa14037_comp0_c0_seq1	12.54	4.73	15.8067	5.445	4.195	3.405	4.465
Aipa14046_comp0_c0_seq1	74.7567	2.625	84.7633	2.455	1.86	0.35	0.69
Aipa14049_comp0_c0_seq1	14.4467	6.97	15.82	7.23	4.83	4.2	4.495
Aipa14054_comp0_c0_seq2	22.6267	8.665	27.3333	8.085	5.72	1.49	4.475
Aipa14095_comp0_c0_seq1	155.75	0.19	232.737	0.54	0.565	0	0.4
Aipa1412_comp0_c0_seq2	17.7267	4.875	32.1533	7.015	6.08	1.835	1.41
Aipa14154_comp1_c0_seq1	50.3533	29.96	62.0767	24.48	19.42	18.765	38.615
Aipa14156_comp1_c0_seq4	2.81	0.645	10.52	0.685	1.175	0.855	1.87
Aipa14159_comp3_c0_seq7	7.33	2.635	8.3	3.195	1.75	2.045	2.76
Aipa14205_comp7_c1_seq14	4.62667	2.2	5.36	4.55	2.425	1.295	2.45
Aipa1422_comp5_c0_seq1	3.32667	0.48	4.37	0.99	2.27	0.61	2.975
Aipa1422_comp5_c0_seq20	0.95	0.025	5.21	0	0	1.165	1.025
Aipa14295_comp0_c0_seq4	31.9333	4.08	35.3967	7.86	9.025	11.06	24.64
Aipa14343_comp0_c0_seq1	49.3267	24.645	54.7767	23.83	17.105	8.675	4.04
Aipa1437_comp1_c0_seq10	25.1933	14.41	27.8567	10.95	9.505	10.135	14.875
Aipa14416_comp0_c0_seq1	132.65	37.29	158.81	36.8	29.555	21.36	22.165
Aipa14453_comp1_c0_seq1	9.87333	3.425	10.8767	3.24	3.755	3.875	3.32
Aipa14507_comp0_c0_seq1	4.33333	0.685	5.32667	3.01	0.26	0.1	0
Aipa14508_comp0_c0_seq3	7.72667	0.105	10.69	0.145	0.33	0.795	0.64
Aipa14709_comp1_c0_seq1	181.167	89.045	316.493	55.815	73.235	17.84	7.02
Aipa14740_comp0_c0_seq1	75.2133	46.225	93.07	35.78	35.1	12.63	12.935
Aipa14758_comp1_c0_seq1	22.0567	4.04	25.0867	6.95	5.25	3.575	0.96
Aipa14761_comp0_c0_seq2	16.82	15.615	35.2267	14.275	12.54	11.485	6.27
Aipa14793_comp0_c0_seq1	44.5167	33.08	65.4467	33.87	31.43	25.735	19.5
Aipa14946_comp0_c0_seq1	27.4267	18.74	40.0233	16.22	6.26	3.325	1.395
Aipa14971_comp4_c0_seq5	143.21	42.535	247.233	49.895	30.7	6.765	5.13
Aipa14971_comp4_c0_seq7	3.09333	0.975	4.08667	0.41	0.885	0.06	0.135
Aipa14986_comp0_c0_seq1	12.62	0.66	14.1733	1.525	0.965	0.345	0.53
Aipa1510_comp0_c0_seq1	6.34	2.51	7.35333	2.43	1.845	1.21	0.5
Aipa15119_comp1_c0_seq2	26.5067	15.975	29.1967	13.725	9.555	9.805	11.11
Aipa15146_comp0_c0_seq1	6.99	0.03	8.61667	0.025	0	0	0.165
Aipa15193_comp1_c0_seq1	9.09333	1.305	10.0433	1.58	1.92	1.135	0.925
Aipa15193_comp1_c0_seq2	7.98	0.83	11.5	0.855	1.39	0.79	0.58
Aipa15260_comp2_c0_seq12	2.10333	0.565	4.9	0.69	0.795	0.945	0.965
Aipa15271_comp2_c0_seq1	34.5133	6.22	40.0633	7.435	5.535	4.455	1.69
Aipa15327_comp1_c0_seq2	11.14	6.01	11.6533	6.785	6.56	7.45	7.05
Aipa15328_comp0_c0_seq2	33.7867	13.255	38.3833	10.77	7.485	6.91	4.62
Aipa15362_comp0_c0_seq1	4.80333	1.925	6.27667	2.595	1.755	2.565	4.2
Aipa15389_comp0_c0_seq1	97.01	60.13	125.983	54.955	46.755	35.42	23.935
Aipa15469_comp0_c0_seq3	41.61	20.895	50.8367	25.965	19.195	17.42	10.195
Aipa15477_comp1_c0_seq4	33.48	23.935	43.6833	19.18	35.6	33.015	36.385
Aipa15574_comp0_c0_seq1	129.66	6.505	191.837	8.54	12.195	11.505	0.275
Aipa15575_comp0_c0_seq2	67.6733	6.07	80.99	8.805	6.84	1.65	2.765
Aipa15587_comp0_c0_seq1	62.36	14.705	153.893	30.63	36.2	26.455	10.105
Aipa15595_comp0_c0_seq5	10.1067	2.915	11.4533	2.945	1.945	1.475	1.79
Aipa15617_comp0_c0_seq4	89.2467	7.49	143.103	21.695	23.17	14.305	2.885
Aipa15636_comp1_c0_seq1	91.0767	20.475	158.2	22.695	18.45	17.61	19.145
Aipa15700_comp1_c0_seq1	3.84	0.69	9.84667	0.285	0.235	0.105	0.35
Aipa15758_comp0_c0_seq24	20.0767	7.115	31.7533	10.71	6.79	2.56	2.225
Aipa15758_comp0_c0_seq25	14.07	5.275	19.3567	8.435	6.535	2.195	1.515
Aipa15852_comp0_c0_seq1	2.36	0.06	4.16667	0	0	0	0
Aipa15853_comp0_c0_seq1	1.84667	0.385	4.01	0.41	0.105	0.455	0.19
Aipa1586_comp0_c0_seq2	30.5533	4.465	52.24	7.415	11.595	3.31	3.82
Aipa15875_comp0_c0_seq4	12.38	7.03	17.77	7.31	8.64	4.475	3.37
Aipa15879_comp0_c0_seq1	13.8367	3.7	20.3667	6.27	8.465	4.75	4.07
Aipa15933_comp0_c1_seq1	3.43333	0.245	6.32667	0.065	0.065	0	0
Aipa15962_comp0_c0_seq1	5.67667	3.94	6.22667	3.18	2.61	1.955	1.91
Aipa16000_comp0_c0_seq3	34.6533	15.055	40.9567	17.19	11.705	8.665	10.87
Aipa1604_comp0_c0_seq1	67.71	1.26	93.4467	1.69	1.225	0.775	1.405
Aipa16053_comp0_c0_seq1	26.4833	13.845	29.8833	14.335	8.925	7.025	5.785
Aipa16059_comp0_c0_seq10	11.8633	4.615	20.3	9.8	10.89	12.375	5.875
Aipa16065_comp0_c0_seq1	13.83	10.145	22.41	11.32	6.57	2.91	1.375
Aipa16080_comp0_c0_seq2	3.83667	0.635	5.32	1.18	0.905	0.915	0.715
Aipa16087_comp0_c0_seq1	6.65	1.085	9.95333	1.06	0.675	0.095	0.985
Aipa16119_comp0_c0_seq1	2.71	0.03	5.25333	0.22	0.4	0.34	0.415
Aipa16154_comp0_c0_seq1	5.45333	4.73	10.5633	5.34	3.77	2.985	3.695
Aipa16159_comp0_c0_seq1	17.9633	0.075	27.5033	0.47	0.115	0	0
Aipa16173_comp0_c0_seq1	5.58	0.555	16.78	0.51	0.445	0.085	0.14
Aipa16194_comp0_c0_seq1	4.25667	1.42	5.98667	1.065	0.945	0.31	0.355
Aipa16204_comp1_c0_seq1	78.13	53.535	85.4533	55.095	48.135	39.51	35.845
Aipa16227_comp0_c0_seq2	67.4533	18.78	93.4667	19.605	15.795	10.565	7.4
Aipa16229_comp1_c0_seq4	60.8233	12.41	90.21	15.56	12.97	5.145	2.01
Aipa16246_comp0_c0_seq1	106.747	38.51	118.557	37.795	32.465	25.805	60.31
Aipa16269_comp0_c0_seq2	60.6767	43.29	90.2567	40.475	34.62	13.97	5.73
Aipa16285_comp0_c0_seq7	22.93	8.575	28.2033	5.805	5.43	2.35	3.695
Aipa16305_comp0_c0_seq1	46.2467	2.725	67.6167	9.145	2.615	0.905	2.165
Aipa16330_comp1_c0_seq3	93.37	21.935	107.863	30.41	15.765	3.905	9.63
Aipa16369_comp1_c0_seq11	21.43	0.845	29.13	0.49	0.58	0	0
Aipa16369_comp1_c0_seq5	26.4867	0.895	33.3367	1.17	2.94	0	0
Aipa16369_comp1_c0_seq8	331.13	2.85	449.163	6.07	7.71	0	0.46
Aipa16400_comp0_c0_seq1	13.5467	4.905	31.7267	4.17	9.025	6.155	3.585
Aipa16454_comp1_c0_seq3	43.74	15.76	50.36	16.945	22.625	19.37	8.185
Aipa16493_comp0_c0_seq6	37.91	3.305	50.44	6.325	5.175	1.78	0.63
Aipa16505_comp2_c0_seq2	12.2233	1.68	14.2533	2.485	1.66	0.715	0.625
Aipa16521_comp0_c0_seq2	46.3033	24.43	56.6	23.67	11.455	6.09	6.775
Aipa16524_comp1_c0_seq7	35.4233	9.14	54.1	12.935	15.47	14.18	13.61
Aipa16633_comp0_c0_seq2	17.08	0.66	17.9667	1.205	3.33	7.285	11.52
Aipa16653_comp0_c0_seq1	28.38	13.19	42.6867	13.61	6.15	7.17	12.56
Aipa16712_comp0_c0_seq1	7.36667	0	8.21667	0.125	0	0	0.33
Aipa16713_comp3_c1_seq1	7.87	6.415	8.64	6.045	5.11	3.93	5.41
Aipa16721_comp1_c0_seq1	60.1567	31.105	70.9667	30.17	24.68	15.645	12.69
Aipa16742_comp0_c0_seq1	13.0933	3.255	17.0333	2.995	2.995	1.705	1.05
Aipa16753_comp0_c0_seq1	14.3733	0.2	20.6	1.615	0.08	0.19	1.81
Aipa16755_comp1_c0_seq1	6.15333	2.57	12.6833	4.865	4.85	7.19	6.355
Aipa16758_comp0_c0_seq1	43.45	3.96	58.62	3.765	2.665	2.595	2.09
Aipa16798_comp0_c0_seq2	9.10333	4.28	10.35	4.175	4.565	4.73	2.395
Aipa1682_comp0_c0_seq1	8.79333	3.585	10.38	4.68	2.925	3.07	1.765
Aipa16853_comp0_c1_seq4	122.4	6.475	197.74	9.13	10.07	1.575	1.4
Aipa16890_comp0_c0_seq2	24.6533	8.22	40.74	11.27	7.805	5.195	7.88
Aipa16949_comp0_c0_seq1	10.77	0	35.3867	0.24	0	0.07	0.515
Aipa17000_comp0_c0_seq1	66.21	40.995	83.4333	36.05	25.765	26.78	24.395
Aipa17025_comp0_c0_seq7	4.73667	4.35	7.98667	5.56	3.555	2.54	3.455
Aipa17030_comp2_c0_seq2	5.73	4.735	7.58667	3.32	2.26	2.09	1.57
Aipa17040_comp0_c0_seq1	28.2533	0.805	58.3567	1.24	3.635	2.455	1.43
Aipa17042_comp0_c0_seq1	16.4567	2.145	24.0533	1.925	2.13	0.36	0.075
Aipa17047_comp0_c0_seq1	35.24	3.14	52.4433	2.03	0.665	0.195	0
Aipa17181_comp0_c0_seq1	13.4933	0.45	15.3	0.52	0.7	0.815	2
Aipa17188_comp0_c0_seq1	456.567	29.395	669.917	36.225	108.91	43.81	2.085
Aipa17195_comp0_c0_seq1	291.167	32.525	386.203	35.1	27.68	22.525	20.42
Aipa17231_comp0_c0_seq4	28.9467	18.875	74.24	25.41	16.46	6.095	8.605
Aipa17289_comp0_c0_seq5	27.9833	3.52	43.5233	5.065	3.45	1.775	2.22
Aipa17318_comp1_c0_seq1	14.6433	0.07	22.7767	0.37	0.14	0.51	2.15
Aipa17330_comp0_c0_seq2	14.5033	0.04	17.2567	0	0	0	0
Aipa17357_comp0_c0_seq1	36.8267	3.29	55.24	3.905	6.025	1.81	0.12
Aipa17377_comp0_c0_seq2	14.5667	4.84	19.3867	7.505	7.56	4.095	4.225
Aipa17397_comp0_c0_seq2	22.4367	0	29.9533	0.115	0	0	0
Aipa17418_comp0_c0_seq1	61.9367	19.945	118.937	14.49	8.665	4.8	2.925
Aipa17427_comp0_c0_seq5	10.46	5.205	14.3333	4.145	1.845	0.79	1.035
Aipa17448_comp0_c0_seq1	175.843	19.55	317.92	15.685	6.49	6.89	24.99
Aipa17448_comp2_c0_seq1	133.8	3.795	218.88	4.965	2.35	1.435	4.41
Aipa17474_comp0_c0_seq1	7.51333	2.585	11.8233	1.81	3.95	1.305	1.325
Aipa17516_comp0_c0_seq1	12.66	3.16	20.4767	3.245	5.34	1.365	0
Aipa17519_comp0_c0_seq2	31.7767	29.26	40.3	27.67	22.735	18.46	24.28
Aipa1752_comp0_c0_seq1	5.6	3.92	6.46667	3.47	2.705	2.56	3.035
Aipa17531_comp0_c0_seq1	16.7467	0.105	20.9467	0.16	0.185	0.075	0.275
Aipa17546_comp0_c0_seq1	1.20667	0.06	6.10667	0.075	0	0	0
Aipa17618_comp0_c1_seq1	5.78	5.21	8.27667	4.63	3.66	2.62	2.72
Aipa17665_comp2_c0_seq2	23.0233	3.525	32.0267	3.545	3.895	1.78	2.355
Aipa17752_comp1_c0_seq2	1.49333	0.25	6.00333	0.115	0	0.02	0
Aipa17789_comp2_c1_seq1	6.25	1.415	7.25333	1.99	1.965	0.745	0.275
Aipa17797_comp0_c0_seq1	129.043	40.15	199.567	31.095	23.75	21.375	6.24
Aipa1792_comp0_c0_seq1	19.15	12.595	28.4467	14.99	10.905	6.515	6.78
Aipa17966_comp0_c0_seq1	23.4067	1.71	26.8	1.325	0.825	0.585	2.005
Aipa17976_comp1_c0_seq2	3.86	1.78	6.29333	4.59	2.19	5.66	2.43
Aipa17983_comp2_c0_seq1	110.54	38.535	141.097	43.105	28.505	17.48	18.09
Aipa17992_comp0_c0_seq3	4.96	3.305	6.23667	5.71	3.745	2.775	3.53
Aipa18026_comp0_c0_seq1	42.0733	6.25	47.2133	8.17	7.14	3.425	3.5
Aipa18047_comp0_c0_seq1	112.56	17.615	241.653	30.74	36.325	12.145	8.96
Aipa18094_comp0_c0_seq2	7.96333	0.535	9.61333	0.785	0.8	1.875	1.29
Aipa18102_comp1_c0_seq1	5.43	0.285	6.70333	0.755	0.05	0	0
Aipa18227_comp1_c0_seq8	16.4033	5.96	20.5967	11.315	6.115	3.495	2.82
Aipa18270_comp1_c0_seq1	18.52	11.02	23.41	11.455	7.18	5.26	5.685
Aipa18278_comp0_c0_seq5	24.8	11.055	32.94	13.435	9.68	6.85	8.085
Aipa18349_comp0_c0_seq1	14.2733	1.955	22.4433	2.01	1.42	0.105	0.285
Aipa18367_comp0_c0_seq1	13.66	6.245	17.38	5.71	3.185	3.39	3.02
Aipa18388_comp0_c0_seq1	15.3367	0.04	21.5467	0	0.025	0	0.49
Aipa18398_comp2_c0_seq10	62.7933	7.96	71.4767	7.91	7.2	6.615	6.415
Aipa18431_comp1_c0_seq6	25.6733	3.53	29.43	4.56	3.52	3.015	3.11
Aipa18452_comp1_c0_seq1	4.34667	4.305	9.28333	3.86	3.74	3.13	2
Aipa18556_comp1_c0_seq3	26.7167	15.22	30.8867	17.325	8.545	6.395	6.445
Aipa1870_comp0_c0_seq1	70.58	0.59	91.8267	1.06	1.73	0	0.085
Aipa18753_comp1_c0_seq2	38.6667	27.55	41.9967	22.965	16.795	17.245	24.125
Aipa18769_comp0_c0_seq2	25.31	3.815	28.6933	3.835	2.515	1.165	1.52
Aipa18786_comp0_c0_seq12	3.64667	0.475	5.05333	0.84	0.905	0.92	0.565
Aipa1878_comp0_c0_seq1	32.14	0.76	45.3567	2.69	1.24	0.545	2.395
Aipa18802_comp0_c0_seq1	18.3933	5.59	20.7067	4.06	2.485	1.765	2.435
Aipa18825_comp0_c0_seq2	9.32	0.235	12.3667	0.835	0.075	0	0
Aipa18862_comp1_c0_seq1	53.5333	2.25	65.18	1.99	0.295	0.09	3.935
Aipa18868_comp0_c0_seq2	31.73	16.99	35.9967	11.83	4.5	1.52	1.64
Aipa18936_comp0_c1_seq2	19.4333	15.68	26.9767	14.445	15.195	13.11	10.045
Aipa18953_comp0_c0_seq11	23.4933	3.14	41.11	6.25	2.85	0.64	0.045
Aipa18959_comp0_c0_seq4	50.9	37.89	58.6733	39.275	38.345	32.395	24.535
Aipa19157_comp0_c0_seq3	15.6867	5.09	23.7967	5.705	3.14	1.68	3.57
Aipa19183_comp0_c0_seq1	14.2533	7.94	16.32	7.415	5.145	3.57	4.935
Aipa19229_comp1_c1_seq5	5.47	5.74	7.19	6.835	4.385	5.36	5.495
Aipa19270_comp0_c0_seq1	9.95	7.42	10.6933	6.245	5.12	4.375	7.75
Aipa19270_comp1_c0_seq1	30.4767	17.23	35.54	19.6	13.255	15.19	24.405
Aipa19352_comp0_c0_seq2	24.5267	13.715	49.1367	12.245	8.71	4.82	5.98
Aipa19366_comp0_c0_seq12	4.67333	2.38	6.7	2.995	2.505	2.435	2.675
Aipa19369_comp0_c0_seq1	5.17333	0	6.29333	0.035	0	0	0
Aipa19371_comp0_c0_seq1	34.5233	2.81	52.1533	2.6	1.73	0.115	0.265
Aipa19386_comp1_c0_seq3	30.2033	14.825	32.8967	15.115	11.605	8.92	9.88
Aipa19458_comp0_c0_seq1	12	0.14	16.91	0.135	0.115	0.03	0.385
Aipa19486_comp0_c0_seq2	23.4933	3.995	32.9367	4.515	2.175	0.405	0.165
Aipa19518_comp0_c0_seq1	12.4733	3.07	13.9867	3.82	2.975	2.6	1.13
Aipa19580_comp1_c0_seq1	63.8367	44.855	106.627	50.17	27.265	14.785	16.58
Aipa19598_comp2_c0_seq13	11.84	4.105	14.27	6.135	2.42	0.675	1.205
Aipa19632_comp0_c0_seq1	20.3233	14.375	25.9867	14.8	10.82	7.54	8.385
Aipa19707_comp0_c0_seq1	84.57	17.885	125.643	16.775	13.345	8.845	11.56
Aipa19725_comp0_c0_seq1	17.7833	13.025	27.66	14.335	4.785	2.945	2.56
Aipa19760_comp0_c0_seq1	32.4567	13.89	53.68	16.105	13.905	3.095	1.385
Aipa19848_comp2_c0_seq1	6.18667	0.21	6.95	0.43	0.185	0.31	0.15
Aipa19865_comp0_c0_seq3	4.89333	1.74	6.29667	1.825	2.05	4.14	1.565
Aipa19885_comp0_c0_seq1	71.88	18.095	88.2133	18.325	15.095	15.735	12.815
Aipa19971_comp1_c0_seq3	40.7067	16.51	49.5067	17.27	10.895	5.08	4.085
Aipa19972_comp0_c0_seq1	248.067	9.575	283.43	12.9	17.425	2.82	2.625
Aipa199_comp0_c0_seq17	10.28	6.66	11.7167	6.415	3.85	4.255	2.965
Aipa1_comp0_c0_seq1	126.833	15.4	162.167	15.875	13.355	8.87	11.775
Aipa20006_comp1_c0_seq1	21.5667	0.265	39.4433	0.15	0.085	0	0.195
Aipa20067_comp0_c0_seq2	7.72667	0.57	25.97	0.315	0.075	0.025	0.01
Aipa20172_comp0_c0_seq1	54.7667	1.24	68.8333	0.34	0.295	0.175	0.63
Aipa20226_comp0_c0_seq1	24.7	12.615	42.6967	13.685	12.87	8.95	5.835
Aipa2022_comp0_c0_seq1	8.81333	3.38	10.4567	4.45	3.675	3.13	2.74
Aipa20301_comp1_c0_seq3	49.23	17.755	61.16	24.885	20.505	14.965	14.08
Aipa20346_comp0_c0_seq2	14.9433	6.485	18.8267	8.13	4.11	3.105	2.76
Aipa20415_comp0_c0_seq1	10.4933	0.735	15.9067	0.52	1.835	4.575	2.295
Aipa20436_comp0_c0_seq1	105.383	26.885	129.96	19.465	25.18	3.63	0.56
Aipa20444_comp0_c0_seq1	47.4233	16.235	63.5733	6.685	11.875	1.63	2.25
Aipa20489_comp1_c0_seq1	2.39	1.395	6.93667	3.58	5.1	4.98	1.47
Aipa20713_comp0_c0_seq1	35.7633	10.125	42.2	15.37	13.905	10.675	11.76
Aipa20713_comp0_c0_seq2	2.95	0.145	5.12667	0.245	0.5	0.46	0.245
Aipa20717_comp0_c0_seq1	26.17	15.08	45.29	16.31	8.12	7.89	7.7
Aipa20720_comp0_c0_seq1	4.18667	0.215	36.0767	0	0	0	0
Aipa20725_comp0_c0_seq1	1.61	0.155	7.30333	0.205	0.135	0.02	0.13
Aipa20763_comp0_c0_seq2	22.4567	7.285	37.1567	7.105	5.72	5.09	7.1
Aipa20848_comp1_c0_seq2	117.28	41.24	146.993	58.12	42.695	24.995	17.665
Aipa20907_comp1_c0_seq1	11.3033	6.93	12.1433	5.57	4.79	4.37	5.81
Aipa21042_comp1_c0_seq3	8.52333	2.575	9.93667	2.37	2.105	1.985	1.695
Aipa21045_comp0_c0_seq1	30.1867	8.87	36.1433	9.415	7.56	4.71	6.94
Aipa21081_comp1_c0_seq13	126.583	132.48	150.427	106.235	89.98	101.7	104.115
Aipa21097_comp0_c0_seq1	25.0367	17.48	31.6867	18.98	17.115	14.7	9.905
Aipa21100_comp0_c1_seq1	14.4533	4.09	19.9633	4.3	2.535	2.465	2.865
Aipa21141_comp0_c0_seq1	44.9	12.6	63.7267	16.69	8.75	2.285	2.52
Aipa21215_comp0_c0_seq4	8.11667	1.515	9.31333	2.05	1.075	1.27	1.83
Aipa21222_comp0_c0_seq2	8.07	1.325	8.99	1.3	1.77	2.12	3.57
Aipa21247_comp0_c0_seq1	6.71	3.025	8.83667	4.42	3.46	1.585	0.385
Aipa21290_comp0_c0_seq2	40.12	0.615	49.9067	0.79	1.49	0.78	1.02
Aipa21292_comp0_c0_seq1	13.39	5.17	16.68	4.935	2.7	2.215	2.04
Aipa21299_comp2_c0_seq1	5.97333	2.02	6.81	1.735	1.66	0.725	0.095
Aipa21331_comp0_c0_seq1	5.15333	1.19	7.07333	1.555	0.965	0.89	0.795
Aipa21341_comp0_c0_seq4	11.7067	3.095	17.24	2.395	3.01	1.1	0.315
Aipa21351_comp0_c0_seq1	5.45	3.85	8.68	5.06	3.195	1.81	1.815
Aipa21397_comp0_c0_seq1	4.61333	1.755	8.06	1.815	1.395	0.35	0.225
Aipa21397_comp1_c0_seq1	4.26333	2.12	6.53333	1.89	1.06	0.58	0
Aipa2145_comp0_c0_seq4	25.76	9.01	32.1633	11.615	11.08	10.94	11.49
Aipa21549_comp0_c0_seq1	37.34	3.52	45.3367	3.5	5	2.59	0.615
Aipa21560_comp0_c0_seq1	2.37667	0.75	7.81	0.625	0.37	0	0.04
Aipa21625_comp0_c0_seq1	4.61667	1.375	5.77333	2.28	1.05	1.22	0
Aipa21631_comp0_c0_seq1	36.5333	0.495	99.72	0.41	1.71	1.27	0.18
Aipa21646_comp0_c0_seq1	10.02	5.685	11.2233	3.95	3.61	4.085	1.225
Aipa2167_comp0_c0_seq2	17.2067	10.295	20.4	8.31	5.675	4.215	4.4
Aipa2169_comp1_c0_seq1	3.39333	0.13	4.37	0.145	0.235	0.025	0.21
Aipa21748_comp0_c0_seq1	2.77333	0.18	9.58667	0.14	0	0	0.195
Aipa21748_comp0_c1_seq1	2.93333	0.36	8.07667	0.195	0.04	0.07	0
Aipa21767_comp0_c0_seq1	23.3767	6.63	28.6133	4.525	6.545	4.745	6.585
Aipa21792_comp0_c0_seq1	53.8367	19.715	76.9233	21.41	18.94	14.92	8.465
Aipa21793_comp0_c0_seq1	18.5233	13.05	20.3567	14.72	11.815	7.695	10.295
Aipa21794_comp0_c0_seq2	32.4633	8.335	39.4933	13.615	7.305	4.465	6.455
Aipa21818_comp0_c0_seq1	25.8567	0	34.4167	0.13	0.03	0	0.095
Aipa2181_comp1_c0_seq1	3.04333	3.34	5.37333	3.065	3.355	3.145	0.57
Aipa2182_comp0_c0_seq2	3.31	0.14	4.54333	0.115	0.09	0.07	0.055
Aipa21833_comp0_c0_seq2	14.7567	14.585	27.3333	13.81	11.035	4.855	1.765
Aipa21845_comp0_c0_seq1	5.17333	4.33	7.63	3.58	1.97	1.275	1.96
Aipa21857_comp1_c0_seq1	7.31667	4.98	7.88667	5.19	4.14	5.715	5.12
Aipa218_comp0_c0_seq1	7.24667	1.075	9.35333	1.5	1.22	0.145	0.41
Aipa21941_comp0_c0_seq1	5.78	0.185	6.68333	0.295	0.12	0.01	0.54
Aipa2196_comp0_c0_seq2	22.9167	13.875	31.9233	18.985	8.55	7.49	9.855
Aipa219_comp0_c0_seq2	45.9433	0.8	55.55	2	1.655	0.105	0.685
Aipa22070_comp0_c0_seq1	23.2467	0.495	26.95	0.735	0.47	0.065	0
Aipa22093_comp0_c0_seq1	98.5433	10.315	144.727	9.855	12.18	3.38	5.21
Aipa22120_comp0_c0_seq5	22.63	4.565	26.9767	3.415	1.635	0.82	1.765
Aipa22140_comp0_c0_seq1	3.40333	0.085	4.90667	0.185	0.185	0.43	0.2
Aipa22180_comp0_c0_seq1	2.61667	0.1	5.22	0.995	1.6	1.495	0.41
Aipa22272_comp0_c0_seq1	9.88333	9.345	10.7433	10.285	8.665	9.375	9.205
Aipa22283_comp0_c0_seq1	95.15	24.04	116.56	30.88	31.315	10.625	8.755
Aipa22293_comp1_c0_seq1	5.43	1.98	10.1067	4.425	5.77	5.115	5.71
Aipa22295_comp0_c0_seq3	6.11667	0.68	31.1167	0.385	0.755	0.42	1.235
Aipa22300_comp0_c0_seq1	59.9633	17.695	97.6767	13.72	12.295	4.285	1.835
Aipa22303_comp0_c0_seq15	4.62	1.555	6.13333	2.125	1.825	2.26	4.515
Aipa22323_comp0_c0_seq1	23.04	2.34	29.5033	3.82	4.285	7.32	5.44
Aipa22328_comp4_c0_seq2	15.2067	0.59	19.8967	0.51	0.32	0.22	2.52
Aipa22328_comp4_c1_seq1	17.0333	2.025	21.02	3.15	1.28	1.36	5.14
Aipa22331_comp0_c0_seq1	2.56667	1.155	5.76333	0.815	0.29	0.06	0.015
Aipa22389_comp1_c0_seq1	6.36667	1.035	8.46	0.86	0.495	0.125	0
Aipa22456_comp1_c1_seq1	865.433	304.14	1078.56	206.985	111.07	75.36	106.35
Aipa22483_comp0_c1_seq2	23.83	4.59	30.2633	5.395	4.405	3.71	3.695
Aipa22505_comp1_c0_seq2	27.0133	7.57	41.1333	9.85	9.885	7.44	3.625
Aipa22509_comp1_c0_seq2	10.1867	5.97	16.5467	5.21	4.355	3.135	1.295
Aipa22532_comp3_c0_seq1	20.9833	0.68	25.9867	1.5	0.32	0.255	2.6
Aipa22548_comp0_c0_seq4	178.273	12.045	208.323	14.73	8.315	4.6	6.675
Aipa22660_comp0_c0_seq1	11.2767	4.055	18.96	4.06	4.535	0.56	0.125
Aipa22675_comp1_c0_seq2	11.0933	8.64	12.6833	2.55	1.57	2.03	2.375
Aipa22679_comp0_c0_seq1	3.93333	2.41	5.62667	1.51	2.365	0.88	0.33
Aipa22681_comp0_c0_seq1	32.0333	15.585	42.33	15.62	16.86	10.665	12.14
Aipa22684_comp1_c0_seq1	18.0033	15.985	23.9733	14.99	11.54	10.84	13.265
Aipa22742_comp1_c0_seq5	30.45	3.685	145.147	3.265	2.76	2.045	1.87
Aipa22751_comp0_c0_seq1	11.34	2.79	16.6133	3.965	1.73	0.86	1.59
Aipa22765_comp0_c0_seq4	5.69	4.37	7.09667	3.535	2.9	3.415	4.25
Aipa22791_comp0_c0_seq1	0.566667	0	7.07667	0	0.015	0	0
Aipa22861_comp0_c1_seq2	4.71333	0.035	7.4	0.12	0.085	0.06	0.335
Aipa22876_comp0_c0_seq1	3.45333	0.75	5.22	2.095	0.305	0.11	0.38
Aipa22892_comp1_c0_seq15	46.5567	13.59	61.07	21.465	12.37	8.915	9.675
Aipa22898_comp0_c0_seq1	3.87	0.13	4.64	0.39	0.11	0	0
Aipa22988_comp0_c0_seq1	18.54	5.235	30.0767	5.975	6.01	2.385	2.18
Aipa22997_comp0_c0_seq1	1.38	0.47	7.68333	0.24	0.18	0.47	1.04
Aipa23052_comp0_c0_seq1	39.1967	0.51	65.02	0.835	2.175	0.09	0.175
Aipa23128_comp0_c0_seq1	6.75667	1.9	7.92333	3.39	1.445	1.38	1.28
Aipa23167_comp0_c1_seq1	10.5633	6.935	11.03	4.6	6.75	13.06	6.215
Aipa23199_comp0_c0_seq1	7.65667	3.77	8.51	3.99	2.89	1.83	1.485
Aipa23207_comp0_c0_seq2	26.7233	3.795	38.23	2.86	2.385	2.62	1.35
Aipa23272_comp0_c0_seq1	6.20333	4.835	7.94667	4.235	3.645	3.955	4.73
Aipa23331_comp1_c0_seq3	3.72	3.82	6.83333	3.335	3.755	3.545	3.185
Aipa23342_comp0_c1_seq1	8.21	0.315	9.41667	0.735	0.39	0.35	0.28
Aipa23355_comp0_c0_seq1	18.04	1.985	23.15	2.56	1.435	0.505	1.635
Aipa23395_comp1_c0_seq1	11.99	5.455	15.2933	7.785	5.055	3.865	6.365
Aipa23400_comp0_c0_seq1	17.55	6.19	22.0567	6.855	3.59	1.075	1.14
Aipa23424_comp3_c0_seq1	11.5033	3.57	17.2133	7.82	2.595	1.91	3.32
Aipa2344_comp0_c0_seq1	29.3333	4.67	39.4233	5.7	4.605	4.89	7.85
Aipa23466_comp0_c0_seq1	13.2133	9.395	16.0233	8.835	7.575	6.305	6.6
Aipa23476_comp1_c0_seq2	31.6867	22.915	33.8333	23.92	21.355	19.76	19.445
Aipa2348_comp0_c0_seq1	17.9233	8.45	25.2533	8.265	6.405	3.48	2.38
Aipa23533_comp0_c0_seq1	23.4467	9.175	28.51	11.065	7.65	5.5	5.74
Aipa23540_comp1_c0_seq1	5.45333	2.04	5.99333	2.325	1.665	1.645	2.38
Aipa2360_comp0_c0_seq1	4.16	0	5.18667	0.115	0.145	0	0.3
Aipa23637_comp0_c0_seq8	10.3067	10.435	11.25	10.015	10.305	10.555	10.645
Aipa2365_comp0_c0_seq12	26.81	12.605	29.0333	12.115	10.27	9.87	10.235
[truncated: 1,874 more rows]

## Sheet: SN-I GO
sample	population	p-value	p-adjusted	SN-I: upregulation in Pattee 5 and 6 pericarp	Pathway groups
7	28	1.10959e-05	1.29514e-05	abscisic acid binding	Plant hormone
44	518	2.03696e-06	2.37849e-06	abscisic acid-activated signaling pathway
10	72	0.000151551	0.00017659	ethylene biosynthetic process
59	496	9.49299e-14	1.10955e-13	ethylene-activated signaling pathway
3	8	0.000167277	0.000194858	gibberellin mediated signaling pathway
8	40	2.61669e-05	3.05278e-05	IAA-Ala conjugate hydrolase activity
10	63	4.31909e-05	5.03688e-05	methyl jasmonate esterase activity
9	67	0.000363137	0.00042254	methyl salicylate esterase activity
2	3	6.71083e-05	7.82294e-05	negative regulation of brassinosteroid biosynthetic process
4	10	2.35072e-05	2.74264e-05	negative regulation of ethylene biosynthetic process
4	13	0.000108334	0.000126251	positive regulation of abscisic acid biosynthetic process
4	13	0.000108334	0.000126251	regulation of gibberellin biosynthetic process
9	57	9.14686e-05	0.000106608	salicylic acid mediated signaling pathway
2	4	0.000260251	0.000302936	carbohydrate biosynthetic process	Pericarp formation
2	4	0.000260251	0.000302936	cell septum surface
82	1230	6.36504e-06	7.4303e-06	cell wall
15	151	0.000461994	0.000537492	cell wall macromolecule catabolic process
22	219	3.50235e-05	4.08545e-05	cell wall modification
3	9	0.000291364	0.000339085	cell wall modification involved in abscission
3	5	1.31902e-05	1.53938e-05	cell wall thickening
3	10	0.00046993	0.000546693	epidermis morphogenesis
24	184	1.46523e-07	1.71163e-07	lignin biosynthetic process
15	77	7.0277e-08	8.21048e-08	lignin catabolic process
5	14	1.0185e-05	1.18885e-05	lignin metabolic process
2	2	0	0	positive regulation of secondary cell wall biogenesis
7	36	8.07682e-05	9.41422e-05	primary cell wall biogenesis
3	9	0.000291364	0.000339085	secondary cell wall
54	150	2.54034e-37	2.96976e-37	secondary cell wall biogenesis
7	23	2.10067e-06	2.45281e-06	seed coat development
7	46	0.000485102	0.000564327	sorocarp development
4	10	2.35072e-05	2.74264e-05	UDP-xylosyltransferase activity
8	13	1.85812e-10	2.17153e-10	xylan metabolic process
4	8	5.59511e-06	6.53189e-06	xyloglucan 6-xylosyltransferase activity
9	30	1.7376e-07	2.0297e-07	xyloglucan biosynthetic process
5	17	3.77672e-05	4.40513e-05	xyloglucan metabolic process
21	107	3.30716e-10	3.86476e-10	xyloglucan:xyloglucosyl transferase activity
5	11	1.74192e-06	2.03409e-06	xylosyltransferase activity
4	10	2.35072e-05	2.74264e-05	regulation of stomatal complex development	Respiration
4	12	6.89871e-05	8.0415e-05	regulation of stomatal complex patterning
4	10	2.35072e-05	2.74264e-05	anaerobic respiration
7	30	1.94273e-05	2.26695e-05	water channel activity	Utilization of water
60	755	4.32339e-07	5.04971e-07	response to water deprivation
7	41	0.000212786	0.000247835	1-aminocyclopropane-1-carboxylate oxidase activity	Others
3	5	1.31902e-05	1.53938e-05	ADP transmembrane transporter activity
2	2	0	0	alpha-1,6-mannosylglycoprotein 2-beta-N-acetylglucosaminyltransferase activity
34	362	2.59417e-06	3.02885e-06	anchored component of plasma membrane
75	1080	3.60271e-06	4.20603e-06	apoplast
2	4	0.000260251	0.000302936	arabinose-5-phosphate isomerase activity
2	5	0.000630835	0.000733546	arylesterase activity
22	217	3.03089e-05	3.5358e-05	aspartyl esterase activity
3	9	0.000291364	0.000339085	ATP transmembrane transporter activity
2	4	0.000260251	0.000302936	axonogenesis
2	2	0	0	borate uptake transmembrane transporter activity
2	3	6.71083e-05	7.82294e-05	C-22 sterol desaturase activity
6	19	5.97418e-06	6.97423e-06	caffeoyl-CoA O-methyltransferase activity
61	901	5.09237e-05	5.93849e-05	calcium ion binding
6	26	6.06731e-05	7.07441e-05	camalexin biosynthetic process
36	483	0.000208713	0.000243106	carbohydrate binding
21	107	3.30716e-10	3.86476e-10	cellular glucan metabolic process
8	57	0.000461903	0.0005374	cellular metabolic process
1	1	0	0	cellular response to brefeldin A
2	4	0.000260251	0.000302936	cellular response to copper ion
2	4	0.000260251	0.000302936	cellular response to magnesium ion
2	4	0.000260251	0.000302936	cellular response to magnesium starvation
2	4	0.000260251	0.000302936	cellular response to mannitol stimulus
2	4	0.000260251	0.000302936	cellular response to sorbitol
42	214	4.09623e-18	4.78838e-18	cellulose biosynthetic process
35	173	6.37408e-16	7.45071e-16	cellulose synthase (UDP-forming) activity
9	30	1.7376e-07	2.0297e-07	chaperone-mediated protein complex assembly
4	16	0.000331896	0.0003862	chondroitin sulfate biosynthetic process
2	5	0.000630835	0.000733546	chorismate metabolic process
2	5	0.000630835	0.000733546	chorismate mutase activity
3	9	0.000291364	0.000339085	cinnamic acid biosynthetic process
7	43	0.000300413	0.000349585	clathrin coat
7	43	0.000300413	0.000349585	clathrin coat assembly
11	68	1.75519e-05	2.04823e-05	clathrin-coated vesicle
10	73	0.000171921	0.000200262	coated pit
10	66	6.73542e-05	7.85138e-05	cold acclimation
11	72	3.1855e-05	3.71606e-05	cortical microtubule organization
6	12	1.20842e-07	1.41168e-07	cystathionine gamma-synthase activity
2	5	0.000630835	0.000733546	'de novo' GDP-L-fucose biosynthetic process
9	36	1.17489e-06	1.37203e-06	defense response by callose deposition
68	824	2.03015e-08	2.37203e-08	defense response to bacterium
63	457	1.19855e-17	1.40104e-17	defense response to fungus
1	1	0	0	D-gluconate metabolic process
5	17	3.77672e-05	4.40513e-05	endomembrane system organization
66	771	7.7872e-09	9.0991e-09	endosome
26	217	2.92974e-07	3.42203e-07	enzyme inhibitor activity
6	15	8.81123e-07	1.029e-06	ESCRT I complex
2	2	0	0	excitatory synapse
3	8	0.000167277	0.000194858	exocytic vesicle
2	4	0.000260251	0.000302936	ferredoxin-nitrite reductase activity
5	17	3.77672e-05	4.40513e-05	fucose biosynthetic process
12	94	0.000112783	0.000131428	fungal-type vacuole membrane
5	11	1.74192e-06	2.03409e-06	galactosylgalactosylxylosylprotein 3-beta-glucuronosyltransferase activity
2	3	6.71083e-05	7.82294e-05	GDP-mannose 4,6-dehydratase activity
3	6	3.82858e-05	4.4651e-05	glucan endo-1,3-beta-glucanase activity, C-3 substituted reducing group
3	6	3.82858e-05	4.4651e-05	glucan endo-1,4-beta-glucanase activity, C-3 substituted reducing group
1	1	0	0	gluconate 5-dehydrogenase activity
8	13	1.85812e-10	2.17153e-10	glucuronoxylan 4-O-methyltransferase activity
19	52	5.31666e-15	6.21432e-15	glucuronoxylan biosynthetic process
8	18	1.0492e-08	1.22592e-08	glucuronoxylan glucuronosyltransferase activity
2	4	0.000260251	0.000302936	glutamine-fructose-6-phosphate transaminase (isomerizing) activity
173	1979	4.54917e-21	5.31801e-21	Golgi apparatus
115	1278	1.76751e-15	2.066e-15	Golgi membrane
2	3	6.71083e-05	7.82294e-05	guanosine tetraphosphate metabolic process
2	2	0	0	guanosine-3',5'-bis(diphosphate) 3'-diphosphatase activity
23	233	3.28908e-05	3.83679e-05	hydrogen peroxide catabolic process
26	227	7.20471e-07	8.41413e-07	hydrolase activity, hydrolyzing O-glycosyl compounds
9	43	6.82754e-06	7.96998e-06	hydroquinone glucosyltransferase activity
15	77	7.0277e-08	8.21048e-08	hydroquinone:oxygen oxidoreductase activity
14	126	0.000195031	0.000227175	hyperosmotic salinity response
4	9	1.21639e-05	1.41976e-05	inositol phosphoceramide synthase activity
8	45	7.05727e-05	8.22609e-05	integral component of Golgi membrane
708	14149	1.15204e-11	1.34647e-11	integral component of membrane
24	235	1.31831e-05	1.53867e-05	integral component of plasma membrane
3	8	0.000167277	0.000194858	intracellular sterol transport
7	24	3.03801e-06	3.54697e-06	intracellular transport
2	2	0	0	L-asparagine transmembrane transporter activity
7	43	0.000300413	0.000349585	L-glutamine transmembrane transporter activity
3	8	0.000167277	0.000194858	localization
4	14	0.000162859	0.000189761	maintenance of protein localization in endoplasmic reticulum
4	17	0.000454443	0.000528737	methanogenesis
4	17	0.000454443	0.000528737	methionine adenosyltransferase activity
6	34	0.000372958	0.000433955	methionine biosynthetic process
10	65	5.82624e-05	6.79391e-05	methyl indole-3-acetate esterase activity
3	9	0.000291364	0.000339085	molybdopterin cofactor binding
5	7	3.04063e-08	3.55257e-08	multicellular organism growth
3	10	0.00046993	0.000546693	multicellular organism reproduction
5	26	0.000512598	0.000596262	N1-acetylspermine:oxygen oxidoreductase (N1-acetylspermidine-forming) activity
4	7	2.17157e-06	2.53551e-06	NAD transporter activity
3	8	0.000167277	0.000194858	NAD(P)H dehydrogenase (quinone) activity
5	23	0.000249592	0.000290687	NAD(P)H oxidase activity
3	8	0.000167277	0.000194858	NADH pyrophosphatase activity
8	53	0.000263306	0.000306483	negative regulation of programmed cell death
2	4	0.000260251	0.000302936	negative regulation of unidimensional cell growth
2	3	6.71083e-05	7.82294e-05	neural tube development
2	3	6.71083e-05	7.82294e-05	nitrate reductase (NADH) activity
5	26	0.000512598	0.000596262	norspermine:oxygen oxidoreductase activity
2	4	0.000260251	0.000302936	nucleotide diphosphatase activity
2	4	0.000260251	0.000302936	oligosaccharide catabolic process
3	6	3.82858e-05	4.4651e-05	oxalate catabolic process
3	6	3.82858e-05	4.4651e-05	oxalate-CoA ligase activity
23	270	0.000318732	0.000370893	oxidoreductase activity, acting on paired donors, with incorporation or reduction of molecular oxygen, 2-oxoglutarate as one donor, and incorporation of one atom each of oxygen into both donors
7	41	0.000212786	0.000247835	oxidoreductase activity, acting on paired donors, with oxidation of a pair of donors resulting in the reduction of molecular oxygen to two molecules of water
2	5	0.000630835	0.000733546	oxygen transport
16	98	4.35469e-07	5.08613e-07	pectin biosynthetic process
26	246	3.40058e-06	3.97016e-06	pectinesterase activity
28	332	0.000110534	0.000128812	peroxidase activity
3	9	0.000291364	0.000339085	phenylalanine ammonia-lyase activity
2	4	0.000260251	0.000302936	phosphatidylinositol-3,4,5-trisphosphate binding
2	4	0.000260251	0.000302936	phosphatidylinositol-3,4-bisphosphate binding
2	4	0.000260251	0.000302936	phosphatidylinositol-3,5-bisphosphate binding
2	5	0.000630835	0.000733546	phosphodiesterase I activity
1	1	0	0	phospholipase activator activity
5	8	1.17391e-07	1.3714e-07	photoprotection
413	7569	9.38731e-11	1.09713e-10	plasma membrane
2	2	0	0	poly(G) binding
1	1	0	0	polygalacturonase inhibitor activity
18	110	1.00368e-07	1.17257e-07	polygalacturonate 4-alpha-galacturonosyltransferase activity
17	138	1.3636e-05	1.59136e-05	polysaccharide binding
4	11	4.16443e-05	4.85665e-05	positive regulation of autophagy
2	3	6.71083e-05	7.82294e-05	positive regulation of glucokinase activity
2	4	0.000260251	0.000302936	positive regulation of microtubule depolymerization
2	4	0.000260251	0.000302936	primary cell septum disassembly
16	129	2.04173e-05	2.38241e-05	protein autoubiquitination
2	5	0.000630835	0.000733546	protein heterodimerization activity
218	3872	4.63061e-07	5.40824e-07	protein serine/threonine kinase activity
19	221	0.0007692	0.000894362	protein serine/threonine phosphatase activity
4	19	0.000797818	0.000927583	protein-disulfide reductase activity
3	8	0.000167277	0.000194858	raffinose family oligosaccharide biosynthetic process
10	60	2.68881e-05	3.13683e-05	receptor activity
3	8	0.000167277	0.000194858	regulation of defense response to fungus, incompatible interaction
3	11	0.000714656	0.000830967	regulation of defense response to virus
2	3	6.71083e-05	7.82294e-05	regulation of protein secretion
9	47	1.58907e-05	1.85443e-05	respiratory burst involved in defense response
81	302	2.11519e-43	2.47282e-43	response to chitin
46	650	0.000126836	0.0001478	response to cold
5	14	1.0185e-05	1.18885e-05	response to copper ion
15	136	0.000139511	0.000162566	response to cytokinin
10	85	0.000660254	0.000767732	response to high light intensity
1	1	0	0	response to mycotoxin
25	273	6.03413e-05	7.03592e-05	response to salicylic acid
65	1081	0.000802007	0.000932427	response to salt stress
64	812	2.56756e-07	2.99907e-07	response to stress
48	473	3.3231e-09	3.88305e-09	response to wounding
13	93	2.38485e-05	2.78238e-05	retinyl-palmitate esterase activity
11	80	9.24965e-05	0.000107803	root hair elongation
4	18	0.000608184	0.000707409	S-adenosylmethionine biosynthetic process
2	5	0.000630835	0.000733546	sarcosine oxidase activity
2	5	0.000630835	0.000733546	scavenger receptor activity
8	26	5.01207e-07	5.85358e-07	selenium compound metabolic process
74	1044	2.0038e-06	2.33984e-06	sequence-specific DNA binding
212	3441	8.69643e-10	1.01624e-09	sequence-specific DNA binding transcription factor activity
15	142	0.000230558	0.000268527	shoot system development
3	8	0.000167277	0.000194858	signal recognition particle receptor complex
5	26	0.000512598	0.000596262	spermine:oxygen oxidoreductase (spermidine-forming) activity
5	28	0.000782303	0.000909571	sphingolipid biosynthetic process
1	1	0	0	sphingosine-1-phosphate phosphatase activity
1	1	0	0	SPOTS complex
2	5	0.000630835	0.000733546	sterol binding
276	5512	8.56172e-05	9.97913e-05	transcription, DNA-templated
22	263	0.000526317	0.000612203	transferase activity, transferring hexosyl groups
71	822	1.58631e-09	1.85366e-09	trans-Golgi network
9	48	1.93406e-05	2.2569e-05	trihydroxystilbene synthase activity
5	20	0.000106454	0.000124067	tryptophan synthase activity
3	5	1.31902e-05	1.53938e-05	ubiquitin-dependent protein catabolic process via the multivesicular body sorting pathway
63	944	5.97856e-05	6.97133e-05	ubiquitin-protein ligase activity
5	18	5.46942e-05	6.37801e-05	urea transmembrane transporter activity

## Sheet: SN-II
Gene	Pt5.Per	Pt5.Sd	Pt6.Per	Pt6.Sd	Pt7.Sd	Pt8.Sd	Pt10.Sd
Adur10129_comp0_c0_seq1	7.87333	1.235	7.23	1.79	0.73	0.09	0.145
Adur10192_comp0_c0_seq1	11.98	6.63	13.1133	7.095	3.675	1.505	3.11
Adur10209_comp0_c0_seq1	191.527	20.77	125.26	15.585	25.425	22.5	9.235
Adur10218_comp0_c0_seq4	144.32	72.425	132.953	89.72	93.245	95.1	85.06
Adur10221_comp0_c0_seq1	18.1867	2.795	18.9333	1.855	0.73	0.47	0.4
Adur10222_comp0_c0_seq1	5.46667	1.425	2.87667	1.75	1.78	3.49	3.565
Adur10222_comp0_c1_seq1	12.14	1.915	10.2033	2.325	2.4	4.79	5.625
Adur10223_comp0_c0_seq1	38.54	21.985	30.6967	18.49	11.205	11.605	10.735
Adur10269_comp0_c0_seq1	4.89667	0.03	3.89667	0.095	0.125	0.2	0.165
Adur10379_comp0_c0_seq1	8.32667	4.115	8.36	3.26	2.24	1.545	1.685
Adur10395_comp6_c0_seq1	14.7067	10.565	14.2767	9.885	7.73	5.2	9.555
Adur10427_comp0_c0_seq1	26.0767	5.055	19.9467	4.85	5.41	7.34	13.665
Adur10500_comp0_c0_seq2	305.003	0.59	331.463	0.46	0.03	0	0.015
Adur10518_comp0_c0_seq1	36.2767	13.415	27.37	16.105	10.005	7.09	7.8
Adur10576_comp0_c1_seq1	10.4233	2.335	9.4	2.27	2.76	0.1	0
Adur10586_comp0_c0_seq1	6.34	3.29	4.41667	2.71	1.985	1.675	2.195
Adur10595_comp0_c0_seq1	7.65333	2.91	4.33333	3.24	2.28	1.1	2.235
Adur10609_comp0_c0_seq1	24.8033	0.19	23.4233	0.035	0.11	0	5.245
Adur10636_comp0_c0_seq1	107.907	44.23	84.32	41.13	44.785	58.385	6.53
Adur10636_comp1_c0_seq1	126.237	72.51	100.497	75.045	77.86	91.195	9.41
Adur10641_comp0_c0_seq2	60.7833	30.855	59.36	23.965	25.155	15.13	0.255
Adur10641_comp0_c0_seq3	343.817	129.81	365.473	131.815	128.955	169.9	18.16
Adur10649_comp0_c1_seq5	9.95667	1.035	10.7833	2.01	0.995	0.395	0.43
Adur10671_comp0_c0_seq1	15.5567	1.565	13.91	0.945	0.755	0.45	0.255
Adur10677_comp1_c0_seq1	13.61	1.385	7.87333	0.975	0.05	0.345	0.155
Adur10683_comp0_c0_seq1	5.30333	1.445	2.88333	1.615	0.59	0.445	0.32
Adur10691_comp0_c0_seq2	5.94	1.43	6.08333	1.16	1.02	1.105	0.86
Adur10694_comp0_c0_seq1	4.03333	1.805	3.63	3.005	5.055	2.375	1.43
Adur10703_comp1_c0_seq1	5.18333	1.21	4.80333	1.19	1.295	1.69	0.92
Adur10761_comp0_c0_seq1	4.69667	0.085	4.18	0.135	0	0	0
Adur10849_comp4_c0_seq2	81.0033	0.295	50.97	0.22	0.03	0	0.02
Adur10995_comp0_c0_seq1	7.19667	3.475	5.83667	3.38	2.15	1.44	2.365
Adur11104_comp0_c0_seq4	17.04	11.765	16.3033	11.24	9.545	8.405	7.46
Adur11150_comp0_c0_seq3	5.79333	3.085	4.74333	2.705	1.805	1.905	1.425
Adur11170_comp1_c0_seq1	6.33667	3.605	5.00333	3.815	2.85	2.48	3.28
Adur1118_comp0_c0_seq1	8.43	5.275	8.49	6.115	4.82	3.74	4.105
Adur11248_comp0_c0_seq2	4.34333	0.095	3.70333	0.055	0.04	0	0
Adur11251_comp0_c0_seq1	4.35667	0	1.8	0.035	0	0	0
Adur11282_comp0_c0_seq1	5.35667	0.825	5.43667	0.28	0.175	0.07	0.365
Adur11283_comp0_c0_seq1	28.3333	3.36	23.48	5.125	5.165	2.86	1.35
Adur11284_comp0_c0_seq4	24.4567	3.48	26.7633	4.575	4.63	2.86	1.9
Adur11302_comp0_c0_seq1	11.66	0.36	9.06333	1.225	0.12	0	0
Adur11318_comp2_c0_seq1	17.2233	0.26	15.1867	0.53	0.165	0	0
Adur11319_comp0_c0_seq1	74.6	0.685	75.6333	2.73	0.4	0.065	0.025
Adur11325_comp0_c0_seq1	10.0333	7.265	10.2867	7.24	5.08	6.01	5.33
Adur11348_comp0_c0_seq2	7.17333	3.87	6.58	4.17	2.615	2.43	2.55
Adur11368_comp1_c0_seq1	4.69667	0.825	3.62333	1.135	1.14	0.365	0.475
Adur11368_comp1_c1_seq1	4.38333	0.735	3.27	0.715	0.805	0.73	0.48
Adur11372_comp0_c0_seq1	7.67667	0.205	4.62333	0.47	0	0	0.67
Adur11372_comp0_c0_seq2	33.29	0.09	23.3367	0.055	0.03	0	0
Adur11372_comp1_c1_seq1	4.32333	0.155	2.74	0.085	0.155	0.035	0.175
Adur11391_comp0_c0_seq1	9.61333	1.21	8.93333	2.81	2.01	0.275	1.085
Adur11391_comp1_c0_seq1	12.73	0.315	12.14	2.58	2.515	0.255	0.655
Adur11451_comp2_c0_seq1	22.1733	11.885	20.6133	14.34	7.63	5.085	8.995
Adur11465_comp0_c0_seq7	7.42333	3.09	7.49333	2.81	1.63	1.15	0.84
Adur1146_comp0_c0_seq2	13.0667	6.995	12.1867	7.135	5.875	6.46	6.26
Adur11539_comp1_c0_seq2	25.8367	4.6	15.75	5.225	4.35	4.095	4.52
Adur115_comp0_c0_seq1	4.76667	2.79	4.44	2.5	2.015	1.72	1.62
Adur11601_comp0_c0_seq1	10.48	2.115	11.4033	1.49	1.48	1.04	0.24
Adur11658_comp0_c0_seq1	23.8067	4.88	17.3833	1.635	0.88	0.435	0.215
Adur11673_comp1_c0_seq1	6.58333	1.605	3.14667	0.75	0.145	0	0.11
Adur11705_comp0_c0_seq1	30.6333	13.14	24.6	12.36	10.49	9.125	4.425
Adur1176_comp0_c0_seq2	21.4967	11.845	19.7233	11.695	10.2	8.435	6.975
Adur11820_comp1_c0_seq1	5.43333	2.66	5.01	2.165	1.475	1.285	1.345
Adur11837_comp1_c0_seq1	5.64667	0.48	3.42667	0.595	0.445	0.085	0.03
Adur11875_comp0_c0_seq2	5.90333	0.865	4.12333	1.48	0.295	0.05	0
Adur11878_comp1_c0_seq1	6.72333	0.435	2.97333	0.605	0.385	0.37	1.81
Adur118_comp0_c0_seq2	13.22	5.185	7.50667	3.735	1.79	1.22	2.675
Adur12056_comp0_c0_seq1	5.59333	0.155	3.23667	0.165	0.255	0	0.02
Adur12063_comp0_c0_seq2	16.76	5.5	9.56	6.295	4.995	4.38	5.4
Adur12066_comp0_c0_seq1	18.6767	7.13	17.6633	6.515	3.845	4.505	7.34
Adur12080_comp1_c0_seq1	35.84	24.3	32.97	28.925	17.865	17.46	21.955
Adur12085_comp0_c0_seq1	22.58	0.385	8	1.445	1.03	0.875	0.08
Adur12099_comp0_c0_seq1	45.2933	9.79	47.36	21.22	5.01	0.675	0.465
Adur12104_comp2_c0_seq6	4.71333	0.6	4.37	1.11	0.495	0.575	0.395
Adur12251_comp0_c0_seq1	5.85667	1.86	4.87	1.38	0.59	0	0
Adur12314_comp0_c0_seq1	10.9967	1.51	9.74667	1.375	0.525	0.28	0.535
Adur12314_comp0_c1_seq1	5.92333	1.28	4.27333	0.95	0.355	0.11	0.375
Adur12341_comp2_c0_seq2	10.74	5.085	10.2133	4.425	2.41	2.715	4.055
Adur12395_comp0_c0_seq1	11.6167	0.18	5.55	0.39	0.09	0.03	0.075
Adur1239_comp0_c0_seq5	8.78	3.865	8.99333	3.05	2.195	1.945	2.3
Adur12403_comp1_c0_seq1	13.2367	2.62	12.9533	3.81	2.805	1.29	0.565
Adur12468_comp0_c0_seq2	123.763	1.93	88.2667	0.44	1.1	0.175	1.015
Adur12470_comp0_c0_seq1	4.4	2.15	2.94	2.445	1.305	0.575	1.17
Adur1250_comp0_c0_seq1	20.1	6.35	20.0333	5.35	3.315	3.665	5.69
Adur12619_comp1_c0_seq1	5.84333	0.915	4.78667	0.965	1.19	1.83	1.89
Adur1262_comp0_c0_seq1	31.7167	0.2	34.5967	0.145	0.05	0	0.12
Adur12733_comp0_c0_seq1	7.72	3.74	8.09667	3.245	2.8	2.295	1.59
Adur12757_comp0_c0_seq6	10.54	1.68	9.32333	1.54	1.1	1.015	1.145
Adur12759_comp0_c0_seq1	4.84333	2.98	2.40667	2.31	4.265	2.725	1.49
Adur12913_comp0_c0_seq3	7.71	2.69	6.74333	2.395	1.64	1.66	2.075
Adur12937_comp0_c0_seq1	4.83333	0.17	5.21333	0.27	0.02	0	0
Adur12950_comp0_c0_seq1	148.937	1.785	128.503	4.545	4.62	4.08	10.725
Adur12952_comp0_c0_seq1	778.153	8.88	803.14	10.6	9.925	5.445	12.615
Adur12962_comp0_c0_seq1	4.14667	0	3.20333	0	0	0	0
Adur13118_comp1_c1_seq1	1825.04	1207.13	1862.67	921.96	708.375	683.07	1288.1
Adur13125_comp0_c0_seq3	9.83667	2.6	9.02333	2.33	0.63	0.135	0.03
Adur13158_comp0_c0_seq3	38.4067	3.165	17.7767	2.415	1.94	1.84	2.73
Adur13257_comp1_c0_seq1	458.693	22.58	166.113	9.81	4.105	3.675	54.77
Adur13275_comp0_c0_seq1	44.51	11.03	40.12	21.48	16.8	13.245	2.61
Adur13278_comp0_c0_seq1	13.0767	5.225	13.3067	8.03	3.46	2.535	3.865
Adur13285_comp1_c0_seq1	11.71	4.68	12.5333	4.155	3.18	2.715	2.71
Adur13303_comp2_c1_seq2	19.9067	2.365	19.31	2.435	2.075	0.775	3.755
Adur13306_comp0_c0_seq3	10.6833	2.47	9.39	5.3	2.735	1.015	4.005
Adur13353_comp1_c0_seq1	20.28	7.68	20.4633	8.12	4.865	4.45	3.35
Adur13403_comp0_c0_seq2	4.81	1.08	4.12	0.775	0.525	0.545	0.23
Adur13468_comp0_c0_seq1	27.6067	2.58	23.13	4.2	1.49	0.505	0.09
Adur13472_comp0_c0_seq2	23.0833	1.98	22.41	2.505	2.1	3.14	1.525
Adur13543_comp1_c0_seq14	17.0867	10.63	18.06	10.52	7.375	8.185	10.425
Adur13543_comp1_c0_seq8	16.21	12.715	16.7867	13.28	10.68	10.985	9.76
Adur13551_comp0_c0_seq2	6.60667	3.18	4.50333	3.295	1.575	1.385	1.47
Adur13551_comp1_c0_seq4	10.03	4.52	9.52	4.53	2.65	2.965	2.3
Adur13623_comp1_c0_seq1	41.14	1.65	42.31	1.83	0.42	0.07	0.14
Adur136_comp0_c0_seq1	36.7967	2.69	21.5333	3.255	11.305	9.06	2.48
Adur1372_comp0_c0_seq1	29.2467	3.62	22.52	26.015	30.015	2.135	1.61
Adur13732_comp0_c0_seq1	37.4467	2.875	41.15	3.49	3.725	0.265	0.455
Adur13733_comp0_c0_seq1	55.5733	7.065	48.29	4.64	1.615	0.34	1.4
Adur13745_comp0_c0_seq1	23.3267	1.045	16.1267	2.975	1.65	0.6	1.215
Adur13772_comp0_c0_seq2	5.88667	3.14	5.91667	2.855	2.9	2.27	3.545
Adur13790_comp0_c1_seq1	21.45	2.68	22.2367	4.97	3.19	1.32	1.97
Adur13907_comp0_c0_seq1	4.13333	0.315	3.27333	0.28	0	0.015	0.07
Adur1402_comp0_c0_seq3	17.3	8.865	13.8467	7.265	3.86	3.87	3.6
Adur14054_comp1_c0_seq1	24.8967	0.675	16.7567	0.935	0.32	0.325	4.955
Adur1412_comp0_c0_seq1	6.82333	0.44	5.52667	0.53	0.355	0.385	1.165
Adur14172_comp0_c0_seq1	5.48	2.405	4.96	1.91	1.765	1.465	1.185
Adur14175_comp0_c0_seq1	9.47667	0.115	7.78333	0.07	0.1	0.045	0
Adur14237_comp0_c0_seq2	30.4833	3.585	12.0767	3.53	1.585	0.78	2.77
Adur1424_comp1_c1_seq1	6.58	0.295	2.86333	0.42	0.54	0.72	1.115
Adur1424_comp2_c0_seq1	4.16667	0.085	3.18333	0.05	0.015	0	0
Adur1435_comp0_c0_seq1	183.99	0.18	110.773	1.085	0.185	0	0.065
Adur1436_comp0_c0_seq2	88.7567	0.635	61.2133	0.285	0.04	0	0
Adur1436_comp2_c0_seq1	57.6667	0.255	21.7733	0.02	0	0	0
Adur1436_comp3_c0_seq1	47.7833	0.185	22.0667	0.165	0	0	0
Adur14373_comp0_c0_seq2	10.4667	5.05	6.11	6.075	3.22	2.84	4.445
Adur1437_comp0_c0_seq1	5.64667	2.695	5.60333	1.125	0.505	0.23	0.265
Adur143_comp0_c0_seq1	4.53	0	4.48667	0.075	0	0.03	0
Adur14468_comp0_c0_seq1	14.5433	9.68	14.57	9.58	6.52	5.305	6.61
Adur1447_comp0_c1_seq1	433.59	0.775	344.843	1.485	0.395	0.075	0.27
Adur14515_comp1_c0_seq1	45.8933	8.41	49.74	11.06	4.815	3.69	3.8
Adur14538_comp0_c0_seq1	29.58	6.905	31.2633	9.5	10.015	5.91	5.22
Adur14756_comp1_c0_seq1	10.03	0.535	9.77333	0.79	0.575	0.475	0.7
Adur14759_comp0_c1_seq1	6.42667	2.045	1.66	1.435	0.91	0.115	0.075
Adur14767_comp1_c0_seq6	20.5567	6.605	21.01	4.28	3.125	1.465	2.015
Adur14795_comp0_c0_seq1	65.34	24.535	53.6	26.785	23.405	16.43	18.545
Adur14953_comp0_c0_seq1	9.41667	1.39	7.90667	2.065	1.47	0.075	0.41
Adur14967_comp0_c0_seq1	7.95333	0.795	8.22333	0.63	0.72	0.44	1.825
Adur14985_comp0_c0_seq2	21.4667	3.66	19.1133	2.83	0.9	0.245	0.12
Adur14986_comp1_c0_seq2	4.65333	0.595	4.03667	0.45	0.205	0.6	1.485
Adur15024_comp0_c0_seq1	8.68667	4.805	7.48667	5.355	4.805	3.665	1.43
Adur15049_comp1_c0_seq2	12.8333	0.745	13.0467	0.755	0.5	0.165	0.705
Adur15053_comp0_c0_seq3	23.7233	5.13	18.82	5.205	3.87	4.53	2.72
Adur15085_comp0_c0_seq1	7.07333	2.585	6.46333	3.205	3.63	3.18	1.545
Adur15188_comp0_c0_seq2	8.00667	4.415	8.41	3.85	2.435	3.145	2.15
Adur15196_comp1_c0_seq1	9.47333	2.45	7.90667	1.845	1.875	0.8	3.21
Adur15244_comp0_c1_seq1	17.0667	12.955	16.9833	11.8	11.83	11.33	11.24
Adur15280_comp0_c0_seq1	30.78	13.825	33.4133	14.455	9.58	7.09	6.97
Adur15286_comp0_c0_seq1	18.7867	4.52	15.16	5.135	3.285	2.09	0.655
Adur15295_comp0_c0_seq1	8.07667	4.99	8.13667	3.74	2.74	1.895	1.325
Adur15297_comp0_c0_seq1	22.0733	0.705	21.8267	1.905	0.905	0.115	0.37
Adur15298_comp0_c0_seq1	18.8533	13.66	17.8067	11.535	9.755	7.62	9.9
Adur15302_comp0_c0_seq1	9.33667	0.215	10.1567	0.265	0.85	0.865	0.575
Adur1530_comp0_c0_seq1	4.6	1.86	2.62333	1.91	0.76	0.54	0.19
Adur15359_comp3_c0_seq1	21.2033	0.835	19.14	4.15	1.165	0.335	1.87
Adur15372_comp1_c0_seq1	7.82667	5.56	7.47	4.77	2.96	3.325	3.34
Adur15400_comp0_c0_seq2	68.4167	26.545	72.7333	23.735	13.775	3.78	4.03
Adur15439_comp0_c1_seq1	9.42	0.43	8.33333	0.8	0.265	0.04	0.365
Adur15468_comp1_c0_seq1	14.03	0.04	9.67333	0.04	0.23	0.02	0.31
Adur15499_comp1_c0_seq1	193.187	22.33	141.037	28.97	29.52	29.01	5.56
Adur15545_comp0_c0_seq1	22.1233	3.04	23.2133	4.395	3.23	1.155	0.925
Adur15779_comp0_c0_seq1	11.03	8.04	9.20667	6.585	4.505	5.965	5.9
Adur15779_comp0_c0_seq6	6	2.415	5.49333	1.305	2.315	2.4	2.495
Adur15823_comp0_c0_seq1	17.8867	2.635	12.4767	2.35	3.235	2.825	4.25
Adur15832_comp0_c0_seq1	6.23	0.595	5.66667	0.73	0.415	0.27	0.7
Adur15834_comp0_c0_seq2	21.1933	12.925	19.39	13.345	10.345	8.025	14.285
Adur15924_comp1_c1_seq3	13.41	3.07	13.6933	5.075	5.165	3.095	2.415
Adur1593_comp0_c0_seq1	22.2367	0.025	15.9233	0.02	0.04	0.03	0.6
Adur15943_comp0_c0_seq1	35.34	12.085	37.55	12.385	6.355	4.035	9.145
Adur15944_comp0_c0_seq2	5.56	1.855	4.92	3.535	2.85	2.225	2.445
Adur15986_comp0_c0_seq4	10.0767	2.75	7.84333	2.96	2.16	2.3	1.555
Adur16024_comp1_c1_seq1	8.40333	0.195	6.79667	0.21	0.085	0.225	0
Adur16053_comp0_c0_seq1	11.37	0.49	11.5233	0.56	0.915	0.185	0.35
Adur16062_comp0_c0_seq1	50.3433	22.135	42.8167	19.795	14.505	5.34	6.85
Adur16075_comp0_c0_seq1	8.42	3.78	7.31333	4.055	2.91	2.3	3.985
Adur16088_comp0_c0_seq3	21.0067	6.615	19.4233	4.675	6.35	0.92	0.68
Adur16110_comp0_c0_seq1	114.003	1.675	92.69	1.19	0.75	0.38	0.915
Adur16175_comp0_c0_seq1	5.64333	2.21	4.2	2.985	1.67	0.92	0.03
Adur16447_comp1_c0_seq1	18.4333	12.81	16.89	8.81	11.88	17.785	10.525
Adur16611_comp0_c0_seq2	206.93	19.355	151.753	11.36	2.545	0.23	2.505
Adur16615_comp0_c0_seq2	28.4967	6.855	24.2933	8.37	8.035	7.59	0.875
Adur16617_comp0_c0_seq1	355.323	22.93	312.1	11.98	3.89	0.255	3.215
Adur16789_comp0_c0_seq1	10.43	7.9	9.95667	7.03	5.975	4.715	7.225
Adur16944_comp1_c0_seq1	4.42	0.18	4.68	0.63	0.16	0.125	0.225
Adur16961_comp1_c0_seq4	7.05667	2.03	5.33	1.44	1.22	0.605	1.61
Adur17098_comp0_c0_seq4	29.2867	6.515	27.2833	8.2	8.405	10.145	18.23
Adur17101_comp1_c0_seq1	6.19333	0.775	6.64333	0.775	0.515	0.53	0.53
Adur17121_comp0_c1_seq2	6.75	1.525	5.05	1.06	0.79	0.625	0.545
Adur1714_comp0_c0_seq1	6.23333	1.04	6.52667	2.08	1.25	0.08	0.165
Adur1714_comp1_c0_seq1	4.03333	1.29	3.16	1.305	0.94	0.03	0.16
Adur17165_comp2_c0_seq1	65.5067	9.18	66.1967	12.82	12.965	8.645	3.11
Adur17189_comp1_c0_seq3	9.99333	6.26	8.80667	5.435	3.97	4.14	3.62
Adur17234_comp0_c0_seq1	4.62667	0.045	1.89667	0.035	0	0	0
Adur1726_comp0_c0_seq1	5.25	0.23	5.03333	0.455	0.03	0.075	0.27
Adur17298_comp0_c0_seq2	43.99	17.945	47.62	30.565	15.13	7.575	7.14
Adur17311_comp1_c0_seq1	32.0933	20.325	35.0367	19.575	12.125	10.58	9.23
Adur17314_comp0_c0_seq1	28.8967	0.05	15.8033	0.045	0	0	0
Adur17314_comp1_c0_seq1	87.9667	0	66.26	0	0	0.025	0
Adur17314_comp1_c1_seq1	54.32	0.02	35.2	0	0	0	0
Adur17320_comp0_c0_seq1	4.43	0	4.27667	0	0	0	0
Adur17382_comp1_c0_seq1	11.2067	2.32	7.32667	1.22	0.29	0.325	5.035
Adur17434_comp0_c0_seq2	10.7267	1.33	8.32	0.865	0.485	0.16	0.1
Adur17447_comp0_c0_seq1	243.13	0	213.863	4.13	0.185	0.02	0.07
Adur17448_comp0_c0_seq1	6.94333	0	4.38333	0	0	0	0
Adur17488_comp0_c0_seq2	14.4967	5.475	13.6033	5.1	1.745	2.6	1.805
Adur17488_comp4_c0_seq1	6.68	1.935	6.40667	1.58	0.665	1.35	1.04
Adur17510_comp0_c0_seq1	8.71667	3.395	5.89333	0.67	1.62	0.47	0.26
Adur17512_comp0_c0_seq1	26.3433	6.865	23.23	6.11	6.925	12.115	9.155
Adur17529_comp0_c0_seq1	24.55	2.785	24.5767	2.38	1.3	1.09	2.59
Adur1753_comp0_c0_seq1	12.0167	5.245	12.1667	6.64	4.87	2.305	1.155
Adur17607_comp0_c0_seq1	23.9533	12.625	24.0567	10.595	7.835	7.96	7.67
Adur17613_comp0_c0_seq2	13.3733	6.165	10.14	5.215	2.83	1.065	0
Adur17640_comp1_c0_seq22	14.8567	9.985	13.8733	10.625	7.515	5.34	7.835
Adur17660_comp0_c0_seq1	14.49	0	2.98667	0	0	0	0
Adur17661_comp0_c0_seq1	12.8033	0.05	8.53	0.215	0.16	0.1	0
Adur17701_comp0_c0_seq6	30.4633	6.255	30.54	8.355	13.925	15.9	8.35
Adur17735_comp0_c0_seq2	15.3333	3.905	11.8467	4.74	5.38	3.265	0.195
Adur17767_comp1_c0_seq4	57.5467	8.49	58.4667	16.695	9.365	8.375	13.66
Adur17772_comp0_c0_seq1	8.27667	2.09	6.84333	3.945	2.16	1.36	2.62
Adur17829_comp1_c0_seq1	18.48	5.19	16.5633	5.48	3.675	2.085	1.465
Adur17886_comp0_c0_seq1	12.1167	0.535	13.1067	0.17	0.63	0.655	0.435
Adur17890_comp2_c0_seq4	92.2833	47.32	93.42	52.705	34.435	29.79	47.375
Adur17921_comp0_c0_seq1	7.61	0.325	3.15667	0.445	0.595	0.155	0.03
Adur17923_comp1_c0_seq1	5.74333	0.565	3.83333	0.715	0.205	0.07	0.045
Adur1794_comp0_c0_seq2	6.31	1.255	6.24333	2.595	1.525	1.2	0.905
Adur17950_comp1_c0_seq1	37.0233	8.225	40.8867	7.915	2.48	0.655	1.77
Adur17955_comp0_c0_seq1	21.6233	0.955	21.5167	0.89	0.085	0	0.06
Adur17955_comp1_c0_seq1	20.4167	0.81	15.6767	1.09	0.12	0	0.58
Adur18030_comp1_c0_seq2	12.6067	6.02	10.5633	4.98	2.06	2.605	4.93
Adur18034_comp2_c0_seq1	16.9267	8.38	16.2567	7.275	4.995	3.285	4.9
Adur18073_comp1_c0_seq1	26.19	17.225	25.4933	17.655	12.465	10.395	11.705
Adur18107_comp0_c0_seq1	54.1667	0.28	49.1133	0.025	0.175	0.065	0.28
Adur18114_comp4_c0_seq1	4.84333	0.39	4.36	0.79	0.445	0.375	1.99
Adur18124_comp0_c0_seq1	10.96	0.045	8.63667	0.04	0	0	0
Adur18145_comp0_c0_seq2	10.58	2.445	9.73333	2.235	0.965	0.74	0.54
Adur18207_comp0_c0_seq1	160.1	15.78	139.017	17.205	19.06	25.13	98.825
Adur18217_comp0_c0_seq1	5.14667	0.025	4.44333	0.035	0	0.03	0.07
Adur1829_comp0_c0_seq1	6.92	0	6.44	0	0.025	0	0
Adur18318_comp0_c0_seq1	19.0733	0.72	14.0767	0.425	0.035	0	1.59
Adur1836_comp0_c0_seq1	11.6467	0.03	10.3133	0.045	0	0	0.035
Adur1836_comp0_c1_seq1	7.28667	0.015	4.56	0.11	0	0	0.05
Adur18421_comp0_c0_seq2	51.0367	1.7	54.9667	2.015	0.985	0.265	0.315
Adur18450_comp2_c0_seq3	32.73	20.245	34.53	18.975	15.745	12.595	10.315
Adur18458_comp0_c0_seq5	6.78	1.525	5.5	2.87	1.325	0.735	1.385
Adur18580_comp0_c0_seq1	4.54333	1.285	3.26667	0.705	0.09	0	0
Adur18596_comp0_c0_seq1	16.6533	0.11	12.3667	0	0.03	0.07	0
Adur18596_comp1_c0_seq1	12.38	0.315	7.16	0.025	0	0.04	0
Adur18597_comp0_c0_seq1	13.9133	0.81	9.48667	0.565	0.47	0.335	0.57
Adur18599_comp0_c0_seq2	28.5167	1.245	28.05	1.36	1.01	0.385	0.61
Adur18692_comp1_c0_seq16	29.33	24.665	26.2433	18.765	17.54	17.865	22.445
Adur18704_comp0_c0_seq1	21.3167	4.015	15.8733	3.65	1.765	0.645	0.19
Adur18707_comp0_c0_seq1	99.9067	0.64	91.7167	0.165	0.055	0.035	0
Adur18751_comp0_c0_seq1	4.76	0.075	4.70667	0.02	0	0.015	0
Adur18769_comp0_c0_seq1	13.5	5.725	9.33333	9.265	8.745	10.455	8.13
Adur18819_comp0_c0_seq1	14.63	1.405	11.2833	1.77	0.215	0.815	0.655
Adur18840_comp0_c0_seq1	13.22	2.545	13.87	3.41	2.395	2.38	4.91
Adur18854_comp0_c0_seq1	7.58667	1.605	6.67667	2.05	0.575	0.42	0.805
Adur1885_comp0_c0_seq1	4.67667	1.185	3.22667	1.975	1.68	1.67	0.88
Adur18880_comp0_c0_seq2	42.32	15.31	42.92	13.52	10.9	8.61	7.01
Adur18931_comp0_c0_seq1	50.49	1.53	51.7	4.32	2.225	0.85	1.135
Adur18931_comp1_c0_seq1	63.6267	2.53	69.6167	4.975	2.96	1.525	2.355
Adur18936_comp1_c1_seq1	14.7233	5.36	13.05	5.385	2.235	2.315	3.385
Adur18973_comp0_c0_seq3	58.5933	27.555	57.35	22.855	16.685	8.46	21.83
Adur1897_comp0_c0_seq3	210.15	24.97	230.653	28.385	21.845	12.33	12.015
Adur19002_comp0_c0_seq1	113.657	2.685	109.193	3.05	0.95	0.01	0.02
Adur19105_comp0_c0_seq1	13.29	0	2.88	0	0.055	0	0
Adur19144_comp0_c0_seq2	22.5267	10.66	23.1133	11.725	5.47	3.055	4.43
Adur19196_comp0_c0_seq1	4.87667	2.595	4.86	1.62	2.97	1.975	1.83
Adur19248_comp0_c0_seq1	40.4367	11.675	40.8567	11.065	9.16	7.815	5.13
Adur19248_comp1_c0_seq1	27.48	11.815	21.8967	11.275	7.395	6.485	3.225
Adur19254_comp3_c0_seq4	18.4067	5.125	11.6033	4.995	1.405	0.87	1.29
Adur19254_comp3_c1_seq5	30.86	6.325	25.31	7.63	2.245	1.62	1.385
Adur19261_comp2_c0_seq4	112.897	8.48	113.88	15.34	9.455	3.27	2.835
Adur19305_comp0_c0_seq1	36.4667	5.96	25.05	5.515	2.33	0.325	0.42
Adur19348_comp0_c0_seq7	5.16333	3.535	4.54333	3.4	2.475	2.32	2.44
Adur19377_comp2_c0_seq1	7.12667	3.42	6.65	2.75	0.91	0.475	0.99
Adur19385_comp0_c0_seq1	4.25333	1.675	4.03	1.19	0.915	1.355	0.745
Adur19390_comp1_c0_seq1	6.41333	0.12	5.81667	0.09	0.045	0.02	0
Adur19396_comp1_c0_seq3	11.1567	1.64	7.69667	1.13	0.53	0.045	0.055
Adur19415_comp0_c0_seq1	88.0567	38.83	93.8733	49.395	34.75	23.94	16.135
Adur19440_comp1_c0_seq1	18.1533	0.7	17.75	1.06	0.685	0.195	0.565
Adur19446_comp0_c0_seq1	16.7667	7.505	9.86	5.195	1.905	0.505	0.775
Adur19453_comp0_c0_seq2	17.0733	1.21	18.49	5.235	1.395	0.07	0.045
Adur19587_comp0_c0_seq1	5.66333	3.425	5.36	5.08	4.58	4.375	2.25
Adur19598_comp2_c0_seq1	10.3567	1.915	8.70667	3.59	1.835	1.75	2.725
Adur19598_comp2_c1_seq6	11.77	3	12.4167	4.395	2.12	1.325	2.165
Adur19662_comp0_c0_seq4	127.75	47.14	128.677	57.23	46.71	32.77	45.21
Adur19662_comp0_c0_seq5	9.44	1.515	7.51	2.165	2.14	1.02	1.26
Adur19709_comp0_c1_seq1	30.01	10.605	31.27	9.895	8.085	3.17	2.2
Adur19715_comp0_c0_seq1	25.3733	0.14	13.03	0.205	0.065	0	0
Adur19725_comp0_c0_seq6	49.8433	2.58	46.5867	6.3	4.295	0.795	1.895
Adur19754_comp0_c0_seq1	133.8	71.45	123.903	69.115	57.84	51.7	50.285
Adur19768_comp2_c1_seq1	5.47	2.76	3.74667	2.68	1.665	1.845	1.615
Adur19815_comp0_c0_seq1	13.7133	0	9.97333	0.035	0	0	0
Adur19824_comp0_c0_seq1	19.5567	1.66	15.87	2.455	2.01	1.535	0.97
Adur19825_comp0_c0_seq1	33.5933	14.65	28.8067	12.185	9.655	4.285	4.125
Adur19846_comp0_c0_seq1	8.31667	2.09	8.17	1.7	1.925	1.705	2.17
Adur19926_comp0_c0_seq1	11.2033	3.325	7.06	3.91	2.76	1.315	0.225
Adur19926_comp1_c0_seq1	25.46	4.11	20.59	5.325	4.89	2.84	0.155
Adur19927_comp0_c0_seq1	71.1267	0	63.3833	0.015	0.03	0	0
Adur19932_comp1_c0_seq1	27.74	3.83	23.9	6	4.4	2.655	0.435
Adur19939_comp0_c0_seq1	63.6167	0.085	41.6033	0	0.02	0	0
Adur19942_comp1_c0_seq1	21.0267	0	17.09	0	0.05	0	0.315
Adur19942_comp1_c0_seq3	516.057	0.365	509.123	0.04	0.08	0.035	0.21
Adur20030_comp1_c1_seq2	8.4	4.71	7.18667	4.31	2.285	1.45	4.065
Adur2006_comp1_c0_seq1	42.1967	15.01	35.7133	14.19	7.775	3.555	3.265
Adur20154_comp0_c0_seq1	16.2933	4.885	17.2567	4.45	2.775	1.55	1.59
Adur2019_comp0_c0_seq2	13.5867	5.05	9.55	3.58	2.605	2.655	2.485
Adur20204_comp0_c0_seq1	6.34667	1.42	3.63	2.485	0.825	0.495	0.05
Adur20217_comp0_c0_seq1	17.28	3.105	14.82	2.425	0.915	0.185	0.035
Adur20219_comp0_c0_seq1	15.7833	9.06	16.27	8.91	6.895	5.11	6.1
Adur20225_comp0_c0_seq1	4.18	0.315	3.03667	0.325	0.2	0.095	0
Adur20225_comp2_c0_seq1	4.96	0.265	4.42	0.355	0.235	0	0.075
Adur2022_comp0_c0_seq3	4.53667	0.795	2.06333	0.74	0.31	0.44	0.715
Adur20231_comp1_c0_seq1	23.8867	3.36	23.3333	6.26	5.34	3.945	9.305
Adur20234_comp0_c0_seq1	18.7367	1.85	20.48	1.565	0.96	0.85	2.52
Adur20235_comp0_c0_seq1	7.99333	0	3.62667	0	0	0	0
Adur20236_comp0_c0_seq1	8.00333	0	1.27667	0	0.03	0	0
Adur20242_comp1_c0_seq1	6.64667	0.06	5.69	0.04	0	0	0.8
Adur20264_comp0_c0_seq1	12.2067	0.2	10.1633	0.35	0.45	0.095	0.295
Adur20271_comp0_c0_seq1	5.49667	0	1.99667	0	0.02	0	1.025
Adur20290_comp0_c0_seq1	24.73	0.455	26.8733	0.52	0.285	0.405	0.18
Adur2030_comp0_c0_seq1	7.97	5.555	7.64	5	3.785	4.16	4.83
Adur20369_comp0_c0_seq1	43.1067	10.27	42.1467	6.47	7.01	2.91	4.27
Adur20467_comp1_c0_seq2	7.81667	4.7	6.98333	7.67	6.305	6.615	6.455
Adur20490_comp0_c0_seq1	4.13	0.075	1.73667	0.19	0.12	0	0
Adur20494_comp0_c0_seq1	15.8233	5.345	5.8	1.57	0.2	0.01	0.02
Adur20497_comp1_c0_seq1	218.767	0.105	197.807	0.94	0.085	0	5.815
Adur20524_comp0_c0_seq1	219.843	0.11	213.993	0.33	0.05	0.055	4.045
Adur20578_comp1_c1_seq4	73.97	16.145	39.04	6.97	3.65	2.5	2.08
Adur20682_comp0_c0_seq2	38.4033	16.98	33.9167	15.155	6.195	3.335	2.945
Adur20697_comp0_c0_seq1	32.1767	1.455	26.0167	1.87	0.31	0.015	0.46
Adur20755_comp1_c0_seq2	5.39	0.435	4.11333	0.36	0.205	0.215	0.08
Adur20777_comp0_c0_seq1	16.1733	4.98	5.11667	6.04	4.84	5.965	2.25
Adur2080_comp1_c0_seq1	26.7467	13.36	25.9967	11.255	8.09	4.815	4.175
Adur20945_comp0_c0_seq1	12.17	5.78	12.85	7.395	4.13	2.71	4.155
Adur20973_comp0_c0_seq1	70.0867	1.9	34.1033	0.89	1.62	1.805	6.6
Adur2102_comp2_c0_seq1	19.28	5.17	15.8633	5.555	3.195	1.995	3.575
Adur21072_comp0_c0_seq1	129.973	35.82	139.643	40.64	20.275	15.03	33.99
Adur21136_comp1_c0_seq1	7.32	3.54	7.82667	2.305	2.05	1.58	1.91
Adur2114_comp0_c0_seq2	7.2	3.81	7.30333	3.88	2.59	3.595	3.905
Adur21247_comp0_c0_seq1	137.71	53.62	128.537	59.19	45.605	17.815	56.46
Adur2131_comp1_c0_seq1	10.1867	7.01	8.14333	5.285	4.335	5.07	5
Adur21346_comp0_c0_seq1	15.4533	4.03	14.83	4.035	0.825	0.42	0.27
Adur21346_comp1_c0_seq1	17.9233	6.49	15.6733	5.455	0.65	0.255	0
Adur2137_comp0_c0_seq1	7.29667	0.39	6.32	0.4	0.55	0.29	0.605
Adur21427_comp0_c0_seq2	22.9233	17.825	18.9167	13.845	12.405	11.855	14.64
Adur21520_comp2_c0_seq2	12.14	0.71	12.5467	0.81	0.19	0.04	0.065
Adur21555_comp3_c0_seq2	8.14	1.885	6.05333	1.645	0.555	0.355	0.085
Adur21559_comp0_c0_seq1	9.96667	1.41	6.22667	1.145	0.845	0.845	1.855
Adur21634_comp0_c0_seq1	20.12	0.4	6.43	0.21	0.07	0.1	0.165
Adur21696_comp1_c0_seq2	67.7767	0.455	41.75	0.07	0.045	0	0
Adur21719_comp0_c0_seq2	11.82	0.405	8.08	0.16	0.13	0.07	0.12
Adur21727_comp2_c0_seq1	11.6567	4.685	10.5367	3.95	6.065	4.37	3.485
Adur21760_comp0_c0_seq1	11.6233	6.99	11.26	7.63	4.745	4.49	5.765
Adur21761_comp0_c0_seq1	20.12	8.35	15.43	14.46	8.51	3.555	5.535
Adur21781_comp1_c0_seq1	24.9467	7.01	21.9667	6.49	2.29	0.35	0.135
Adur21814_comp1_c0_seq1	41.94	17.82	28.0967	19.855	16.305	10.215	2.48
Adur21856_comp1_c1_seq10	70.1567	11.875	62.6467	15.805	12.8	7.19	5.945
Adur21897_comp0_c0_seq1	349.293	6.645	331.443	4.965	3.535	0.84	1
Adur21897_comp2_c0_seq1	277.15	6.77	206.93	3.98	2.49	0.455	1.32
Adur2192_comp0_c0_seq1	9.3	0.965	8.63333	0.105	0.12	0.035	0.755
Adur2193_comp1_c0_seq1	95.6633	19.385	58.6733	23.44	27.39	6.8	12.925
Adur22074_comp1_c0_seq1	177.053	9.66	133.467	7.315	3.485	1.105	0.93
Adur22074_comp1_c0_seq2	212.73	15.3	181.973	18.38	8.13	1.455	2.23
Adur22074_comp1_c0_seq3	23.1567	0	13.4233	0.685	0.245	0	0
Adur22156_comp0_c0_seq1	6.57	0	2.29333	0	0	0	0.075
Adur22178_comp0_c0_seq2	26.0333	11.75	27.0033	8	6.84	6.49	5.29
Adur22211_comp1_c0_seq1	9.19667	1.575	8.53	1.345	0.39	0.385	0.945
Adur22227_comp0_c0_seq1	10.94	0.73	9.21333	1.225	0.99	0.935	0.565
Adur22227_comp0_c1_seq1	12.1733	0.81	8.04333	1.09	1.06	0.55	0.17
Adur22267_comp0_c0_seq2	67.6533	12.755	47.6167	10.67	4.585	1.735	2.575
Adur22268_comp1_c0_seq1	52.52	11.785	37.4733	9.46	3.82	3.445	3.035
Adur2226_comp0_c0_seq2	10.4133	6.935	8.01333	6.13	5.545	5.185	4.595
Adur22273_comp0_c0_seq1	5	1.455	2.53667	1.055	0.435	0.39	0.845
Adur22330_comp0_c0_seq4	6.77667	2.39	6.54667	2.18	0.49	0.075	0
Adur22345_comp0_c0_seq1	7.14333	1.635	5.76333	2.515	4.25	2.62	0.75
Adur2243_comp0_c0_seq1	271.343	6.645	216.953	6.22	6.175	3.06	0.77
Adur2247_comp0_c0_seq2	24.65	0.22	26.5133	0.765	0.375	0.19	0.495
Adur2248_comp0_c0_seq6	12.84	0.19	11.46	0.935	0.24	0.05	0.205
Adur22539_comp1_c0_seq1	5.16333	1.195	4.72333	2.405	1.475	1.135	1.105
Adur22547_comp1_c0_seq3	4.39	2.43	3.83333	1.71	1.11	1.14	1.185
Adur2258_comp0_c0_seq1	14.6033	0.2	11.3233	0.125	0	0	1.51
Adur22649_comp0_c0_seq1	4.33	0.445	2.11667	0.02	0.02	0	0
Adur22652_comp0_c0_seq1	9.19333	1.47	9.38667	1.995	4.21	4.62	3.715
Adur22697_comp0_c0_seq1	35.0767	10.17	30.7033	6.02	1.58	0.245	0
Adur22782_comp0_c0_seq1	196.127	19.5	185.97	17.02	4.9	1.23	2.105
Adur22828_comp0_c0_seq1	5.71333	2.255	5.76667	1.975	1.87	1.63	3.635
Adur23028_comp0_c0_seq1	4.7	2.47	4.75	1.655	0.92	1.3	0.615
Adur23032_comp0_c0_seq4	5.21	1	5.04667	0.845	0.28	0.23	0.06
Adur23063_comp1_c0_seq1	20.3433	6.845	20.08	7.075	4.385	3.22	3.605
Adur23083_comp1_c0_seq1	170.08	0.035	164.46	0.2	0.02	0	6.375
Adur23103_comp0_c0_seq1	5.70667	1.39	5.99667	1.335	1.03	0.46	0.165
Adur23147_comp0_c0_seq1	17.54	1.935	12.19	0.88	0.225	0.08	0
Adur23159_comp2_c0_seq19	6.27333	3.6	6.34333	3.42	1.77	1.645	1.935
Adur23210_comp0_c1_seq7	9.32	1.185	8.99667	1.46	3.38	3.5	4.345
Adur23244_comp0_c0_seq8	5.06667	0.335	3.73	1.19	1	0.73	0.105
Adur23276_comp1_c0_seq1	40.58	5.005	37.7	7.025	6.305	3.16	4.09
Adur23290_comp0_c0_seq1	73.3567	16.27	63.9467	14.305	4.74	0.75	3.94
Adur23311_comp0_c0_seq3	33.0333	0.63	22.01	2.335	4.31	2.785	18.43
Adur23317_comp1_c0_seq1	6.57667	1.335	6.96667	0.735	0.77	0.8	0.57
Adur23338_comp1_c0_seq2	48.0567	7.47	33.34	8.395	2.55	1.65	1.445
Adur23338_comp1_c0_seq3	4.72	0.72	1.84333	3.145	0.9	0.865	1.615
Adur23377_comp2_c0_seq1	4.59	0.09	1.58	0.215	0.03	0	0
Adur23405_comp0_c0_seq2	11.09	0.055	7.64667	0.045	0.06	0	0
Adur23489_comp0_c0_seq1	6.96	0.635	4.31	0.56	0.14	0.055	0.09
Adur23536_comp1_c0_seq1	20.1133	13.405	21.4667	11.54	8.135	7.055	8.105
Adur2355_comp0_c0_seq1	29.9167	0.06	25.2467	0	0.045	0.04	0.07
Adur2355_comp1_c0_seq1	38.1333	0.045	35.9067	0.04	0	0	0.195
Adur23561_comp0_c0_seq1	42.22	10.8	45.1533	10.325	6.93	3.78	7.475
Adur23578_comp0_c0_seq1	109.833	24.47	112.037	27.69	39.405	41.025	33.385
Adur23605_comp0_c0_seq1	11.5267	5.715	10.7067	4.045	5.02	3.19	3.605
Adur23644_comp0_c0_seq1	48.9933	9.73	40.2833	13.385	5.905	1.685	2.095
Adur236_comp0_c0_seq2	9.03667	0.07	5.24333	0	0	0	0
Adur2372_comp0_c0_seq1	6.30667	2.475	4.37667	1.865	1.46	0.84	0.98
Adur2372_comp0_c1_seq1	4.34	1.935	3.66667	1.82	1.255	0.62	0.595
Adur23735_comp2_c0_seq1	10.1467	1.13	9.71	1.195	1.74	1.005	1.26
Adur23735_comp5_c0_seq1	12.7333	0.455	11.56	0.805	1.465	1.075	1.06
Adur2373_comp0_c0_seq1	60.0367	0.165	66.1267	0	0	0	0.185
Adur23752_comp0_c0_seq1	4.43	0.205	3.58333	0.515	0.74	0.785	0.445
Adur2375_comp0_c0_seq1	14.9933	0.05	13.9567	0.04	0	0.06	0
Adur23792_comp0_c0_seq2	15.06	4.115	12.47	4.095	1.85	1.22	1.115
Adur23804_comp0_c0_seq1	9.54	4.25	6.44	4.08	1.98	0.865	0.815
Adur23891_comp1_c0_seq11	38.3267	16.19	39.48	15.85	8.795	5.125	7.11
Adur2397_comp1_c0_seq1	44.15	8.765	42.5867	15.495	6.2	7.655	8.29
Adur23987_comp0_c0_seq1	5.68	1.05	3.75667	0.86	0.145	0.155	0.175
Adur23_comp0_c0_seq1	3.80667	0.025	4.09667	0.275	0.025	0	0
Adur2401_comp0_c1_seq1	8.62667	0.92	7.33333	1.28	0.625	1.53	0.83
Adur24076_comp0_c0_seq1	9.61	0.03	3.50667	0	0.02	0.02	0
Adur24076_comp1_c0_seq1	16.0667	0.025	8.58	0.02	0.03	0.04	0.025
Adur24091_comp1_c0_seq1	34.55	0.155	36.4133	0.125	0.4	0	0
Adur24093_comp0_c0_seq1	148.897	57.19	134.14	66.32	37.07	28.275	56.405
Adur2415_comp0_c0_seq1	85.1767	41.6	87.9267	28.835	40.22	12.925	7.595
Adur24198_comp0_c0_seq1	39.84	16.985	38.78	13.52	6.25	3.83	8.88
Adur24217_comp1_c0_seq1	100.273	0.13	98.67	0.135	0	0	1.585
Adur24243_comp0_c0_seq1	40.33	14.825	36.1333	19.66	12.065	5.285	5.6
Adur24243_comp0_c1_seq1	55.5367	18.14	58.4433	26.19	13.29	6.13	5.79
Adur2426_comp0_c0_seq1	5.02	0.805	2.71333	0.52	0.965	0.225	0.14
Adur2429_comp0_c0_seq1	10.71	4.155	9.59	5.575	4.175	3.17	6.595
Adur24304_comp2_c0_seq1	4.07	1.02	2.52	1.095	1.09	0.28	0.14
Adur24320_comp2_c0_seq7	10.7167	0.025	8.59667	0.03	0.005	0.005	0
Adur24325_comp0_c0_seq2	17.0667	3.595	15.62	3.755	2.44	1.865	1.795
Adur24330_comp0_c0_seq1	42.6633	0.055	47.3167	0.18	0.015	0	0.105
Adur24337_comp0_c0_seq1	4.25	1.25	2.75	0.84	0.35	0.025	0.025
Adur2434_comp1_c0_seq1	14.3533	3.34	14.32	4.875	2.15	1.65	2.57
Adur24403_comp0_c0_seq1	104.86	10.075	89.1667	9.855	5.145	6.465	2.675
Adur24404_comp0_c0_seq1	18.7	0.53	17.16	3.46	1.82	1.05	7.085
Adur24418_comp0_c0_seq4	9.81667	0.79	10.3133	1.205	0.845	0.89	0.47
Adur24479_comp0_c0_seq1	63.7033	17.585	61.24	10.425	5.64	3.95	0.425
Adur24496_comp0_c0_seq2	27.8833	14.24	27.13	14.03	12.815	8.76	2.9
Adur24525_comp1_c0_seq12	349.523	8.79	367.413	20.57	9.41	7.365	8.825
Adur24563_comp0_c0_seq14	89.3767	61.19	87.9267	41.92	21.71	21.46	36.71
Adur24585_comp0_c0_seq1	4.99	0.55	4.00333	0.445	0.365	0.625	0.235
Adur24585_comp1_c0_seq1	40.88	21.12	26.93	14.685	19.03	24.695	15.135
Adur24585_comp1_c0_seq2	5.34333	1.37	4.77	2.38	1.62	2.77	0.33
Adur2459_comp1_c0_seq2	21.84	8.025	21.7233	8.915	6.87	4.735	4.77
Adur24615_comp0_c0_seq2	32.4467	22.195	30.5367	19.625	14.305	15.84	19.305
Adur2462_comp0_c0_seq1	13.6967	6.12	11.7633	4.51	4.085	2.64	3.295
Adur24638_comp0_c0_seq4	112.05	15.06	121.01	32.225	13.11	3.795	3.18
Adur24663_comp0_c0_seq1	6.14667	3.82	5.77667	3.49	2.71	3.405	2.87
Adur24713_comp0_c0_seq1	82.8833	29.015	89.7867	22.235	19.765	9.165	5.9
Adur24716_comp1_c0_seq1	8.56	3.1	8.24	3.84	4.705	4.32	1.47
Adur24767_comp0_c0_seq1	98.04	1.11	82.13	2.775	0.76	0.245	1.675
Adur24787_comp0_c0_seq1	25.71	6.425	17.8867	5.5	3.685	3.765	2.45
Adur24791_comp0_c0_seq2	8.74333	2.35	8.01	2.435	0.7	0.06	1.18
Adur24791_comp1_c0_seq2	5.77	2.56	3.56667	2.075	0.435	0.355	0.685
Adur24823_comp0_c0_seq1	5.48333	0.55	4.63667	0.78	0.83	0.65	1.97
Adur24823_comp0_c1_seq1	5.93667	0.765	4.54333	0.81	0.49	0.475	0.41
Adur2482_comp0_c0_seq1	8.21667	3.36	3.69667	2.745	0.775	0.255	0.87
Adur24837_comp0_c0_seq3	55.3533	26.045	56.14	18.825	17.31	11.115	6.37
Adur24838_comp0_c0_seq1	13.7333	4.22	7.77333	3.58	2.965	2.45	1.185
Adur24839_comp0_c0_seq2	6.40667	3.26	4.16	2.875	2.78	1.93	1.52
Adur24844_comp0_c0_seq2	33.54	3.75	33.6067	3.39	3.245	3.945	2.46
Adur24863_comp1_c0_seq1	9.56333	3.175	6.2	1.225	0.195	0.125	0
Adur24867_comp0_c1_seq1	4.39333	0	4.46667	0	0	0	0.32
Adur24873_comp0_c0_seq3	41.29	5.88	43.45	8.13	5.62	4.17	1.34
Adur24977_comp0_c0_seq2	43.47	2.625	36.5467	2.175	1.8	1.93	3.04
Adur25018_comp0_c0_seq2	20.0167	5.635	16.17	8.23	4.195	2.08	2.65
Adur2501_comp0_c0_seq1	26.0567	6.63	14.5633	5.915	3.395	2.72	2.98
Adur2501_comp0_c1_seq1	20.9567	5.075	16.2533	3.655	2.255	1.075	1.85
Adur2506_comp0_c0_seq1	20.0433	7.685	21.23	6.915	3.1	1.625	1.01
Adur25106_comp0_c0_seq1	6.04667	2.105	3.12333	1.865	1.605	0.905	1.06
Adur25106_comp0_c1_seq1	7.62	3.695	5.26333	2.885	2.02	1.09	2.255
Adur25311_comp1_c0_seq1	213.403	38.725	178.14	28.525	29.065	15.595	0.925
Adur25387_comp3_c0_seq1	66.72	9.595	58.1933	21.65	7.705	1.29	1.03
Adur25412_comp0_c0_seq1	28.25	10.815	19.7633	7.05	4.64	1.87	0.195
Adur25428_comp0_c0_seq1	4.23	0.015	1.08667	0	0	0	0.24
Adur25444_comp1_c1_seq1	5.09333	0.08	4.26333	0.095	0.02	0.045	0.07
Adur2544_comp1_c0_seq1	12.2367	4.8	8.47667	2.55	1.365	0.96	2.795
Adur25455_comp0_c0_seq2	4.25333	1.95	3.69667	1.62	0.98	0.675	0.455
Adur2551_comp1_c0_seq1	4.20667	1.595	1.28333	1.35	0.88	0.235	0
Adur2551_comp2_c0_seq2	5.26333	1.315	1.67667	0.605	0.45	0.175	0.105
Adur2551_comp3_c0_seq6	4.07	0.52	1.17667	0.46	0.17	0.21	0
Adur2551_comp3_c0_seq7	13.1133	3.38	5.41667	2.38	1.26	0.74	0.14
Adur25560_comp1_c0_seq1	19.8267	0.38	16.72	0.295	0.175	0	1.27
Adur25587_comp0_c0_seq1	11.5367	0	11.66	0	0	0	0
Adur25712_comp1_c0_seq1	4.71667	0.09	3.33	0.375	0.245	0.025	0.445
Adur25824_comp0_c0_seq1	79.3333	22.66	68.6533	14.91	4.555	1.07	0.18
Adur25836_comp0_c0_seq1	92.4467	65.35	64.09	50.065	47.905	39.55	44.06
Adur25848_comp0_c0_seq1	12.0067	5.635	9.81333	5.925	3.09	1.83	1.07
Adur25850_comp0_c0_seq2	28.5533	1.325	28.8033	0.5	0.135	0.13	0
Adur25865_comp0_c0_seq24	26.0567	0.1	14.4567	0.035	0.105	0.02	0.085
Adur25915_comp0_c0_seq3	5.39	1.35	4.52333	0.67	1.08	2.43	1.92
Adur2593_comp1_c0_seq1	30.4333	1.67	20.6133	1.91	0.665	0.24	0.77
Adur2593_comp2_c0_seq1	15.95	1.065	6.01	1.48	0.265	0.1	0.855
Adur25941_comp0_c0_seq1	12.42	2.115	12.4067	3.39	3.48	3.54	3.205
Adur25955_comp0_c0_seq17	14.0533	2.65	15.4767	4.85	3.01	1.505	1.21
Adur2596_comp0_c0_seq1	226.66	5.315	166.847	5.28	1.485	0.035	0
Adur2596_comp1_c0_seq1	84.3533	3.145	61.22	4.39	1.745	0	0
Adur25973_comp0_c0_seq2	17.6867	1.215	11.54	1.54	2.605	0.875	2.125
Adur26100_comp0_c0_seq1	5.38667	0.255	4.95333	0.885	1.295	1.825	1.14
Adur26100_comp3_c0_seq1	7.36	2.265	5.57333	2.69	3.595	3.83	2.95
Adur26130_comp1_c0_seq1	29.0667	9.29	19.7467	7.71	8.495	5.975	7.595
Adur26134_comp2_c0_seq33	5.64667	0.465	2.82333	0.45	0.415	0.26	0.08
Adur26148_comp0_c0_seq1	22.21	3.1	23.0933	1.93	2.125	0.36	0.08
Adur26258_comp0_c0_seq1	22.48	3.14	22.75	6.155	0.51	0.975	2.06
Adur26276_comp0_c0_seq2	7.15	1.52	6.21333	1.745	1.495	0.1	0.135
Adur26294_comp0_c0_seq1	51.6367	0.465	45.15	0.505	0.47	0.26	1.16
Adur26337_comp0_c0_seq8	10.6	0.285	9.47667	0.515	0.03	0.03	0.18
Adur26396_comp2_c0_seq1	167.103	3.485	152.593	4.1	6.24	0.63	0.355
Adur2639_comp1_c0_seq1	27.6667	0	15.5067	0	0	0	0.095
Adur26419_comp0_c0_seq1	35.4233	5.69	27.6067	5.785	1.7	1.22	0.545
Adur26610_comp0_c0_seq1	9.58	1.41	4.13	2.475	1.065	0.395	0.03
Adur26669_comp0_c0_seq1	9.09667	4.23	9.94333	3.36	2.48	1.83	2.02
Adur26691_comp0_c0_seq1	11.2467	1.26	6.14667	1.425	1.12	0.825	1.335
Adur26757_comp1_c1_seq2	11.71	3.89	10.2933	3.625	3.675	1.77	1.64
Adur2679_comp0_c0_seq2	9.64667	5.23	7.88667	3.86	3.935	2.86	0.49
Adur2679_comp0_c0_seq3	19.4267	13.05	20.18	12.71	9.73	20.835	4.565
Adur26806_comp0_c0_seq1	33.0433	18.385	32.01	15.62	9.605	8.825	13.495
Adur26834_comp0_c0_seq1	15.78	4.605	10.14	3.49	2.175	1.455	1.715
Adur26939_comp0_c0_seq1	36.97	0.995	30.4	0.645	0.045	0	0
Adur26991_comp0_c0_seq3	14.2567	6.64	14.44	5.845	0.02	0	0
Adur27009_comp1_c0_seq1	56.64	16.805	47.76	21.69	28.79	7.905	2.215
Adur27016_comp1_c0_seq5	6.44333	0.94	5.31667	1.18	0.68	0.37	1.365
Adur27023_comp0_c0_seq2	4.03333	0.075	4.42667	0.44	0.14	0.09	0
Adur27025_comp0_c0_seq3	256.42	126.4	251.903	149.9	268.585	239.05	163.785
Adur27054_comp0_c0_seq1	94.5633	59.055	98.9767	44.4	25.41	14.52	27.74
Adur2709_comp0_c0_seq1	6.02	1.75	5.52	1.705	2.29	0.71	0.53
Adur27125_comp0_c0_seq1	7.77333	2.9	6.45	2.015	1.625	2.05	2.17
Adur27146_comp0_c0_seq1	219.93	113.825	222.177	99.65	60.35	54.115	137.635
Adur27151_comp0_c0_seq1	7.71333	0.485	3.41667	0.175	0.115	0	0.125
Adur27266_comp0_c0_seq3	12.7467	10.025	12.9633	10.545	8.635	8.06	9.26
Adur27275_comp0_c0_seq1	9.01	3.14	8.36	7.455	2.05	1.435	2.385
Adur27311_comp0_c0_seq1	25.2367	2.93	24.8367	3.405	1.09	0.295	0.9
Adur27335_comp0_c0_seq1	445.147	14.6	210.317	13.46	5.795	8.455	173.025
Adur27369_comp0_c0_seq1	34.9967	9.035	33.1267	9.465	7.08	4.01	6.955
Adur2740_comp0_c0_seq1	13.6433	3.8	7.2	3.95	1.525	0.61	0.085
Adur27418_comp1_c0_seq1	5.24	0	3.29	0.975	1.245	0.205	0
Adur27464_comp0_c0_seq1	8.82667	3.455	9.27667	3.97	3.185	2.295	2.04
Adur27466_comp1_c0_seq1	1056.13	38.275	654.677	40.115	18.12	21.225	235.78
Adur27499_comp1_c0_seq1	15.34	6.95	14.6733	6.365	5.395	4.475	4.215
Adur27592_comp1_c0_seq2	7.59	0.05	3.81	0.8	0.075	0.17	2.69
Adur27597_comp0_c0_seq1	13.46	5.235	11.7567	4.23	4.18	1.555	1.03
Adur27623_comp1_c0_seq2	18.29	10.18	18.2867	11.435	7.835	6.155	5.625
Adur27640_comp1_c0_seq11	12.16	3.47	10.2867	3.345	2.26	1.28	0.78
Adur27640_comp1_c0_seq9	6.11	1.63	4.7	1.52	0.91	0	0
Adur27640_comp4_c0_seq1	10.7467	3.58	7.37333	2.055	1.39	0.77	0.06
Adur27673_comp0_c1_seq1	10.7433	4.27	6.12667	3.805	2.25	1.365	1.94
Adur27706_comp0_c0_seq1	13.0133	0.06	14.15	0.23	0	0.215	0.87
Adur27708_comp1_c0_seq7	12.5033	8.085	10.8967	9.385	6.99	7.05	6.73
Adur27745_comp0_c0_seq1	9.73667	5.255	7.29667	5.305	3.61	2.685	2.1
Adur27782_comp0_c0_seq1	4.52667	0.03	1.62	0	0	0	0
Adur27783_comp0_c0_seq1	17.74	0.835	14.2367	0.48	0.385	0.27	0.235
Adur2790_comp0_c0_seq1	10.28	5.21	11.03	4.89	3.29	2.75	3.425
Adur27987_comp0_c0_seq1	138.197	58.04	106.733	29.755	19.455	14.565	17.88
Adur28007_comp0_c0_seq1	15.5967	0.98	12.66	1.51	1.03	0.79	0.645
Adur28042_comp0_c1_seq1	106.003	4.665	103.453	9.085	6.995	1.95	6.755
Adur28059_comp0_c0_seq2	147.233	9.295	149.63	13.675	17.035	8.635	7.115
Adur28059_comp1_c0_seq1	98.2533	10.495	68.76	13.68	16.565	9.57	8.315
Adur28065_comp0_c0_seq1	31.0967	5.835	33.3033	6.645	5.685	3.7	1.925
Adur28109_comp0_c0_seq3	19.09	8.93	12.62	9.055	7.505	7.34	7.945
Adur28109_comp0_c0_seq9	20.5	0.5	22.6767	0.455	0.5	0.505	0.49
Adur2811_comp0_c0_seq1	13.8233	1.29	13.8633	2.01	0.99	0.82	0
Adur2813_comp0_c0_seq6	4.5	0.28	4.61333	0.64	0.38	0.13	0
Adur2813_comp0_c0_seq9	5.11	1.155	3.62667	1.035	0.31	0.44	0.09
Adur28146_comp0_c0_seq1	17.9833	1.68	16.5067	2.705	2.89	1.84	1.135
Adur28167_comp0_c0_seq1	31.36	1.91	19.0233	1.11	0.1	0	0.045
Adur28194_comp0_c0_seq1	75.9767	0.71	78.39	2.37	0.065	0	0.74
Adur28197_comp0_c0_seq1	55.69	4.29	53.78	7.285	3.955	1.025	0.81
Adur28267_comp0_c0_seq1	11.81	5.1	8.72	4.185	0.225	0.07	0
Adur28285_comp1_c0_seq2	6.72	0.03	3.9	0.095	0.07	0.105	0
Adur28285_comp2_c0_seq1	11.2067	0.025	7.15667	0	0.045	0.05	0
Adur28320_comp1_c0_seq1	18.11	0.73	17.3833	0.38	0.665	0.135	0.465
Adur28366_comp0_c0_seq1	29.1933	14.525	22.2867	12.96	7.04	3.995	3.47
Adur28373_comp0_c0_seq1	18.5067	9.475	10.8067	7.345	4.585	3.68	3.795
Adur28373_comp1_c0_seq1	32.9933	14.375	21.33	11.9	7.535	7.47	4.48
Adur28380_comp0_c0_seq1	4.25	1.365	2.97333	1.74	0.85	0.18	0.275
Adur28390_comp1_c0_seq2	43.26	17.43	39.8067	19.315	13.02	5.18	1.515
Adur28453_comp0_c0_seq2	9.24333	0.945	8.1	1.11	0.85	0.765	1.115
Adur28596_comp0_c0_seq2	23.63	2.99	18.6533	3.045	1.93	3.08	7.805
Adur28651_comp2_c0_seq1	28.2233	6.655	23.3733	7.74	2.465	2.415	1.12
Adur28681_comp1_c0_seq1	4.11	0.915	3.24333	1.015	0.43	0.265	0
Adur28681_comp2_c0_seq1	10.9233	2.22	9.97667	1.385	0.395	0.14	0
Adur28683_comp0_c0_seq2	6.72667	2.26	5.92333	2.19	0.72	0.28	0.305
Adur28701_comp0_c0_seq1	7.46	3.015	7.59667	2.315	1.68	0.96	0.495
Adur28708_comp0_c0_seq2	9.74	1.32	8.41667	2.83	0.92	0.13	0.165
Adur28729_comp0_c0_seq1	43.41	19.025	41.9867	21.69	8.99	9.32	8.22
Adur28741_comp1_c0_seq1	7.37333	5.43	6.48667	5.61	4.79	4.95	4.39
Adur28788_comp0_c0_seq1	120.923	0.245	119.337	0.905	0.33	0.055	10.19
Adur287_comp0_c0_seq2	9.66	1.415	8.81	3.01	1.58	0.485	0.75
Adur28805_comp1_c0_seq1	34.1933	15.855	28.26	17.805	12.22	11.01	12.205
Adur28813_comp1_c0_seq5	34.8667	10.295	25.5833	10.3	2.98	0.03	0
Adur28871_comp0_c0_seq1	21.7433	7.385	22.9733	7.95	4.52	1.255	1.505
Adur28920_comp0_c0_seq7	15.9033	10.545	14.5533	11.82	7.845	16.855	6.245
Adur28924_comp0_c0_seq1	9.87333	1.765	8.10667	1.98	2.275	1.295	0.19
Adur28925_comp0_c0_seq1	5.05	2.275	3.87333	2.97	1.79	0.99	1.265
Adur28984_comp2_c0_seq1	76.5933	0.765	68.7667	1.405	0.345	0.02	3.2
Adur29062_comp0_c0_seq4	5.81	1.95	3.42	1.71	0.755	0.09	0
Adur29109_comp0_c0_seq9	6.92667	1.17	6.21333	1.165	0.96	0.485	0.295
Adur29184_comp0_c0_seq4	49.11	22.705	44.6933	29.985	18.055	15.195	17.965
Adur29198_comp1_c0_seq1	50.7767	1.465	50.5933	1.97	0.955	0.845	0.685
Adur29207_comp0_c0_seq1	4.35667	0.2	1.98	0.15	0.05	0.03	0.015
Adur29208_comp0_c0_seq1	10.74	4.025	7.89333	4.32	2.885	3.115	3.225
Adur29211_comp2_c0_seq1	16.59	0.67	8.67667	0.645	0.185	0.395	0.17
Adur29211_comp5_c0_seq1	6.31	1.395	4.00667	1.02	0.525	0.095	0
Adur29214_comp1_c0_seq2	33.0967	1.09	20.12	0.97	0.435	0.64	0.85
Adur29216_comp1_c0_seq2	14.53	0.36	6.33667	0.35	0.065	0.085	0.125
Adur29216_comp2_c0_seq1	16.98	1.01	7.88333	0.76	0.425	0.28	0.155
Adur29300_comp0_c0_seq3	10.26	0.855	6.31667	0.25	0.195	0.08	0.08
Adur29300_comp1_c0_seq4	4.66333	1.075	3.25333	0.8	0.675	0.635	0.42
Adur29304_comp0_c0_seq1	27.1667	2.96	23.2867	3.645	3.225	3.04	3.715
Adur29304_comp1_c0_seq1	13.2567	2.43	10.2867	3.065	2.675	2.67	2.085
Adur29334_comp1_c0_seq1	14.7867	0	16.07	0	0	0	0
Adur29345_comp0_c0_seq1	90.3067	6.065	84.55	2.99	1.66	0.12	0
Adur29365_comp0_c0_seq3	29.87	10.03	28.36	24.9	10.555	5.56	4.735
Adur29367_comp0_c0_seq1	20.39	4.805	11.76	14.335	2.885	2.835	3.005
Adur29399_comp0_c0_seq2	8.92667	3.7	6.24	3.465	1.955	0.43	0.37
Adur29401_comp0_c0_seq1	6.73333	0.28	4.48333	0	0.04	0.03	0
Adur29401_comp1_c0_seq1	4.02	0.155	2.17	0	0	0	0
Adur29415_comp0_c0_seq1	129.2	1.385	133.59	2.11	0.555	0.135	1.41
Adur29433_comp1_c0_seq3	13.45	5.25	5.72	4.555	4.34	5.575	4.965
Adur29510_comp1_c0_seq1	4.24	1.095	2.49	1.68	0.355	0.265	0.185
Adur29512_comp1_c0_seq3	4.45667	0.825	3.10333	2.28	0.45	0.13	0
Adur29512_comp2_c0_seq10	10.96	1.35	8.93667	2.555	0.91	0.42	0.195
Adur29512_comp2_c0_seq11	5.15333	0.685	4.17667	3.36	0.175	0.185	0
Adur29512_comp2_c0_seq2	8.34	1.305	5.58333	3.53	0.465	0.11	0.255
Adur29560_comp0_c0_seq2	20.0767	12.835	17.27	14.31	9.2	8.885	8.935
Adur29565_comp0_c1_seq1	7.72333	1.27	5.54667	1.405	0.53	0	0
Adur29565_comp2_c0_seq2	15.96	2.56	14.02	2.23	0.84	0.355	0.67
Adur29709_comp1_c0_seq1	41.6733	3.975	31.6	2.325	1.425	0.305	0
Adur29725_comp0_c0_seq1	10.7533	1.485	7.37667	1.515	0.71	0.175	0.555
Adur2976_comp0_c0_seq1	23.2267	0.605	22.9067	1.285	1.625	0.905	4.635
Adur2976_comp1_c0_seq1	11.9267	1.07	8.01333	1.695	1.43	0.825	3.49
Adur29804_comp1_c0_seq1	12.4733	2.86	9.09	2.63	1.2	0.7	0.695
Adur29822_comp1_c0_seq1	5.82	1.045	4.40333	1.805	1.22	1.575	3.115
Adur2983_comp0_c0_seq1	9.15	0.205	8.30667	0.355	0.25	0.085	0.04
Adur29840_comp0_c0_seq1	432.23	42.475	387.19	33.315	11.28	1.885	5.95
Adur2992_comp0_c0_seq11	4.64667	2.48	4.20667	1.52	0.645	0.455	0.155
Adur29978_comp0_c0_seq1	10.8233	0	4.06333	0	0	0	0
Adur29978_comp0_c1_seq1	20.4433	0.135	10.8067	0	0	0	0
Adur29978_comp1_c0_seq1	9.24333	0	3.55	0	0	0	0
Adur29999_comp0_c0_seq2	4.62333	0.995	3.06667	1	0.55	0.51	0.485
Adur30007_comp1_c0_seq1	17.7867	5.15	14.6467	5.065	2.795	0.885	0.055
Adur30036_comp0_c0_seq1	43.9233	13.605	46.4567	9.015	9.995	7.635	0.97
Adur30050_comp2_c0_seq1	5.7	1.985	3.07333	1.32	2.785	1.44	0.505
Adur30062_comp0_c0_seq1	91.15	47.09	78.0267	41.525	20.02	10.53	9.045
Adur30091_comp0_c0_seq1	32.4	2.385	27.25	2.39	1.105	1.105	4.33
Adur30093_comp0_c0_seq1	35.4033	1.7	22	0.985	0.83	0.13	0.6
Adur30095_comp0_c0_seq1	32.8933	2.035	15.9233	0.73	0.555	0.12	0.365
Adur3014_comp0_c0_seq3	13.8467	4.435	8.46333	12.575	7.775	8.33	5.43
Adur3015_comp0_c0_seq2	4.07	2.44	3.40667	2.16	2.38	1.025	1.655
Adur30305_comp0_c0_seq1	13.12	3.16	12.87	2.41	1.235	0.625	1.4
Adur30375_comp0_c0_seq1	13.1633	3.685	10.01	6.12	3.615	2.57	1.825
Adur30407_comp0_c0_seq1	21.44	1.305	19.1967	1.49	0.33	0.455	0.185
Adur30416_comp2_c0_seq1	8.45	2.74	7.46333	3.43	3.97	3.335	3.465
Adur30429_comp0_c0_seq1	6.47333	2.495	2.10333	0.725	0.55	0.55	0.585
Adur30465_comp1_c0_seq1	17.53	9.23	17.8333	8.27	4.565	4.5	3.84
Adur30531_comp0_c0_seq1	16.4033	7.26	15.7267	6.6	7.345	6.19	3.96
Adur30553_comp0_c0_seq1	17.2733	0.03	14.84	0.07	0.095	0.02	0.605
Adur30579_comp4_c0_seq2	43.1267	31.175	40.7467	26.305	22.525	30.735	16.87
Adur30582_comp0_c0_seq1	13.2267	3.61	12.1067	3.49	1.97	1.605	1.86
Adur30606_comp0_c0_seq1	71.49	1.065	59.89	2.095	0.52	0.41	2.555
Adur30626_comp0_c0_seq1	10.5867	3.56	7.24667	7.4	6.045	3.04	2.765
Adur30628_comp0_c0_seq1	20.1367	0.425	20.7267	0.345	0.29	0.205	0.27
Adur30679_comp0_c0_seq1	16.0567	7.14	17.4833	9.54	4.175	3.735	4.3
Adur30732_comp0_c0_seq1	38.6667	20.98	21.5667	21.625	17.98	18.73	13.7
Adur30732_comp0_c0_seq6	28.59	16.36	17.1033	19.405	14.89	19.22	10.475
Adur30742_comp0_c0_seq1	26.3167	12.82	24.0033	12.985	10.375	8.14	7.885
Adur30763_comp0_c0_seq1	92.82	22.295	100.88	21.01	22.85	11.245	4.95
Adur30773_comp0_c0_seq1	51.7933	26.485	48.2067	22.145	18.19	14.29	15.375
Adur30832_comp0_c0_seq1	12.81	0.025	3.96	0.065	0	0	0.06
Adur30835_comp0_c0_seq1	93.3933	0.57	55.8833	5.55	13.295	5.98	15.34
Adur30837_comp0_c0_seq1	316.607	0.835	227.387	0.815	0.35	0.24	0.17
Adur31004_comp0_c0_seq1	15.9367	1.13	11.4867	0.885	0.3	0.04	0.105
Adur310_comp0_c0_seq1	15.7733	8.575	15.9133	6.005	4.935	5.77	3.78
Adur31112_comp0_c0_seq1	285.227	66.705	270.093	36.77	5.5	0.525	0.675
Adur31119_comp0_c0_seq2	125.547	0.335	99.0167	0.21	0.32	0	0
Adur311_comp0_c0_seq1	36.17	22.72	32.6133	22.19	13.595	17.985	14.43
Adur31202_comp1_c0_seq1	39.21	28.315	38.5567	25.505	20	20.475	16.185
Adur31207_comp0_c0_seq2	6.00333	1.14	5.67	1.265	1.915	2.38	1.815
Adur31217_comp0_c0_seq1	50.5633	2.69	43.9433	2.81	0.64	0.715	0.255
Adur31217_comp0_c2_seq1	39.95	2.135	25.04	2.385	0.815	0.085	0.33
Adur31329_comp0_c0_seq3	5.5	1.73	4.54	1.145	0.425	0.26	0.105
Adur3133_comp0_c0_seq1	6.05667	1.665	6.17	2.63	1.41	1.285	0.26
Adur31343_comp4_c1_seq2	5.22	0.17	3.61333	0.56	0.06	0	1.95
Adur31398_comp0_c0_seq1	4.60667	0.45	3.02333	0.485	0	0.01	0
Adur31416_comp1_c0_seq1	18.1733	2.995	14.7067	2.27	3.52	2.175	0.285
Adur31464_comp0_c0_seq1	15.83	7.655	15.3733	9.075	6.32	5.17	4.915
Adur31498_comp0_c0_seq2	8.54333	0.125	1.65	0	0.03	0	0
Adur31510_comp0_c0_seq1	11.0833	1.29	10.96	2.325	2.385	1.76	0.845
Adur31513_comp0_c0_seq5	4.13667	0.01	3.36	0.01	0.005	0.005	0.015
Adur31519_comp0_c0_seq1	34.6033	0.07	7.28	0.09	0	0	0
Adur31520_comp1_c0_seq1	19.0433	12.835	15.94	12.23	15.395	8.385	8.56
Adur31557_comp0_c0_seq1	6.31333	0.205	4.78333	0.055	0.06	0.07	0
Adur31557_comp0_c0_seq4	10.5	0.065	7.53333	0	0	0.045	0
Adur31557_comp0_c0_seq5	13.0367	0.135	11.0333	0.07	0	0.055	1.195
Adur31575_comp0_c0_seq33	9.23	2.235	8.29	3.015	1.695	0.665	1.775
Adur31585_comp0_c0_seq1	13.7167	0.58	12.7433	1.105	0.64	0.545	1.31
Adur31589_comp0_c0_seq1	35.1533	2.02	24.93	0.525	0.16	0.16	0
Adur31648_comp0_c0_seq1	6.67333	0.375	5.57667	0.625	0.575	1.27	1.97
Adur31672_comp0_c0_seq1	158.137	0.18	125.71	0.265	0.14	0	0.035
Adur31675_comp0_c0_seq1	18.6033	0.09	15.2867	0.135	0.01	0	0
Adur31680_comp1_c0_seq2	18.6533	1.48	15.21	2.395	1.495	1.13	1.175
Adur31699_comp0_c0_seq1	14.6133	0.73	14.99	1.31	0.59	0.74	1.47
Adur31702_comp0_c0_seq1	22.3367	1.19	22.1333	1.915	1.09	0.505	0.555
Adur31702_comp1_c0_seq1	15.1333	0.68	12.75	1.52	1.24	0.54	0.14
Adur31703_comp0_c0_seq1	13.83	0.905	11.43	1.45	0.845	0.5	0.28
Adur31752_comp0_c0_seq1	5.53333	0.72	3.54333	0.995	0	0	0
Adur31754_comp0_c0_seq1	14.11	1.56	12.34	1.415	0.11	0	0
Adur31765_comp1_c0_seq2	4.26	0.555	1.66333	0.655	0.48	0.465	0.3
Adur31770_comp1_c0_seq4	24.0167	2.48	23.68	2.855	1.765	1.685	2.205
Adur31795_comp0_c0_seq1	4.3	0	3.33333	0.035	0	0	0.135
Adur31815_comp0_c0_seq1	14.9533	8.03	12.5833	6.59	6.455	4.915	4.82
Adur31815_comp1_c0_seq1	16.98	11.8	15.3567	11.405	8.38	8.47	7.74
Adur31838_comp1_c0_seq1	957.53	4.625	850.837	5.99	3.505	1.665	9.95
Adur31856_comp0_c0_seq1	105.743	8.94	98.1567	9.79	8.805	1.88	5.79
Adur31865_comp0_c0_seq1	7.38	3.57	5.06333	2.95	3.955	2.19	2.115
Adur31865_comp1_c1_seq1	5.9	3.61	3.85667	3.03	2.68	2.365	2.565
Adur31874_comp0_c0_seq1	50.47	4.14	35.84	7.275	1.555	0.3	2.12
Adur31874_comp0_c1_seq1	80.5667	10.17	68.82	14.62	4.28	2.465	7.185
Adur31914_comp0_c1_seq1	80.8967	1.02	87.28	1.11	0.46	0.07	2.095
Adur31925_comp0_c0_seq1	8.93667	3.33	4.59333	2.115	1.36	1.775	1.945
Adur31959_comp0_c0_seq2	14.28	3.57	15.35	3.81	1.21	0.525	1.375
Adur32023_comp0_c0_seq2	83.0933	14.085	66.5767	18.79	39.54	48.65	21.455
Adur32030_comp1_c0_seq1	32.7167	12.9	32.84	14.655	8.54	6.03	4.71
Adur32045_comp0_c0_seq1	17.86	8.465	13.9267	7.995	5.705	5.265	6.485
Adur32054_comp0_c0_seq1	17.2967	3.195	10.8767	2.055	0.74	0.67	1.915
Adur32132_comp1_c0_seq1	11.8867	2.905	11.6167	4.555	3.58	1.685	2.175
Adur32183_comp0_c0_seq1	46.2567	6.595	5.68	10.05	3.285	0.755	0.05
Adur32247_comp1_c1_seq1	4.4	0.845	2.76667	0.61	0.29	0.25	0.37
Adur32275_comp0_c0_seq1	11.3	0.705	9.79	1.42	0.29	0.01	1.055
Adur32276_comp2_c0_seq1	20.0033	9.915	21.49	5.315	5.27	4.37	4.69
Adur32304_comp1_c0_seq6	5.61333	3.27	5.34333	2.725	1.91	1.835	2.5
Adur32308_comp0_c0_seq1	89.5533	5.365	67.17	5.58	2.025	0.61	21.36
Adur32355_comp0_c0_seq1	11.12	3.93	11.4367	5.91	3.69	3.105	3.38
Adur32382_comp0_c0_seq1	8.46333	4.95	5.21	3.995	2.13	1.86	2.87
Adur32436_comp1_c0_seq44	7.88667	0.795	6.06667	1.435	1.535	0.52	1.03
Adur32499_comp0_c0_seq2	10.5667	3.025	8.84667	2.72	0.925	0.69	0.545
Adur32504_comp0_c0_seq2	26.71	5.1	28.5267	4.54	1.985	1.43	1.86
Adur32511_comp0_c0_seq1	4.29333	1.07	4.47	0.82	1.085	0.68	0.21
Adur32523_comp0_c0_seq1	4.68	0	0.86	0	0	0	0
Adur32534_comp1_c0_seq7	7.00667	3.01	4.6	3.36	3.725	1.52	2.9
Adur32600_comp1_c0_seq1	4.69667	0.69	1.96	1.685	0	0.235	0
Adur32644_comp2_c0_seq1	7.41	2.475	7.20667	2.39	2.005	2.505	2.005
Adur32692_comp1_c0_seq1	12.65	6.245	12.2433	5.33	3.6	3.135	3.04
Adur32725_comp0_c0_seq1	13.61	2.575	15.0367	3.515	2.56	0.47	1.08
Adur32772_comp0_c0_seq1	11.76	4.205	12.6433	2.44	0.515	0.03	0.39
Adur32780_comp1_c0_seq1	6.40333	0	6.79	0.045	0.04	0.065	0.785
Adur32802_comp0_c0_seq1	8.16	0.375	6.35333	0.75	0.225	0.15	0.695
Adur32809_comp3_c0_seq1	74.9067	28.25	82.9533	39.335	20.62	4.615	11.625
Adur32818_comp0_c0_seq1	11.2267	4.575	7.69667	3.905	2.585	1.455	0.675
Adur32823_comp0_c0_seq1	10.6067	2.115	10.6333	1.37	1.2	0.795	0.4
Adur32825_comp0_c0_seq4	8.38	1.65	5.42	1.645	0.645	0.455	0.17
Adur32852_comp0_c0_seq1	18.5667	0.17	18.3867	0.595	0.095	0.065	0.535
Adur32853_comp0_c0_seq3	31.2267	12.435	33.16	9.185	5.355	3.04	4.35
Adur32854_comp0_c0_seq2	13.32	0.175	7.51	0.6	0.19	0	0.82
Adur32873_comp0_c0_seq1	10.1733	0	9.20667	0.05	0.06	0.01	0.19
Adur32914_comp0_c0_seq1	6.64	0.52	5.98	1.105	3.095	4.835	1.64
Adur32924_comp1_c0_seq5	29.6267	7.365	25.1233	6.315	4.77	3.11	3.335
Adur33019_comp0_c1_seq4	10.48	4.02	10.0833	4.03	2.925	2.805	4.855
Adur33071_comp0_c0_seq2	21.6433	2.68	23.8533	3.09	1.86	1.005	1.205
Adur33267_comp1_c0_seq2	13.8933	6.565	11.9933	6.525	4.805	5.53	9.28
Adur33267_comp2_c0_seq1	30.3933	7.61	32.52	8.195	5.56	6.04	12.225
Adur33311_comp0_c0_seq1	11.3367	2.915	10.8133	2.895	1.055	0.29	0.36
Adur33317_comp0_c0_seq1	8.65667	5.925	7.77333	5.37	4.315	5.25	5.36
Adur33351_comp0_c0_seq3	20.67	0.275	18.4967	0.18	0.145	0.125	0.22
Adur33355_comp0_c0_seq1	5.82	0.155	4.29	0.235	0.135	0.17	0.165
Adur33431_comp0_c0_seq1	29.8567	1.155	21.3967	2.165	1.23	0.74	2.045
Adur33462_comp0_c0_seq1	19.8533	9.8	15.8167	11.125	6.605	4.485	7.395
Adur33469_comp0_c0_seq10	6.66	3.22	5.02	3.04	1.985	1.84	2.64
Adur33489_comp0_c0_seq1	5.82667	0.62	2.67667	0.715	0.45	0.215	0.085
Adur33492_comp0_c0_seq1	48.2933	8.11	29.7067	6.52	1.175	0	0.06
Adur33497_comp0_c0_seq1	13.9433	2.07	12.45	2.66	1.145	0.595	0.38
Adur33497_comp1_c0_seq1	6.96667	1.38	4.57667	1.64	0.705	0.355	0.065
Adur33551_comp0_c0_seq1	8.05667	2.285	5.52667	0.845	0.815	0.96	2.375
Adur33551_comp0_c1_seq1	11.6633	2.495	6.49667	1.13	1.125	1.42	2.005
Adur33554_comp0_c0_seq1	7.15	1.285	5.72	1.43	0.425	0.09	0
Adur33556_comp0_c0_seq1	9.78333	1.52	8.82333	1.15	0.42	0.03	0.03
Adur33615_comp0_c0_seq1	55.5633	4.91	43.3133	6.53	5.935	3.43	14.5
Adur33616_comp0_c0_seq1	91.2533	8.37	94.7033	10.925	9.875	6.115	25.545
Adur33656_comp0_c0_seq1	5.13333	2.61	5.46333	2.08	1.87	0.54	0.475
Adur33694_comp0_c0_seq1	26.1733	1.03	20.4933	0.965	0.8	0.035	0.365
Adur33747_comp0_c0_seq1	22.73	17.81	20.3033	17.06	15.88	18	10.765
Adur33768_comp0_c0_seq2	33.1967	3.7	35.7833	2.595	1.71	0.96	1.62
Adur33840_comp0_c1_seq2	27.5433	9.405	28.8767	11.3	8.455	4.65	3.39
Adur33856_comp0_c0_seq2	13.9633	1.745	15.5567	1.975	0.87	0.075	0.05
Adur33871_comp0_c1_seq1	163.73	19.01	166.027	20.38	20.82	5.985	8.165
Adur33926_comp0_c1_seq1	25.9633	15.37	27.06	13.285	9.205	6.11	11.585
Adur33962_comp0_c0_seq1	8.79333	1.325	7.93333	0.725	0.35	0.075	0.145
Adur33967_comp0_c0_seq1	5.80333	1.48	4.37	1.13	0.195	0.13	0.135
Adur33980_comp1_c0_seq2	6.85333	5.145	6.88667	5.355	4.95	4.07	5.085
Adur3399_comp1_c0_seq3	7.19	4.14	7.29667	4.165	5.67	5.295	2.82
Adur3401_comp0_c0_seq1	15.03	3.775	10.4833	2.285	2.235	2.58	2.39
Adur34031_comp0_c0_seq3	18.3067	0.14	9.3	0.48	0.22	0.065	0.09
Adur34079_comp0_c0_seq1	117.8	10.365	125.027	5.395	3.93	2.74	5.67
Adur34103_comp0_c0_seq1	8.33333	2.99	7.29667	1.665	1.545	0.51	0.265
Adur34111_comp0_c0_seq1	6.40667	0.39	5.19667	1.535	0.725	0.675	0.38
Adur34117_comp0_c0_seq2	16.63	5.395	17.77	9.135	5.485	3.045	3.32
Adur34137_comp0_c0_seq1	8.43667	4.185	8.31333	4.565	3.495	3.4	4.1
Adur34147_comp0_c2_seq1	42.97	0.555	30.1133	0.03	0	0	0
Adur34147_comp1_c0_seq1	76.8767	0.495	60.83	0.115	0	0	0
Adur34196_comp0_c0_seq1	6.27667	0	4.97667	0	0	0	0.1
Adur3419_comp1_c0_seq1	14.63	6.295	14.1933	7.965	5.24	1.815	0.335
Adur34200_comp0_c0_seq3	75.3867	0.195	63.8867	0.295	0.255	0.27	0.475
Adur34201_comp0_c0_seq2	5.06667	0.11	4.06667	0.04	0	0	0
Adur3422_comp0_c0_seq1	183.267	0.05	75.7967	0.04	0.085	0	4.59
Adur34258_comp0_c0_seq1	19.7567	7.39	14.0567	7.51	9.03	8.65	8.33
Adur34305_comp1_c0_seq4	5.55	2.385	5.72	3.575	1.225	1.01	1.175
Adur34308_comp0_c0_seq4	5.96	1.5	3.81	0.835	1.315	0.255	0.36
Adur34366_comp0_c0_seq1	10.33	5.665	9.38667	5.13	2.51	2.07	1.38
Adur34392_comp0_c0_seq1	19.64	2.975	16.5833	3.755	1.135	0.33	0.755
Adur34396_comp0_c0_seq1	12.89	0	2.45333	0	0	0	0
Adur34447_comp0_c0_seq1	16.4567	5.8	13.1633	4.445	2.205	2.06	3.955
Adur34487_comp1_c0_seq2	8.03333	3.87	8.17667	3.535	3.54	4.225	6.39
Adur34547_comp0_c0_seq1	29.64	0.815	21.3633	0.865	0.705	0.64	2.97
Adur34547_comp1_c0_seq1	25.57	0.425	12.0067	0.835	0.775	0.675	1.765
Adur34549_comp0_c0_seq1	23.1067	14.16	21.86	13.135	9.145	8.895	12.93
Adur34582_comp1_c1_seq2	7.65333	2.93	6.94333	3.695	3.4	2.61	3.91
Adur34635_comp0_c0_seq1	13.9433	5.89	8.68	4.895	2.395	1.635	1.815
Adur34756_comp0_c0_seq12	25.9767	6.84	24.0633	12.4	6.76	4.79	5.71
Adur34789_comp0_c0_seq3	106.36	19.34	106.667	21.715	27.72	27.415	29.495
Adur34853_comp1_c0_seq1	4.28333	1.46	3.65667	1	0.67	0.395	0.545
Adur34890_comp0_c0_seq1	11.3267	0.675	10.3433	1.255	1.015	0.845	1.335
Adur34904_comp0_c0_seq2	5.19	3.965	5.26333	4.365	3.39	3.725	4.405
Adur3496_comp0_c0_seq1	23.3667	2.475	19.7867	2.025	0.225	0	0
Adur35098_comp0_c0_seq1	6.93667	0.035	7.35333	0	0	0	0
Adur35118_comp0_c0_seq2	7.91	5.35	6.38	4.675	6.49	5.265	3.66
Adur3512_comp0_c0_seq1	66.6633	22.07	52.12	23.39	22.65	8.14	9.38
Adur35149_comp0_c0_seq1	174.41	15.92	177.183	9.075	8.16	6.25	21.76
Adur35191_comp0_c0_seq2	14.2167	6.1	13.4433	9.765	8.805	7.61	9.325
Adur35197_comp0_c0_seq1	5.19333	1.075	4.30667	1.06	1.12	0.735	0.3
Adur35202_comp0_c0_seq1	24.5333	6.655	25.53	7.05	5.46	8.38	16.37
Adur35208_comp2_c0_seq1	9.77333	0.27	3.26	0.605	0.99	0.255	1.92
Adur35323_comp0_c0_seq1	34.73	0.045	30.1633	0.195	0.47	2.425	1.525
Adur35325_comp0_c0_seq1	6.55	0.08	5.38	0.14	0.065	0.075	0.07
Adur35330_comp1_c0_seq1	26.8233	9.915	25.7167	12.92	5.795	4.67	3.96
Adur35346_comp0_c0_seq1	5.64333	0.675	4.96667	1.115	1.64	1.785	1.845
Adur35394_comp1_c0_seq4	48.45	4.085	52.2667	3.36	3.74	1.115	1.095
Adur35405_comp0_c0_seq2	13.3	5.075	14.07	6.435	4.215	3.035	5.425
Adur35463_comp0_c0_seq2	16.3767	0.045	10.9667	0.11	0.015	0.15	1.96
Adur35504_comp1_c0_seq1	25.8933	14.655	20.7533	14.66	11.595	12.185	12.945
Adur35530_comp0_c0_seq1	232.34	3.11	174.903	4.665	2.14	0.565	0.055
Adur35530_comp1_c0_seq1	117.337	1.44	66.6967	2.045	1.025	0.155	0
Adur35545_comp0_c0_seq12	9.08667	5.39	8.35	5.51	4.14	2.965	2.425
Adur35546_comp0_c0_seq3	15.5967	2.16	15.05	2.32	2.135	0.885	8.855
Adur35659_comp1_c0_seq1	20.4233	4.41	20.6533	5.105	3.02	1.265	0.855
Adur35729_comp0_c0_seq1	37.4067	1.27	27.1667	0.89	0.745	0.515	1.465
Adur35783_comp0_c0_seq1	55.7633	4.155	54.7967	8.235	2.48	1.535	3.345
Adur35784_comp1_c0_seq1	16.6267	2.275	9.86	4.215	1.315	0.495	0.6
Adur35784_comp2_c0_seq1	31.6167	4.385	21.29	6.955	2.305	1.215	2.08
Adur35822_comp3_c0_seq1	7.58333	6.35	7.38333	6.3	5.35	5.57	5.875
Adur35846_comp1_c0_seq1	19.6967	13.855	18.3367	12.535	8.705	6.59	11.91
Adur35927_comp0_c1_seq1	28.5333	18.6	28.83	17.335	15.225	13.44	16.18
Adur35929_comp2_c0_seq2	19.2067	0.975	16.7633	2.285	1.85	0.94	0.15
Adur35955_comp0_c0_seq1	9.95667	1.42	6.3	2.17	1.01	0.645	1.14
Adur35958_comp0_c0_seq1	61.26	1	52.5833	0.88	0.25	0.035	0.03
Adur35965_comp0_c0_seq1	10.8133	0.335	7.98333	0.33	0.06	0.005	0
Adur36037_comp1_c0_seq1	8.78667	4.59	7.98333	3.565	2.91	2.135	1.19
Adur36054_comp0_c0_seq2	57.4633	8.41	46.2967	15.305	8.1	2.995	2.23
Adur36062_comp0_c0_seq1	6.69667	0.11	7.44	0.265	0.01	0.01	0
Adur36082_comp0_c0_seq1	5.85333	0.13	1.14	0.065	0.06	0	0
Adur36108_comp0_c0_seq2	4.72	1.94	3.70333	1.925	1.835	1.185	1.68
Adur36137_comp0_c0_seq2	10.2233	2.65	10.74	1.805	0.965	0.945	1.23
Adur36144_comp3_c0_seq2	8.41667	5.655	7.63667	4.975	4.51	3.93	4.84
Adur36159_comp0_c0_seq1	20.0367	10.98	14.83	3.14	1.2	0.34	0.36
Adur36180_comp0_c0_seq2	4.89667	3.425	3.20333	4.03	3.105	3.41	3.235
Adur36181_comp1_c0_seq1	5.15667	0.63	2.74667	0.23	0.38	0.165	0
Adur36182_comp1_c0_seq1	12.2967	5.515	7.32667	3.46	0.65	0.29	0.23
Adur36199_comp0_c0_seq1	7.79333	1.23	4.70333	0.415	0.58	0.055	0.225
Adur36199_comp1_c0_seq1	11.3267	0.83	8.76667	0.705	0.475	0.09	0
Adur36238_comp0_c0_seq4	4.59333	1.865	4.58667	1.91	0.575	0.545	0.22
Adur36281_comp0_c0_seq2	4.30333	0.325	3.33667	0.305	0.035	0.03	0
Adur36357_comp0_c0_seq1	6.15667	0.045	2.62333	0.06	0	0	0.025
Adur36385_comp1_c0_seq3	25.0267	17.99	21.57	16.5	15.535	14.065	12.2
Adur36457_comp0_c0_seq1	4.48333	0.135	3.86667	0.09	0.03	0	0
Adur36488_comp0_c0_seq1	9.93	4.76	4.97667	2.69	0.96	0.23	0.935
Adur3655_comp0_c0_seq1	5.16333	1.29	3.47	1.38	0.48	0.19	0.135
Adur36616_comp0_c0_seq1	833.057	30.08	482.88	14.15	4.995	2.205	0.14
Adur36618_comp1_c0_seq1	57.48	2.405	35.7567	0.785	0.12	0.04	0
Adur36669_comp0_c0_seq3	20.0267	8.445	15.2033	7.02	4.22	2.89	3.655
Adur36681_comp1_c0_seq1	15.45	4.52	15.8167	5.27	3.435	3.27	2.925
Adur36710_comp0_c0_seq1	19.7367	6.68	21.0267	12.255	8.905	2.515	0.8
Adur36737_comp0_c0_seq8	11.3867	4.47	11.25	4.92	3.83	2.48	3.665
Adur36743_comp1_c0_seq1	6.08667	0	5.24	0.015	0	0	0.02
Adur36843_comp1_c0_seq1	4.75	0.03	2.89667	0.03	0	0	0.1
Adur36890_comp1_c0_seq1	6.54333	4.685	6.95333	4.095	2.995	2.755	3.815
Adur36927_comp0_c0_seq1	23.5267	0.96	8.21	0.47	0.075	0	0
Adur36929_comp0_c0_seq1	4.18333	0	3.83	0.07	0	0	0
Adur36930_comp0_c0_seq1	29.1	4.465	19.0233	4.51	0.96	0.825	0.17
Adur36966_comp0_c0_seq1	36.11	8.59	33.1867	8.305	7.575	4.15	3.15
Adur36968_comp0_c0_seq1	95.5767	2.83	97.5933	2.595	3.59	0.83	5.215
Adur36994_comp0_c1_seq2	20.11	0.65	14.8967	1.215	0.625	0.075	0.395
Adur37013_comp0_c0_seq1	16.79	3.18	15.71	2.245	1.915	0.485	0.495
Adur37043_comp0_c0_seq1	20.8	3.05	22.57	2.755	4.37	2.38	4.815
Adur37056_comp0_c0_seq1	14.68	2.195	15.3233	1.995	1.705	0.14	0.165
Adur37080_comp0_c0_seq1	16.7867	9.73	14.06	8.235	8.875	6.91	6.23
Adur37093_comp0_c0_seq2	31.5467	4.165	28.65	4.4	1.855	0.295	0.595
Adur37093_comp0_c1_seq1	34.14	3.5	24.2333	5.005	2.63	0.235	0.99
Adur37094_comp0_c0_seq1	71.9667	6.55	77.27	6.52	4.455	0.535	1.715
Adur37103_comp0_c2_seq1	5.93667	0.08	5.43	0.25	0.16	0	0.09
Adur37280_comp0_c0_seq1	62.1067	0.855	68.6867	0.68	0.56	0.23	0.76
Adur37308_comp0_c0_seq1	9.89	6.75	7.8	5.225	3.965	4.255	4.015
Adur37386_comp12_c0_seq1	10.02	1.95	7.05	3.25	1.785	4.415	4.355
Adur37386_comp12_c0_seq3	10.0933	1.73	9.62667	3.27	2.82	3.355	3.67
Adur37386_comp15_c0_seq2	4.39	1.09	3.37333	2.21	1.725	2.01	1.87
Adur37436_comp0_c0_seq1	5.12333	0.105	0.63	0.03	0	0	0
Adur37472_comp0_c0_seq1	15.2	1.5	14.0733	2	2.29	2.51	1.435
Adur3747_comp2_c0_seq6	24.4733	14.13	24.7733	16.58	14.955	9.27	5.6
Adur37485_comp0_c0_seq1	5.33	2.59	5.29	1.38	1.47	1.715	0.92
Adur37547_comp0_c0_seq1	32.53	10.245	27.1367	10.84	4.09	1.205	0.685
Adur37554_comp1_c0_seq1	32.2233	9.615	32.7433	9.035	7.915	5.235	6.18
Adur37604_comp1_c0_seq1	139.757	6.42	144.093	9.19	12.02	5.28	4.1
Adur37676_comp1_c0_seq1	4.72333	1	4.47	1.45	0.605	1.085	1.645
Adur37683_comp1_c0_seq2	4.07333	0.9	3.61333	4.275	2.145	1.505	0.485
Adur37755_comp3_c0_seq2	10.7633	7.005	9.03	6.595	5.385	6.47	7.64
Adur37787_comp0_c0_seq1	28.7933	11.31	25.0233	10.945	12.105	8.555	6.8
Adur37864_comp0_c0_seq1	46.2633	2.225	47.0733	7.66	8.27	4.825	3.905
Adur37926_comp1_c0_seq1	18.2	6.8	18.8333	6.705	4.83	4.275	5.03
Adur37927_comp0_c0_seq3	4.82333	0	3.79667	0	0.01	0.02	0.235
Adur37985_comp0_c0_seq1	8.65	2.355	8.70667	2.23	1.715	0.98	1.575
Adur3801_comp2_c0_seq1	42.4333	21.965	32.5367	22.89	21.19	17.995	22.5
Adur3807_comp1_c0_seq1	7.31	3.8	4.24333	4.325	2.02	2.705	3.395
Adur38186_comp0_c0_seq1	18.1433	0.315	19.46	0.22	0.51	0.49	0.41
Adur3836_comp0_c0_seq1	21.49	4.33	15.7633	2.8	1.87	1.455	4.22
Adur38430_comp0_c0_seq1	14.98	6.325	13.1333	4.74	3.33	1.26	0.995
Adur3845_comp1_c0_seq2	9.28333	7.075	9.45667	7.045	6.475	6.255	6.09
Adur38543_comp0_c0_seq3	17.1933	6.63	13.42	7.755	4.26	1.915	3.36
Adur38645_comp0_c0_seq2	12.9933	0.03	11.8667	0.03	0.01	0.02	0.135
Adur38716_comp0_c0_seq1	17.12	3.815	13.35	5.12	1.36	0.64	0.9
Adur38768_comp0_c0_seq1	72.2533	1.875	63.0167	1.485	0.6	0.095	0.54
Adur3877_comp0_c0_seq2	5.30333	0.565	4.38667	1.43	0.93	0.315	0.72
Adur3877_comp1_c0_seq1	5.64333	0.735	4.24	1.915	1.13	0.205	0.96
Adur38801_comp0_c0_seq1	19.01	1.1	13.5567	1.295	0.58	0.12	0.54
Adur38807_comp0_c0_seq2	26.5933	0.38	29.58	0.74	0.55	0	0.565
Adur3880_comp3_c0_seq1	12.2233	10.615	11.7	10.69	9.81	9.075	9.97
Adur38846_comp1_c0_seq4	21.8433	1.77	19.6933	1.365	0.925	0.085	0.14
Adur38890_comp0_c0_seq2	33.2267	5.48	33.73	10.58	6.025	3.795	4.85
Adur39031_comp0_c0_seq1	10.8433	0.31	11.3567	0.615	0.485	0.41	0.705
Adur3903_comp0_c0_seq1	9.74667	1.76	7.30667	1.765	2.285	1.13	0.74
Adur3903_comp1_c0_seq1	7.15667	0.265	6.63333	0.815	0.88	0.435	1.34
Adur39110_comp0_c0_seq1	17.97	6.885	15.7967	5.8	5.035	3.025	4.225
Adur39110_comp0_c1_seq1	27.9667	11.005	29.3733	10.885	9.145	4.9	6.245
Adur39139_comp1_c0_seq2	16.0433	7.55	16.65	8.935	6.77	6.99	4.655
Adur3913_comp0_c0_seq2	9.29	3.34	9.25	3.865	2.01	2.74	4.025
Adur3914_comp1_c0_seq1	7.42	4.05	6.32333	2.72	1.63	1.225	1.255
Adur39184_comp0_c0_seq1	18.2333	1.125	16.93	0.87	0.855	0.75	1.065
Adur39192_comp0_c0_seq1	6.18667	3.87	5.37667	3.635	2.83	2.455	3.99
Adur39200_comp0_c0_seq3	8.37667	5.825	8.47	5.505	4.405	3.48	4.12
Adur39224_comp0_c0_seq1	38.3367	10.23	40.5667	9.01	11.455	10.12	1.145
Adur39244_comp0_c0_seq1	8.86667	4.345	6.65333	4.615	3.295	1.385	1.525
Adur39244_comp1_c0_seq1	13.12	4.715	11.4733	5.16	3.5	1.62	1.095
Adur39287_comp1_c1_seq4	13.2167	2.15	10.4367	1.725	0.775	0.12	0.17
Adur3935_comp0_c0_seq2	6.11	2.45	5.41667	1.545	0.865	0.505	0.735
Adur39478_comp2_c0_seq7	60.25	12.62	37.78	12.925	5.32	4.205	9.43
Adur3948_comp1_c0_seq2	17.3767	0.32	14.83	1.85	1.64	3.92	6.225
Adur39546_comp0_c0_seq1	7.6	4.425	7.1	2.355	3.235	2.135	0.835
Adur39558_comp0_c0_seq1	5.17	1.94	4.01333	0.905	1.585	1.18	0.3
Adur39590_comp0_c0_seq1	11.8267	0.355	13.0367	0.14	0.385	0.02	0.095
Adur39611_comp3_c0_seq1	10.9033	3.485	9.75667	6.355	2.34	1.315	0.255
Adur39613_comp0_c0_seq1	20.1267	0.5	19.4267	1.26	1.24	1.03	0.07
Adur39619_comp1_c0_seq1	30.79	20.255	30.6733	20.09	19.92	16.25	19.655
Adur39630_comp0_c0_seq1	8.48667	1.28	5.71333	0.855	0.17	0.055	0
Adur39659_comp0_c0_seq2	35.3033	14.545	32.0867	13.585	11.05	8.53	9.565
Adur39674_comp0_c0_seq1	18.9067	0.88	17.2767	1.09	3.415	2.265	2.31
Adur3969_comp0_c0_seq1	45.1933	2.475	36.5667	3.515	8.66	9.56	1.185
Adur39707_comp0_c0_seq1	82.9967	4.92	86.7233	2.88	1	0.46	0.38
Adur39707_comp3_c0_seq1	95.4	7.825	77.4467	2.995	0.965	0.385	0.325
Adur39749_comp0_c0_seq1	9.67333	1.96	10.2367	4.195	1.655	0.465	0.15
Adur3974_comp0_c0_seq1	37.2967	2.255	19.55	3.88	8.605	8.835	1.665
Adur3974_comp0_c1_seq2	18.69	1.57	8.27	2.955	6.245	6.305	0.785
Adur39753_comp0_c0_seq1	7.48333	1.18	4.04333	2.86	0.865	0.36	0.895
Adur3975_comp1_c0_seq2	40.4433	11.925	25.4067	3.095	0.57	0.505	2.19
Adur3977_comp0_c0_seq1	64.9733	16.595	68.7567	17.875	17.825	11.28	5.915
Adur39789_comp1_c0_seq1	11.9933	6.67	11.5133	8.015	6.86	8.27	5.835
Adur39830_comp3_c0_seq1	86.61	6.655	56.1	7.85	11.365	8.42	5.705
Adur39839_comp0_c0_seq1	74.78	0.585	81.7933	0.27	0.245	0.035	0.255
Adur39868_comp0_c0_seq2	6.01333	1.97	5.01667	2.135	1.275	1.015	0.735
Adur39897_comp0_c0_seq1	5.04333	2.925	5.26333	3.1	1.365	1.335	3.055
Adur39904_comp0_c0_seq1	6.87	1.41	4.98667	1.575	1.14	0.445	0.39
Adur39917_comp0_c0_seq1	7.01333	5.01	6.1	4.725	4.155	4.68	3.89
Adur39919_comp2_c0_seq1	60.5367	7.69	59.6167	17.66	6.415	1.54	0.625
Adur39920_comp0_c0_seq1	14.5567	5.99	10.4367	2.68	2.915	0.095	0.35
Adur39920_comp0_c1_seq1	104.583	44.075	99.04	41.505	33.665	2.83	1.855
Adur3992_comp0_c0_seq1	12.85	8.655	10.9233	9.79	8.16	7.435	8.195
Adur3994_comp1_c0_seq1	4.40333	0	3.06	0.085	0	0	0.485
Adur3995_comp0_c0_seq1	22.4233	6.8	20.4033	8.475	7.325	7.645	10.265
Adur39979_comp0_c0_seq1	5.93333	0.145	5.09333	0.175	0.245	0.155	0
Adur40038_comp1_c0_seq1	4.91333	2.66	5.28	2.69	1.74	0.9	0.855
Adur40135_comp1_c0_seq1	4.34	0.415	3.90333	0.355	1.085	0.325	0.495
Adur40191_comp0_c0_seq1	53.87	4.435	54.8033	4.94	5.95	0.22	1.31
Adur40207_comp2_c0_seq1	20.47	8.865	22.1167	9.295	7.125	5.865	7.955
Adur40221_comp0_c0_seq1	24.4133	10.845	22.1533	10.22	8.765	7.775	2.915
Adur40233_comp0_c0_seq1	85.6267	8.255	80.3133	9.615	4.955	2.49	1.305
Adur40239_comp1_c0_seq2	37.1267	0.205	36.6233	0.75	0.6	0	0.385
Adur40239_comp2_c0_seq3	25.5333	0.49	17.7	0.975	0.35	0.005	0.34
Adur40259_comp1_c0_seq4	4.84	2.215	4.73333	2.86	2.51	2.185	1.005
Adur40284_comp0_c0_seq3	119.487	24.42	126.823	31.215	17.695	2.66	0.97
Adur40284_comp1_c0_seq1	44.7933	10.805	37.18	15.17	6.935	1.105	0.69
Adur40408_comp0_c0_seq4	9.91	1.775	5.41333	2.43	3.175	2.685	0.745
Adur40409_comp0_c0_seq4	11.0467	0.235	8.30333	0.3	0.355	0.245	0
Adur40416_comp1_c0_seq1	18.3167	2.735	14.8633	5.345	3.18	2.895	5.945
Adur40419_comp0_c0_seq31	4.27	0.855	4.43667	0.68	0.24	0.21	0.195
Adur4041_comp1_c0_seq6	166.697	1.515	184.447	3.525	1.955	1.285	2.6
Adur40420_comp0_c0_seq4	148.587	1.275	100.623	0.565	0.695	0.125	0.11
Adur40457_comp0_c0_seq12	8.53667	1.375	6.16667	1.065	1.055	1.11	0.105
Adur40458_comp1_c0_seq2	5.80667	1.965	5.58333	2.075	1.425	1.025	1.325
Adur40464_comp0_c0_seq1	76.0833	0.34	64.35	0.465	0.26	0.31	3.785
Adur40486_comp0_c0_seq1	17.9	0.38	16.64	0.265	0.215	0.155	0.05
Adur40486_comp0_c1_seq1	21.1833	0.725	13.29	0.54	0.395	0.1	0.69
Adur40493_comp0_c0_seq1	156.547	3.345	144.8	7.53	1.9	2.445	25.395
Adur40496_comp0_c0_seq2	144.073	60.575	135.673	58.945	23.12	8	11.905
Adur40497_comp1_c0_seq1	33.52	16.125	30.24	13.315	7.825	6.865	5.835
Adur40512_comp3_c0_seq13	13.97	0.525	13.0367	0.535	0.49	0.585	0.235
Adur40513_comp0_c0_seq1	4.81333	0.735	3.61333	0.64	0.435	0.015	0.03
Adur40519_comp0_c1_seq1	22.0333	11.68	18.6433	9.17	7.125	4.23	2.945
Adur40531_comp3_c0_seq2	59.0933	5.865	62.5667	7.09	5.17	0.91	0
Adur40531_comp4_c0_seq2	51.8933	6.285	41.7667	6.195	5.74	0.56	0
Adur40548_comp0_c0_seq1	7.14333	1.8	6.07	1.915	1.555	3.975	3.965
Adur40552_comp0_c0_seq1	35.6967	9.845	29.8733	9.635	5.675	3.27	8.305
Adur40555_comp1_c0_seq20	83.8367	13.2	71.02	11.79	8.715	5.49	7.085
Adur40561_comp0_c0_seq1	10.8233	3.39	6.94333	3.595	4.955	4.11	2.985
Adur40564_comp0_c0_seq1	14.3433	5.785	15.0933	5.92	6.045	8.3	7.1
Adur40606_comp0_c0_seq4	55.4733	4.695	58.9833	2.025	3.675	0.605	4.12
Adur40663_comp1_c0_seq1	58.8133	3.925	48.87	4.165	3.445	0.05	0.515
Adur40703_comp0_c0_seq1	5.62667	2.285	3.51667	2.415	1.505	1.33	1.4
Adur40749_comp0_c0_seq3	7.7	0.39	6.87	0.45	0.37	0.035	0.07
Adur4074_comp1_c0_seq6	117.567	75.2	114.347	69.295	56.14	71.395	14.685
Adur40750_comp0_c0_seq1	19.3	0.13	21.2333	0.915	0.51	0	0.3
Adur40756_comp2_c0_seq1	15.9467	4.115	14.93	5.795	3.39	3.45	2.22
Adur4076_comp0_c0_seq1	10.2467	4.875	3.26667	5.475	5.105	3.4	2.27
Adur4076_comp1_c0_seq1	7.58333	2.075	3.13	5.175	5.46	4.515	1.895
Adur4076_comp1_c2_seq1	25.1133	14.895	13.8367	14.025	13.605	11.865	12.005
Adur40778_comp0_c0_seq1	20.42	6.865	21.2767	4.675	7.585	4.77	9.005
Adur40788_comp0_c0_seq1	6.11	0	3.71	0.07	0	0	0
Adur40825_comp0_c1_seq1	5.13333	0	3.27333	0.23	0.09	0	0.345
Adur40826_comp0_c0_seq1	24.3433	0.355	17.6633	0.595	0.515	0.34	0.975
Adur4082_comp1_c0_seq4	23.0567	0.535	23.1567	1.76	0.895	0.21	0.555
Adur40837_comp0_c0_seq3	24.8767	14.215	27.26	12.68	6.525	4.21	5.78
Adur40839_comp1_c0_seq1	34.0333	18.63	30.18	20.085	12.9	9.66	15.675
Adur41014_comp0_c1_seq5	41.5467	26.95	34.8267	30.145	27.085	22.12	16.235
Adur4106_comp0_c0_seq1	85.46	14.99	82.4167	17.145	13.71	12.7	14.24
Adur41075_comp2_c0_seq1	4.32667	1.595	2.77667	1.64	1.57	1.205	0.805
Adur41076_comp1_c0_seq1	5.33333	0.405	3.93667	1.27	1.845	4.12	1.445
Adur41078_comp10_c0_seq2	15.8367	4.385	8.52333	4.44	4.58	5.44	2.34
Adur41078_comp13_c0_seq1	5.83333	1.78	3.53333	1.79	3.345	4.6	1.6
Adur41080_comp0_c0_seq1	6.51667	2.15	5.06	1.97	1.765	1.46	1.32
Adur41084_comp8_c0_seq1	7.5	3.95	4.42	4.38	3.11	2.98	3.35
Adur41093_comp0_c0_seq2	17.9667	0.315	16.17	0.235	0.175	0.105	0.31
Adur41094_comp0_c0_seq1	45.4567	1.21	46.48	1.96	0.25	0.045	0
Adur41166_comp0_c0_seq1	17.1567	6.305	16.0767	7.105	3.58	2.565	5.945
Adur41175_comp1_c0_seq4	2154.19	19.695	1790.04	13.055	0.98	0	0.045
Adur41190_comp0_c0_seq2	6.83667	0	3.99333	0	0	0	0
Adur41193_comp1_c1_seq1	10.8467	7.915	8.32333	7.2	8.835	9.78	5.645
Adur4119_comp0_c0_seq1	20.1833	13.5	15.5067	11.89	10.365	10.815	12.175
Adur41215_comp0_c0_seq1	28.5233	9.595	25.4933	6.7	7.885	3.4	2.28
Adur41217_comp0_c0_seq1	452.713	50.845	417.083	68.59	74.355	21.085	29.47
Adur41218_comp0_c0_seq2	17.9767	12.105	17.5767	11.36	8.655	8.04	7.775
Adur41266_comp0_c0_seq1	4.04667	0	3.35	0	0	0	0
Adur41295_comp0_c0_seq4	16.6233	12.945	16.9867	8.89	9.135	8.8	8.62
Adur4130_comp2_c0_seq6	7.72333	4.215	7.85667	5.72	6.19	6.535	4.75
Adur41334_comp1_c0_seq1	10.1267	0.315	4.95667	0.52	0.21	0.205	0.1
Adur4137_comp0_c0_seq2	3.37667	1.515	2.00333	2.155	4.01	0.895	2.13
Adur41444_comp0_c0_seq2	93.6167	6.31	99.0167	6.225	5.425	1.18	1.09
Adur41444_comp1_c0_seq1	129.603	8.395	94.3867	8.415	6.035	2.025	1.015
Adur41488_comp1_c0_seq1	5.2	4.155	4.96667	2.68	2.375	2.6	2.12
Adur41537_comp0_c0_seq2	34.2	3.91	22.4967	3.46	3.775	2.685	3.275
Adur41593_comp0_c0_seq2	19.2033	4.135	14.9	4.185	3.88	4.285	4.825
Adur41594_comp0_c0_seq6	5.33	0.78	5.27333	0.53	0.635	1.085	1.705
Adur41605_comp1_c0_seq3	47.12	10.075	34.8033	5.425	2.02	2.195	2.46
Adur41657_comp0_c0_seq1	15.5767	3.25	14.8533	3.53	4.945	8.88	0.525
Adur41673_comp0_c0_seq1	11.0867	6.055	8.95333	5.49	3.04	3	3.935
Adur41676_comp0_c0_seq1	25.9033	6.64	26.1867	7.965	8.26	10.58	3.585
Adur41676_comp1_c0_seq1	20.4933	9.295	18.16	9.54	8.1	9.07	4.315
Adur41771_comp3_c0_seq1	14.2833	7.72	15.5133	6.445	6.11	4.95	2.83
Adur41773_comp0_c0_seq1	11.0167	1.225	5.61667	0.205	0	0	0
Adur41846_comp2_c0_seq3	8.47	4.185	7.81667	5.03	4.125	2.89	4.165
Adur41916_comp0_c0_seq1	19.9867	11.17	19.32	7.85	4.33	3.05	4.925
Adur41975_comp1_c0_seq2	4.73333	0	4.58333	0	0	0	0
Adur42060_comp0_c0_seq1	8.98667	0.5	7.24667	0.515	1.425	0.595	0.615
Adur420_comp0_c0_seq1	13.1533	6.205	12.7533	7.805	5.475	5.37	5.3
Adur42105_comp0_c0_seq1	11.19	2.14	10.5267	2.88	1.075	1.035	0.695
Adur42105_comp1_c0_seq4	11.44	0.71	12.32	2.625	0.445	0.455	0
Adur42105_comp2_c0_seq3	10.5233	2.2	8.31667	3.305	1.705	0.995	0.865
Adur42138_comp0_c0_seq1	6.39333	2.11	6.27333	1.195	0.73	0	0.46
Adur42139_comp0_c0_seq1	77.2933	27.835	62.8067	23.7	6.955	6.69	17.245
Adur42178_comp0_c0_seq2	4.91333	1.34	4.1	1.365	0.625	0.375	0.235
Adur42192_comp0_c0_seq1	9.20333	3.62	10.1167	3.725	1.75	1.895	1.63
Adur42205_comp3_c0_seq2	3.99	0.71	3.38667	1.655	2.48	4.69	0.94
Adur42217_comp0_c1_seq1	76.1033	0.4	75.3767	1.085	0.82	0.755	1.42
Adur42264_comp0_c0_seq2	20.7333	10.665	22.0133	10.86	7.29	3.785	1.12
Adur42270_comp1_c0_seq1	5.68667	3.79	4.89	0.415	0.12	0	0.21
Adur42270_comp1_c1_seq1	7.96	2.74	4.66333	0.295	0	0.04	0.085
Adur42343_comp0_c0_seq1	6.59333	1.48	5.63667	1.545	0.56	0.23	0.195
Adur42349_comp2_c0_seq1	10.4	6.935	10.54	6.685	5.29	3.7	4.08
Adur42351_comp0_c0_seq2	8.71333	2.415	7.19333	2.42	2.26	1.67	2.565
Adur423_comp0_c1_seq5	8.40333	0.59	8.76667	1.085	0.76	0.505	2.055
Adur423_comp0_c2_seq1	5.10333	0.415	4.69333	0.92	0.38	0.23	0.945
Adur423_comp3_c0_seq1	8.08667	2.41	6.88	3.695	1.05	1.685	0.59
Adur42415_comp0_c0_seq1	422.503	64.865	399.03	53.675	44.795	16.26	13.56
Adur42425_comp0_c0_seq3	21.7633	12.36	20.7433	11.705	8.515	10.415	11.55
Adur42472_comp0_c0_seq1	8.21667	0.615	5.09667	0.6	0.695	0.16	0.075
Adur42511_comp0_c0_seq1	5.03333	0.455	4.15667	0.575	0.15	0.035	0
Adur42519_comp0_c0_seq1	13.2933	5.065	10.6167	6.105	3.15	2.18	2.73
Adur42563_comp2_c0_seq1	4.37333	3.975	4.37	4.065	3.655	4.905	3.1
Adur42659_comp1_c0_seq1	6.01667	1.31	6.18667	1.5	1.015	1.23	1.695
Adur42676_comp0_c1_seq1	4.24	0.71	3.49667	1.5	1.46	0.935	0.46
Adur4268_comp0_c0_seq1	5.63	0.65	5.72667	1.465	1.725	0.785	0.885
Adur42746_comp0_c0_seq1	11.4233	0.12	8.74	0.145	0.855	1.185	1.7
Adur42812_comp0_c0_seq1	15.04	4.285	7.74333	4.555	2.72	0.765	0.295
Adur42820_comp1_c0_seq1	11.93	5.555	10.52	4.355	3.175	2.915	2.305
Adur42820_comp1_c1_seq1	6.15	3.17	4.15333	2.805	1.83	1.56	1.525
Adur42825_comp0_c0_seq2	17.1467	4.2	18.45	4.6	2.94	1.195	1.495
Adur42825_comp1_c0_seq1	10.8133	2.975	9.1	3	1.885	1.36	0.67
Adur42911_comp5_c0_seq2	16.6533	0.86	12.1333	1.745	0.475	0.08	1.335
Adur42911_comp5_c1_seq1	43.09	1.04	43.1367	3.575	1.215	0.62	3.515
Adur43025_comp0_c0_seq1	7.60333	0.08	3.62333	0	0	0	0.545
Adur43030_comp0_c0_seq1	51.2867	0.03	31.1367	1.14	4.03	0.485	0.615
Adur43033_comp0_c0_seq1	5.91667	0	3.70667	0.07	0.055	0	0
Adur43070_comp0_c0_seq1	34.9133	1.785	27.8933	4.13	4.605	1.18	0.805
Adur43109_comp0_c0_seq1	17.83	6.925	12.98	4.765	2.36	1.67	1.72
Adur43109_comp1_c0_seq1	13.0067	4.545	7.74667	3.295	1.42	1.445	0.675
Adur43119_comp0_c0_seq1	17.31	10.47	18.0633	8.66	5.65	6.115	10.015
Adur43132_comp0_c0_seq1	4.87333	3.93	4.93333	3.075	2.96	4.285	4.29
Adur43223_comp1_c0_seq2	4.25333	0.085	1.92667	0	0.065	0	0
Adur43223_comp2_c0_seq1	6.20667	0.04	3.11667	0	0.04	0.035	0
Adur43292_comp0_c0_seq1	12.6433	3.58	13.35	6.475	5.8	3.35	2.36
Adur43326_comp0_c0_seq1	67.1067	11.615	38.75	6.05	1.98	0.65	0.565
Adur43440_comp1_c0_seq3	79.5533	5.77	74.9633	7.08	15.815	46.31	21.62
Adur43445_comp0_c0_seq1	17.7167	4.315	15.42	4.245	1.695	0.165	0.26
Adur43448_comp1_c0_seq1	8.18	4.435	7.74667	3.315	1.545	1.165	1.14
Adur43487_comp0_c0_seq1	4.10667	0.32	3.18333	0.165	0.055	0	0
Adur43537_comp1_c0_seq1	13.38	0.23	14.1233	2.115	1.15	0.175	0.885
Adur43540_comp1_c0_seq1	11.0667	6.455	11.1467	4.735	3.875	3.225	3.27
Adur43603_comp0_c0_seq1	5.55	1.85	5.49333	1.235	0.62	0.32	0.57
Adur43621_comp0_c0_seq1	4.30667	0.65	4.23	0.91	0.435	0.35	0.835
Adur43622_comp0_c0_seq1	6.58	1.395	5.82333	1.245	0.945	0.86	1.585
Adur43657_comp1_c0_seq1	11.81	0.03	12.91	0.515	0	0	0.035
Adur43672_comp1_c0_seq1	14.5367	6.83	9.07667	4.505	1.09	0.185	0.13
Adur4371_comp2_c0_seq1	39.8467	13.685	39.7533	15.825	8.08	7.855	5.24
Adur43762_comp0_c0_seq2	71.5633	6.7	55.22	17.34	5.74	0.135	0.56
Adur43767_comp0_c0_seq1	14.62	0.485	6.00667	0.945	0.355	0.045	0.265
Adur43769_comp0_c0_seq1	41.4233	9.22	36.29	9.46	3.09	1.58	2.325
Adur43774_comp1_c0_seq1	7.66	0	3.30667	0.07	0	0	0.09
Adur4379_comp0_c0_seq1	22.3267	15.06	20.3133	12.69	7.45	7.14	11.905
Adur43810_comp3_c0_seq1	10.55	7.2	9.56333	7.105	6.305	5.18	7.41
Adur43837_comp0_c0_seq1	23.0033	8.16	13.5867	10.235	6.83	2.975	1.315
Adur43908_comp0_c0_seq2	7.87333	2.325	7.23333	1.225	0.42	0.46	2.09
Adur43910_comp1_c0_seq1	18.2667	11.19	16.4833	10.53	6.59	6.235	5.09
Adur43983_comp0_c0_seq2	9.24	4.64	9.31667	3.28	3.735	2.83	2.46
Adur43987_comp0_c1_seq1	86.53	11.04	32.3433	5.64	1.735	0.735	0.045
Adur4398_comp0_c0_seq2	50.3433	3.37	55.47	1.635	0.53	0	0
Adur44104_comp0_c0_seq2	9.25667	2.22	9.66	1.41	0.735	0.43	0.32
Adur44162_comp0_c0_seq1	41.5033	14.84	42.4967	18.155	12.93	3.75	1.715
Adur44229_comp0_c0_seq1	125.03	20.49	105.547	15.95	10.9	3.61	5.15
Adur44231_comp0_c0_seq4	56.7367	27.63	58.0267	31.99	26.45	20.645	16.155
Adur4424_comp0_c0_seq1	12.8167	6.27	9.51333	8.005	8.95	8.98	5.59
Adur44251_comp0_c0_seq16	18.7167	0.76	15.8033	0.71	0.23	0.16	0.42
Adur44289_comp1_c0_seq1	40.0567	0.535	40.34	0.485	0.395	0.06	0.1
Adur44325_comp0_c0_seq4	125.77	0.96	104.92	1.115	1.33	0.37	0.095
Adur44329_comp0_c0_seq1	19.7033	9.775	15.91	9.355	6.745	5.615	6.02
Adur44345_comp0_c0_seq1	42.3133	1.385	29.3633	0.485	0.165	0	0
Adur44346_comp1_c0_seq1	254.2	85.325	194.61	69.185	34.18	7.395	0.21
Adur44374_comp0_c0_seq1	9.27	0.61	7.77	0.385	0.385	0.345	0.02
Adur44375_comp0_c0_seq1	27.62	3.87	27.8667	5.725	6.855	9.545	14.915
Adur44409_comp0_c0_seq1	13.57	8.445	13.3233	7.63	6.945	5.525	8.905
Adur4444_comp0_c0_seq1	5.43333	1.255	4.46	1.01	0.385	0.04	0.245
Adur44490_comp1_c0_seq1	35.77	0.13	23.6967	0.015	0.04	0	0
Adur44505_comp2_c0_seq1	5.25667	1.76	4.74	1.645	0.79	0.66	0.075
Adur44550_comp0_c0_seq1	29.48	0.875	19.5867	1.235	0.145	0.03	0.345
Adur44553_comp1_c0_seq1	25.4733	4.82	19.8533	0.235	0.605	0.825	0.255
Adur44554_comp0_c1_seq1	44.9967	0.95	30.16	0.525	0.115	0.02	0
Adur44580_comp0_c0_seq1	13.1967	2.1	8.18667	0.755	0.15	0.015	0.08
Adur44631_comp0_c0_seq1	8.61667	0.435	7.03	0.36	0.24	0.4	0.285
Adur44672_comp1_c0_seq3	38.37	0.155	25.05	0.02	0.025	0.015	0.09
Adur44715_comp0_c0_seq1	13.9167	8.5	14.2	8.375	8.165	10.03	4.505
Adur44745_comp1_c0_seq1	5.22333	1.725	5.25333	2.795	1.67	0.895	0.865
Adur44759_comp0_c0_seq1	89.7967	0	47.16	0	0	0	0.055
Adur44842_comp0_c0_seq1	13.7967	5.23	12.08	3.86	6.02	3.58	3.345
Adur44846_comp0_c0_seq1	14.9533	6.205	15.7	6.77	3.975	3.4	3.315
Adur44847_comp0_c0_seq1	67.4767	1.405	37.4967	5.275	9.39	4.445	16.29
Adur4485_comp0_c0_seq3	5.09333	0	2.81	0.13	0.045	0	0.18
Adur4486_comp0_c0_seq1	4.8	0.57	3.06	0.485	0.2	0.13	0.515
Adur44873_comp0_c0_seq1	5.52667	2.405	3.53667	1.525	0.435	0.185	0.105
Adur44886_comp0_c0_seq1	13.6433	4.18	11.0067	4.905	3.745	3.725	3.585
Adur44887_comp2_c0_seq1	30.3	5.755	27.07	9.19	6.295	7.395	9.895
Adur44901_comp0_c0_seq4	18.1667	7.49	14.9467	7.28	3.76	2.05	0.235
Adur4494_comp0_c0_seq1	4.56333	0.585	2.92667	0.45	0.23	0.05	0
Adur44960_comp0_c0_seq1	24.8433	13.505	18.7067	13.095	8.49	5.675	9.76
Adur44976_comp0_c0_seq1	7.85667	3.345	6.98667	2.655	1.865	1.43	0.6
Adur44986_comp0_c0_seq1	5.76667	3.67	5.88667	4.25	3.43	3.765	3.935
Adur44987_comp0_c0_seq1	7.46333	2.71	5.79333	2.37	0.795	0.58	0.685
Adur45015_comp0_c0_seq1	6.10333	2.465	3.66667	1.215	0.405	0.065	0.04
Adur45118_comp0_c0_seq1	5.54667	2.025	3.67667	2.21	0.69	0.125	0.075
Adur45118_comp1_c0_seq1	11.13	3.48	6.48	4.025	1.05	0.24	0.32
Adur45119_comp3_c0_seq1	16.0633	7.135	9.50667	7.415	5.425	5.1	6.79
Adur45130_comp0_c0_seq1	17.25	3.39	19.28	4.62	1.545	0.36	0.355
Adur45158_comp0_c0_seq1	9.27667	5.75	9.62	7.785	5.47	4.46	4.81
Adur45169_comp0_c0_seq1	7.75	0.5	6.51333	1	0.6	0.345	0.42
Adur45199_comp1_c0_seq1	9.47	4.38	7.73667	3.22	1.575	1.73	3.28
Adur45222_comp0_c0_seq1	6.97667	5.38	6.31	6.115	4.445	4.275	5.345
Adur45275_comp0_c0_seq1	29.01	6.995	21.69	8.75	8.275	5.975	1.31
Adur45399_comp0_c0_seq1	6.44333	2.185	5.64	2.65	2.855	3.12	4.59
Adur45415_comp1_c0_seq1	62.8967	43.17	48.98	39.98	30.79	29.96	42.05
Adur45437_comp0_c0_seq2	48.1267	1.665	44.3167	7.58	2.63	1.215	0.435
Adur45591_comp0_c0_seq1	7.9	3.735	7.81667	3.23	4.185	3.14	2.015
Adur45631_comp0_c0_seq1	75.3667	32.05	57.7767	36.585	55.58	26.13	16.155
Adur45687_comp1_c0_seq1	35.82	0.05	20.3833	0.075	0.045	0.035	0.165
Adur45688_comp0_c0_seq1	12.2533	0	0.923333	0	0	0	0
Adur45688_comp1_c0_seq1	8.16	0.27	1.61333	0.07	0.025	0.06	0
Adur45691_comp0_c0_seq1	6.53333	0.31	6.66	0.465	0.655	0.71	0.795
Adur45732_comp0_c0_seq3	15.6933	4.595	13.23	2.09	1.195	1.16	5.835
Adur45776_comp0_c1_seq1	6.36	0	4.65	0	0.035	0	0
Adur45776_comp0_c2_seq1	13.1967	0.025	11.7967	0.02	0	0	0
Adur45781_comp0_c0_seq1	28.09	18.64	27.7867	20.285	20.95	13.865	9.855
Adur45806_comp0_c0_seq1	19.2333	5.73	13.1833	5.755	2.09	0.495	0.355
Adur45831_comp0_c1_seq1	13.2	2.295	10.7567	4.5	3.095	1.065	1.305
Adur45934_comp1_c0_seq4	12.45	6.925	12.34	7.22	5.755	5.205	6.45
Adur45940_comp0_c0_seq1	5.08333	1.565	5.14333	2.145	0.47	0.295	1.05
Adur45953_comp2_c0_seq2	6.07	1.36	4.82667	1.375	0.345	0.31	0.74
Adur45953_comp3_c0_seq3	9.11333	2.185	8.59667	2.505	0.615	0.82	0.4
Adur45964_comp0_c0_seq2	20.0433	5.125	21.2867	5.015	2.18	1.935	0.725
Adur45965_comp0_c0_seq1	15.4	0.605	15.22	0.485	0.04	0	0.33
Adur45987_comp0_c0_seq1	6.21667	1.87	5.00667	3.055	2.955	1.79	0.305
Adur45987_comp1_c0_seq1	18.37	6.305	16.8567	9.28	7.835	5.165	2.4
Adur46034_comp1_c0_seq10	11.98	4.01	11.9567	4.68	2.31	2.675	3.675
Adur46059_comp1_c0_seq1	51.57	0.025	43.9367	0.11	0.2	0	0
Adur46084_comp0_c0_seq2	21.53	0.635	11.1167	0.635	0.14	0.025	1.06
Adur46101_comp0_c0_seq1	9.48667	2.685	8.61667	2.445	0.99	0.735	0.905
Adur46165_comp0_c0_seq1	32.2767	4.48	32.35	8.45	10.015	11.595	4.05
Adur46166_comp0_c0_seq2	41.53	0.385	34.4	0.205	0.15	0.12	1.78
Adur46173_comp0_c0_seq5	4.04667	1.7	3.48667	1.86	0.9	0.585	0.425
Adur46185_comp2_c0_seq1	15.2867	12.635	15.2167	12.015	9.165	8.845	12.095
Adur4618_comp0_c0_seq1	108.117	7.78	93.56	5.64	3.685	1.35	0
Adur4619_comp0_c0_seq1	4.55333	1.56	3.1	1.75	0.72	0.28	0.125
Adur4619_comp0_c0_seq2	10.1367	0.255	5.34667	0	0.15	0	0.235
Adur4619_comp1_c0_seq1	8.77	2.17	7.25333	2.98	1.045	0.295	0.22
Adur46246_comp0_c0_seq1	415.407	159.78	395.42	196.895	161.92	217.57	285.235
Adur46266_comp0_c0_seq1	30.1133	10.075	26.3333	7.225	3.495	0.655	0.305
Adur46269_comp0_c0_seq3	5.79333	1.155	4.82333	1.82	2.605	1.575	2.725
Adur46269_comp0_c1_seq1	11.3867	1.61	12.1033	2.325	3.185	2.425	3.195
Adur46281_comp0_c0_seq1	14.1267	0.195	15.5733	0.095	0.025	0	0.76
Adur46309_comp0_c0_seq1	4.93333	0.795	3.68	0.925	0.595	0.135	0
Adur46341_comp1_c0_seq1	44.0133	1.9	42.21	2.15	1.3	0.62	0.925
Adur46510_comp0_c0_seq1	202.897	0	161.37	0.565	0	0	4.415
Adur46517_comp0_c0_seq1	56.6967	0.14	54.63	0.75	0.06	0	2.96
Adur46544_comp0_c0_seq1	13.5133	0.315	14.8233	0.05	0.035	0	0.11
Adur46545_comp0_c0_seq1	14.8167	0.605	13.6567	0.095	0.135	0.06	0
Adur46606_comp0_c0_seq1	41.8133	14.69	39.2967	15.265	13.965	9.285	1.41
Adur46631_comp0_c0_seq1	13.8533	3.19	11.6233	3.565	1.935	1.495	2.22
Adur46635_comp0_c0_seq2	8.00667	0.115	7.75667	0.715	0.2	0.105	0.665
Adur46655_comp1_c0_seq1	4.32	1.625	1.13667	1.77	1.305	0.64	0.505
Adur46657_comp0_c0_seq1	23.5333	5.35	12.1567	4.345	0.915	0.235	0.925
Adur46674_comp0_c0_seq1	21.05	9.385	21.5833	10.915	8.27	5.795	5.02
Adur46729_comp0_c0_seq1	9.83	2.31	10.7667	2.65	1.44	1.53	0.44
Adur46757_comp1_c0_seq4	5.50667	2.73	5.19	2.935	1.945	1.55	0.265
Adur46767_comp0_c1_seq1	13.3933	2.36	11.9367	1.63	1.515	1.235	0.37
Adur46781_comp1_c0_seq2	44.9067	17.365	44.16	23.485	11.785	5.305	6.365
Adur46784_comp0_c0_seq8	24.8167	8.185	25.08	10.685	6.33	5.425	7.245
Adur46813_comp0_c0_seq1	15.69	1.73	13.3167	1.485	0.74	0.2	0.12
Adur46866_comp0_c0_seq1	11.5467	0.215	7.45333	0.25	0.31	0.16	0.06
Adur46908_comp0_c0_seq1	6.12667	0.45	6.24667	0.945	0.31	0.045	0.14
Adur4692_comp0_c0_seq2	5.78	0.095	4.86	0.24	0.035	0.025	0.03
Adur46980_comp0_c0_seq1	9.91333	0.41	4.91667	0.285	0.02	0	0
Adur47005_comp1_c0_seq1	9.97	0.025	5.45	0	0	0	0.23
Adur47017_comp0_c0_seq1	6.09333	0.405	4.21	0.95	0.56	0.22	0.425
Adur4702_comp3_c1_seq1	7.10333	0.58	6.44333	0.95	0.24	0.49	0.325
Adur4702_comp4_c0_seq1	5.43	0.67	4.97	1.83	0.63	0.255	0.375
Adur47047_comp0_c0_seq1	6.73333	0.05	5.34333	0.04	0	0	0
Adur47060_comp0_c0_seq1	9.52667	0	9.79333	0	0	0	0
Adur47095_comp2_c0_seq1	17.23	12.98	16.2867	13.525	16.005	18.735	7.915
Adur47106_comp2_c0_seq2	5.90667	4.34	5.17	3.415	5.45	6	1.47
Adur47114_comp1_c0_seq2	26.21	18.615	23.8067	20.04	19.06	16.94	15.305
Adur47184_comp1_c0_seq2	5.81	0.44	5.16667	0.355	0.345	0.085	0.015
Adur47198_comp0_c0_seq1	7.17667	1.28	4.59667	0.745	0.43	0.12	0.17
Adur47266_comp0_c0_seq3	6.32333	2.775	5.54	3.09	3.605	3.07	3.71
Adur47337_comp0_c0_seq1	30.1367	17.035	21.6933	25.05	33.62	18.485	21.525
Adur47353_comp0_c0_seq1	5.61	0.695	3.01667	0.45	0.425	0.14	0.19
Adur4743_comp0_c0_seq2	355.46	167.24	371.407	117.135	104.45	40.87	1.145
Adur47633_comp3_c0_seq2	5.19	0.38	4.46667	0.41	0.46	0.215	0.23
Adur47662_comp0_c0_seq1	20.06	5.66	20.6233	5.11	2.25	1.255	1.26
Adur47667_comp4_c0_seq3	13.2633	1.13	7.82667	1.165	0.65	0.505	3.98
Adur47673_comp0_c0_seq1	82.6	37.72	77.65	48.88	46.395	45.4	40.43
Adur47680_comp0_c0_seq6	7.64667	3.74	4.42333	3.39	2.015	1.255	0.93
Adur4776_comp0_c0_seq5	12.9233	3.185	13.59	4.89	3.895	3.66	2.345
Adur47793_comp0_c0_seq1	5.19333	0	4.18	0.035	0.045	0.115	0.07
Adur47806_comp0_c0_seq3	56.5067	35.095	54.22	32.545	27.935	24.515	18.98
Adur48047_comp0_c0_seq5	58.8833	2.68	61.3633	5.865	4.635	2.805	2.11
Adur48079_comp0_c0_seq1	6.58667	0.47	6.51667	0.605	0.98	1.31	1.925
Adur48158_comp3_c0_seq1	16.48	10.745	15.6067	9.83	6.585	4.92	7.5
Adur48204_comp0_c0_seq2	4.03333	0.75	2.50333	0.76	0.305	0.185	0.4
Adur48362_comp1_c0_seq1	41.9	22.415	39.3233	24.635	14.47	9.285	16.38
Adur48393_comp2_c0_seq2	26.5367	10.73	27.4733	12.65	7.22	5.88	5.195
Adur48433_comp1_c0_seq4	27.4367	16.065	22.73	15.02	9.315	9.035	8.495
Adur48438_comp1_c0_seq4	8.73667	2.9	9.18667	3.19	2.295	1.925	1.955
Adur48459_comp1_c0_seq1	17.6967	1.46	13.48	1.135	0.54	0.31	0.54
Adur48466_comp1_c0_seq1	4.69667	0.77	3.32	0.415	0.065	0.075	0.165
Adur4846_comp0_c0_seq1	5.76	2.025	5.2	1.145	0.71	0.14	0.295
Adur48480_comp0_c0_seq1	5.37	0.485	2.97667	0.315	0.3	0.46	1.485
Adur48550_comp0_c0_seq6	20.5233	4.01	14.7033	4.805	1.96	0.64	1.27
Adur48629_comp0_c0_seq1	53.49	7.175	51.2267	4.69	1.585	0.405	0.31
Adur48671_comp0_c0_seq1	4.58667	1.715	3.21667	0.705	0.6	0.3	0.34
Adur48699_comp0_c0_seq1	5.05333	2.25	4.34	3.09	2.25	2.315	1.805
Adur48714_comp0_c0_seq2	25.07	4.98	25.5867	3.255	1.58	0.605	1.005
Adur48715_comp0_c0_seq2	5.74333	0.63	4.56	0.3	0.39	0.855	0.525
Adur48762_comp0_c0_seq8	9.03	5.535	8.47667	5.195	3.47	3.02	3.155
Adur48763_comp2_c0_seq2	50.7533	24.245	38.3033	17.01	13.675	7.88	11.665
Adur48764_comp0_c1_seq1	13.8933	7.6	11.5467	7.805	7.305	5.575	7.83
Adur48767_comp1_c0_seq3	15.3467	9.46	13.8633	7.99	4.68	4.495	4.4
Adur48791_comp0_c0_seq2	18.82	9.045	15.35	8.66	3.415	2.68	1.775
Adur48806_comp1_c0_seq3	27.42	16.55	28.0833	16.09	14.15	11.2	11.64
Adur48860_comp0_c0_seq2	9.64667	6.5	9.39667	4.98	4.03	3.805	6.86
Adur48875_comp1_c0_seq3	60.0567	37.58	58.6967	38.645	25.835	21.955	21.27
Adur48891_comp0_c0_seq1	5.83333	0.235	5.02	0.83	0.37	0.09	0.365
Adur488_comp0_c0_seq1	4.49	1.995	4.65667	2.455	1.945	1.595	1.9
Adur48941_comp1_c0_seq1	8.91667	0	8.05333	0	0	0	0.045
Adur48941_comp1_c1_seq1	4.38	0	2.91667	0.01	0	0	0
Adur48987_comp1_c0_seq1	4.63667	1.665	4.63	2.6	2.5	2.13	1.9
Adur4907_comp0_c1_seq1	23.18	4.165	23.4533	3.92	4.23	1.865	1.29
Adur49083_comp0_c0_seq1	508.58	54.965	393.72	30.605	14.67	1.67	2.1
Adur49084_comp0_c0_seq1	30855.1	6701.76	23154.5	5308.61	13.72	2.09	3.07
Adur49089_comp1_c0_seq1	6430.24	1759.09	5945.29	1726.29	186.22	43.59	6.8
Adur49096_comp0_c0_seq1	19.2367	0.67	20.44	0.59	0.95	0.73	0.42
Adur49098_comp0_c0_seq1	1722.26	16.78	1212.05	9.3	1.545	0.675	5.795
Adur49109_comp0_c1_seq2	7.02667	2.685	5.65333	2.26	1.59	1.33	1.465
Adur49217_comp0_c0_seq1	4.76667	3.52	5.14667	1.545	1.295	1.415	1.29
Adur49238_comp0_c0_seq1	6.66667	2.7	4.87667	1.725	0.555	0.185	0.16
Adur49247_comp0_c0_seq1	6.80333	0.235	3.33667	0.22	0.015	0	0.8
Adur49330_comp0_c0_seq1	44.3533	28.095	28.18	28.64	40.34	31.13	21.96
Adur49339_comp0_c0_seq1	19.9367	10.14	14.85	7.05	6.83	5.03	3.705
Adur49344_comp0_c0_seq4	23.38	0.315	9.50667	0.145	0.095	0.145	0.265
Adur49366_comp0_c0_seq6	7.68667	3.095	8.08667	4.18	2.39	1.515	1.21
Adur4940_comp0_c0_seq1	10.4133	2.06	8.77667	2.62	0.745	0.075	0.015
Adur49422_comp0_c0_seq1	12.0567	2.08	13.1133	3.605	1.54	0.96	2.45
Adur49547_comp2_c0_seq1	13.72	0.06	6.23	0.215	0.04	0.04	0.135
Adur49547_comp2_c1_seq2	74.04	15.91	62.3833	6.69	0.8	0.265	4.275
Adur49559_comp0_c0_seq1	9.17667	0.22	3.54333	0.825	1.175	0.75	3.23
Adur49574_comp0_c0_seq4	99.0367	4.055	83	17.445	2.15	0.515	4.265
Adur49598_comp0_c0_seq1	61.5033	2.72	67.8567	3.065	2.11	0.975	4.685
Adur49598_comp1_c0_seq1	32.6033	2	28.38	2.3	1.285	0.525	3.375
Adur49722_comp2_c0_seq1	4.26333	1.955	3.11	2.66	1.375	0.935	1.505
Adur49773_comp0_c0_seq1	8.18333	0.12	3.95667	0	0	0	0.14
Adur49773_comp0_c1_seq1	9.62333	0.07	2.97667	0	0	0	0.43
Adur49787_comp1_c0_seq1	8.36667	0.185	6.72333	0.295	0	0	0.04
Adur49821_comp1_c0_seq2	15.1833	5.355	10.4633	5.48	3.33	1.72	2.58
Adur49876_comp0_c1_seq1	48.46	3.67	53.0967	3.3	5.93	1.055	0.685
Adur49913_comp0_c0_seq1	8.99333	0.045	8.70667	0.08	0.055	0.03	0.21
Adur49996_comp0_c0_seq1	163.08	69.555	156.417	62.92	67.505	44.905	14.925
Adur50172_comp0_c0_seq1	4.16	1.38	2.42	0.275	0.1	0.015	0.65
Adur50174_comp0_c0_seq1	7.8	0	5.37	0.025	0	0	0.475
Adur50176_comp0_c0_seq2	4.19667	2.07	3.28667	2.39	3.055	2.01	1.575
Adur50235_comp0_c0_seq1	20.5133	0.215	15.6967	2.595	9.69	8.685	1.97
Adur50254_comp0_c0_seq1	82.1667	34.83	78.2133	36.08	33.4	14.695	6.165
Adur50257_comp0_c0_seq1	39.5267	19.785	38.23	20.785	15.48	17.425	18.66
Adur50294_comp0_c0_seq5	12.6067	0.38	10.1533	0.55	0.605	0.695	2.665
Adur50327_comp0_c0_seq2	119.2	3.44	109.52	1.885	0.37	0.07	0.06
Adur50328_comp0_c0_seq1	91.1533	3.225	51.3733	1.93	0.175	0	0.285
Adur50330_comp0_c0_seq1	32.0967	6.785	26.34	4.09	3.505	2.74	1.12
Adur5036_comp0_c0_seq1	13.7467	0.305	13.43	0.29	2.975	10.795	10.99
Adur50374_comp0_c0_seq1	35.8867	0.97	31.3533	1.405	0.685	0.22	0.385
Adur50481_comp0_c0_seq1	14.3667	0.145	11.57	0.035	0.01	0	0
Adur50532_comp0_c0_seq1	11.6967	0.44	9.77667	0.245	0.265	0.23	0.1
Adur50586_comp1_c0_seq1	44.62	31.435	42.6433	28.65	18.11	14.46	25.515
Adur5059_comp0_c0_seq1	22.6867	11.22	19.16	10.155	5.405	3.665	4.85
Adur505_comp1_c0_seq32	9.18	0.105	3.28	0.22	0.81	0.5	0.19
Adur50619_comp0_c0_seq1	9.98333	0.42	6.21667	0.14	0.035	0	0
Adur50621_comp0_c0_seq1	19.8133	0.045	15.9667	0	0	0	0
Adur50621_comp3_c0_seq1	29.1067	0	30.89	0.03	0	0	0.08
Adur50623_comp3_c0_seq5	105.193	5.79	90.9433	6.065	7.27	5.85	3.76
Adur50623_comp3_c0_seq9	80.5567	6.01	66.5	7.085	8.345	7.43	5.475
Adur50630_comp1_c0_seq1	8.53333	4.085	4.30667	4.06	2.88	1.4	2.495
Adur50640_comp0_c0_seq1	36.0867	5.305	23.4267	4.54	2.535	0.215	0.045
Adur50640_comp0_c1_seq1	32.52	8.5	14.2367	7.715	4.475	0.535	0.21
Adur50661_comp0_c0_seq3	35.82	2.605	34.8233	3.315	3.015	2.45	0.435
Adur50666_comp1_c0_seq1	49.8133	3.455	37.81	5.33	0.865	0.235	0.685
Adur50692_comp0_c0_seq1	44.6133	0	6.98333	0.025	0	0	3.44
Adur50693_comp1_c0_seq4	24.3767	9.23	15.2033	7.995	2.43	1.47	4.085
Adur50709_comp1_c0_seq1	461.733	20.57	384.077	30.455	41.66	50.105	88.155
Adur50719_comp0_c0_seq1	17.2467	0.26	6.93	0.465	0.31	0.155	0.025
Adur50720_comp0_c1_seq1	17.4567	3.585	7.97	3.24	3.545	4.655	2.89
Adur50725_comp0_c0_seq1	13.4967	6.33	9.36667	4.435	3.3	3.12	5.18
Adur50729_comp0_c1_seq4	32.4167	5.385	26.9933	9.2	3.78	2.29	2.37
Adur50740_comp0_c0_seq2	19.8233	7.13	13.92	7.17	7.555	4.92	2.555
Adur50872_comp0_c0_seq1	15.13	9	16.3667	6.97	4.95	4.935	2.675
Adur50892_comp0_c0_seq1	107.023	11.31	68.9133	11.485	8.105	5.47	3.45
Adur50962_comp0_c0_seq1	44.8033	18.31	47.18	16.825	16.58	13.495	14.04
Adur5116_comp2_c1_seq1	31.7467	11.345	31.4267	14.81	8.16	7.16	12.175
Adur5170_comp0_c1_seq1	7.37	3.48	7.51333	3.855	3.25	3.1	2.315
Adur5216_comp1_c0_seq1	9093.85	422.31	9699.45	242.81	63.12	19.115	15.03
Adur5271_comp1_c0_seq1	52.57	16.765	57.5033	13.78	11.535	7.71	8.875
Adur5273_comp0_c0_seq1	5.23	1.655	2.55667	1.495	0.3	0.315	0.195
Adur5276_comp0_c0_seq1	10.0167	2.74	6.97	1.55	0.69	0.38	0.56
Adur5323_comp0_c0_seq4	17.37	8.09	15.9533	7.795	4.38	1.365	1.035
Adur5323_comp1_c0_seq1	9.47333	4.225	9.36667	2.96	2.52	1.24	1.11
Adur5352_comp0_c0_seq5	15.59	0.275	5.74667	0.115	0.04	0	0.045
Adur5387_comp0_c0_seq1	9.82333	3.375	8.04333	4.815	4.775	2.66	1.265
Adur5415_comp0_c0_seq1	40.5667	0.075	26.1867	0.11	0	0	2.265
Adur5417_comp0_c0_seq2	4.28333	2.64	4.15667	1.755	1.43	1.09	0.565
Adur5483_comp0_c0_seq2	19.7533	6.38	19.16	8.965	5.63	4.755	2.91
Adur5566_comp0_c0_seq1	13.7833	8.915	12.6667	6.955	6.875	5.565	7.775
Adur5566_comp1_c0_seq1	7.14	4	7.29	4.965	4.235	2.9	3.1
Adur5583_comp1_c0_seq5	59.3367	14.195	56.89	19.07	12.3	11.875	6.43
Adur5586_comp0_c0_seq2	45.5233	9.415	40.0467	16	3.65	1.465	2.135
Adur5586_comp0_c1_seq2	22.48	6.66	17.27	10.9	2.675	0.755	1.53
Adur5629_comp1_c0_seq1	8.06	6.275	7.90333	5.545	4.88	4.335	6.04
Adur5641_comp0_c0_seq1	43.4333	9.745	44.5267	8.58	11.16	2.065	1.24
Adur5682_comp0_c0_seq1	5.15333	2.825	5.16667	2.11	1.75	1.68	3.035
Adur5708_comp0_c0_seq1	167.47	0.165	153.03	0.555	0.17	0.06	0.735
Adur580_comp1_c0_seq3	23.1233	1.915	16.5467	1.38	0.45	0.165	0.165
Adur5824_comp0_c0_seq1	4.77	0.89	2.85667	0.42	0.505	0.16	0
Adur5850_comp0_c0_seq1	4.08333	0.61	3.54333	0.685	0.17	0.125	0.045
Adur5887_comp0_c0_seq2	6.33	2.66	5.23667	1.725	0.94	0.075	0
Adur5902_comp0_c0_seq1	13.4933	2.42	14.13	3.49	3.58	0.95	1.06
Adur5945_comp0_c0_seq1	18.9267	5.07	11.22	4.805	2.68	2.355	0.705
Adur5950_comp0_c0_seq1	38.46	16.015	38.0267	16.23	10.99	8.77	11.4
Adur5958_comp0_c1_seq1	11.3367	4.235	6.96	4.07	2.825	3.03	3.235
Adur5958_comp2_c1_seq1	35.4733	7.81	34.8733	8.365	5.345	7.71	8.405
Adur597_comp0_c0_seq1	13.2567	0.94	8.15333	1.065	0.19	0.01	0.03
Adur5985_comp0_c0_seq1	18.4867	8.82	15.7867	7.13	5.51	6.065	2.005
Adur5997_comp0_c0_seq2	4.33667	0.345	3.10667	0.795	0.185	0.1	0.045
Adur6041_comp0_c0_seq1	7.46667	0.56	6.36	0.245	0.23	0.085	0.605
Adur6080_comp0_c0_seq1	14.6533	1.885	14.1	3.27	2.81	2.03	1.815
Adur6097_comp0_c0_seq2	6.21333	0.14	4.45	0.085	0.015	0.05	0.095
Adur6112_comp0_c0_seq1	4.67333	1.835	3.36333	3.445	0.765	0.63	1.515
Adur6112_comp1_c0_seq1	10.2767	1.815	7.72667	3.33	0.64	0.855	0.435
Adur6126_comp1_c0_seq2	86.4967	25.67	85.54	22.875	18.27	15.54	15.91
Adur6135_comp1_c0_seq1	18.6133	2.64	20.3633	3.15	3.645	2.31	2.765
Adur6153_comp0_c0_seq2	12.9533	7.86	9.77333	9.2	8.465	10.345	6.97
Adur620_comp0_c0_seq1	17.69	0.25	13.79	0.265	0.295	0.05	0.07
Adur6316_comp0_c0_seq1	54.8933	21.655	59.0433	17.485	13.46	10.03	10.505
Adur631_comp0_c0_seq1	16.01	4.365	11.0433	2.805	1.445	1.205	1.355
Adur6328_comp0_c0_seq2	148.473	86.675	142.747	57.175	28.755	19.67	32.58
Adur6384_comp0_c0_seq1	4.05	0.035	1.26667	0.09	0	0	0
Adur6384_comp1_c0_seq1	10.1367	0.075	3.86333	0.09	0.025	0	0.035
Adur6384_comp2_c0_seq1	6.48333	0.325	2.36333	0.1	0.07	0.015	0.135
Adur6387_comp1_c0_seq4	6.99	3.305	5.57667	2.73	0.805	0.365	0.055
Adur638_comp1_c0_seq1	168.003	18.375	71.7167	16.205	7.405	1.15	0.825
Adur638_comp1_c1_seq2	151.65	15.355	90.7633	14.915	6.99	0.895	1.29
Adur639_comp1_c0_seq1	17.05	0.53	14.34	0.46	0.32	0	0.08
Adur6449_comp0_c0_seq1	55.9433	20.62	55.6933	22.31	13.575	10.655	1.385
Adur6483_comp0_c0_seq2	12.55	3.315	11.9667	7.54	6.75	4.96	5.615
Adur6513_comp0_c0_seq2	4.70333	2.79	4.56667	2.58	1.465	1.54	1.615
Adur6554_comp0_c0_seq2	12.06	0.08	7.25	0.035	0	0	0
Adur6561_comp0_c0_seq1	9.41667	4.91	8.45	3.365	2.35	1.565	2.51
Adur6566_comp1_c0_seq4	9.97667	0.38	5.48667	0.195	0.365	0.49	1.89
Adur6593_comp0_c0_seq1	23.04	6.185	24.2033	2.93	3.955	0.135	1.895
Adur6637_comp0_c0_seq2	14.4067	4.045	14.91	7.035	3.48	1.025	3.805
Adur663_comp0_c0_seq2	7.14333	0.69	5.63	1.475	1.52	0.915	0.4
Adur6685_comp0_c0_seq1	39.6733	7.875	30.5567	5.65	2.13	0.145	0.185
Adur6696_comp0_c0_seq1	17.6533	3.99	17.9867	2.825	2.59	2.765	1.595
Adur6813_comp1_c0_seq5	4.24	1.15	4.47333	1.24	0.685	0.265	0.03
Adur6857_comp1_c0_seq1	30.78	0.32	24.7933	0.35	0.175	0.055	0.06
Adur6873_comp0_c0_seq1	12.4767	2.425	12.4433	2.885	1.16	0.29	0.085
Adur6873_comp0_c0_seq2	4.20333	0.55	2.69	0.355	0.315	0.08	0.075
Adur6881_comp0_c0_seq1	25.71	5.525	18.0067	4.755	3.33	3.33	8.38
Adur6895_comp2_c1_seq2	6.94333	2.665	5.66667	2.625	0.85	1.06	0.77
Adur6896_comp0_c0_seq1	8.06333	3.605	8.6	3.75	3.4	2.415	3.215
Adur6900_comp0_c0_seq2	23.8867	1.83	21.9367	2.125	1.2	0.81	1.05
Adur6927_comp0_c0_seq1	5.07667	0.53	4.28667	0.71	0.67	0.625	0.97
Adur6944_comp0_c0_seq2	9.57333	0	8.22	0	0.03	0	0
Adur6949_comp0_c0_seq1	6.22667	3.865	5.42333	3.315	3.61	2.575	1.795
Adur6972_comp3_c1_seq1	16.77	11.67	15.79	12.25	10.34	12.36	11.62
Adur7020_comp0_c0_seq4	13.82	7.31	14.7333	7.265	5.745	4.36	1.005
Adur7088_comp0_c0_seq4	6.35	3.265	5.74	3.55	1.78	1.225	1.105
Adur7124_comp1_c0_seq2	12.84	6.8	13.5667	6.33	4.3	2.3	3.64
Adur7206_comp0_c0_seq1	6.23333	1.55	2.41333	0.51	0.065	0.17	0
Adur7208_comp0_c0_seq1	7.38333	2.78	3.6	1.29	0.18	0.1	0.02
Adur7235_comp1_c0_seq12	99.3967	14.115	86.08	17.565	7.585	3.615	3.205
Adur7254_comp0_c0_seq1	7.50333	2.18	3.90333	2.26	1.76	1.605	1.015
Adur7314_comp0_c0_seq2	23.7233	4.635	24.4667	3.95	3.08	2.76	1.43
Adur7369_comp1_c0_seq1	40.7467	4.395	35.6367	5.74	6.5	3.265	3.305
Adur7441_comp0_c0_seq3	10.3733	0.105	6.06667	0.02	0.02	0	0
Adur7449_comp0_c0_seq12	31.9867	6.08	22.04	8.865	13.565	17.32	17.71
Adur7452_comp0_c0_seq1	12.01	0.92	7.59667	1.3	3.445	4.925	1.085
Adur7516_comp2_c0_seq1	38.5533	5.225	32.7533	5.74	4.76	6.885	9.36
Adur7598_comp0_c0_seq3	78.12	12.69	78.6333	14.835	13.92	3.84	1.735
Adur7647_comp0_c0_seq1	81.3167	70.175	78.8567	68.53	67.72	71.165	54.24
Adur7721_comp0_c0_seq1	45.9433	21.03	46.5967	15.815	12.865	4.015	3.52
Adur7732_comp0_c0_seq1	25.5867	7.5	27.95	5.575	1.71	1.61	1.485
Adur7732_comp1_c1_seq1	14.1133	6.04	11.82	5.05	1.54	0.88	1.9
Adur7732_comp2_c0_seq1	8.73333	3.505	7.61667	2.21	1.105	0.995	0.175
Adur7738_comp0_c0_seq2	7.44667	5.945	6.84	4.09	3.37	3.54	4.53
Adur7803_comp0_c0_seq1	4.54667	0.1	1.98333	0.345	0.035	0.035	0.525
Adur7804_comp0_c0_seq1	5.30667	0.055	3.70667	0.265	0.095	0.045	1.02
Adur7807_comp0_c0_seq1	7.27	3.06	6.05333	1.985	2.21	1.59	1.45
Adur7824_comp0_c0_seq1	24.6067	3.42	23.5433	7.045	5.095	3.675	2.48
Adur7840_comp0_c0_seq1	9.81	0.645	9.17333	4.97	1.53	1.2	0.92
Adur7840_comp0_c0_seq3	5.33333	2.39	3.23667	0.685	2.36	0.8	0.13
Adur7863_comp0_c0_seq1	8.59333	1.53	7.25333	0.76	0.43	0.04	0.33
Adur8017_comp1_c0_seq2	13.9933	8.84	14.33	11.475	6.605	7.685	10.12
Adur8031_comp0_c0_seq1	4.7	0.55	2.79	0.655	0.515	0	0
Adur8036_comp0_c0_seq1	28.2733	17.69	21.6867	15.99	12.78	11.135	8.485
Adur8046_comp0_c0_seq1	7.09	0.385	5.85333	0.145	0.035	0.065	0.07
Adur8093_comp1_c1_seq1	23.7967	1.74	19.5767	1.9	1.765	7.025	2.645
Adur8248_comp0_c0_seq1	103.147	9.16	67.8867	8.685	3.44	1.25	1.015
Adur8263_comp0_c0_seq2	214.767	3.31	180.873	6.535	9.75	18.94	7.46
Adur8263_comp0_c1_seq1	166.48	2.63	97.5167	4.985	8.33	15.39	4.38
Adur8264_comp1_c0_seq1	10.25	1.64	5.45	1.865	1.64	2.87	1
Adur8274_comp1_c0_seq1	67.5033	1.205	74.61	2.84	2.69	0.21	1.695
Adur8306_comp0_c0_seq2	67.5533	5.445	66.4667	9.46	14.795	12.05	18.805
Adur8336_comp0_c0_seq4	21.6233	9.765	23.7767	11.865	4.93	2.96	4.635
Adur8349_comp0_c0_seq1	19.1533	13.37	18.54	10.79	9.285	7.68	6.935
Adur8359_comp1_c0_seq1	12.1833	5.17	12.8833	4.91	2.065	0.415	0.415
Adur8396_comp0_c0_seq1	8.71333	4.435	8.66333	3.855	2.615	2.115	3.7
Adur8441_comp0_c0_seq1	6.97667	0.18	7.04333	0.4	0.21	0.14	0.16
Adur8505_comp0_c0_seq4	19.5967	8.515	20.9067	9.545	7.365	3.115	3.965
Adur8525_comp0_c0_seq1	41.0767	9.44	29.5567	8.645	6.425	5.35	3.755
Adur8526_comp0_c0_seq1	9.48	2.94	7.57667	2.1	0.515	0.22	0.36
Adur8576_comp0_c0_seq1	5.56	0.28	5.55333	0.19	0.185	0.035	0
Adur8582_comp1_c0_seq1	15.2567	4.745	15.1233	4.005	2.78	2.345	1.975
Adur85_comp0_c0_seq1	21.61	0.295	19.11	0.61	0.87	0.08	0.135
Adur8615_comp2_c0_seq1	18.4533	1.075	16.7467	2.14	1.875	1.46	2.66
Adur8615_comp3_c0_seq8	17.46	1.32	11.3567	2.78	1.915	1.655	2.88
Adur8643_comp0_c0_seq1	36.6067	16.52	32.6233	16.4	12.165	13.63	24.215
Adur8648_comp0_c0_seq2	4.26667	1.175	3.88667	1.235	0.645	0.325	0.18
Adur8672_comp0_c0_seq1	5.17667	1.855	4.14333	2.565	2.225	1.39	1.37
Adur8685_comp0_c0_seq1	4.19	0.71	4.27	0.905	0.435	0.505	0.55
Adur8714_comp0_c0_seq1	19.0133	11.01	19.6533	10.53	6.84	4.875	11.72
Adur8786_comp0_c0_seq4	6.72333	1.44	3.52667	2.525	1.245	0.01	2.975
Adur8790_comp0_c0_seq1	32.17	2.545	22.37	2.47	0.505	0.06	0.235
Adur8845_comp0_c0_seq2	27.8067	15.3	29.26	14.54	10.2	10.46	9.17
Adur8888_comp0_c0_seq1	18.1133	3.415	18.1667	2.875	2.78	2.41	2.74
Adur8936_comp0_c0_seq1	22.4067	11.24	20.8	9.84	5.48	4.24	1.45
Adur9005_comp0_c0_seq3	5.69667	2.385	5.94	3.355	3.055	5.06	1.08
Adur9023_comp1_c0_seq2	4.55	0.61	3.08	1.515	1.405	1.02	1.635
Adur9090_comp3_c1_seq1	8.07333	3.255	6.41667	3.58	1.835	1.54	2.01
Adur9090_comp4_c0_seq1	13.9	7.01	11.7233	8.965	5.725	3.87	4.21
Adur9106_comp0_c0_seq10	9.39	2.96	9.33	2.295	2.38	0.92	1.545
Adur9133_comp1_c0_seq7	6.73333	1.19	5.85333	1.375	2.235	0.28	0
Adur9136_comp0_c0_seq1	8.10333	1.795	6.53333	3.155	1.345	2.205	0.235
Adur9139_comp0_c0_seq1	12.0467	4.325	13.1767	5.96	3.875	2.25	2.48
Adur9194_comp0_c0_seq1	13.5433	1.595	8.22667	1.48	0.58	0.07	0
Adur9194_comp1_c0_seq1	18.1067	2.41	14.6867	2.105	0.855	0.08	0.06
Adur9194_comp2_c0_seq1	16.6433	1.41	13.5467	1.64	0.915	0.165	0
Adur9200_comp0_c0_seq1	8.36	0.875	5.90667	1.025	0.51	0	0
Adur9208_comp0_c0_seq1	13.17	4.455	11.75	4.165	1.51	0.805	0.085
Adur9214_comp0_c0_seq1	18.1833	1.76	17.1633	2.09	1.475	0	0.085
Adur9215_comp0_c0_seq14	81.37	3.985	49.2967	3.38	1.6	0.05	0.03
Adur9219_comp0_c0_seq1	15.89	1.14	13.4033	1.865	0.735	0.06	0
Adur9232_comp0_c0_seq1	6.74667	0	1.11	0	0	0	0
Adur9252_comp0_c0_seq1	14.19	0.3	5.06333	0.335	0.255	0.22	0.05
Adur9252_comp2_c0_seq1	7.84	1.305	1.94	1.41	0.65	0.83	1.12
Adur9280_comp0_c0_seq1	5.78	0.085	5.91	0.095	0.08	0	0.06
Adur9281_comp2_c0_seq2	46.7267	27.605	49.2033	28.63	18.27	12.715	13.135
Adur9281_comp2_c1_seq1	22.3267	11.66	21.63	13.97	7.915	5.735	6.625
Adur9295_comp0_c0_seq1	6.52667	1.66	5.87	0.995	0.375	0.3	0.125
Adur9306_comp0_c0_seq1	178.237	5.71	159.173	2.555	0.995	0.15	0.375
Adur9313_comp0_c0_seq2	37.6133	4.62	36.06	5.115	5.275	2.75	2.015
Adur9340_comp1_c0_seq1	31.59	19.175	32.6967	21.41	14.565	11.665	10.405
Adur9342_comp1_c0_seq1	54.49	10.56	38.8433	19.65	16.735	5.355	2.76
Adur9363_comp0_c0_seq2	5.71667	4.175	5.99	3.87	2.915	2.31	3.925
Adur9372_comp0_c0_seq1	11.55	1.9	8.71	1.465	0.49	0.23	0.185
Adur9403_comp0_c0_seq2	4.30667	3.05	3.81333	3.29	3.06	3.395	2.17
Adur9448_comp0_c0_seq3	20.5867	9.795	21.7667	8.595	5.325	5.33	4.47
Adur9450_comp1_c0_seq1	2222.92	165.085	1388.16	155.025	83.35	42.56	17.69
Adur9450_comp2_c1_seq1	1780.85	89.99	1704.26	94.585	58.135	30.77	13.74
Adur9473_comp1_c0_seq1	119.403	0.42	86.3533	0.995	1.335	0.69	14.15
Adur9523_comp2_c0_seq1	4.71333	0.105	4.77667	0.025	0.035	0	0
Adur9572_comp0_c0_seq2	10.89	2.135	9.35667	1.6	2.88	2.525	0.495
Adur9618_comp0_c0_seq1	27.59	9.03	24.31	10.005	7.235	4.555	2.02
Adur9676_comp0_c0_seq1	5.35	1.57	4.62667	1.51	0.825	0.44	0.525
Adur9711_comp0_c0_seq1	189.67	4.31	186.23	9.025	9.51	1.205	1.89
Adur9809_comp0_c0_seq1	11.2433	2.59	10.12	2.49	2.055	1.395	1.645
Adur9827_comp0_c0_seq1	5.08	1.14	4.30667	1.355	0.99	0.835	0.395
Adur9865_comp0_c0_seq19	15.2833	1.745	15.3533	1.79	5.72	13.445	10.375
Adur9869_comp0_c0_seq1	10.5567	7.105	10.2867	7.575	10	9.455	3.745
Adur9886_comp1_c0_seq4	6.89667	0.555	5.42333	0.74	0.39	0.33	0.875
Adur9889_comp3_c0_seq1	8.5	2.74	5.38	2.165	0.48	1.075	0
Adur9889_comp3_c0_seq2	54.8433	16.335	47.4333	13.78	9.095	4.13	5.775
Adur9937_comp0_c0_seq1	12.01	4.68	10.73	6.71	8.805	7.285	4.94
Adur9937_comp2_c0_seq1	13.2433	3.305	13.7333	5.72	8.395	6.31	3.75
Aipa10004_comp0_c0_seq1	41.21	7.23	29.1533	25.92	9.095	12.86	8.51
Aipa10014_comp0_c0_seq1	6.36	0.63	6.63667	0.335	0.425	0.09	0.485
Aipa10015_comp0_c0_seq1	5.01667	0.54	4.96667	0.36	0.275	0.31	0.6
Aipa10018_comp5_c1_seq8	38.69	10.535	32.5367	22.805	16.07	11.475	10.255
Aipa10038_comp0_c0_seq1	20.6	7.19	10.7167	7	3.6	1.3	1.245
Aipa10078_comp0_c0_seq1	4.09667	0.99	4.10333	1.26	0.875	0.71	0.81
Aipa1009_comp0_c0_seq2	8.75667	1.23	4.99	2.45	1.685	1.335	0.455
Aipa1012_comp0_c0_seq8	34.58	0.605	27.4333	1.805	1.445	0.99	0.495
Aipa10137_comp1_c0_seq24	9.51667	2.27	6.09667	1.83	2.005	1.6	2.385
Aipa10178_comp0_c0_seq7	49.4733	10.26	32.8833	8.855	4.275	4.135	8.465
Aipa10185_comp0_c0_seq1	8.05667	0.02	5.38333	0.11	0	0	0
Aipa10233_comp1_c0_seq1	61.8233	0.305	66.6333	0	0.06	0	0.04
Aipa10241_comp0_c0_seq1	9.01333	4.035	5.58333	2.04	1.195	0.92	0.365
Aipa10244_comp0_c0_seq2	15.0867	8.665	13.5567	6.88	4.475	3.49	1.66
Aipa10255_comp4_c0_seq7	7.12667	1.9	7.55333	2.59	1.355	2.105	3.595
Aipa10284_comp2_c0_seq1	4.58333	0.195	4.35667	0.405	0.165	0.08	0.035
Aipa10286_comp0_c0_seq1	18.1767	9.83	9.54333	3.515	1.025	0.405	0.87
Aipa10293_comp0_c0_seq1	176.797	20.105	171.263	32.135	11.24	2.37	5.23
Aipa10300_comp0_c0_seq1	358.673	26.555	392.623	30.18	29.55	5.625	24.255
Aipa10313_comp1_c0_seq1	7.25	3.045	7.77	2.92	2.54	1.855	2.49
Aipa10326_comp2_c0_seq2	727.81	8.56	645.757	11.55	5.5	3.175	20.505
Aipa10379_comp1_c0_seq3	13.5767	9.795	13.3667	9.54	10.05	7.355	6.31
Aipa1038_comp0_c0_seq1	4.13333	0.45	2.70667	0.33	0	0	0
Aipa1038_comp1_c0_seq1	4.86667	0.305	2.85333	0.325	0.17	0.155	0
Aipa10478_comp0_c0_seq1	37.0433	11.79	34.28	9.28	4.97	2.78	5.13
Aipa10565_comp0_c0_seq1	4.17333	2.055	3.99667	1.43	1.555	0.445	0.355
Aipa1060_comp0_c0_seq1	683.937	12.925	703.52	18.015	15.71	10.125	41.66
Aipa10630_comp0_c0_seq1	6.22667	0.085	5.62333	0.05	0	0	0.03
Aipa10671_comp5_c0_seq2	12.11	2.07	9.60667	4.39	3.24	3.525	5.04
Aipa10671_comp5_c0_seq3	23.3733	3.2	19.0667	4.98	3.62	4.7	6.365
Aipa10671_comp5_c0_seq4	4.02667	1.53	2.92667	2.35	1.605	2.16	1.525
Aipa10671_comp5_c0_seq6	6.67667	1.365	3.30667	1.555	1.48	2.315	2.39
Aipa10721_comp1_c0_seq1	9.27667	0.77	6.11667	0.345	0.63	0.115	0
Aipa10749_comp0_c0_seq16	18.21	7.125	18.84	7.4	5.455	4.075	1.11
Aipa10749_comp0_c0_seq18	27.62	11.24	27.4567	12.465	8.17	7.615	0.8
Aipa10756_comp0_c0_seq1	8.03333	3.32	6.86333	2.46	2.23	2.39	0.845
Aipa10775_comp1_c0_seq2	4.42667	0.43	4.4	2.465	0.43	0.045	0
Aipa10887_comp0_c0_seq2	37.4633	0.07	31.6667	0.04	0.125	0.075	0
Aipa10914_comp1_c0_seq1	7.87333	0.01	5.21667	0.06	0	0	0.74
Aipa10916_comp1_c0_seq1	8.53667	0	9.30333	0	0	0	0.055
Aipa10917_comp0_c0_seq1	9.38333	0	7.88	0	0	0	0
Aipa1091_comp0_c0_seq1	8.64333	0.555	9.49	0.63	0.08	0	0.07
Aipa10940_comp4_c0_seq4	41.44	1.165	36.9967	2.835	2.305	0.85	0.56
Aipa10951_comp2_c0_seq1	70.7	39.575	70.9633	34.125	24.745	18.29	18.39
Aipa10982_comp0_c0_seq1	14.1167	0.03	10.6133	0.025	0	0	0
Aipa10984_comp0_c0_seq1	5.88667	0	3.93333	0	0	0	0
Aipa11008_comp0_c0_seq1	6.04	0	3.49333	0	0	0	0
Aipa1101_comp0_c0_seq1	4.04667	0	2.27333	0	0	0	0
Aipa1102_comp1_c0_seq3	6.26667	0	4.34333	0	0	0	0
Aipa1105_comp0_c0_seq1	8.59667	1.915	8.26333	1.995	0.335	0.14	0
Aipa1106_comp0_c0_seq1	8.01333	1.63	5.43	1.715	0.665	0.155	0
Aipa11071_comp0_c1_seq1	7.43	4.04	4.75	3.335	2.33	3.285	2.25
Aipa1109_comp0_c0_seq4	4.41667	1.67	3.94333	1.77	0.58	0.195	0.035
Aipa1110_comp0_c0_seq11	5.54333	0.24	4.29333	0.415	0.025	0.075	1.445
Aipa11120_comp0_c0_seq1	10.83	0.015	3.63667	0.055	0	0	0
Aipa11137_comp0_c0_seq1	18.82	0.33	18.1967	0.155	0.025	0	0
Aipa11200_comp0_c0_seq2	8.95667	4.485	8.51667	5.44	4.45	2.31	1.15
Aipa11211_comp4_c0_seq4	8.86333	0.605	9.58667	2.88	0.17	0.03	0.17
Aipa11215_comp1_c0_seq11	7.7	0.325	8.49333	0.61	0.09	0	0.055
Aipa11215_comp1_c0_seq12	40.4867	0.97	39.6067	2.105	0.295	0.025	0
Aipa1121_comp2_c0_seq1	4.34333	0.25	4.53333	0.775	0.245	0.025	0
Aipa11223_comp0_c0_seq1	5.8	0.03	5.62667	0.46	0	0.02	0.105
Aipa11223_comp0_c1_seq4	4.52	0.09	3.62667	0.545	0.075	0.035	0.265
Aipa11227_comp4_c0_seq1	20.2567	0.44	18.89	2.36	0.155	0	0.315
Aipa11235_comp0_c0_seq1	8.32667	0.145	7.25667	0.375	0	0	0
Aipa11273_comp0_c0_seq1	59.0733	0.04	39.73	0.015	0.015	0	0
Aipa11274_comp1_c0_seq1	5.12333	0.235	5.02667	0.235	0.13	0.04	0.165
Aipa11276_comp0_c0_seq1	8.12667	4.435	8.07	4.62	3.485	2.98	1.94
Aipa11279_comp0_c0_seq1	9.44333	0.165	7.08333	0.185	0.12	0.015	0
Aipa11297_comp6_c1_seq44	5.09667	1.235	4.3	2.965	1.295	1.06	1.015
Aipa11302_comp1_c0_seq2	16.15	0.495	13.04	2.505	2.37	0.38	0.79
Aipa11370_comp0_c0_seq1	52.56	7.29	58.3333	2.02	2.15	0.235	0.235
Aipa11372_comp1_c0_seq4	12.8	0.13	6.18	0.09	0.01	0	0
Aipa11386_comp2_c0_seq1	11.6467	7.545	10.2333	5.95	5.245	7.45	5.095
Aipa11391_comp1_c0_seq2	29.8033	18.595	23.9833	17.425	11.5	8.4	11.125
Aipa11405_comp2_c0_seq3	4.1	1.095	2.89	1.12	0.81	0.235	0.045
Aipa11405_comp3_c0_seq1	7.03	2.12	7.61	2.56	1.41	0.76	0.255
Aipa11405_comp3_c0_seq3	4.92	1.535	4.05	2.045	0.83	0.33	0.05
Aipa11405_comp4_c0_seq1	4.81333	0.71	4.87667	1.165	0.4	0.445	0.465
Aipa11459_comp0_c0_seq2	14.2267	0.865	8.90667	0.705	0.52	0.485	0.44
Aipa11473_comp1_c0_seq1	8.52667	3.69	8.01333	3.365	3.95	2.59	2.775
Aipa11497_comp0_c0_seq1	29.02	3.855	21.23	3.24	1.755	1.635	5.28
Aipa11500_comp0_c0_seq1	28.8967	1.78	17.44	0.765	0.8	0.075	0.445
Aipa11511_comp2_c0_seq5	11.0833	1.78	10.1933	2.775	1.095	0.6	0.23
Aipa11561_comp0_c0_seq1	5.83667	1.41	4.28	2.475	1.125	0.45	0.565
Aipa11582_comp0_c0_seq1	82.9633	10.615	89.0533	8.325	6.7	2.02	7.065
Aipa11600_comp0_c0_seq5	10.0167	4.53	9.23667	3.74	2.76	2.235	2.46
Aipa11670_comp6_c0_seq1	6.58667	3.285	3.92667	4.025	2.075	2.205	2.075
Aipa11744_comp0_c1_seq1	29.51	7.695	32.3133	5.99	3.255	1.56	2.54
Aipa11793_comp0_c0_seq1	34.43	0.67	30.4467	1.38	1.15	0.08	0.98
Aipa11862_comp0_c0_seq1	17.4233	0	18.7967	0	0	0	0
Aipa11900_comp0_c0_seq1	55.0467	7.365	37.2433	7.67	8.265	9.18	4.43
Aipa11950_comp0_c0_seq1	26.3167	5.99	14.8133	4.41	3.08	0.205	0.075
Aipa12034_comp0_c1_seq1	8.88333	3	3.83333	2.83	3.04	3.46	1.69
Aipa12035_comp0_c0_seq1	18.1167	2.11	9.83333	2.08	2.685	3.005	1.355
Aipa12065_comp0_c0_seq1	42.12	5.075	43.7133	7.935	3.755	1.99	3.275
Aipa1207_comp0_c0_seq1	22.89	0.365	9.72667	7.1	0.66	0.105	0.185
Aipa12081_comp0_c1_seq1	11.6367	4.925	8.41333	3.36	2.47	2.68	2.66
Aipa1210_comp0_c0_seq1	1343.02	2.57	1093.73	0.995	0.11	0.02	0.105
Aipa1217_comp0_c0_seq1	204.14	2.445	102.883	11.095	23.59	8.585	45.345
Aipa12248_comp5_c0_seq8	35.1267	8.45	20.5667	3.86	0.29	0.02	0
Aipa1227_comp0_c0_seq1	438.507	0.265	352.833	0.13	0	0.205	0
Aipa12290_comp0_c0_seq1	37.2467	16.61	37.67	14.75	11.345	8.59	4.87
Aipa12298_comp5_c0_seq26	25.39	7.605	20.5433	8.82	3.295	1.935	1.22
Aipa12344_comp0_c0_seq1	6.73667	1.94	5.08333	2.685	1.695	0.915	1.56
Aipa12344_comp0_c0_seq6	7.00333	2.41	2.84667	2.49	1.915	0.98	0.235
Aipa12355_comp0_c0_seq1	6.64	2.04	7.39333	1.51	0.55	0.245	0.325
Aipa12359_comp0_c0_seq1	27.2667	3.255	17.5167	1.955	0.835	0.205	0
Aipa12359_comp0_c0_seq2	60.42	5.62	50.05	3.75	1.285	0.31	0
Aipa1250_comp0_c0_seq1	14.6367	2.205	12.7033	2.07	1.05	0.43	0.475
Aipa1252_comp0_c0_seq1	23.8033	2.63	24.53	5.695	1.685	0.275	0.13
Aipa1253_comp1_c0_seq2	14.4033	0.175	13.92	0.315	0.13	0.14	0.97
Aipa12716_comp1_c0_seq8	111.78	14.42	115.047	16.52	16.265	15.58	20.1
Aipa12757_comp1_c0_seq2	10.1533	0.085	8.59333	0.385	0.565	0.545	1.25
Aipa12779_comp1_c0_seq1	5.27	2.365	4.07	2.335	1.62	1.575	0.915
Aipa12784_comp1_c0_seq1	5.95667	4.62	6.11333	4.67	4.82	4.43	3.86
Aipa12792_comp0_c0_seq1	198.653	0.065	173.203	0.265	0	0	2.415
Aipa12830_comp1_c0_seq1	21.5367	4.855	14.26	3.535	1.26	0.24	0.175
Aipa12905_comp0_c0_seq1	99.9733	45.765	74.0833	50.945	42.915	46.985	70.895
Aipa12954_comp0_c0_seq1	108.49	7.745	105.923	6.545	8	4.575	4.445
Aipa13014_comp0_c0_seq2	8.47333	0.715	8.86	0.48	1.135	0	0.08
Aipa13028_comp0_c0_seq1	5.46667	0.75	3.46333	0.855	0.62	0.605	0.62
Aipa1322_comp0_c0_seq1	12.9767	0.18	5.66667	0.13	0.145	0	0
Aipa1326_comp1_c0_seq1	19.9933	13.42	15.17	9.27	5.165	4.935	7.75
Aipa13281_comp0_c0_seq1	153.853	11.53	163.01	13.395	17.18	6.3	5.55
Aipa13287_comp0_c0_seq1	22.11	6.175	9.58667	6.275	4.205	2.665	2.015
Aipa13295_comp0_c0_seq1	9.37667	4.1	5.98333	2.01	0.94	0.685	2.135
Aipa13388_comp0_c0_seq1	50.1867	21.51	50.98	16.595	5.365	2.05	5.445
Aipa1339_comp0_c0_seq1	11.29	0.51	7.27	0.48	0.22	0.115	0.1
Aipa13434_comp0_c0_seq6	14.66	2.2	12.7133	2.51	1.225	0.19	0.37
Aipa13463_comp0_c0_seq1	6.78667	0.35	6.35667	0.63	0.225	0.265	1.34
Aipa1346_comp1_c0_seq1	9.39667	1.885	8.74	1.02	1.235	1.105	1.455
Aipa13508_comp1_c0_seq1	148.683	91.025	141.6	83.69	58.475	50.125	101.1
Aipa13608_comp0_c0_seq1	5.71	3.265	3.97667	3.97	3.095	1.925	2.895
Aipa13653_comp0_c0_seq1	54.36	2.225	52.9133	1.415	0.215	0	0
Aipa1372_comp0_c0_seq1	37.3267	0.165	36.8867	0.125	0.08	0.06	0
Aipa13744_comp0_c0_seq7	11.22	3.18	11.6267	2.695	2.21	1.36	1.535
Aipa13772_comp2_c0_seq9	16.08	4.105	10.1767	2.625	1.19	0.93	2.205
Aipa1378_comp0_c0_seq1	11.7867	8.265	10.3667	8.165	4.96	4.705	7.09
Aipa13863_comp0_c0_seq1	28.2767	11.555	26.2767	11.445	9.67	5.23	10.06
Aipa13912_comp0_c0_seq2	4.25667	0.95	4.09333	0.645	0.37	0.455	0.335
Aipa13966_comp1_c0_seq27	10.7433	4.58	11.2533	9.035	3.605	2.46	4.265
Aipa13968_comp1_c0_seq1	19.9367	9.05	18.68	9.67	8.815	6.735	4.745
Aipa14005_comp1_c0_seq3	10.7233	2.465	7.22667	3.245	4.48	5.66	5.725
Aipa14012_comp1_c0_seq1	17.42	8.565	13.3333	6.705	5.7	4.475	8.8
Aipa14018_comp0_c0_seq1	10.2567	3.47	5.84	4.33	1.09	0.575	0.675
Aipa14028_comp1_c0_seq1	7.60667	3.525	6.3	4.03	2.86	2.07	2.325
Aipa14035_comp3_c0_seq1	20.4233	6.45	21.2933	7.91	7.05	5.855	7.785
Aipa14042_comp0_c0_seq1	11.2033	7.085	11.06	7.62	7.68	6.365	7.56
Aipa14050_comp0_c0_seq1	5.57333	1.245	3.28667	1.25	2.06	1.205	2.705
Aipa14050_comp0_c1_seq1	5.69333	0.93	1.96	1.515	2.485	1.335	1.005
Aipa14073_comp0_c0_seq4	15.91	4.095	12.8267	4.7	4.315	4.1	6.445
Aipa14075_comp2_c0_seq2	38.3167	8.135	28.4267	7.14	3.545	2.035	1.645
Aipa14089_comp0_c0_seq1	12.57	7.405	7.30667	5.87	6.09	5.02	3.965
Aipa14089_comp1_c0_seq1	12.3233	9.965	10.87	11.175	10.305	9.575	9.91
Aipa14098_comp0_c0_seq1	27.9533	6.775	27.0633	9.34	6.68	7.14	7.4
Aipa14117_comp0_c0_seq2	10.0867	3.31	6.58333	3.475	1.95	0.75	0.2
Aipa14161_comp0_c0_seq11	13.1767	5.335	14.2567	4.705	2.075	0.89	0.88
Aipa14170_comp0_c0_seq1	48.02	18.005	45.44	19.905	11.41	7.72	10.795
Aipa14187_comp0_c0_seq1	4.81	1.325	4.48667	0.95	0.435	0.33	0.045
Aipa1418_comp3_c0_seq1	15.5933	1.495	15.0133	1.83	0.92	0.03	0.015
Aipa14197_comp0_c0_seq1	5.14667	2.59	3.42	1.37	0.525	0.195	0.01
Aipa14197_comp0_c1_seq1	10.7667	4.005	9.29333	2.775	1.155	0.51	0.47
Aipa14199_comp1_c0_seq1	12.5533	2.15	12.8633	1.885	2.375	2.195	2.005
Aipa14205_comp7_c1_seq27	5.38	0.545	3.12667	0.835	0.755	1.125	1.22
Aipa14210_comp0_c0_seq1	49.9867	13.83	52.5067	17.13	16.195	8.8	3.51
Aipa14228_comp0_c0_seq1	5.32333	1.165	3.90667	0.64	0.515	0.03	0.03
Aipa14229_comp0_c0_seq1	4.96667	0.06	0.616667	0.05	0.105	0	0.18
Aipa14270_comp0_c0_seq2	30.5767	16.52	30.07	15.815	11.06	7.53	4.375
Aipa14319_comp0_c0_seq3	196.897	6.085	140.753	5.805	6.18	3.13	2.07
Aipa14338_comp9_c0_seq2	4.75333	1.61	4.46333	1.295	0.895	0.52	0.75
Aipa14339_comp1_c0_seq1	5.99	1.37	6.12	1.18	0.485	0.605	0.5
Aipa14340_comp0_c0_seq2	4.68667	2.4	2.95	1.835	1.21	1.805	1.21
Aipa14351_comp0_c0_seq1	5.55	0.13	4.29333	0.185	0.035	0.055	0.29
Aipa14351_comp1_c0_seq1	4.47333	0.29	4.24	0.16	0.025	0.02	0.28
Aipa14407_comp1_c0_seq1	27.4833	9.67	24.5367	7.835	7.495	5.945	2.045
Aipa14418_comp0_c0_seq2	10.18	5.11	7.36	5.17	3.2	2.61	3.51
Aipa1442_comp0_c0_seq1	11.0367	1.04	10.4733	3.24	2.28	2.31	2.745
Aipa1443_comp0_c0_seq1	6.84333	0.8	4.76333	2.96	2.21	1.44	2.585
Aipa14450_comp0_c0_seq1	11.6033	8.14	11.0167	9.295	6.99	8.33	5.195
Aipa14497_comp0_c0_seq1	31.03	10.055	25.3333	3.685	0.85	0.17	0.125
Aipa14507_comp0_c0_seq2	4.3	1.655	3.00667	1.44	1.045	0.44	0.255
Aipa14548_comp1_c0_seq1	4.01	0.205	4.07667	1.035	0.305	0.065	0.05
Aipa1454_comp0_c0_seq3	7.32333	4.23	7.09333	3.985	2.7	2.215	2.365
Aipa14550_comp0_c0_seq1	4.55333	0.38	3.21	1.37	0.18	0.085	0
Aipa14668_comp0_c0_seq3	6.84	4.08	6.65667	3.395	1.905	1.555	1.545
Aipa14875_comp0_c0_seq2	179.9	18.09	132.797	23.435	10.48	3.055	1.705
Aipa14898_comp1_c0_seq1	20.19	14.265	17.4133	18.76	19	15.515	13.61
Aipa14937_comp1_c0_seq1	33.0833	11.04	32.4967	11.53	8.14	7.285	2.86
Aipa15028_comp1_c0_seq1	56.8067	4.265	47.85	3.195	1.305	1.125	1.33
Aipa15043_comp2_c0_seq2	59.5267	24.96	58.4567	27.035	18.18	14.45	15.2
Aipa15150_comp0_c0_seq1	12.4167	2.365	10.2833	1.515	0.8	0.51	0.765
Aipa1515_comp0_c0_seq1	44.84	0.1	31.9533	0.48	0.245	0.03	0.09
Aipa1516_comp0_c0_seq1	49.0633	0	30.33	0.035	0	0	0
Aipa15177_comp1_c0_seq2	16.3633	6.16	12.2	6.225	5.39	6.925	6.78
Aipa15201_comp1_c0_seq1	39.9567	18.08	40.2533	12.335	7.155	4.82	4.305
Aipa15203_comp0_c0_seq3	18.5633	8.605	19.9533	6.315	2.275	2.485	2.37
Aipa15204_comp3_c0_seq1	74.05	16.375	78	17.1	9.805	7.3	4.92
Aipa15212_comp0_c0_seq1	40.63	7.625	41.6633	9.845	4.585	4.43	2.215
Aipa15225_comp1_c0_seq1	21.6633	2.405	20.2567	3.825	2.255	1.965	2.8
Aipa15268_comp0_c0_seq1	9.61	0.825	6.65333	0.855	0.82	0.33	1.095
Aipa15287_comp0_c0_seq1	5.16667	0.04	3.47667	0	0	0	0.025
Aipa15291_comp1_c0_seq1	77.8533	13.83	77.39	15.08	17.555	17.92	21.925
Aipa1529_comp0_c0_seq3	5.53667	3.755	5.60333	3.01	1.935	1.76	2.345
Aipa15351_comp0_c0_seq2	22.1567	8.725	17.8467	8.8	6.76	9.235	7.87
Aipa15379_comp0_c0_seq1	101.863	17.945	52.8933	17.415	9.09	0.15	0.22
Aipa15380_comp1_c0_seq2	4.08	1.645	2.27333	1.425	0.55	0.33	0
Aipa15474_comp2_c0_seq8	16.6667	7.065	16.0933	7.985	4.71	2.86	3.515
Aipa15479_comp0_c0_seq1	28.0267	1.405	23.5867	1.97	2.59	1.12	5.74
Aipa15481_comp0_c0_seq4	5.48333	0.495	3.42667	0.515	0.6	0.375	1.525
Aipa15484_comp0_c0_seq1	24.7833	2.515	23.34	2.05	3.72	6.71	4.985
Aipa15686_comp0_c0_seq1	34.22	10.54	29.7	5.695	4.305	6.445	3.755
Aipa15688_comp0_c0_seq1	11.73	1.035	12.05	3.01	3.545	1.72	1.19
Aipa15708_comp2_c0_seq2	42.55	14.605	42.8933	14.005	10.205	7.715	5.425
Aipa15808_comp1_c0_seq1	1213.33	156.86	1235.51	141.045	126.575	42.985	112.605
Aipa15825_comp1_c0_seq1	6.06333	2.84	6.07333	4.23	4.495	3.755	3.035
Aipa15900_comp0_c0_seq1	25.3733	2.005	26.6533	4.295	2.79	1.56	4.295
Aipa1604_comp0_c1_seq1	49.9667	1.05	51.0867	1.845	1.285	0.62	0.97
Aipa16097_comp0_c0_seq1	13.1133	2.065	10.5867	1.85	0.97	0.42	0.725
Aipa16099_comp0_c0_seq1	5.29	2.425	4.2	1.895	1.025	1.045	0.79
Aipa16124_comp1_c0_seq15	23.7667	5.92	22.6	6.215	5.21	2.585	6.98
Aipa16208_comp3_c0_seq1	73.0667	6.345	77.16	11.22	12.175	6.53	3.535
Aipa16256_comp0_c0_seq2	26.52	10.82	14.3267	14.56	12.485	8.605	10.755
Aipa16283_comp0_c0_seq4	28.32	0.705	28.8633	2.37	0.425	0.4	2.42
Aipa16303_comp0_c0_seq2	9.64	4.925	9.92	7.11	5.725	4.38	2.75
Aipa16327_comp0_c0_seq1	53.7933	12.015	57.86	13.195	6.13	4.455	6.9
Aipa16332_comp0_c0_seq1	11.9667	0.915	11.1833	1.2	2.885	2.315	1.34
Aipa16334_comp1_c0_seq1	7.46	4.855	7.58667	5.9	5.485	4.885	4.8
Aipa16369_comp1_c0_seq1	9.25667	0.485	9.14667	0.53	0.61	0	0
Aipa16369_comp1_c0_seq10	77.6867	1.775	35.4467	6.755	7.425	0.2	0
Aipa16371_comp0_c0_seq1	281.233	66.62	264.737	53.94	19.835	6.735	2.195
Aipa16424_comp0_c0_seq2	5.5	3.06	4.40333	2.315	1.745	1.765	1.81
Aipa16450_comp2_c0_seq1	6.76	2.62	3.91	2.835	2.045	1.01	0.825
Aipa16493_comp0_c0_seq11	5.63333	0.625	3.22667	0.87	1.48	0.355	0.28
Aipa16512_comp0_c0_seq1	142.33	82.775	142.04	54.83	57.62	36.74	12.28
Aipa16536_comp1_c0_seq2	6.56667	3.495	5.57	3.795	2.195	3.43	4.62
Aipa16606_comp0_c1_seq1	15.1233	8.14	14.87	9.09	7.625	6.87	4.185
Aipa16642_comp0_c0_seq4	18.93	4.385	13.1367	3.69	2.015	1.78	1.785
Aipa16700_comp1_c0_seq4	6.88667	3.865	6.22667	3.42	0.96	1.405	1.675
Aipa16727_comp0_c0_seq2	119.7	27.95	91.51	27.34	26.07	9.75	8.78
Aipa16747_comp0_c0_seq2	27.8633	0.215	20.3733	0.47	0.195	0.01	0.63
Aipa16761_comp0_c0_seq1	6.11	3.075	5.02333	2.495	3.345	3.625	2.38
Aipa16764_comp0_c0_seq2	4.88	3.425	4.95333	3.265	3.955	4.415	2.84
Aipa16785_comp0_c1_seq1	21.1633	8.435	15.5267	7.565	3.37	1.46	0.59
Aipa16796_comp0_c0_seq1	257.317	0	103.787	0	0	0.05	1.36
Aipa16808_comp0_c0_seq1	32.6767	5.665	30.45	4.27	3.535	3.32	2.52
Aipa16810_comp0_c0_seq4	9.1	4.165	8.61	5.49	6.19	5.835	4.355
Aipa16818_comp0_c0_seq1	18.6133	8.7	18.39	9.615	7.395	4.975	4.435
Aipa16856_comp0_c0_seq1	5.36333	0.475	4.06333	0.66	0.09	0.04	0.835
Aipa16861_comp0_c0_seq1	87.2967	4.89	89.0467	4.77	1.645	0.38	0.21
Aipa16893_comp0_c0_seq1	6.69	0.71	6.97	1.625	0.8	0.64	1.315
Aipa16998_comp0_c0_seq1	23.5067	7.02	19.3	4.2	0.965	0.735	1.01
Aipa17054_comp0_c0_seq2	11.5667	7.885	11.8433	8.205	6.595	7.095	6.425
Aipa17066_comp0_c0_seq1	8.43	1.43	7.85333	3.695	7.03	4.095	0.86
Aipa17075_comp0_c0_seq1	25.97	1.915	27.8933	3.265	1.595	0.745	1.765
Aipa17148_comp0_c0_seq1	8.64667	4.985	6.38	3.8	3.865	2.725	2.81
Aipa17158_comp1_c0_seq2	27.04	0.22	28.7767	0.135	0.64	0.49	0.35
Aipa17193_comp0_c0_seq1	207.877	23.935	195.437	23.73	21.12	16.625	13.04
Aipa1720_comp0_c0_seq1	9.03	0.945	4.46667	0.49	0.185	0.17	0.085
Aipa17270_comp0_c0_seq1	32.5367	0.02	25.5567	0.04	0.015	0	0.5
Aipa17284_comp0_c0_seq1	13.5267	6.25	12.54	8.665	10.42	9.35	5.035
Aipa17298_comp0_c0_seq2	56.8	23.61	49.4667	25.285	21.265	16.33	17.85
Aipa17323_comp0_c0_seq1	12.2533	0	12.2333	0	0	0	0
Aipa17332_comp0_c0_seq1	33.94	0.5	30.2633	0.955	0.52	0.1	0
Aipa17354_comp0_c0_seq1	43.0833	15.185	34.0267	8.995	2.285	0.48	0.105
Aipa17559_comp0_c0_seq2	28.4467	0.53	25.7133	0.765	0.275	0.055	0.23
Aipa17672_comp0_c0_seq1	12.2567	3.77	5.33333	4.88	2.085	0.375	0.09
Aipa17694_comp0_c0_seq1	15.9267	7.8	13.0533	9.915	9.605	7.8	4.03
Aipa17754_comp0_c0_seq2	6.11333	2.215	4.64	1.375	0.425	0.075	0
Aipa17779_comp1_c0_seq1	11.27	3.41	12.39	2.705	2.41	1.65	1.185
Aipa17932_comp1_c0_seq2	4.99	2.945	5.11667	2.325	1.065	0.485	1.125
Aipa17936_comp0_c0_seq1	8.64	5.045	5.65333	5.845	4.945	4.4	3.065
Aipa18035_comp0_c0_seq4	29.3167	8.385	22.5867	6.775	3.225	1.03	0.435
Aipa18057_comp0_c0_seq1	7.66333	1.72	7.82	2.89	0.71	1.03	1.135
Aipa18059_comp0_c0_seq1	6.90667	1.86	5.87	2.28	0.815	1.375	1.875
Aipa18062_comp0_c0_seq1	4.99667	2.425	3.31	2.43	0.925	1.38	1.46
Aipa18066_comp0_c0_seq3	12.4867	1.985	13.31	2.635	1.5	0.87	0.925
Aipa18082_comp4_c0_seq6	25.2633	2.785	22.5567	5.98	1.185	0.98	0.57
Aipa18082_comp7_c0_seq7	14.14	2.52	10.4667	4.755	1.275	0.825	0.635
Aipa18096_comp3_c0_seq1	4.02667	0.925	3.47333	1.045	1.02	1.195	1.065
Aipa18102_comp2_c0_seq1	7.86333	0.84	7.77667	1.42	0.905	0.315	0.25
Aipa18105_comp0_c0_seq1	226.537	13.275	245.833	15.955	19.78	8.775	7.685
Aipa18261_comp0_c0_seq1	9.8	2.985	8.41667	2.305	0.79	0.19	0.315
Aipa18352_comp0_c0_seq1	87.3167	16.155	86.6967	20.52	17.75	4.93	2.185
Aipa18378_comp0_c0_seq1	6.31333	0.025	4.92	0.02	0	0	0
Aipa18381_comp0_c0_seq1	12.17	4.585	7.86333	8.015	7.015	5.38	2.73
Aipa18387_comp0_c0_seq1	4.70667	0.04	0.996667	0	0	0	0
Aipa18389_comp1_c0_seq2	16.23	0	16.0367	0.035	0	0	1
Aipa18393_comp0_c0_seq2	11.96	4.885	11.76	5.32	3.345	2.075	2.38
Aipa18398_comp2_c0_seq28	12.6367	1.58	11.5667	1.565	1.66	1.04	0.235
Aipa18412_comp0_c0_seq1	30.0667	0.205	22.1333	0.13	0	0.015	0
Aipa18413_comp0_c0_seq1	16.5967	0	9.38333	0	0.075	0	0
Aipa18539_comp1_c0_seq2	7.20667	2.32	6.53	3.34	1.875	1.835	4.265
Aipa18567_comp1_c0_seq1	83.67	0.835	39.6133	0.815	0.175	0.07	0
Aipa18661_comp1_c0_seq1	9.8	7.575	9.90667	3.38	2.275	2.72	6.23
Aipa18671_comp0_c0_seq1	4.57	0.72	4.11	1.39	3.4	4.055	0.63
Aipa1867_comp3_c0_seq1	4.29333	1.65	2.21333	2.21	1.115	0.3	0.43
Aipa18714_comp0_c0_seq1	41.83	0	31.9433	0	0	0	0
Aipa18724_comp0_c0_seq1	7.01	0	5.69	0	0	0	0
Aipa18725_comp0_c0_seq1	13.23	2.72	9.43	3.75	2.965	1.085	0.585
Aipa18726_comp1_c0_seq1	10.15	3.915	5.93667	4.54	3.2	1.67	0.36
Aipa18728_comp0_c0_seq1	22.0067	4.745	16.6067	5.98	4.4	1.865	0.295
Aipa18729_comp0_c0_seq1	16.8033	3.43	15.6133	3.675	2.76	1.09	0.14
Aipa18732_comp0_c0_seq1	6.43333	1.795	5.50667	2.445	1.505	0.815	0
Aipa18737_comp0_c0_seq1	10.1233	0.14	5.25667	0.075	0	0	0.095
Aipa18777_comp0_c0_seq2	11.06	8.615	10.6167	9.325	6.935	7.67	6.96
Aipa18780_comp0_c0_seq1	5.73667	2.14	4.39667	1.96	1.035	0.785	0.605
Aipa18784_comp0_c0_seq1	213.06	0.095	154.897	0.05	0.02	0	0
Aipa18801_comp1_c0_seq2	31.2167	0.185	19.3033	0.09	0	0	0
Aipa18801_comp1_c0_seq4	34.7733	0.515	32.67	0.465	0.265	0	0.185
Aipa18803_comp0_c0_seq10	5.95	2.27	4.06333	3.115	2.385	4.135	3.135
Aipa18803_comp0_c0_seq2	13.43	6.99	13.4633	9.085	8.16	12.285	11.39
Aipa18823_comp0_c0_seq1	13.6467	0.17	12.8567	0.06	0.045	0	0.04
Aipa1884_comp0_c0_seq1	70.4667	0.375	62.7233	0.63	0.395	0.375	1.28
Aipa1884_comp1_c0_seq1	29.13	0.25	26.63	0.205	0	0.315	1.265
Aipa18872_comp1_c0_seq10	8.46333	0.11	5.30667	0.285	0.035	0.02	0.085
Aipa18872_comp1_c0_seq8	7.34333	0.11	5.06	0.09	0.04	0	0.295
Aipa18873_comp0_c0_seq1	5.86	2.175	3.12333	2.15	0.865	0.24	0.01
Aipa18877_comp0_c0_seq4	17.4067	1.385	12.5067	1.35	0.335	0.085	0.01
Aipa18904_comp0_c0_seq17	17.1433	9.175	14.4967	9.655	5.5	4.355	6.73
Aipa18911_comp0_c0_seq1	1319.77	705.64	1332.4	544.835	541.895	478.325	27.75
Aipa18928_comp0_c0_seq20	27.0567	11.54	27.7933	12.815	15.125	17.295	18.425
Aipa18948_comp0_c1_seq1	54.7167	0.615	47.7633	0.52	0.26	0.15	0
Aipa18948_comp1_c0_seq3	35.1	0.26	20.7733	0.04	0.1	0.07	0
Aipa18948_comp2_c0_seq1	20.0167	0	9.21667	0	0.045	0	0
Aipa18952_comp1_c0_seq3	14.9467	4.65	13.3567	3.715	3.08	2.125	1.35
Aipa19011_comp1_c0_seq1	15.4533	3.485	16.4933	2.725	1.385	0.725	1.94
Aipa19012_comp0_c0_seq1	27.1467	15.39	29.0133	10.595	8.39	3.65	4.06
Aipa19109_comp0_c0_seq1	9.94	2.12	5.8	1.595	0.265	0.02	0
Aipa19146_comp1_c0_seq1	8.19667	1.59	7.58	3.465	1.725	0.875	0.63
Aipa19217_comp0_c0_seq13	5.36	0.85	5.38333	0.805	0.51	0.145	0.185
Aipa19221_comp1_c0_seq4	4.9	0.09	4.62	0.205	0.035	0.03	0
Aipa19221_comp1_c1_seq3	9.33667	0.29	8.27333	0.525	0.1	0.045	0
Aipa19341_comp0_c0_seq1	4.57333	0.505	1.38333	0.57	0.23	0.345	0.29
Aipa19405_comp0_c0_seq2	6.99333	0.82	7.70333	1.295	0.865	0.28	0.09
Aipa19482_comp0_c0_seq1	5.27333	0.305	3.87333	1.59	1.63	1.96	0.35
Aipa19488_comp2_c0_seq1	4.43333	0.255	4.66667	0.405	0.27	0.195	0.875
Aipa19503_comp0_c0_seq2	17.8167	12.82	17.8567	13.065	10.48	8.935	12.735
Aipa19506_comp0_c0_seq1	62.8933	4.375	66.3567	3.235	7.77	2.1	0.685
Aipa19639_comp0_c0_seq1	9.29667	0.345	5.86	0.27	0.35	0.14	0.695
Aipa19673_comp0_c0_seq1	13.6933	0.295	6.87667	0.21	0	0	0
Aipa19675_comp0_c0_seq3	5.36667	0.6	4.78333	0.845	0.525	0.34	0.18
Aipa19682_comp0_c0_seq6	53.2933	30.935	35.9633	11.155	10.77	3.925	8.89
Aipa19732_comp0_c0_seq1	24.9567	4.875	20.2967	4.28	1.465	0.43	0.385
Aipa19793_comp0_c0_seq1	9.39	3.08	7.58333	2.775	1.05	1.315	2.14
Aipa19821_comp0_c0_seq1	9.53667	3.14	8.65	2.76	1.89	1.325	1.83
Aipa19858_comp0_c0_seq1	6.62667	0	5.00333	0.055	0.02	0	0
Aipa19895_comp0_c0_seq1	4.89667	0.58	5.12667	0.395	0.025	0	0.04
Aipa20005_comp0_c0_seq2	36.74	10.35	32.1167	11.04	9.455	4.315	15.355
Aipa20034_comp2_c0_seq14	8.78333	4.33	8.95667	5.625	5.985	6.56	4.59
Aipa20047_comp0_c0_seq4	7.47667	3.445	6.27	3.9	2.27	1.11	2.26
Aipa20429_comp0_c0_seq1	21.7833	5.63	18.8433	6.535	3.96	4.6	4.28
Aipa20436_comp0_c0_seq2	8.42667	1.875	6.61667	1.175	1.755	0.165	0.385
Aipa2043_comp1_c0_seq3	8.71333	1.725	7.08333	1.95	1.52	0.515	1.1
Aipa20445_comp2_c0_seq1	13.3833	2.84	9.86333	6.185	4.08	4.07	7.465
Aipa20455_comp0_c0_seq10	5.54	4.01	4.45	3.745	4.12	4.955	2.83
Aipa20457_comp0_c0_seq2	9.45	6.17	7.24667	5.68	4.44	4.405	3.925
Aipa20521_comp2_c0_seq2	5.13333	1.6	4.98	1.445	0.925	1.025	1.295
Aipa20552_comp0_c0_seq3	6.69	3.52	5.99667	3.31	2.605	1.475	3.015
Aipa20584_comp0_c0_seq1	4.79	0.065	4.89667	0.22	0.275	0.14	0
Aipa20601_comp0_c0_seq1	5.43667	0.125	4.40333	0.18	0.065	0.06	0.17
Aipa20640_comp0_c0_seq8	4.29	1.7	3.83333	1.86	2.08	1.035	0.17
Aipa2066_comp0_c0_seq1	41.0567	4.05	38.0267	3.075	2.495	1.225	1.165
Aipa20699_comp0_c0_seq9	22.38	9.215	24.29	8.84	2.78	1.5	2.21
Aipa20722_comp0_c0_seq4	8.90667	1.555	6.24	1.68	1.865	1.965	1.745
Aipa20739_comp0_c0_seq2	51.65	8.705	43.8233	7.32	2.235	0.45	0.5
Aipa20829_comp0_c0_seq2	35.1733	0.09	28.9033	0.13	0.16	0.215	0.52
Aipa20839_comp2_c0_seq2	14.02	8.94	14.74	8.465	5.89	4.945	6.21
Aipa20868_comp0_c0_seq1	28.81	0.045	21.5333	0.125	0.1	0.11	0.025
Aipa21056_comp0_c0_seq1	6.74667	0	3.84667	0.055	0.025	0	0
Aipa21080_comp1_c1_seq1	47.9567	28.97	43.4467	27.465	17.38	14.705	18.03
Aipa21100_comp0_c0_seq2	11.0133	4.155	10.8367	4.21	2.11	1.705	2.03
Aipa21103_comp1_c0_seq1	11.8	0.445	6.7	1.155	0.185	0.025	0.04
Aipa21177_comp0_c0_seq1	15.8067	5.735	10.66	6.155	4.46	4.255	5.07
Aipa2121_comp0_c0_seq2	13.43	2.64	14.6933	3.79	2.965	1.945	2.355
Aipa2139_comp0_c0_seq1	13.56	4.475	10.7867	1.535	0.42	0.025	1.265
Aipa21446_comp1_c0_seq2	11.13	4.095	11.7167	4.885	4.295	3.335	3
Aipa2148_comp0_c0_seq1	19.0167	6.56	16.2567	7.915	4.91	3.025	1.91
Aipa21549_comp1_c0_seq2	38.67	6.475	39.38	6.11	7.205	3.17	1.24
Aipa21581_comp0_c0_seq1	9.93333	3.21	9.88	3.39	2.44	1.7	2.19
Aipa21594_comp2_c0_seq1	349.057	32.745	302.293	29.65	8.91	0.72	4.105
Aipa2160_comp0_c0_seq1	154.677	11.27	84.4833	4.855	1.205	0.04	0.045
Aipa21615_comp0_c0_seq1	74.5067	25.8	61.7467	29.63	57.705	29.005	9.6
Aipa21620_comp0_c0_seq5	9.12333	2.675	9.57	3.28	3.34	2.73	3.4
Aipa21634_comp0_c0_seq2	12.2233	5.24	13.2433	5.08	4.075	2.295	5.01
Aipa21651_comp1_c0_seq5	9.30667	3.51	8.69	3.455	2.23	2.015	3.37
Aipa216_comp1_c0_seq1	10.9567	0.3	10.7533	2.25	0.425	0	0.06
Aipa2189_comp0_c0_seq1	8.14	1.585	7.29333	2.1	1.84	0.46	0.35
Aipa2189_comp0_c0_seq3	4.81667	0.38	4.69333	1.43	0.24	0.13	0.67
Aipa2197_comp1_c0_seq1	82.5567	36.55	78.9733	50.06	46.67	43.81	46.715
Aipa22112_comp2_c0_seq1	4.87333	1.865	3.54333	1.165	1.025	0.475	1.04
Aipa22127_comp0_c0_seq1	4.54333	0	4.82667	0.08	0.17	0.39	0.375
Aipa22128_comp0_c0_seq1	6.29333	3.135	6.76	2.96	2.44	1.815	1.225
Aipa22133_comp0_c0_seq4	55.4233	1.43	60.4433	2.59	2.515	0.875	1.025
Aipa22138_comp0_c0_seq1	8.13	5.195	5.79667	4.105	3.575	3.04	2.35
Aipa22144_comp1_c0_seq1	7.16	0.795	5.60667	1.425	0.54	0.3	0.255
Aipa22197_comp7_c0_seq2	10.66	1.11	8.49	2.04	0.87	0.335	0.185
Aipa22203_comp0_c0_seq1	29.4867	13.965	22.83	10.225	3.685	1.85	2.165
Aipa22236_comp0_c0_seq1	4.10667	1.97	2.03667	1.59	1.05	0.94	0.365
Aipa22266_comp0_c0_seq4	4.63	1.78	4.47667	1.605	0.615	0.43	0.155
Aipa22287_comp0_c0_seq1	4.86	0.335	3.28	0.42	0.02	0.07	0
Aipa22297_comp0_c0_seq2	36.38	28.4	32.3867	27.52	20.795	19.405	26.155
Aipa22298_comp0_c0_seq3	71.9033	48.755	70.1467	46.02	32.81	21.28	45.04
Aipa22307_comp0_c0_seq1	27.4467	15.53	26.34	14.445	13.565	9.995	9.635
Aipa22343_comp0_c0_seq1	4.40667	0.075	3.78	0.11	0.04	0	0.045
Aipa22372_comp0_c0_seq2	5.59667	1.065	5.05	1.53	1.075	0.19	0.07
Aipa22380_comp4_c0_seq1	4.40667	0.965	4.19333	0.755	0.36	0.4	0.325
Aipa22461_comp0_c0_seq2	44.7033	3.68	39.4633	8.785	2.645	1.64	2.505
Aipa2247_comp0_c0_seq1	20.0167	6.125	21.2333	8.075	5.375	3.045	2.49
Aipa22484_comp1_c0_seq1	30.36	8.125	26.04	7.255	5.295	4.37	2.925
Aipa22567_comp1_c0_seq11	25.7433	1.065	21.0733	1.21	1.145	0.515	5.57
[truncated: 1,945 more rows]

## Sheet: SN-II GO
sample	population	p-value	p-adjusted	GO
263	3441	8.18559e-22	9.56433e-22	sequence-specific DNA binding transcription factor activity
41	217	7.56066e-17	8.83389e-17	oxylipin biosynthetic process
31	133	4.99861e-16	5.84022e-16	linoleate 13S-lipoxygenase activity
260	3872	8.22413e-15	9.60854e-15	protein serine/threonine kinase activity
443	7569	1.14376e-14	1.33626e-14	plasma membrane
18	48	1.84597e-14	2.15659e-14	trihydroxystilbene synthase activity
43	302	5.65604e-13	6.60758e-13	response to chitin
94	1044	1.34889e-12	1.57577e-12	sequence-specific DNA binding
329	5512	5.4366e-12	6.35085e-12	transcription, DNA-templated
15	43	6.59207e-12	7.70042e-12	transcription regulatory region sequence-specific DNA binding
79	855	1.97355e-11	2.30531e-11	signal transduction
15	47	3.19038e-11	3.72658e-11	mannose binding
13	37	1.05073e-10	1.22728e-10	malate dehydrogenase (decarboxylating) (NADP+) activity
22	111	1.57366e-10	1.83803e-10	polysaccharide catabolic process
17	68	2.14726e-10	2.50793e-10	chitinase activity
40	332	6.17212e-10	7.20861e-10	peroxidase activity
23	135	1.71233e-09	1.99982e-09	terpenoid biosynthetic process
18	87	2.36158e-09	2.75801e-09	chitin catabolic process
50	496	3.66366e-09	4.27854e-09	ethylene-activated signaling pathway
12	41	6.06998e-09	7.08851e-09	negative regulation of endopeptidase activity
30	229	8.22032e-09	9.5994e-09	biosynthetic process
11	38	2.45632e-08	2.86832e-08	oxidoreductase activity, acting on NAD(P)H, oxygen as acceptor
688	14149	3.01728e-08	3.52327e-08	integral component of membrane
5	7	3.37206e-08	3.9372e-08	positive regulation of flavonoid biosynthetic process
5	7	3.37206e-08	3.9372e-08	indole glucosinolate catabolic process
5	7	3.37206e-08	3.9372e-08	cellular response to indolebutyric acid stimulus
11	39	3.41348e-08	3.98545e-08	serine-type endopeptidase inhibitor activity
8	20	3.90536e-08	4.55935e-08	response to herbicide
8	20	3.90536e-08	4.55935e-08	cinnamyl-alcohol dehydrogenase activity
8	20	3.90536e-08	4.55935e-08	sinapyl alcohol dehydrogenase activity
46	473	4.14428e-08	4.83815e-08	response to wounding
7	16	8.14189e-08	9.50453e-08	catechol oxidase activity
7	16	8.14189e-08	9.50453e-08	pigment biosynthetic process
28	233	1.54934e-07	1.80858e-07	hydrogen peroxide catabolic process
8	23	1.6967e-07	1.98055e-07	O-malonyltransferase activity
122	1852	2.4546e-07	2.86516e-07	defense response
24	186	2.49375e-07	2.91077e-07	response to biotic stimulus
15	83	2.65792e-07	3.1023e-07	malate metabolic process
64	812	4.64582e-07	5.42241e-07	response to stress
60	749	5.83709e-07	6.81262e-07	plant-type hypersensitive response
22	169	5.90969e-07	6.89715e-07	response to ozone
7	20	6.86536e-07	8.01136e-07	spermidine:sinapoyl CoA N-acyltransferase activity
7	20	6.86536e-07	8.01136e-07	spermidine:coumaroyl CoA N-acyltransferase activity
7	20	6.86536e-07	8.01136e-07	spermidine:caffeoyl CoA N-acyltransferase activity
7	20	6.86536e-07	8.01136e-07	spermidine:feruloyl CoA N-acyltransferase activity
7	20	6.86536e-07	8.01136e-07	spermidine hydroxycinnamate conjugate biosynthetic process
15	90	8.38507e-07	9.78447e-07	amino acid transport
38	406	1.28861e-06	1.50362e-06	ubiquitin ligase complex
96	1422	1.4563e-06	1.69925e-06	iron ion binding
7	22	1.61774e-06	1.88757e-06	4-coumarate-CoA ligase activity
6	16	1.69628e-06	1.97915e-06	myrcene synthase activity
19	142	1.81695e-06	2.11987e-06	protein tyrosine kinase activity
5	11	1.92694e-06	2.24814e-06	response to oxygen radical
8	30	2.28219e-06	2.66245e-06	AT DNA binding
8	30	2.28219e-06	2.66245e-06	galactose transmembrane transporter activity
137	2245	2.92563e-06	3.41301e-06	extracellular region
9	39	3.06568e-06	3.57629e-06	induced systemic resistance, jasmonic acid mediated signaling pathway
7	24	3.45419e-06	4.02916e-06	cellular response to sulfate starvation
7	24	3.45419e-06	4.02916e-06	UDP-rhamnose biosynthetic process
7	24	3.45419e-06	4.02916e-06	UDP-L-rhamnose synthase activity
12	68	3.79238e-06	4.42352e-06	systemic acquired resistance, salicylic acid mediated signaling pathway
7	25	4.89447e-06	5.70869e-06	dTDP-4-dehydrorhamnose reductase activity
7	25	4.89447e-06	5.70869e-06	extracellular polysaccharide biosynthetic process
4	8	6.0909e-06	7.10355e-06	positive regulation of cell death
4	8	6.0909e-06	7.10355e-06	dimethylallyl diphosphate biosynthetic process
4	8	6.0909e-06	7.10355e-06	negative regulation of floral organ abscission
12	71	6.25602e-06	7.29591e-06	chorismate biosynthetic process
7	26	6.81213e-06	7.94331e-06	myo-inositol transmembrane transporter activity
7	26	6.81213e-06	7.94331e-06	D-xylose transmembrane transporter activity
7	26	6.81213e-06	7.94331e-06	mannitol transmembrane transporter activity
7	26	6.81213e-06	7.94331e-06	sorbitol transmembrane transporter activity
7	26	6.81213e-06	7.94331e-06	D-ribose transmembrane transporter activity
13	83	7.56995e-06	8.82672e-06	aromatic amino acid family biosynthetic process
21	184	8.82927e-06	1.02948e-05	lignin biosynthetic process
20	172	1.01092e-05	1.17869e-05	extracellular space
9	45	1.22561e-05	1.42896e-05	3 iron, 4 sulfur cluster binding
7	28	1.25835e-05	1.46705e-05	glucose transmembrane transporter activity
7	28	1.25835e-05	1.46705e-05	glycerol transmembrane transporter activity
4	9	1.32337e-05	1.54277e-05	oxidoreductase activity, acting on single donors with incorporation of molecular oxygen
4	9	1.32337e-05	1.54277e-05	indole-3-acetate beta-glucosyltransferase activity
10	55	1.33034e-05	1.55085e-05	terpene synthase activity
48	617	1.36735e-05	1.59394e-05	auxin-activated signaling pathway
3	5	1.41297e-05	1.64708e-05	4-hydroxy-3-methylbut-2-en-1-yl diphosphate reductase activity
6	21	1.43582e-05	1.67362e-05	dTDP-glucose 4,6-dehydratase activity
6	21	1.43582e-05	1.67362e-05	UDP-glucose 4,6-dehydratase activity
13	88	1.51668e-05	1.76783e-05	anthocyanin-containing compound biosynthetic process
8	37	1.52584e-05	1.77845e-05	isoflavonoid biosynthetic process
10	56	1.59364e-05	1.85741e-05	syncytium formation
81	1223	1.663e-05	1.9382e-05	heme binding
8	38	1.92585e-05	2.24448e-05	isoflavone 7-O-methyltransferase activity
6	22	2.03033e-05	2.36612e-05	pyruvate decarboxylase activity
6	22	2.03033e-05	2.36612e-05	4-hydroxy-3-methylbut-2-en-1-yl diphosphate synthase activity
16	127	2.06773e-05	2.40963e-05	systemic acquired resistance
11	68	2.08172e-05	2.42586e-05	sugar:hydrogen symporter activity
4	10	2.55591e-05	2.97785e-05	3-deoxy-7-phosphoheptulonate synthase activity
4	10	2.55591e-05	2.97785e-05	regulation of potassium ion transport
4	10	2.55591e-05	2.97785e-05	cytokinin binding
4	10	2.55591e-05	2.97785e-05	vinorine synthase activity
4	10	2.55591e-05	2.97785e-05	negative regulation of cytokinin-activated signaling pathway
4	10	2.55591e-05	2.97785e-05	effector dependent induction by symbiont of host immune response
4	10	2.55591e-05	2.97785e-05	salicylic acid binding
6	23	2.81399e-05	3.27844e-05	lipid oxidation
7	31	2.85791e-05	3.32951e-05	nitrate transmembrane transporter activity
8	40	2.99738e-05	3.4919e-05	auxin efflux
3	6	4.09886e-05	4.7747e-05	cell fate specification
3	6	4.09886e-05	4.7747e-05	thiohydroximate beta-D-glucosyltransferase activity
3	6	4.09886e-05	4.7747e-05	embryonic meristem initiation
4	11	4.52518e-05	5.27101e-05	ferrous iron binding
4	11	4.52518e-05	5.27101e-05	magnesium ion transport
62	901	4.60498e-05	5.3638e-05	calcium ion binding
14	110	4.98187e-05	5.80263e-05	negative regulation of defense response
8	43	5.52555e-05	6.43571e-05	hydroquinone glucosyltransferase activity
24	252	5.61927e-05	6.54467e-05	plastid
5	18	6.02401e-05	7.01586e-05	negative regulation of leaf senescence
123	2111	6.5228e-05	7.59657e-05	plasmodesma
9	54	6.54459e-05	7.62172e-05	drug transmembrane transport
2	3	7.06931e-05	8.23138e-05	nuclear cap binding complex
2	3	7.06931e-05	8.23138e-05	adenosylhomocysteine nucleosidase activity
2	3	7.06931e-05	8.23138e-05	methylthioadenosine nucleosidase activity
2	3	7.06931e-05	8.23138e-05	nitrate:hydrogen symporter activity
2	3	7.06931e-05	8.23138e-05	L-methionine biosynthetic process from S-adenosylmethionine
2	3	7.06931e-05	8.23138e-05	snRNA import into nucleus
4	12	7.49178e-05	8.72281e-05	trans-cinnamate 4-monooxygenase activity
4	12	7.49178e-05	8.72281e-05	negative regulation of cell differentiation
9	55	7.70312e-05	8.96861e-05	thiamine pyrophosphate binding
6	27	8.8105e-05	0.000102576	cyanogenic glycoside biosynthetic process
7	36	9.11294e-05	0.000106094	hydroxycinnamoyltransferase activity
3	7	9.24851e-05	0.00010767	oxidoreductase activity, acting on the CH-OH group of donors, quinone or similar compound as acceptor
22	231	0.000103084	0.000120005	coenzyme binding
5	20	0.000117103	0.000136322	peptide receptor activity
4	13	0.000117577	0.000136865	L-proline transmembrane transporter activity
4	13	0.000117577	0.000136865	leucocyanidin oxygenase activity
9	59	0.000142338	0.000165684	jasmonic acid biosynthetic process
5	21	0.000158199	0.00018414	L-phenylalanine catabolic process
4	14	0.000176647	0.000205602	root hair initiation
4	14	0.000176647	0.000205602	nuclear import
3	8	0.000178877	0.000208192	threonine synthase activity
6	30	0.000181111	0.000210786	cofactor binding
10	73	0.000199691	0.000232403	O-methyltransferase activity
7	40	0.000199848	0.000232573	response to desiccation
7	40	0.000199848	0.000232573	response to zinc ion
5	22	0.000209906	0.000244271	cadmium ion transmembrane transporter activity
9	62	0.000217611	0.00025323	iron ion transport
6	31	0.000225595	0.000262513	glucan exo-1,3-beta-glucosidase activity
7	41	0.000239323	0.00027848	flavonol biosynthetic process
4	15	0.000255925	0.00029779	hydroperoxide dehydratase activity
2	4	0.000274002	0.000318733	vasculature development
2	4	0.000274002	0.000318733	fumarylacetoacetase activity
2	4	0.000274002	0.000318733	glutamine-fructose-6-phosphate transaminase (isomerizing) activity
2	4	0.000274002	0.000318733	sulfotransferase activity
2	4	0.000274002	0.000318733	flavonoid metabolic process
2	4	0.000274002	0.000318733	microtubule cytoskeleton
2	4	0.000274002	0.000318733	carbohydrate biosynthetic process
2	4	0.000274002	0.000318733	(RS)-norcoclaurine 6-O-methyltransferase activity
2	4	0.000274002	0.000318733	beta-1,3-galactosyltransferase activity
2	4	0.000274002	0.000318733	regulation of response to red or far red light
5	23	0.000274054	0.000318775	seed coat development
5	23	0.000274054	0.000318775	L-alanine transmembrane transporter activity
8	53	0.000299108	0.000347898	transmembrane receptor protein tyrosine kinase activity
8	53	0.000299108	0.000347898	chromatin organization
3	9	0.000311388	0.000362056	defense response to nematode
3	9	0.000311388	0.000362056	cinnamic acid biosynthetic process
3	9	0.000311388	0.000362056	amino-terminal vacuolar sorting propeptide binding
3	9	0.000311388	0.000362056	response to mannitol
3	9	0.000311388	0.000362056	sulfate transmembrane transporter activity
3	9	0.000311388	0.000362056	L-alanine transport
3	9	0.000311388	0.000362056	L-glutamate transport
3	9	0.000311388	0.000362056	lysine transport
3	9	0.000311388	0.000362056	carbohydrate catabolic process
3	9	0.000311388	0.000362056	phenylalanine ammonia-lyase activity
3	9	0.000311388	0.000362056	vicianin beta-glucosidase activity
3	9	0.000311388	0.000362056	regulation of defense response to virus by host
7	43	0.000337452	0.00039235	quercetin 7-O-glucosyltransferase activity
4	16	0.000359562	0.000418009	cellular aromatic compound metabolic process
4	16	0.000359562	0.000418009	ammonium transmembrane transporter activity
4	16	0.000359562	0.000418009	positive regulation of defense response
4	16	0.000359562	0.000418009	regulation of response to stress
9	66	0.000367492	0.000427216	oligopeptide transport
18	190	0.000373402	0.000434074	nutrient reservoir activity
54	824	0.00041505	0.000482462	defense response to bacterium
11	92	0.000415044	0.000482462	defense response by callose deposition in cell wall
13	119	0.000421869	0.000490374	defense response to bacterium, incompatible interaction
44	639	0.000442755	0.000514636	magnesium ion binding
33	442	0.000461799	0.000536757	transporter activity
13	121	0.000500172	0.000581342	defense response to fungus, incompatible interaction
3	10	0.000501935	0.000583291	voltage-gated calcium channel activity
3	10	0.000501935	0.000583291	cellulose synthase complex
3	10	0.000501935	0.000583291	regulation of membrane potential
3	10	0.000501935	0.000583291	cellular protein complex assembly
3	10	0.000501935	0.000583291	regulation of jasmonic acid biosynthetic process
3	10	0.000501935	0.000583291	cellular response to boron-containing substance deprivation
8	57	0.000523379	0.000608193	abaxial cell fate specification
7	46	0.000543885	0.000632005	cytokinin metabolic process
5	26	0.000561803	0.000652807	glutamate synthase (NADH) activity
6	36	0.000597521	0.00069429	primary cell wall biogenesis
10	83	0.000620835	0.00072136	response to blue light
4	18	0.000658093	0.000764629	12-oxophytodienoate reductase activity
2	5	0.000663804	0.000771022	lysozyme activity
2	5	0.000663804	0.000771022	Golgi medial cisterna
2	5	0.000663804	0.000771022	sarcosine oxidase activity
2	5	0.000663804	0.000771022	cellular water homeostasis
2	5	0.000663804	0.000771022	high affinity secondary active ammonium transmembrane transporter activity
2	5	0.000663804	0.000771022	glycoprotein 2-beta-D-xylosyltransferase activity
2	5	0.000663804	0.000771022	calcium ion transmembrane transport
2	5	0.000663804	0.000771022	potassium ion export
2	5	0.000663804	0.000771022	cellular response to UV-B
2	5	0.000663804	0.000771022	quercetin 3'-O-glucosyltransferase activity
2	5	0.000663804	0.000771022	regulation of protein serine/threonine phosphatase activity
3	11	0.000762888	0.000886084	response to continuous far red light stimulus by the high-irradiance response system
16	171	0.000789296	0.00091673	photomorphogenesis
1	1	0	0	lanosterol synthase activity
1	1	0	0	alcohol dehydrogenase activity, zinc-dependent
1	1	0	0	beta-fructofuranosidase activity
1	1	0	0	glucosamine biosynthetic process
1	1	0	0	UDP-N-acetylglucosamine metabolic process
1	1	0	0	ethanol catabolic process
1	1	0	0	membrane lipid metabolic process
1	1	0	0	positive regulation of sodium ion transport
1	1	0	0	spectrin-associated cytoskeleton
1	1	0	0	uracil transmembrane transporter activity
1	1	0	0	sesquiterpenoid biosynthetic process
1	1	0	0	retinol binding
1	1	0	0	spectrin binding
1	1	0	0	(R)-limonene synthase activity
1	1	0	0	(E)-beta-ocimene synthase activity
1	1	0	0	ethanol binding
1	1	0	0	retinoic acid metabolic process
1	1	0	0	protein body
1	1	0	0	xanthine transmembrane transporter activity
4	4	0	0	regulation of transcription from RNA polymerase II promoter in response to oxidative stress
1	1	0	0	cadherin binding
1	1	0	0	response to ethanol
1	1	0	0	positive regulation of membrane potential
1	1	0	0	anthocyanin 5-aromatic acyltransferase activity
1	1	0	0	pinene synthase activity
1	1	0	0	(4S)-limonene synthase activity
2	2	0	0	limonoid glucosyltransferase activity
4	4	0	0	regulation of sequence-specific DNA binding transcription factor activity
1	1	0	0	alpha-farnesene synthase activity
1	1	0	0	sabinene synthase activity
1	1	0	0	extracellular negative regulation of signal transduction
1	1	0	0	positive regulation of membrane depolarization during cardiac muscle cell action potential
4	4	0	0	regulation of defense response to insect
1	1	0	0	positive regulation of sodium ion transmembrane transporter activity

## Sheet: SN-III
Gene	Pt5.Per	Pt5.Sd	Pt6.Per	Pt6.Sd	Pt7.Sd	Pt8.Sd	Pt10.Sd
Adur10007_comp0_c0_seq2	91.6467	152.065	86.1267	118.995	82.88	74.56	79.095
Adur10017_comp0_c0_seq1	6.30667	11.73	6.37333	10.185	7.005	6.455	4.585
Adur10081_comp0_c0_seq1	2.65	8.905	2.21	6.175	4.03	4.925	4.305
Adur10086_comp0_c0_seq1	0.213333	14.825	0	10.56	3.155	0.305	0.125
Adur10095_comp1_c0_seq1	0.116667	8.71	0	6.58	3.605	0.825	0.845
Adur100_comp0_c0_seq3	1.43667	6.385	1.16667	3.465	2.01	1.995	1.68
Adur10117_comp1_c0_seq1	0.863333	6.205	0.383333	5.23	2.085	0.12	0.105
Adur10198_comp1_c0_seq2	5.77667	10.72	5.42333	8.055	6.74	8.5	5.445
Adur10232_comp1_c0_seq2	1.8	4.38	1.01	2.895	2.88	2.18	0.485
Adur10288_comp0_c0_seq5	17.0133	36.01	17.9633	24.18	22.505	22.23	15.515
Adur10293_comp0_c0_seq4	3.04	6.59	3.07333	5.395	3.595	2.86	2.1
Adur102_comp0_c0_seq1	0.803333	4.24	0.723333	2.63	1.61	1.21	1.03
Adur10309_comp2_c0_seq1	2.92667	16.055	1.77333	10.02	8.66	7.13	4.735
Adur10350_comp0_c0_seq1	1.74667	4.11	2.16333	2.705	2.5	1.895	2.56
Adur10357_comp0_c0_seq3	29.4	53.51	28.2667	45.965	33.6	26.62	25.555
Adur10435_comp0_c0_seq1	0.29	4.42	0.07	2.145	1.465	0.765	0.14
Adur10441_comp0_c0_seq1	0	34.635	0	2.59	0.09	0	0.095
Adur10452_comp1_c1_seq1	3.23	6.575	2.82333	6.34	3.41	2.365	3.925
Adur10476_comp0_c0_seq1	0.673333	33.595	0	0.155	0	0	0
Adur10533_comp0_c0_seq1	2.27333	8.37	2.02333	3.36	1.55	0.975	0.685
Adur10542_comp1_c0_seq1	24.0267	38.775	18.97	32.935	25.595	19.52	18.89
Adur10544_comp0_c0_seq1	3.36	5.235	2.61	4.275	2.735	3.065	2.985
Adur10547_comp0_c0_seq1	42.84	86.565	37.1233	70.235	52.49	40.535	60.625
Adur10580_comp0_c0_seq2	4.92	7.055	3.30333	6.465	4.51	4.24	5.08
Adur10580_comp1_c0_seq1	5.17333	8.08	3.91333	7.31	5.66	3.38	4.13
Adur105_comp0_c0_seq2	1.78333	5.31	1.53333	4.51	2.41	1.6	1.365
Adur10635_comp0_c0_seq1	0.293333	4.145	0.203333	3.27	0.92	0.32	0.04
Adur10651_comp0_c0_seq1	1.64	16.945	0.853333	7.76	2.03	0.055	0.085
Adur10665_comp0_c0_seq1	55.2767	138.955	52.5433	116.08	78.32	55.915	87.38
Adur1071_comp1_c0_seq3	1.94	5.565	1.31333	3.99	1.42	0.325	1.21
Adur10742_comp0_c0_seq2	10.5167	17.39	9.03333	14.09	9.535	9.545	8.49
Adur10777_comp0_c1_seq1	4.75667	22.05	1.18667	11.305	0.75	0	0.025
Adur10816_comp0_c0_seq2	3.80333	8.845	2.39333	8.16	4.96	4.38	4.775
Adur10821_comp0_c0_seq1	2.90667	6.055	2.41	4.56	3.38	2.505	2.135
Adur10822_comp0_c0_seq2	0.146667	22.21	0.11	10.315	1.06	0.285	0.195
Adur10841_comp0_c0_seq1	13.6267	26.085	15.37	23.185	16.37	14.82	11.15
Adur10853_comp0_c0_seq1	0.463333	7.695	0.123333	4.8	3.015	2.745	0.525
Adur10853_comp0_c1_seq1	0.973333	14.035	0.45	9.175	5.96	5.605	0.9
Adur10917_comp0_c0_seq1	7.09667	15.565	6.01667	12.76	8.11	7.31	5.725
Adur11020_comp0_c0_seq1	3.38	7.595	2.30333	5.805	1.68	1.635	2.045
Adur11088_comp0_c0_seq1	6.95667	11.46	4.77	9.355	7.26	8.035	5.465
Adur11097_comp0_c0_seq2	65.6267	110.835	61.2467	94.93	59.905	45.935	66.56
Adur11164_comp0_c0_seq1	16.0833	40.885	14.9933	41.62	20.48	15.055	24.115
Adur11174_comp0_c0_seq1	0.02	22.415	0.0866667	7.105	0.995	0.41	0.1
Adur11176_comp0_c0_seq6	4.72333	9.65	4.87333	7.985	6.43	4.415	5.045
Adur11187_comp0_c0_seq2	5.75333	10.23	3.50667	8.12	4.75	5.245	5.065
Adur11189_comp0_c0_seq3	3.74667	10.7	4.08	7.505	3.015	2.045	2.805
Adur11194_comp0_c0_seq2	5.13333	8.95	4.98667	5.88	4.635	4.12	4.855
Adur11197_comp0_c0_seq2	9.3	19.63	7.13667	13.56	9.665	9.205	7.67
Adur11236_comp0_c0_seq1	3.29333	20.615	2.80667	13.195	5.675	3.845	2.315
Adur11275_comp0_c0_seq1	0.0566667	21.6	0	13.61	3.55	1.115	0.935
Adur11331_comp3_c0_seq1	3.21	4.605	2.34333	4.2	2.775	2.94	2.39
Adur11331_comp4_c0_seq1	2.63	5.17	1.49	4.08	2.615	2.685	1.42
Adur11342_comp0_c1_seq2	3.53333	6.395	2.44	4.935	3.845	4.055	3.43
Adur11385_comp0_c0_seq1	0.193333	10.865	0.326667	7.605	1.785	0.875	0.61
Adur1138_comp1_c0_seq1	3.46333	17.235	3.49333	14.62	5.54	2.8	1.65
Adur113_comp0_c0_seq1	6.47	17.575	5.34	13.175	6.79	5.76	9.48
Adur11482_comp0_c0_seq2	52.5467	753.22	35.03	302.835	240.75	135.565	23.26
Adur11493_comp0_c0_seq1	0.903333	5.56	0.986667	2.415	0.82	0.095	0.115
Adur1149_comp1_c0_seq2	2.04	27.325	1.86	10.29	5.06	3.295	1.195
Adur11503_comp0_c0_seq1	114.823	192.42	101.47	168.82	105.255	70.85	102.955
Adur11521_comp0_c0_seq1	1.97667	6.24	1.53	5.26	2.08	0.82	0.555
Adur11522_comp0_c0_seq3	1.09	5.42	1.09667	4.105	3.31	3.03	1.88
Adur11590_comp0_c0_seq1	2.10333	6.78	2.10667	6.585	3.05	1.695	4.23
Adur1164_comp0_c0_seq4	6.56333	13.045	4.69667	10.18	5.495	4.23	6.1
Adur11671_comp2_c0_seq1	3.65333	9.235	2.50333	6.665	3.48	2.83	1.285
Adur11696_comp2_c0_seq3	27.3867	58.045	24.6233	47.585	28.865	20.405	22.07
Adur11780_comp0_c0_seq1	0.0833333	10.83	0	3.145	0.825	0.285	0.155
Adur11781_comp0_c0_seq1	2.15667	11.6	1.06667	6.145	0.74	0.24	0.115
Adur11816_comp0_c0_seq2	138.033	311.035	115.39	241.99	133.415	85.04	96.635
Adur11822_comp0_c0_seq1	2.90667	5.935	2.31	4.485	3.67	3.21	3.08
Adur11894_comp0_c0_seq6	1.36	6.485	1.23333	4.24	1.925	1.02	0.58
Adur11904_comp1_c0_seq1	54.06	121.935	50.7633	91.685	54.44	39.12	59.785
Adur11907_comp0_c1_seq2	5.97333	7.55	4.44667	7.74	5.675	5.345	6.135
Adur11917_comp1_c0_seq1	1.07333	4.46	1.27333	2.875	2.04	0.875	0.545
Adur11920_comp0_c0_seq1	1.45333	5.87	1.42667	4.105	2.355	1.395	0.265
Adur11923_comp0_c0_seq1	4.24333	8.64	3.59	6.775	5.625	5.425	4.51
Adur11932_comp1_c0_seq10	2.65333	4.925	3.00333	3.865	2.33	2.605	2.83
Adur1193_comp0_c0_seq1	0.383333	15.36	0	5.27	0.985	0.53	0.05
Adur11953_comp0_c0_seq5	16.27	26.285	15.34	23.965	15.34	13.85	14.56
Adur11985_comp0_c0_seq1	5.23667	14.83	4.91	13.44	7.04	4.95	6.39
Adur119_comp0_c0_seq2	7.74333	17.585	6.11	13.92	8.67	8.28	9.65
Adur12007_comp0_c0_seq1	107.333	214.675	105.037	181.215	105.525	68.87	94.005
Adur12008_comp1_c0_seq1	4.32667	33.035	3.86	24.725	12.895	8.625	3.61
Adur12053_comp0_c0_seq1	0.23	5.69	0.0733333	2.475	1.72	1.025	0.095
Adur1206_comp0_c0_seq1	0.186667	9.82	0	0.91	0.065	0	0
Adur12078_comp0_c0_seq1	25.5367	48.5	25.9533	35.67	22.735	20.995	19.735
Adur12079_comp1_c0_seq1	13.0667	61.655	13.01	50.285	18.38	14.98	4.475
Adur12082_comp1_c0_seq1	26.7433	33.605	20.89	28.02	23.83	22.93	24.18
Adur12105_comp0_c0_seq2	22.3567	46.54	21.99	40.045	23.77	20.575	19.365
Adur12119_comp0_c0_seq1	0.32	17.535	0.0266667	0.05	0	0	0
Adur1213_comp2_c1_seq1	29.2767	58.24	24.9867	49.07	36.075	32.26	35.59
Adur1216_comp0_c0_seq4	16.3133	26.815	12.6967	22.405	17.91	17.455	18.535
Adur12227_comp0_c0_seq1	0.243333	4.275	0.196667	2.265	0.735	0.385	0.03
Adur12229_comp0_c0_seq1	3.45667	14.08	2.94333	10.505	3.625	1.6	1.675
Adur12247_comp0_c0_seq1	5.70333	9.09	5.19667	7.365	6.9	6.155	5.505
Adur1226_comp0_c0_seq1	12.5167	31.4	12.0467	23.05	13.665	9.525	12.525
Adur12274_comp3_c0_seq1	4.55333	6.28	4.05667	5.59	4.065	3.665	4.38
Adur12280_comp0_c0_seq1	0.28	52.2	0	0.685	0.095	0.03	0
Adur1230_comp0_c0_seq1	0	11.66	0	1.395	0	0	0
Adur12316_comp0_c0_seq3	4.75667	8.7	4.13667	7.01	5.195	4.87	5.605
Adur12325_comp0_c0_seq1	0.443333	8.14	0.483333	6.295	2.555	0	0
Adur12325_comp1_c0_seq1	0.136667	5.195	0.0333333	4.31	1.585	0	0
Adur12340_comp0_c0_seq1	0.956667	20.155	1.20667	8.975	0.805	0.065	0
Adur12358_comp0_c0_seq1	0.91	6.79	0.373333	3.685	0.365	0	0
Adur12369_comp0_c0_seq1	0	6.785	0	3.68	0.97	0.1	0.17
Adur12371_comp0_c0_seq2	12.3067	24.315	12.11	19.655	13.275	9.99	9.06
Adur12451_comp0_c0_seq1	7.40333	13.625	8.82667	9.08	9.045	7.215	5.43
Adur12476_comp0_c0_seq2	4.41667	7.8	2.75	6.97	4.11	4.285	4.42
Adur12502_comp0_c0_seq1	2.83	9.035	0.966667	5.865	3.785	2.46	1.505
Adur12515_comp1_c1_seq1	2.95	7.38	2.40333	5.8	4.305	3.275	2.235
Adur12562_comp0_c0_seq1	0.143333	5.4	0.03	4.555	0.72	0.21	0.055
Adur12621_comp0_c0_seq3	4.82333	8.48	3.38667	5.39	4.595	3.84	2.56
Adur12627_comp0_c0_seq1	4.67667	13.965	5.34333	10.315	6.2	5.72	6.035
Adur12706_comp0_c0_seq2	0.16	4.555	0.0966667	1.27	0.605	0	0.07
Adur12728_comp3_c0_seq1	5.45	7.965	3.16333	5.715	4.055	3.77	4.18
Adur12839_comp0_c0_seq1	116.987	260.69	95.19	147.96	126.64	105.06	119.745
Adur12841_comp0_c0_seq1	1.56333	34.135	0.73	26.585	8.235	6.34	7.165
Adur12862_comp0_c0_seq1	103.857	341.58	99.4833	197.905	152.82	131.035	123.88
Adur12868_comp0_c0_seq1	0.326667	34.73	0.34	15.735	1.125	1.075	0.975
Adur12871_comp0_c0_seq2	2.66333	6.01	1.51333	4.855	3.26	2.3	2.42
Adur12874_comp0_c0_seq1	1.86333	87.6	0	1.25	0.11	0.045	0.505
Adur12881_comp0_c0_seq1	0	5.29	0	3.65	0.54	0.095	0.835
Adur12881_comp0_c1_seq1	0.0233333	8.295	0	5.07	0.845	0.455	1.015
Adur12884_comp0_c0_seq2	8.48333	11.27	7.28333	9.54	7	9.18	6.99
Adur12904_comp4_c0_seq3	37.67	52.935	33.9033	46.95	33.75	39.63	40.635
Adur12921_comp0_c0_seq1	6.54667	13.785	5.03667	12.66	8.63	7.75	7.99
Adur12977_comp1_c0_seq1	4.16	9.585	3.55	7.57	4.995	5.025	5.765
Adur13011_comp0_c0_seq1	0.253333	91.545	0	23.51	3.13	2.23	0.31
Adur13029_comp0_c0_seq1	0.0333333	36.45	0	16.56	1.3	0.655	0.225
Adur13032_comp0_c0_seq1	0.25	82.24	0	34.26	4.11	2.44	0.32
Adur13045_comp0_c0_seq1	0	13.58	0	10.415	2.38	1.33	0
Adur13060_comp0_c0_seq3	1.71	4.135	1.32333	3.89	1.955	1.635	2.11
Adur13080_comp0_c0_seq2	3.58667	5.01	2.97667	4.505	3.72	3.4	3.58
Adur13091_comp0_c0_seq3	0.196667	7.355	0.0566667	3.075	0.715	0.22	0.045
Adur13141_comp1_c0_seq1	52.5767	243.255	43.56	134.875	61.905	38.795	10.34
Adur13203_comp0_c0_seq2	0.136667	4.37	0.113333	3.23	1.34	0	0
Adur13243_comp0_c0_seq1	0.556667	8.13	0.413333	6.06	2.32	0.005	0.01
Adur13250_comp0_c0_seq1	5.05667	11.11	3.86	9.39	6.195	3.78	4.895
Adur13262_comp0_c0_seq1	0.506667	12.47	0.673333	9.605	4.795	0.865	0.365
Adur13298_comp0_c0_seq1	0.223333	30.315	0	1.005	0.045	0	0
Adur13300_comp0_c0_seq1	0.07	15.975	0	0.39	0.04	0	0
Adur13348_comp0_c0_seq1	3.27333	10.325	4.22333	7.035	4.405	4.05	1.745
Adur13378_comp0_c0_seq2	8.55667	16.745	8.55667	14.275	10.265	7.415	5.46
Adur13383_comp0_c0_seq1	0.633333	7.325	0.0133333	2.095	0.245	0	0
Adur13486_comp0_c1_seq4	0.176667	7.71	0.0666667	4.415	1.145	0.215	0.08
Adur13501_comp0_c0_seq1	1.90667	40.53	2.13667	33.025	12.705	3.285	1.99
Adur13519_comp0_c0_seq1	2.78333	4.99	2.18	4.155	3.125	2.105	1.99
Adur13524_comp0_c0_seq1	2.50667	4.635	1.42	3.62	2.085	1.725	1.18
Adur13585_comp1_c0_seq1	2.95333	4.27	2.09	3.575	3.03	3.17	2.785
Adur13600_comp0_c0_seq1	0	5.51	0	2.215	0	0	0
Adur13601_comp0_c0_seq1	0.19	5.55	0.336667	1.875	0.53	0.095	0
Adur13617_comp0_c0_seq2	1.54667	4.19	0.783333	2.67	2.56	1.17	2.505
Adur13642_comp1_c0_seq1	0.563333	15.47	0.463333	10.055	3.175	1.375	0.83
Adur13701_comp1_c0_seq1	3.01	4.96	2.11	4.345	2.145	2.505	2.255
Adur13731_comp0_c1_seq1	28.14	37.245	20.58	31.655	23.155	23.025	26.25
Adur13762_comp1_c0_seq1	13.72	31.27	13.18	28.65	14.805	11.18	16.19
Adur13764_comp0_c0_seq1	0.26	4.33	0.11	2.705	1.525	0.57	0.405
Adur13847_comp0_c0_seq2	1.7	5.74	1.18333	4.795	2.585	1.775	2.445
Adur13905_comp1_c0_seq1	5.04	8.88	5.10333	7.055	5.42	4.69	4.75
Adur13908_comp1_c0_seq9	6.53667	21.235	5.28667	15.54	10.455	8.475	8.05
Adur13928_comp0_c0_seq1	3.77667	9.565	2.08333	8.16	4.745	3.585	3.77
Adur13959_comp0_c0_seq1	2.36333	5.265	1.73333	3.395	3.055	1.645	0.525
Adur1396_comp0_c0_seq1	0.45	28.415	0.15	23.235	8.545	2.255	0.405
Adur13998_comp0_c0_seq1	3.52667	9.805	1.39667	5.385	1.755	0.58	0.19
Adur14034_comp0_c0_seq1	8.1	12.9	8.48333	9.59	9.27	7.645	8.755
Adur14038_comp1_c0_seq2	2.51	4.65	2.28667	3.695	1.945	2.51	2.19
Adur14081_comp1_c0_seq1	4.13333	8.13	2.39667	5.815	2.925	2.5	2.495
Adur14090_comp0_c0_seq1	6.35	80.88	2.82667	46.185	25.1	18.78	4.085
Adur14094_comp0_c0_seq5	6.91	21.36	4.23667	14.74	5.215	2.61	2.015
Adur14118_comp0_c0_seq1	2.49333	13.555	3.03	5.37	2.065	1.6	2.47
Adur14143_comp0_c0_seq1	25.6333	35.52	24.06	31.83	24.695	28.605	24.83
Adur1414_comp1_c0_seq2	1.59333	7.01	1.03333	5.145	3.775	2.365	2.3
Adur14151_comp0_c0_seq1	0	5.535	0	2.13	0.555	0.26	0.16
Adur1415_comp1_c0_seq1	3.02333	9.205	3.54333	7.82	4.02	2.375	2.735
Adur14259_comp0_c0_seq1	17.3567	39.795	6.69667	30.885	12.26	10.17	4.15
Adur14268_comp0_c0_seq1	5.91667	22.485	4.24667	13.74	7.635	4.2	3.99
Adur14268_comp1_c0_seq1	7.37	21.055	8.51333	14.64	7.735	5.045	4.32
Adur14334_comp2_c0_seq1	4.87	15.165	5.83333	11.505	5.72	4.935	2.905
Adur14348_comp0_c0_seq1	0.12	6.055	0.06	4.86	0.825	0	0
Adur14358_comp0_c0_seq2	27.74	121.52	17.8333	74.105	59.89	50.485	32.93
Adur14408_comp0_c0_seq1	2.10333	142.645	1.52	106.56	16.06	0.59	0.385
Adur14453_comp1_c0_seq3	1.02333	7.49	0.6	4.445	3.025	2.71	2.24
Adur14502_comp1_c0_seq2	3.30667	7.645	2.59667	4.86	3.96	3.625	4.075
Adur14640_comp0_c0_seq4	3.14	9.83	1.61333	6.88	3.36	3.205	4.085
Adur14674_comp0_c0_seq1	38.8733	121.055	36.7433	80.84	44.275	26.045	22.545
Adur14685_comp0_c0_seq1	3.67	5.37	2.23667	3.37	4.06	2.85	3.665
Adur14700_comp0_c1_seq1	0.17	9.32	0.08	8.355	1.185	0.025	0
Adur14704_comp0_c0_seq1	7.14	19.33	7.30667	14.885	7.1	6.085	7.165
Adur14719_comp1_c0_seq1	2.23333	8.795	1.82667	6.125	4.215	1.845	2.55
Adur14727_comp0_c0_seq2	0.283333	5.12	0.133333	2.65	2	0.61	0.215
Adur14732_comp0_c0_seq2	4.44333	8.92	3.28667	8.1	5.085	4.205	5.01
Adur14775_comp0_c0_seq2	1.99667	5.17	1.60667	3.745	2.37	2.105	2.91
Adur14788_comp0_c0_seq3	4.51	34.09	3.13667	17.05	11.91	7.105	1.27
Adur14902_comp0_c0_seq2	2.71	8.53	1.78667	6.855	3.045	1.145	0.78
Adur14921_comp0_c0_seq1	0.403333	4.155	0.183333	2.215	0.07	0.085	0.095
Adur15030_comp1_c0_seq2	3.16333	12.16	1.43333	9.485	7.415	4.34	4.415
Adur15086_comp1_c0_seq1	7.41667	11.47	7.05667	9.56	8.195	7.005	7.62
Adur15099_comp0_c0_seq1	4.11	17.215	2.64	10.495	4.29	2.275	0.7
Adur15140_comp1_c0_seq1	8.14333	22.475	8.88667	17.465	13.3	9.665	7.895
Adur15147_comp0_c0_seq1	0.653333	7.11	0.306667	2.685	0.92	0.2	0.02
Adur15174_comp1_c0_seq1	0.876667	4.45	0.86	2.585	3.07	1.15	0.535
Adur151_comp0_c0_seq1	0.463333	4.885	0.23	2.625	2.345	2	0.265
Adur15202_comp0_c0_seq2	4.45333	21.71	2.49333	16.6	6.82	4.94	9.475
Adur15203_comp0_c0_seq1	0.75	7.05	0.79	3.655	2.41	2.275	2.25
Adur15204_comp0_c0_seq1	0.34	5.445	0.32	2.505	1.29	1.49	0.82
Adur15273_comp0_c0_seq1	7.23	11.77	6.71333	10.355	9.545	6.32	7.465
Adur15307_comp0_c0_seq3	4.45667	5.32	3.07333	4.175	4.235	3.825	3.25
Adur15339_comp0_c0_seq2	4.32667	13.275	4.63333	11.4	5.49	4.625	3.25
Adur15378_comp0_c1_seq1	2.08667	6.01	1.42333	3.72	1.225	1.3	2.11
Adur15418_comp0_c0_seq4	3.89	8.15	2.88	6.405	3.535	3.715	3.755
Adur15434_comp1_c0_seq1	0.03	37.36	0	0.79	0.05	0	0
Adur15445_comp0_c0_seq1	6.43333	13.74	4.51333	12.97	7.565	5.355	6.77
Adur15454_comp0_c0_seq1	3.64333	57.115	8.17	43.4	7.235	0.705	0.04
Adur15463_comp0_c0_seq1	0.26	9.705	0.13	3.27	3.29	2.41	0
Adur15470_comp0_c0_seq1	0.376667	4.48	0.143333	3.045	0.73	0.175	0
Adur15478_comp0_c0_seq1	0.0466667	7.08	0	2.075	0.185	0.065	0
Adur15520_comp0_c0_seq1	1.63333	18.635	0.413333	7.26	1.26	0.395	0.095
Adur15536_comp0_c0_seq1	0.0433333	20.1	0	1.285	0	0	0
Adur15538_comp0_c0_seq1	0.0366667	15.415	0	0.565	0	0	0
Adur15556_comp0_c0_seq1	0.553333	6.09	0.22	3.16	2.645	1.035	0.075
Adur15556_comp1_c0_seq2	0.656667	4.58	0.243333	2.54	2.275	0.88	0.175
Adur15605_comp1_c1_seq4	1.68333	4.94	1.59	4.05	1.56	1.04	1.28
Adur15606_comp1_c0_seq2	2.78333	6.95	3.64667	5.325	3.86	2.655	2.555
Adur15684_comp1_c0_seq3	110.85	186.31	90.1233	177.09	108.71	83.46	101.46
Adur15764_comp0_c0_seq1	43.98	87.815	40.17	78.86	49.515	33.465	50.705
Adur15787_comp0_c0_seq2	4.95333	14.315	2.48667	7.355	3.6	1.57	2.96
Adur15790_comp0_c1_seq1	0	4.74	0	3.355	0.71	0.495	0.755
Adur15825_comp0_c0_seq1	1.36667	15.44	0.836667	8.6	4.15	1.76	0.95
Adur15838_comp0_c0_seq2	0.896667	7.02	1.26333	6.17	1.465	0.56	0.25
Adur15866_comp0_c0_seq2	5.16	8.68	4.41	6.57	5.045	5.075	6.29
Adur15904_comp0_c0_seq1	2.31333	13.21	1.81333	9.79	5.21	1.875	1.25
Adur15922_comp0_c0_seq1	22.25	42.235	19.4867	32.34	18.475	16.86	25.105
Adur1595_comp0_c0_seq1	10.2867	69.27	10.1967	57.64	26.27	12.435	10.915
Adur15982_comp0_c1_seq1	0.483333	6.095	0.556667	3.445	3.25	2.795	0.225
Adur16019_comp0_c0_seq1	5.84	10.195	3.73667	9.16	6.315	4.91	4.53
Adur16032_comp0_c0_seq2	14.1533	26.355	13.0167	22.7	15.58	15.53	13.2
Adur16033_comp0_c0_seq1	1.21333	305.78	0.0233333	228.935	26.84	15.63	6.255
Adur16047_comp0_c0_seq4	2.36	10.005	1.61	8.3	3.44	2.045	4.615
Adur16124_comp2_c0_seq2	2.75333	26.42	0.643333	5.745	0.355	0.045	0
Adur16145_comp2_c0_seq1	0.536667	5.58	0.116667	3.035	2.515	0.49	0.655
Adur16177_comp2_c0_seq1	2.54667	8.32	2.33667	6.445	2.705	2.905	4.525
Adur16191_comp0_c0_seq1	0.33	5.08	0.173333	1.65	1.34	0.505	0.095
Adur16192_comp0_c0_seq1	75.9667	162.415	46.7367	126.08	91.48	66.975	55.125
Adur16196_comp0_c0_seq1	5.99	23.695	4.01333	19.505	8.33	7.71	5.98
Adur1619_comp1_c0_seq1	18.93	67.61	16.6033	21.015	7.885	4.045	4.39
Adur16206_comp0_c0_seq1	20.7767	31.3	18.4067	29.685	21.48	15.13	21.58
Adur16220_comp0_c0_seq1	0.153333	4.52	0	2.37	0.615	0.05	0
Adur16267_comp0_c0_seq2	15.0833	25.845	12.87	20.925	16.23	14.53	18.855
Adur16277_comp0_c0_seq6	8.01	14.8	6.31667	13.175	8.405	6.09	5.725
Adur16359_comp0_c0_seq2	1.37667	40.165	0.896667	32.495	12.015	0.22	0.32
Adur1637_comp0_c0_seq1	6.18333	15.185	4.49	12.87	8.46	6.76	8.7
Adur16385_comp2_c0_seq1	3.31333	10.04	2.73	8.415	4.005	3.355	3.77
Adur16541_comp0_c0_seq1	12.2333	30.465	10.6533	16.875	9.15	10.245	14.255
Adur16582_comp0_c0_seq1	12.91	37.565	9.80667	31.93	17.715	17.555	19.055
Adur16584_comp1_c0_seq2	8.57333	22.21	8.04333	18.06	11.655	9.135	5.95
Adur16656_comp0_c0_seq1	2.20667	5.585	2.06667	4.095	2.61	2.075	1.955
Adur16657_comp0_c0_seq3	2.05667	5.305	1.52333	4.415	1.32	0.89	1.01
Adur16677_comp0_c0_seq1	3.3	10.15	4.15	8.3	4.86	3.68	2.185
Adur16684_comp0_c0_seq2	1.62	4.005	1.27667	3.23	2.275	2.01	2.37
Adur16734_comp0_c0_seq1	0.476667	4.03	0.14	1.645	0.13	0.1	0.015
Adur1673_comp0_c0_seq1	3.25667	12.12	1.16	9.105	4.505	3.275	0.125
Adur1673_comp0_c1_seq1	3.97	14.065	0.943333	11.02	5.51	4.19	0.745
Adur16795_comp0_c0_seq1	4.76	10.805	3.35333	8.495	7.86	6.73	5.75
Adur1679_comp0_c0_seq2	0.403333	5.75	0.186667	2.005	1.305	0.575	0.02
Adur16901_comp0_c0_seq2	2.09667	5.875	1.15	4.83	3.295	2.25	1.87
Adur16907_comp0_c0_seq2	0.83	5.06	0.816667	4.395	2.01	1.49	2.165
Adur16909_comp1_c0_seq1	7.99667	18.075	6.42667	11.96	11.31	8.32	4.265
Adur16932_comp0_c0_seq2	0.466667	7.265	0.34	3.935	1.45	0.785	0.75
Adur16933_comp0_c0_seq1	9.06333	27.91	5.94667	21.615	9.36	4.79	2.85
Adur16936_comp1_c0_seq3	4.85	6.91	4.56333	5.225	4.635	4.675	3.53
Adur16937_comp0_c0_seq1	25.4233	90.325	21.9933	73.085	23.16	6.505	3.48
Adur1694_comp2_c1_seq4	4.77	10.905	2.66667	9.775	5.86	4.9	4.875
Adur16964_comp1_c0_seq2	29.8733	52.74	28.17	40.49	32.965	35.56	27.155
Adur16972_comp1_c0_seq1	7.56667	14.47	7.39333	13.375	9.135	10.35	8.35
Adur16983_comp0_c0_seq1	0.48	6.995	0.403333	2.665	2.215	1.38	0.05
Adur17005_comp1_c0_seq2	3.15	6.17	3.38667	4.92	3.54	2.895	3.44
Adur17011_comp0_c0_seq1	3.46667	8.62	3.73	6.03	3.44	2.435	2.37
Adur17053_comp0_c0_seq1	1.54	20.575	0.953333	10.65	5.825	4.825	0.555
Adur17055_comp0_c0_seq1	0	7.225	0	3.475	0.37	0.14	0.05
Adur17060_comp0_c0_seq1	2.72667	56.785	0	8.625	0.265	0.385	0.31
Adur17069_comp0_c0_seq1	0.09	16.765	0	5.67	1.355	0.725	0.215
Adur17233_comp0_c0_seq2	2.34333	9.175	1.03	6.18	2.575	3.01	0.895
Adur17237_comp2_c0_seq2	0.886667	4.135	0.493333	3.655	0.655	0.46	0
Adur17315_comp1_c0_seq1	9.61	16.245	8.55667	14.505	10.42	10.885	10.9
Adur17333_comp0_c0_seq1	22.6733	67.155	21.1733	53.975	32.405	31.31	37.56
Adur17339_comp0_c0_seq1	66.62	128.095	58.52	112.74	62.48	43.19	63.815
Adur17341_comp0_c0_seq1	13.21	23.505	11.0667	19.735	11.205	7.79	10.66
Adur17345_comp0_c0_seq1	0.51	5.25	0.48	4.145	1.595	0.745	0.72
Adur17347_comp0_c0_seq1	130.473	239.16	122.853	196.175	115.47	99.525	98.24
Adur17353_comp0_c0_seq1	0.493333	18.895	0.57	1.655	0.195	0.04	0.415
Adur17356_comp0_c0_seq1	0.406667	4.37	0.206667	1.89	1.57	0.76	0.01
Adur17380_comp0_c0_seq1	3.72667	12.935	3.13667	11.66	5.64	3.415	4.43
Adur17384_comp0_c0_seq2	1.41667	11.52	0.87	9.49	3.625	4.08	2.515
Adur17395_comp0_c0_seq1	1.12333	7.595	0.533333	5.425	2.865	1.775	0.735
Adur1741_comp0_c0_seq2	1.35333	7.375	1.89333	6.07	3.27	2.18	1.585
Adur17445_comp0_c0_seq1	0.573333	13.265	0	0.56	0	0	0
Adur17476_comp1_c0_seq1	0.37	68.405	0	14.205	0.5	0.405	0.47
Adur17493_comp0_c0_seq1	2.07	25.685	0.67	2.605	0.58	0.08	0
Adur17494_comp0_c0_seq2	24.98	45.745	21.0367	34.055	22.495	18.77	23.585
Adur17551_comp1_c0_seq1	0.423333	14.14	0.0166667	5.21	2.16	1.045	0.11
Adur17571_comp1_c0_seq4	23.0533	40.03	18.2567	35.045	23.025	15.615	13.72
Adur17611_comp1_c0_seq1	4.62667	10	3.56667	8.135	6.305	5.02	4.935
Adur17623_comp0_c0_seq1	87.3867	189.115	85.18	150.89	97.24	73.26	85.83
Adur17640_comp1_c0_seq16	1.39667	7.24	0.92	4.61	4.52	1.45	2.785
Adur17688_comp0_c0_seq1	0.166667	4.06	0.0833333	1.825	0.79	0.42	0
Adur17714_comp0_c0_seq1	1.60333	4.97	1.33333	3.485	2.045	0.78	0.56
Adur17768_comp0_c0_seq1	1.30667	6.15	1.14	4.645	2.32	1.455	1.63
Adur17816_comp0_c0_seq1	11.4833	19.525	8.97667	17.37	14.25	11.625	12.585
Adur17861_comp0_c0_seq1	0.0533333	8.41	0	1.48	0.38	0.38	0.17
Adur17867_comp0_c0_seq3	4.17667	8.635	4.03	6.18	4.215	5.94	4.26
Adur17868_comp2_c0_seq1	16.8833	89.12	16.3667	66.875	17.575	5.25	2.085
Adur17908_comp0_c0_seq1	1.58	15.645	0.92	12.78	3.31	2.64	2.34
Adur17919_comp1_c0_seq2	13.0367	31.665	5.89333	27.755	7.01	10.655	15.875
Adur17926_comp0_c0_seq1	39.2133	111.63	43.5867	59.105	49.08	63.135	6.73
Adur17970_comp2_c0_seq1	0.293333	13.12	0.0466667	13.335	3.21	2.475	5.135
Adur17997_comp3_c0_seq7	6.60333	27.33	3.83333	22.11	7.275	8.635	1.295
Adur18009_comp4_c0_seq3	5.04667	28.99	5.79667	27.02	2.795	0.355	0.265
Adur18011_comp0_c0_seq2	7.26667	13.895	5.86333	9.85	8.975	7.085	6.575
Adur18029_comp0_c1_seq1	0.12	4.1	0	0.735	0.26	0.04	0
Adur18048_comp0_c0_seq1	14.46	67.205	7.84	33.69	18.445	8.11	10.885
Adur18068_comp1_c1_seq1	3.64667	7.545	2.01333	6.9	3.83	4.53	3.815
Adur18093_comp0_c0_seq2	4.68333	9.18	2.96	7.38	3.08	2.48	2.525
Adur18108_comp0_c0_seq3	32.17	37.12	25.8667	34.85	29.02	27.945	29.545
Adur18110_comp0_c0_seq5	60.2033	105.155	49.6967	104.83	54.71	44.04	65.69
Adur18114_comp1_c0_seq1	3.78	10.44	1.92667	7.705	4.265	2.815	5.82
Adur18149_comp0_c0_seq2	2.89667	4.425	1.92667	3.295	2.52	2.115	2.41
Adur18150_comp2_c0_seq1	7.53333	13.81	5.89	11.805	7.825	6.535	8.68
Adur18157_comp0_c0_seq1	26.2833	270.055	18.6067	131.985	137.22	130.575	94.295
Adur18158_comp0_c0_seq1	5.21	15.62	4.33333	10.5	6.29	3.86	3.025
Adur18167_comp0_c0_seq2	8.27	14.235	8.18	9.295	7.65	5.885	7.87
Adur18168_comp0_c0_seq1	13.24	30.19	13.5733	23.68	14.845	13.1	9.76
Adur18223_comp0_c0_seq2	5.18667	8.945	3.97333	7.335	4.475	3.96	3.57
Adur18245_comp0_c0_seq1	3.80667	5.845	2.69667	4.775	3.225	2.755	3.195
Adur18299_comp0_c0_seq4	19.5267	44.3	15.6333	35.65	18.485	13.315	15.31
Adur18349_comp0_c0_seq1	10.6967	21.925	10.4833	17.2	12.45	10.315	12.935
Adur18363_comp0_c0_seq1	7.74	18.71	5.33333	14.85	10.28	6.195	3.335
Adur18473_comp0_c0_seq2	12.6733	18.59	10.15	16.26	11.77	10.29	10.515
Adur18495_comp2_c0_seq1	2.25667	10.595	0.78	5.88	3.315	1.79	1.335
Adur18506_comp0_c0_seq1	2.43333	4.3	1.54333	3.55	1.705	1.555	1.78
Adur18523_comp0_c0_seq1	0.193333	12.545	0.00666667	0.165	0.01	0	0
Adur18527_comp1_c0_seq2	6.42	10.225	6.39667	8.985	7.46	7.235	7.895
Adur18537_comp0_c0_seq1	0.966667	21.815	0.663333	15.725	7.105	0.18	0.065
Adur18576_comp1_c0_seq2	2.37	5.27	2.18667	4.53	2.415	1.71	1.59
Adur18590_comp1_c0_seq1	5.95	11.105	4.28667	10.06	6.69	6.13	6.125
Adur18593_comp0_c1_seq5	5.29	6.74	4.23	6.39	4.655	4.345	4.88
Adur1862_comp0_c0_seq1	3.19	4.74	2.00333	4.385	2.49	2.675	2.84
Adur18637_comp1_c0_seq1	2.06333	6.04	2.14667	4.405	3.665	2.295	3.5
Adur18646_comp4_c0_seq1	11.5067	83.765	8.81333	61.13	23.98	9.485	3.355
Adur18665_comp0_c0_seq1	2.04333	20.025	1.60333	15.2	7.915	3.68	0.55
Adur18669_comp0_c0_seq1	0.17	6.95	0.03	5.675	0.77	0.015	0.045
Adur18676_comp0_c0_seq5	21.1967	32.49	19.29	27.555	19.99	15.575	21.11
Adur18761_comp1_c0_seq1	3.19333	5.22	2.62667	4.59	3.155	2.805	3.28
Adur18778_comp0_c0_seq2	0.806667	6.05	0.226667	2.955	2.055	1.85	0.31
Adur18784_comp2_c0_seq1	2.93667	7.945	1.27	5.98	4.805	3.51	2.54
Adur18796_comp0_c0_seq3	11.3233	20.635	10.6867	15.95	12.44	13.765	13.04
Adur18814_comp1_c0_seq2	5.10333	15.905	4.52	9.06	5.42	4.88	4.52
Adur18814_comp2_c0_seq1	1.89	4.365	1.42333	3.17	1.435	1.54	0.995
Adur18902_comp0_c0_seq2	5.94333	11.245	4.48	8.105	5.93	3.86	6.205
Adur18903_comp0_c0_seq2	3.50333	10.665	2.96	8.655	5.615	4.11	5.07
Adur18938_comp1_c0_seq1	3.92333	10.055	3.68	6	5.555	2.72	4.235
Adur18939_comp0_c1_seq1	2.95	7.195	1.63667	5.535	3.35	2.875	2.74
Adur19017_comp0_c0_seq1	3.37333	7.06	2.25	5.535	4.055	3.015	3.305
Adur19067_comp0_c0_seq1	4.58	7.95	5.14	7.09	4.77	4.94	3.055
Adur19137_comp0_c0_seq1	0.43	9.63	0.14	4.565	3.695	2.34	0
Adur19141_comp2_c0_seq4	1.93667	8.205	1.55333	6.745	3.345	1.33	2.3
Adur19209_comp0_c0_seq1	2.39	6.46	1.46667	4.47	2.495	1.415	1.635
Adur19227_comp0_c0_seq1	2.49333	5.495	1.4	4.34	2.68	1.79	1.465
Adur19244_comp0_c0_seq4	4.19333	7.925	4.09667	6.055	4.405	3.53	3.575
Adur19257_comp0_c0_seq1	2.07333	13.335	1.32	6.37	2.83	1.66	0.465
Adur19331_comp0_c0_seq1	8.48	25.92	5.79	17.505	8.57	5.715	6.635
Adur19336_comp0_c0_seq1	2.9	8.965	1.78333	6.355	4.36	2.83	2.065
Adur19340_comp0_c0_seq1	2.01667	7.125	1.67667	3.925	3.98	4.065	1.98
Adur19341_comp0_c0_seq1	3.49667	9.105	2.96333	7.715	4.86	3.13	3.285
Adur19346_comp0_c0_seq1	2.69	6.435	2.55333	4.99	2.195	2.295	2.465
Adur19347_comp0_c0_seq4	1.15667	4.325	1.16333	3.26	1.335	1.165	0.945
Adur19367_comp1_c0_seq2	2.55	10.01	1.54333	6.04	2.955	1.18	0.695
Adur19395_comp1_c0_seq4	3.78333	10.695	4.27667	9.315	5.57	3.9	3.145
Adur19397_comp0_c0_seq1	1.11	8.845	1.28667	5.515	3.335	1.435	1.125
Adur19506_comp0_c0_seq3	4.80333	10.905	4.25	8.74	6.705	6.095	4.41
Adur19517_comp0_c0_seq5	3.11	5.23	2.93	4.965	2.87	2.88	2.75
Adur19526_comp0_c0_seq1	1.56667	26.105	0.846667	10.115	2.255	3.175	2.55
Adur19565_comp1_c0_seq2	1.54333	4.605	1.06	3.23	1.72	1.095	1.23
Adur19573_comp0_c0_seq2	0.0733333	4.755	0	3.08	0.66	0.45	0.615
Adur19589_comp1_c0_seq2	5.55333	8.87	5.46333	7.42	5.035	5.005	5.88
Adur19595_comp0_c1_seq1	1.02333	7.66	1.05	5.005	2.83	2.55	2.375
Adur19638_comp0_c0_seq2	0.996667	4.96	1.01333	2.03	2.95	2.605	1.645
Adur1964_comp0_c0_seq1	2.05667	7.365	1.70333	3.45	2.23	2.45	3.525
Adur19655_comp0_c0_seq2	3.07	5.095	2.54333	4.1	2.485	2.295	2.995
Adur19656_comp0_c0_seq1	3.80667	10.75	2.76	8.89	5.555	3.915	4.46
Adur19692_comp0_c0_seq1	0.43	9.905	0.236667	8.205	2.63	0.01	0
Adur19719_comp0_c1_seq1	8.87667	12.83	6.55	11.29	8.81	8.39	5.855
Adur19728_comp0_c0_seq1	2.73333	5.28	2.45	3.955	3.555	2.5	1.195
Adur19751_comp0_c0_seq1	6.23	14.16	5.05667	10.525	6.91	5.085	6.7
Adur19775_comp2_c0_seq2	19.7167	33.29	18.2467	25.165	22.17	22.4	14.605
Adur19777_comp0_c0_seq3	4.61333	8.365	3.14	6.235	4.135	2.99	1.92
Adur19847_comp0_c0_seq1	2.56667	6.015	2.83	5.375	3.415	2.045	2.295
Adur1984_comp1_c1_seq1	3.25333	14.965	1.56333	11.195	4.12	2.625	1.535
Adur19860_comp0_c0_seq2	5.56	14.33	4.11333	13.04	5.835	4.04	7.475
Adur19863_comp1_c0_seq1	2.01	4.54	1.79333	3.825	1.9	1.29	1.81
Adur19865_comp2_c0_seq1	2.56667	4.63	1.90667	4.25	3.135	2.485	3.135
Adur19873_comp5_c0_seq2	35.7667	155.435	32.3833	114.745	49.86	52.37	43.56
Adur19873_comp6_c0_seq3	2.82	8.93	1.97667	7.515	3.475	2.195	1.375
Adur19888_comp0_c0_seq1	1.01333	6.435	0	3.615	2.83	3.91	0.645
Adur19897_comp0_c0_seq1	110.55	217.92	102.107	216.205	119.225	83.81	145.4
Adur19943_comp0_c0_seq1	6.99667	43.08	2.29667	33.97	15.725	5.515	0.84
Adur19993_comp0_c0_seq1	0.403333	6.74	0.423333	1.045	0.2	0.485	0
Adur1_comp0_c0_seq10	4.56667	9.36	4.23333	7.86	5.135	3.76	2.015
Adur20029_comp0_c0_seq1	9.17333	20.795	7.57667	15.655	9.245	9.755	10.14
Adur2003_comp0_c0_seq1	0.256667	8.21	0.336667	5.165	1.69	0.43	0.205
Adur20061_comp0_c0_seq1	6.05	15.15	5.05	12.665	8.795	8.935	8.115
Adur20073_comp1_c0_seq2	3.63333	6.325	2.43	4.855	3.635	2.945	3.125
Adur20091_comp0_c0_seq1	4.05	15.13	2.19667	10.93	6.565	4.845	3.22
Adur20091_comp0_c1_seq1	6.85	13.69	4.81333	11.115	6.29	5.185	5.87
Adur20115_comp0_c0_seq1	2.66333	5.97	2.41	4.975	2.81	2.19	2.265
Adur20117_comp0_c0_seq1	3.03667	5.105	1.96333	4.285	3.43	3.105	2.735
Adur20153_comp1_c0_seq1	1.77333	6.31	1.54	4.91	3.31	2.47	1.375
Adur20174_comp1_c0_seq1	0.556667	4.465	0.09	1.905	1.12	0.68	0.435
Adur20199_comp0_c0_seq1	5.76	28.435	2.29333	19.39	4.215	1.085	3.515
Adur20224_comp0_c0_seq1	3.10333	14.005	3.08	10.535	5.11	1.5	0.655
Adur2024_comp0_c0_seq1	6.78	36.05	4.41333	18.925	9.725	5.44	6.145
Adur20253_comp0_c0_seq1	28.4367	636.85	14.2	251.245	240.46	163.71	6.255
Adur20284_comp0_c0_seq1	16.2767	31.42	12.4067	23.555	15.605	17.315	19.28
Adur20285_comp0_c0_seq1	5.29	11.405	4.59333	8.53	7.02	6.535	5.07
Adur2032_comp0_c0_seq1	18.59	22.355	18.1033	22.32	18.265	19.515	18.905
Adur20343_comp1_c0_seq1	10.7933	24.48	9.37	20.09	12.645	9.47	7.14
Adur20363_comp0_c0_seq1	0.136667	13.03	0.253333	6.48	1.005	0.685	2.17
Adur20464_comp4_c0_seq1	41.2233	97.83	38.4033	79.745	56.245	40.71	37.315
Adur20523_comp0_c0_seq4	1.90667	12.93	2.24	8.58	1.505	0.44	0.385
Adur20532_comp0_c0_seq1	37.1367	79.22	35.1467	69.04	39.93	30.75	31.13
Adur20537_comp0_c0_seq1	5.71	11.45	4.33333	11.59	6.27	5.165	7.185
Adur2057_comp0_c0_seq1	17.6933	28.665	14.2033	26.78	14.915	18.48	17.645
Adur20637_comp0_c0_seq1	1.56333	7.25	0.776667	3.66	2.39	3.455	1.84
Adur20637_comp2_c0_seq1	4.88	8.67	4.23333	7.24	4.69	4.425	5.165
Adur20653_comp1_c0_seq3	1.96	5.035	2.75333	3.72	1.395	2.175	1.41
Adur20705_comp0_c0_seq1	3.30333	5.62	2.73333	4.94	3.915	3.06	3.78
Adur20708_comp0_c0_seq4	10.47	19.76	8.89667	15.75	11.18	9.295	9.375
Adur20710_comp0_c0_seq1	1.65	12.445	1.27667	7.725	4.74	4.605	4.145
Adur20733_comp2_c0_seq2	0.346667	14.79	0.243333	11.76	4.165	0.05	0.02
Adur20736_comp0_c0_seq1	2.21667	4.295	1.11667	4.37	1.685	1.55	2.14
Adur20744_comp0_c0_seq1	2.27667	6.45	2.23	4.98	2.3	2.185	3.68
Adur20756_comp1_c0_seq3	2.32	4.215	1.59	3.71	2.71	2.635	2.26
Adur20776_comp0_c0_seq1	6.02333	16.675	9.46333	16.08	6.05	4.36	8.79
Adur20778_comp0_c0_seq1	17.4	42.695	15.9967	35.635	17.75	12.28	14.78
Adur20806_comp1_c0_seq4	11.3233	17.75	10.09	16.855	10.19	9.175	9.445
Adur20860_comp0_c0_seq1	5.83667	10.78	5.76	8.86	5.895	4.22	4.4
Adur20926_comp0_c1_seq1	2.32667	9.785	1.26667	7.375	2.705	1.63	1.88
Adur2093_comp0_c0_seq1	5.68667	10.885	5.47333	9.775	5.595	5.495	6.935
Adur21020_comp0_c0_seq1	5.29333	10.525	3.85	8.48	6.455	4.85	6.47
Adur2103_comp1_c0_seq1	14.2467	23.64	14.7667	21.645	14.99	13.615	16.075
Adur2104_comp0_c0_seq1	3.37	14.985	1.00333	10.03	4.195	1.8	0.75
Adur21064_comp0_c0_seq2	3.59333	7.025	2.88333	6.34	4.645	4.32	4.525
Adur2109_comp0_c0_seq2	7.25667	19.505	8.47	14.27	8.64	6.415	4.205
Adur21106_comp0_c0_seq1	5.31	10.61	4.29333	8.655	5.77	4.64	2.975
Adur21112_comp0_c0_seq1	5.28667	10.325	4.88	7.325	5.43	4.6	4.74
Adur21113_comp0_c1_seq1	2.97667	5.27	2.25667	3.795	3.375	2.74	3.68
Adur21137_comp0_c0_seq2	1.57	10.385	1.43	6.185	2.77	1.76	1.145
Adur2113_comp0_c0_seq2	1.16333	4.14	0.89	3.005	1.915	1.47	1.97
Adur21163_comp5_c0_seq1	1.79	6.35	2.12333	5.27	2.29	1.465	0.57
Adur21182_comp0_c0_seq2	13.1667	35.155	12.7867	30.15	18.31	15.39	12.04
Adur21208_comp0_c0_seq1	2.04	4.055	2.05667	2.77	2.33	1.765	1.82
Adur21223_comp2_c0_seq2	4.07333	7.03	3.06	6.11	4.045	3.785	3.695
Adur21231_comp0_c0_seq2	2.05	6.16	1.74	4.115	1.64	1.335	2.72
Adur21267_comp1_c0_seq2	78.3933	163.84	75.1033	136.32	78.335	50.97	69.72
Adur2126_comp1_c0_seq1	7.56333	44.93	8.3	33.165	14.825	12.345	11.805
Adur2132_comp0_c0_seq1	0.806667	21.585	0.34	8.13	5.78	4.425	0.365
Adur2132_comp0_c1_seq2	0.633333	13.615	0.17	5.27	3.86	2.185	0.3
Adur2132_comp0_c2_seq2	1.70667	15.195	2.13	7.7	4.975	3.05	0.395
Adur21365_comp1_c0_seq12	4.61	11.77	3.88	10.575	4.79	4.085	3.905
Adur21374_comp0_c0_seq3	5.04667	16.06	4.72333	11.56	8.25	6.085	3.65
Adur21380_comp0_c0_seq7	37.5533	114.57	30.6733	66.055	28.29	16.665	4.545
Adur21390_comp0_c0_seq1	5.11667	10.34	2.80667	9.48	4.775	3.455	3.365
Adur2141_comp1_c0_seq3	6.92667	16.83	2.92	12.955	4.86	3.155	0.655
Adur2146_comp1_c0_seq2	4.85667	18.625	5.91667	13.99	9.6	5.505	0.99
Adur21509_comp0_c0_seq1	2.26333	4.72	2.11	4.205	3.245	2.81	2.885
Adur21546_comp1_c0_seq1	3.61667	7.395	2.85333	6.105	3.905	3.39	2.68
Adur21591_comp0_c0_seq1	0.983333	4.765	0.57	3.365	1.495	0.995	0.455
Adur21662_comp1_c0_seq3	1.59667	5.61	4.82667	5.06	3.065	4.265	3.5
Adur21665_comp2_c0_seq8	5.58333	12.17	4.17667	8.255	5.325	3.46	2.495
Adur2168_comp1_c0_seq2	0.193333	13.965	0.56	9.795	0.07	0	0
Adur21699_comp0_c0_seq2	3.63333	7.625	3.43333	6.74	3.895	3.19	3.165
Adur21705_comp0_c0_seq1	10.5367	19.35	9.33667	15.1	9.175	9.38	6.145
Adur21728_comp0_c0_seq1	1.04667	5.115	1.48667	3.235	0.895	0.835	1.35
Adur2172_comp0_c0_seq2	21.1367	338.52	11.4633	237.37	45.535	13.09	4.935
Adur21730_comp0_c0_seq1	9.26333	16.9	8.78333	11.58	7.045	7.86	6.42
Adur21764_comp0_c0_seq3	1.65	5.425	1.88333	3.575	1.865	1.55	2.175
Adur21786_comp0_c0_seq2	68.5967	153.02	61.0633	115.285	70.235	41.285	65.385
Adur21809_comp1_c0_seq2	4.40333	7.935	3.29333	8.125	4.82	3.97	5.455
Adur21837_comp0_c0_seq1	2.36667	5.43	1.71	4.755	3.06	2.53	2.205
Adur21842_comp0_c0_seq1	0.4	1357.45	0.0466667	880.835	77.59	35.955	29.45
Adur2185_comp0_c0_seq1	2.32667	8.31	1.63667	7.35	2.365	0.715	0.32
Adur2185_comp0_c1_seq1	1.01667	7.89	0.43	5.29	2.315	0.73	0.245
Adur21866_comp0_c0_seq15	10.5833	25.475	8.69667	21.565	13.485	14.53	15.08
Adur2189_comp0_c0_seq1	9.68667	18.25	7.42667	15.71	9.72	9.955	7.485
Adur21927_comp0_c0_seq1	0.116667	7.51	0	0.135	0.02	0	0
Adur21943_comp1_c0_seq2	8.00333	46	6.29667	34.205	17.085	10.76	15.43
Adur21954_comp1_c0_seq1	2.87	4.26	2.59667	3.705	2.445	2.955	2.12
Adur2195_comp0_c0_seq1	9.16333	17.61	9.49	15.52	9.6	8.805	10.225
Adur22002_comp0_c0_seq1	3.86333	8.175	3.98333	6.62	6.395	5.315	4.625
Adur22002_comp1_c0_seq2	3.85333	7.42	2.76667	5.15	4.88	3.6	2.895
Adur22012_comp1_c0_seq1	0.823333	9.625	0.433333	6.14	5.165	3.115	1.365
Adur2201_comp0_c0_seq2	6.35333	25.905	5.42	16.43	9.37	8.05	7.55
Adur22041_comp1_c0_seq1	0.4	6.79	0.143333	4.91	1.29	0.135	0
Adur22045_comp0_c0_seq1	1.90667	10.3	1.43667	4.115	3.14	3.07	2.58
Adur2205_comp0_c0_seq2	32.5367	62.485	29.1933	49.085	33.7	25.065	21.295
Adur2207_comp0_c0_seq1	9.00333	12.15	6.69667	10.8	8.69	7.58	6.75
Adur2209_comp0_c0_seq1	8.51333	57.13	7.68	7.44	0.985	0.34	0.845
Adur2211_comp0_c0_seq2	14.9067	33.75	11.3033	26.145	13.385	9.59	11.205
Adur2217_comp2_c0_seq1	8.21333	68.42	4.65667	44.205	11.95	5.83	6.815
Adur2217_comp3_c0_seq1	11.14	47.625	10.71	30.03	9.155	3.86	5.295
Adur22189_comp0_c0_seq2	3.26667	7.835	2.61333	6.345	3.125	2.145	2.635
Adur2218_comp0_c0_seq1	2.95	6.96	2.56	5.2	3.705	2.84	2.355
Adur22190_comp0_c0_seq1	5.09667	8.39	4.19667	6.08	4.115	3.745	4.105
Adur22191_comp0_c0_seq2	45.3033	93.655	41.3367	66.655	46.57	40.9	51.16
Adur22199_comp0_c0_seq10	4.02333	7.44	2.93333	6.255	4.365	4.375	4.535
Adur2221_comp0_c0_seq2	2.42	7.475	1.88	6.2	3.315	3.24	1.27
Adur22256_comp1_c0_seq2	9.65667	28.085	9.80333	24.035	15.005	13.29	11.81
Adur22274_comp1_c0_seq8	19.2733	55.675	25.7733	34.52	18.955	17.27	17.585
Adur22288_comp0_c0_seq1	2.73333	8.37	3.34	7.25	3.75	2.695	3.055
Adur22298_comp0_c0_seq2	6.12667	9.56	4.77667	7.865	4.97	4.335	4.63
Adur22309_comp0_c0_seq5	0.963333	10.045	0.44	5.47	4.705	2.505	0.83
Adur22317_comp1_c0_seq1	1.69667	4.98	1.01	2.745	1.205	0.975	0.195
Adur2236_comp1_c0_seq1	8.91	24.205	9.34333	14.45	6.525	6.8	5.36
Adur22389_comp1_c0_seq2	0.163333	11.61	0.06	7.975	0.59	0.04	0
Adur22392_comp0_c0_seq5	5.52667	9.435	4.89	8.61	6.135	4.395	5.485
Adur22394_comp2_c1_seq1	0.706667	15.315	0.19	6.645	2.545	1.56	0.225
Adur22427_comp0_c0_seq2	0.963333	7.485	0.703333	4.605	3.27	2.29	0.85
Adur22427_comp3_c0_seq1	0.726667	6.075	0.336667	3.075	1.86	1.605	0.525
Adur22436_comp0_c0_seq1	3.36333	4.645	2.19	3.975	2.76	2.905	3.355
Adur22463_comp0_c0_seq1	78.8233	163.46	77.5	129.055	75.565	62.17	80.36
Adur22484_comp0_c0_seq2	7.57333	21.51	6.77667	12.78	5.475	5.02	7.84
Adur22490_comp2_c0_seq5	1.68	4.65	1.69667	3.89	2.265	1.87	1.58
Adur22493_comp0_c0_seq1	6.11	9.905	3.79	9.485	5.77	5.09	7.07
Adur22518_comp2_c0_seq1	1.57333	4.485	1.08333	3.76	1.38	1.625	1.755
Adur2255_comp0_c0_seq1	0.19	20.55	0.216667	15.535	8.55	7.94	3.99
Adur22572_comp1_c0_seq1	6.12667	10.61	4.07667	8.62	5.745	4.43	2.565
Adur22603_comp0_c0_seq2	0.506667	7.365	0.483333	4.4	2.155	1.01	2.22
Adur22618_comp0_c0_seq2	4.83	15.175	4.13	10.7	6.97	6.11	5.02
Adur22627_comp1_c0_seq1	2.09667	8.91	1.46333	5.905	3.565	2.795	3.055
Adur22634_comp0_c0_seq1	3.26	17.775	2.43	14.64	5.03	2.87	1.125
Adur22658_comp2_c0_seq3	12.3467	36.31	10.83	27.585	17.795	12.935	17.67
Adur2268_comp1_c0_seq1	10.9833	18.43	9.65	16.48	10.775	10.335	9.75
Adur22700_comp0_c0_seq7	4.28333	6.295	3.12333	5.105	4.01	3.55	4.625
Adur22706_comp0_c0_seq1	3.77	17.68	2.87667	11.99	2.955	0.885	1.4
Adur2276_comp1_c0_seq3	8.09667	16.15	6.72	13.375	8.7	7.745	8.62
Adur22799_comp0_c0_seq1	9.43333	136.725	6.15333	63.51	10.795	1.445	2.3
Adur2279_comp0_c0_seq1	0	6.025	0	3.69	2.32	1.095	0.36
Adur22826_comp0_c0_seq1	5.7	11.515	4.92	8.165	4.35	3.905	5.835
Adur22895_comp0_c0_seq1	0	7.035	0	3.62	2.015	0.585	0
Adur228_comp0_c0_seq12	2.01	4.685	1.52667	3.595	2.77	2.205	2.81
Adur22918_comp0_c0_seq1	4.31667	17.72	2.9	15.615	6.68	6.615	4.925
Adur22_comp0_c0_seq3	13.2067	23.785	10.04	17.93	14.775	13.385	14.995
Adur23021_comp0_c0_seq1	0.52	6.025	0.423333	3.5	3.51	1.555	0.475
Adur2306_comp0_c0_seq2	0.953333	4.465	0.79	2.07	0.79	0.335	0
Adur23091_comp1_c0_seq2	8.30333	24.64	6.77	18.935	6.95	5.32	3.74
Adur23122_comp0_c0_seq2	0.216667	4.035	0.14	3.18	0.79	0.085	0
Adur23125_comp0_c0_seq1	2.32	7.285	1.19	6.785	2.465	1.95	2.5
Adur23126_comp0_c0_seq3	2.18667	6.365	1.88667	5.985	2.555	2.34	2.845
Adur2312_comp0_c0_seq1	2.38667	28.54	2.07333	14.235	5.205	1.41	0.435
Adur23136_comp0_c0_seq1	0.126667	8.255	0.0433333	3.835	2.655	0.53	0.025
Adur23136_comp1_c0_seq1	0.526667	8.5	0.04	4.7	3.43	0.785	0.09
Adur23136_comp1_c1_seq1	0.336667	6.26	0.183333	4.225	2.805	0.53	0.305
Adur23144_comp0_c0_seq1	7.36333	14.535	5.68667	12.38	8.59	8.085	6.555
Adur23172_comp2_c0_seq1	20.94	2162.8	0.776667	978.42	62.515	1.72	0.69
Adur23198_comp1_c0_seq2	5.97	8.88	4.83667	7.255	5.97	6.485	6.125
Adur23203_comp0_c0_seq1	4.45333	10.415	3.47	9.38	6.57	4.985	6.085
Adur23203_comp1_c0_seq1	3.48667	6.885	3.62667	6.53	3.85	4.06	3.61
Adur23215_comp0_c0_seq1	0.17	4.515	0.0933333	1.935	1.415	0.95	0.035
Adur23218_comp2_c0_seq1	3.19333	4.63	2.89333	3.81	3.265	3.405	2.57
Adur23234_comp0_c0_seq2	2.47333	4.67	2.07667	4.055	2.485	2.69	3.08
Adur23261_comp1_c0_seq4	2.50667	4.285	2.23333	3.99	2.685	3.1	2.735
Adur23274_comp0_c0_seq2	37.6767	56.58	33.47	49.805	40.08	31.205	30.245
Adur2328_comp2_c0_seq1	1.43667	8.48	0.903333	5.365	1.915	1.815	1.58
Adur2328_comp4_c0_seq1	2.51667	7.565	2.39333	5.385	1.36	2.68	1.27
Adur232_comp0_c0_seq1	9.81333	25.16	5.60667	21.885	11.56	9.1	5.61
Adur232_comp1_c0_seq18	4.68	14.475	2.52333	12.18	7.165	6.15	3.87
Adur23303_comp0_c0_seq1	0.56	8.695	0.436667	5.705	3.07	1.665	1.125
Adur2330_comp0_c0_seq3	1.83	24.295	1.87667	15.475	6.295	5.055	3.49
Adur2332_comp0_c0_seq1	2.14	8.235	1.62667	6.825	2.415	0.54	0.11
Adur23335_comp0_c0_seq1	14.9433	79.635	9.94	48.29	20.75	14.14	14.665
Adur23341_comp0_c0_seq1	4.47333	11.09	4.77333	7.165	4.35	2.715	3.375
Adur2335_comp0_c0_seq1	3.30333	40.66	4.33667	18.95	8.255	2.455	0.2
Adur23360_comp0_c0_seq3	0.203333	17.75	0.0433333	13.87	3.37	1.655	0.33
Adur23371_comp0_c0_seq1	2.33	9.625	1.55333	6.53	3.89	1.93	2.41
Adur2337_comp0_c0_seq1	1.20667	4.02	0.81	2.95	1.165	0.36	0.025
Adur2340_comp2_c0_seq1	7.60333	28.24	5.47	12.33	5.22	1.59	0.63
Adur23418_comp0_c0_seq1	1.97667	8.155	2.9	4.815	2.845	2.29	3.88
Adur23505_comp1_c0_seq1	13.0433	21.88	11.87	17.22	12.13	10.83	10.23
Adur23515_comp0_c0_seq4	11.9367	18.44	9.89	17.855	12.145	11.215	11.895
Adur23518_comp0_c0_seq1	12.1	27.005	10.5167	21.545	11.635	9.895	13.495
Adur23550_comp2_c0_seq2	1.46	6.62	0.876667	4.61	3.045	2.96	0.665
Adur23560_comp0_c0_seq1	1.63	6.445	0.866667	3.545	2.625	2.24	0.41
Adur23570_comp0_c0_seq1	0.0233333	4.385	0	2.22	0.475	0.25	0.405
Adur23584_comp0_c0_seq2	0.896667	6.9	1.1	5.405	0.935	0.62	0
Adur23606_comp0_c0_seq1	1.50667	9.86	1.16333	7.875	3.55	2.425	2.1
Adur23607_comp0_c0_seq1	25.7667	236.53	19.3667	107.305	83.28	27.89	1.54
Adur23622_comp2_c0_seq1	1.13	7.94	0.82	5.345	3.44	2.895	1.515
Adur23628_comp1_c0_seq1	16.0667	143.56	6.03667	84.075	20.155	6.86	0.1
Adur23687_comp0_c0_seq3	3.92333	6.345	2.79333	5.635	4.125	4.12	4.035
Adur23693_comp0_c0_seq1	0.653333	12.855	0.41	10.6	4.145	0.225	0.08
Adur23693_comp1_c0_seq1	0.19	7.065	0.31	5.68	2.215	0.035	0.155
Adur23744_comp0_c0_seq1	14.3567	24.595	14.33	19.305	16.7	15.545	9.315
Adur23775_comp0_c0_seq1	2.36	17.135	1.71333	12.76	3.81	2.74	0.425
Adur23776_comp0_c0_seq1	2.10667	6.105	1.98333	4.225	2.065	2.03	1.695
Adur23776_comp2_c0_seq1	1.90667	9.745	1.23	7.365	2.15	2.07	0.255
Adur23778_comp0_c1_seq2	1.41667	5.365	1.43667	3.68	1.65	1.68	1.04
Adur23801_comp1_c0_seq1	9.49	14.765	7.21	12.87	10.605	7.8	8.08
Adur23835_comp1_c0_seq1	11.4867	20.4	9.27	17.175	12.965	11.45	12.72
Adur23837_comp0_c0_seq1	3.33	6.81	2.29333	5.53	3.035	2.605	3.82
Adur23845_comp0_c0_seq1	0.333333	9.185	1.82	0.205	0	0.04	0.235
Adur23965_comp0_c0_seq1	2.50333	5.04	0.906667	3.295	2.97	2.145	2.24
Adur23999_comp0_c0_seq2	7.87667	23.925	3.59	14.45	3.905	1.57	2.085
Adur24005_comp0_c0_seq2	1.44667	5.68	1.54333	3.175	2.425	1.975	2.045
Adur24115_comp0_c0_seq1	0	6.93	0	0.025	0.035	0	0.255
Adur24144_comp0_c0_seq1	0.216667	13.77	0	0.37	0	0	0
Adur24161_comp0_c0_seq2	3.89	4.365	1.34333	4.105	2.405	2.265	2.54
Adur24163_comp1_c0_seq1	26.2	2118.22	13.82	1741.27	803.38	739.27	602.955
Adur24231_comp2_c0_seq1	21.9467	44.69	14.4333	36.32	29.045	25.35	24.765
Adur24254_comp1_c0_seq1	2.26667	4.42	2.09333	3.52	2.23	1.64	1.785
Adur24254_comp2_c0_seq2	1.74333	4.77	0.84	3.72	2.165	1.56	0.725
Adur24296_comp2_c0_seq1	7.97667	13.345	7.51	11.66	7.845	6.56	6.67
Adur2430_comp1_c0_seq2	0.706667	5.445	0.43	2.275	0.495	0.11	0.055
Adur2433_comp1_c0_seq3	18.85	33.235	16.0367	27.635	16.47	12.875	20.055
Adur24351_comp0_c0_seq1	1.94667	6.855	1.42667	4.205	3.275	1.76	1.175
Adur24352_comp1_c0_seq2	7.66667	20.145	5.31333	17.61	12.04	9.49	9.345
Adur24365_comp0_c0_seq1	7.65	18.955	6.02	11.66	6.945	5.815	7.64
Adur24366_comp0_c0_seq2	0.07	11.01	0	1.115	0.12	0.02	0.04
Adur24370_comp0_c0_seq1	9.96333	15.755	9.44	12.685	10.5	9.395	12.25
Adur24383_comp0_c0_seq1	3.35	18.53	2.01333	15.065	8.76	4.165	4.995
Adur24394_comp0_c0_seq2	3.66333	11.945	2.88333	8.995	3.495	2.2	2.26
Adur24444_comp3_c0_seq1	2.56	5.82	2.53333	5.15	3.5	2.77	3.54
Adur24467_comp0_c0_seq2	1.22	5.295	1.13	3.97	2.05	1.83	1.895
Adur24470_comp1_c1_seq2	7.27667	16.83	5.68	13.42	6.94	5.01	2.8
Adur2447_comp0_c0_seq1	75.7333	175.16	74.74	141.505	74.28	42.355	53.77
Adur24480_comp0_c0_seq1	1.92	4.9	2.35	3.93	3.15	2.245	2.42
Adur24492_comp1_c0_seq1	2.61333	6.675	1.99333	3.94	1.76	1.39	1.68
Adur24515_comp0_c0_seq2	2.27667	14.92	1.72	9.315	4.87	4.015	4.46
Adur24519_comp0_c0_seq2	1.86333	6.11	4.44667	5.305	2.845	3.655	2.3
Adur24521_comp1_c0_seq3	1.11667	5.385	0.81	2.845	2.295	2.735	0.73
Adur24521_comp2_c0_seq5	1.14	4.65	0.64	2.755	1.89	2.725	1.215
Adur24531_comp1_c0_seq1	27.5633	71.6	18.19	50.915	32.33	26.51	15.74
Adur24540_comp0_c0_seq2	1.39	6.06	1.3	4.41	3.375	1.465	1.48
Adur24597_comp0_c0_seq1	42.41	157.955	31.4967	133.295	24.705	18.035	3.37
Adur24623_comp0_c0_seq4	5.91	33.37	4.53667	25.78	14	9.665	9.17
Adur24632_comp0_c0_seq11	2.60333	11.76	0.43	7.4	4.48	2.835	0.685
Adur2463_comp0_c0_seq1	7.32667	14.01	5.46	10.455	7.26	5.44	3.835
Adur24654_comp1_c0_seq1	11.8733	19.69	11.5133	17.635	13.56	11.46	14.095
Adur24751_comp0_c0_seq1	0.163333	4.565	0.0433333	2.675	0.12	0.01	0.07
Adur2477_comp0_c0_seq3	45.7867	349.705	32.52	156.55	126.09	110.38	52.845
Adur24797_comp0_c0_seq1	0.28	6.54	0.0133333	4.63	2.13	1.655	1.69
Adur24808_comp1_c0_seq1	3.40667	5.09	3.15333	4.2	2.86	2.895	3.23
Adur24827_comp0_c0_seq1	0.98	7.77	0.636667	6.545	2.685	0.525	0.485
Adur24879_comp0_c0_seq1	1.45333	4.72	1.96667	2.885	2.47	2.97	2.38
Adur24951_comp0_c0_seq1	0.676667	8.515	0.966667	6.615	1.025	0.04	0
Adur2497_comp0_c0_seq2	10.05	26.1	8.91667	19.155	14.55	10.515	14.695
Adur24980_comp0_c0_seq5	3.19333	8.6	1.96333	7.42	3.485	2.625	2.66
Adur25017_comp0_c0_seq2	5.17667	16.215	5.76	10.575	3.255	3.77	4.835
Adur25024_comp0_c0_seq1	20.17	324.47	11.0833	136.065	103.01	44.18	1.93
Adur25033_comp0_c0_seq2	2.38667	6.12	1.52333	5.525	1.79	1.23	2.13
Adur25037_comp0_c0_seq1	0.12	13.17	0.123333	5.085	0.695	0.635	0
Adur25037_comp0_c0_seq2	13.19	324.785	5.70333	221.405	79.365	33.94	13.325
Adur25038_comp0_c0_seq3	0.61	6.5	0.636667	4.32	1.17	0.815	0.015
Adur25040_comp0_c0_seq1	14.0733	374.31	15.78	190.655	36.725	21.475	18.985
Adur2510_comp0_c0_seq4	8.05333	17.05	5.82667	14.58	9.2	8.01	6.945
Adur2516_comp0_c0_seq3	0.996667	4.565	0.626667	3.325	1.52	1.025	0.645
Adur25184_comp1_c0_seq1	11.3467	18.31	9.93667	13.24	10.175	8.64	11.6
Adur25268_comp1_c0_seq2	6.73667	10.52	5.61	8.07	6.6	5.14	7.175
Adur2526_comp0_c0_seq1	1.43333	8.235	1.03667	4.175	1.89	0.535	0.395
Adur25293_comp0_c0_seq1	0.56	4.335	0.246667	2.255	0.86	0.71	0.045
Adur25300_comp1_c0_seq2	0.14	23.71	0.0533333	7.17	0.415	0.04	0.02
Adur25344_comp0_c0_seq1	2.99667	6.595	2.6	3.805	3.065	3.055	2.63
Adur25347_comp0_c0_seq4	5.29667	10.505	4.99333	8.01	5.34	4.8	2.775
Adur25349_comp0_c0_seq1	17.25	38.515	16.5133	31.075	17.715	14.97	10.765
Adur25398_comp0_c0_seq1	5.73333	7.83	6.04333	5.655	6.645	6.525	4.485
Adur25406_comp0_c0_seq2	4.04333	5.925	2.66667	4.315	3.17	3.335	2.845
Adur25472_comp0_c0_seq4	0	5.305	0	1.995	0.195	0.015	0
Adur25477_comp0_c0_seq1	1.47667	4.455	1.13333	3.475	1.8	1.32	0.695
Adur25480_comp0_c0_seq2	1.09	10.24	0.833333	4.37	3.31	1.68	0.175
Adur25580_comp0_c0_seq1	10.2367	30.925	12.2433	19.01	13.61	9.155	3.11
Adur2560_comp0_c0_seq2	4.33333	7.485	1.47333	3.875	2.87	2.605	3.035
Adur25614_comp0_c0_seq1	0.536667	12.685	0	0	0.045	0	0
Adur25616_comp0_c0_seq1	0.28	422.825	0	301.34	34.575	15.515	1.33
Adur25653_comp2_c0_seq2	11.5833	20.965	12.7567	19.815	12.77	9.525	11.705
Adur25762_comp2_c0_seq2	5.68333	12.495	4.91	9.94	6.34	5.95	6.555
Adur25771_comp1_c0_seq1	5.77333	14.2	4.27667	10.805	8.3	8.305	7.43
Adur25780_comp1_c0_seq8	3.74	6.89	3.34	5.555	4.46	5.14	4.21
Adur25791_comp0_c0_seq1	0.546667	4.15	0.486667	2.86	1.325	0.24	0.03
Adur25793_comp2_c0_seq2	0.383333	13.435	0.213333	9.925	5.205	2.845	1.285
Adur25796_comp0_c0_seq1	5.70333	11.085	5.25	7.97	5.51	4.305	4.015
Adur25800_comp0_c0_seq1	30.3767	501.81	11.2	249.025	297.25	213.46	85.36
Adur25819_comp0_c0_seq1	4.95	6.365	3	6.17	3.44	4.11	4.135
Adur25822_comp0_c0_seq1	2.83667	9.135	1.07	6.605	4.535	3.07	1.03
Adur25822_comp0_c1_seq1	1.68333	7.8	0.76	5.43	4.27	3.205	1.09
Adur25839_comp0_c0_seq1	34.51	59.77	27.76	43.235	47.08	37.48	28.085
Adur2587_comp0_c0_seq3	9.00667	14.135	6.31333	11.56	10.385	9.005	8.52
Adur25887_comp1_c0_seq1	3.54667	7.67	3.53333	6.235	4.56	4.38	4.68
Adur25907_comp0_c0_seq1	1.97	4.57	2.25333	3.525	3.32	2.14	1.88
Adur25909_comp1_c0_seq2	42.1267	120.095	35.8633	81.745	46.025	25.94	9.93
Adur25909_comp2_c0_seq1	14.9033	88.355	9.31	54.6	29.17	15.315	7.15
Adur25911_comp0_c0_seq1	1.43333	17.765	3.86	7.36	5.58	9.705	2.76
Adur25958_comp0_c0_seq1	0.986667	12.955	0.646667	6.785	3.675	1.415	0.335
Adur25979_comp0_c0_seq1	9.20333	18.105	7.56333	12.985	8.83	8.225	7.41
Adur2598_comp0_c0_seq1	35.89	87.315	23.9	78.49	34.78	20.145	35.605
Adur26079_comp1_c0_seq5	7.82333	12.36	5.09333	10.085	7.095	6.495	6.905
Adur26081_comp0_c0_seq10	6.56333	11.295	7.01333	10.21	7.535	7.785	6.49
Adur26089_comp0_c0_seq1	1.88667	9.755	1.45333	7.105	4.98	3.945	3.635
Adur2608_comp0_c0_seq1	2.73667	6.535	1.49	4.29	2.645	2.785	1.54
Adur26102_comp1_c0_seq1	23.9667	38.845	22.5033	33.735	27.29	26.92	22.37
Adur2610_comp0_c0_seq1	6.77333	12.52	7.59333	10.87	7.71	6.77	4.84
Adur26110_comp0_c0_seq2	1.70667	16.455	1.65	10.14	4.29	0.695	0.425
Adur26112_comp1_c0_seq1	0.366667	47.82	0.0966667	39.665	10.47	3.72	1.59
Adur26122_comp0_c0_seq1	3.54667	8.34	2.39	5.2	2.265	2.03	3.28
Adur26143_comp0_c0_seq1	3.53	7.45	2.67667	4.885	3.45	3.385	4.53
Adur2615_comp0_c0_seq1	6.00333	10.715	4.44	9.035	7.21	4.895	4.175
Adur26164_comp0_c0_seq2	6.29667	21.59	3.96667	16.75	5.74	3.515	2.955
Adur2618_comp0_c0_seq2	0.483333	4.6	0.343333	3.115	1.035	1.01	0.105
Adur2618_comp1_c0_seq1	3.04667	10.27	2.06333	8.195	3.205	3.74	1.66
Adur26247_comp0_c1_seq1	0.243333	4.965	0.27	3.005	1.6	0.785	0.075
Adur26366_comp0_c0_seq2	20.9233	42.115	19.04	35.745	25.245	17.935	15.385
Adur2636_comp2_c2_seq1	12.2833	26.025	9.49667	21.72	10.005	7.42	6.405
Adur26384_comp0_c0_seq1	6.55333	35.48	5.13667	33.07	7.835	3.16	5.255
Adur26385_comp0_c0_seq1	6.03333	14.105	6.21667	8.975	8.085	5.48	1.085
Adur26429_comp1_c0_seq4	19.5667	34.285	18.4933	32.085	22.63	20.505	22.955
Adur26457_comp0_c0_seq1	8.44	22.395	8.02333	20.085	11.13	7.945	7.685
Adur2650_comp0_c0_seq1	20.6367	36.795	16.4233	29.93	20.7	15.8	16.67
Adur2650_comp1_c0_seq1	9.65667	29.72	5.3	23.04	15.275	10.47	8.93
Adur26540_comp2_c0_seq1	6.56	12.25	5.24667	8.1	7.175	4.57	5.425
Adur2659_comp0_c0_seq1	2.82	23.67	0.8	4.82	0.475	0.16	0
Adur26649_comp0_c0_seq1	7.59	19.715	6.26	14.37	6.46	3.88	2.565
Adur2665_comp0_c0_seq2	0.52	13.17	0.18	6.29	4.055	1.625	0
Adur26686_comp3_c0_seq12	7.97	16.41	7.08	14.665	8.655	7.875	9.41
Adur2668_comp0_c0_seq1	0.23	8.21	0.123333	6.44	3.255	2.27	2.03
Adur26756_comp0_c0_seq2	1.95333	6.425	2.01	5.64	3.605	1.435	2.195
Adur26758_comp0_c0_seq1	2.96667	7.605	2.29	6.265	3.31	1.635	1.525
Adur26788_comp1_c0_seq3	4.48667	8.435	4.71	8.55	4.74	4.41	5.595
Adur26841_comp1_c0_seq1	0.313333	5.405	0.44	2.185	1.745	1.035	0.015
Adur26848_comp0_c0_seq7	2.70333	5.18	2.32	4.72	3.425	2.23	3.605
Adur26852_comp0_c0_seq1	1.62667	5.325	1.81333	4.05	1.81	2.17	1.375
Adur26853_comp0_c0_seq2	0.02	8.23	0.0266667	3.98	0.035	0	0.01
Adur26863_comp0_c0_seq1	5.54333	40.56	5.84667	27.15	13.155	1.035	0.265
Adur26865_comp0_c0_seq2	7.39667	40.64	5.20667	27.505	16.475	6.195	3.49
Adur26870_comp0_c0_seq1	0.343333	4.66	0	0	0	0	0
Adur26878_comp1_c0_seq1	7.66333	14.87	6.72	12.785	9.355	9.21	9.59
Adur26964_comp0_c0_seq1	10.43	15.175	9.43667	13.21	10.635	11.005	10.16
Adur26965_comp0_c0_seq1	0.76	5.195	0.546667	2.485	2.47	1.725	0.765
Adur2697_comp0_c1_seq2	4.61667	5.72	5.04667	5.02	4.275	5.125	4.645
Adur2698_comp0_c0_seq1	7.58	13.175	7.06	11.1	6.305	5.355	6.39
Adur26998_comp0_c0_seq1	21.2967	41.49	22.35	37.09	23.425	18.505	24.94
Adur27004_comp0_c1_seq1	7.20333	13.79	4.24667	10.92	8.15	6.635	5.83
Adur27043_comp4_c0_seq1	5.25333	11.955	4.14667	10.64	6.48	5.775	4.355
Adur27076_comp0_c0_seq1	2.08	5.515	1.71667	4.465	2.79	1.7	2.885
Adur27076_comp2_c0_seq2	3.71667	6.61	2.97	4.54	2.905	2.67	2.62
Adur27079_comp0_c0_seq1	3.51	5.925	3.46	4.435	3.34	2.91	2.77
Adur27108_comp2_c0_seq2	26.1767	50.985	24.23	40.64	29.975	25.805	25.38
Adur27115_comp0_c0_seq1	0.686667	19.515	0.03	0.865	0.045	0.015	0
Adur27121_comp0_c1_seq1	4.82667	29.02	4.32	21.86	6.865	4.95	4.98
Adur27121_comp1_c0_seq2	12.39	57.3	14.8767	36.315	16.04	11.975	7.635
Adur27156_comp0_c0_seq1	9.52	15.845	7.90667	13.675	7.845	7.36	9.15
Adur27163_comp0_c0_seq2	1.35	4.735	0.916667	3.815	2.65	2.585	2.25
Adur27165_comp0_c0_seq1	3.10333	5.68	2.50667	4.515	3.28	2.535	3.33
Adur27171_comp0_c0_seq1	0.53	17.94	0.193333	11.65	3	1.285	0.61
Adur27211_comp0_c0_seq1	25.9467	39.68	22.32	31.26	25.6	24.905	30.8
Adur27350_comp0_c0_seq1	5.80333	13.125	5.66333	12.325	7.28	5.525	7.215
Adur27376_comp0_c0_seq1	0	61.505	0	7.075	0.25	0	0
Adur27377_comp0_c0_seq1	0.286667	23.055	0.123333	2.38	0.31	0.12	0.165
Adur27390_comp0_c0_seq1	16.6367	196.58	12.0133	149.625	37.165	17.305	1.6
Adur27397_comp0_c0_seq2	7.19	14.275	7.8	12.95	9.96	7.105	10.495
Adur27398_comp0_c0_seq2	2.03333	23.045	0.743333	9.65	6.325	4.61	0.8
Adur27412_comp0_c0_seq4	8.11333	14.435	6.02667	12.55	9.27	7.005	6.03
Adur27417_comp0_c0_seq1	1.07667	6.535	1.17667	3.885	2.99	2.455	0.405
Adur27436_comp0_c0_seq1	9.46667	25.855	8.24667	20.905	10.525	5.48	3.465
Adur27451_comp0_c0_seq1	0.136667	5.465	0.116667	3.67	1.425	0.145	0.08
Adur2749_comp0_c0_seq2	0.29	5.81	0.126667	2.915	0.86	0.055	0.01
Adur27518_comp0_c0_seq1	0.286667	98.8	0	8.22	0	0	0
Adur27528_comp0_c0_seq1	1.16667	13.89	0	0.045	0	0	0
Adur27534_comp0_c0_seq2	3.67333	14.825	2.84	10.935	3.705	0.77	0.115
Adur27576_comp0_c0_seq2	6.85667	12.805	5.77333	9.365	6.33	5.385	5.965
Adur27581_comp1_c0_seq1	0.543333	5.575	0.226667	3.51	2.43	1.57	0.695
Adur27631_comp0_c0_seq1	4.73667	10.455	3.60667	8.14	6.18	5.995	4.615
Adur27633_comp1_c0_seq1	2.40667	8.1	1.05	6.145	3.57	3.275	2.92
Adur27655_comp2_c0_seq1	8.82333	20.3	11.24	16.535	10.77	9.885	10.465
Adur27680_comp0_c0_seq1	2.07	9.385	1.19333	4.15	1.645	0.18	0.075
Adur27681_comp0_c0_seq21	26.0533	154.94	25.9133	103.625	37.11	19.39	7.325
Adur27682_comp0_c0_seq1	0.48	9.2	0.183333	5.38	3.585	1.185	0.25
Adur27683_comp0_c0_seq1	10.4333	36.66	8.4	29.97	18.515	14.73	14.86
Adur27710_comp1_c0_seq1	1.37333	7.71	0.973333	6.445	3.625	2.28	1.99
Adur27736_comp0_c0_seq2	1.85	6.235	1.42333	4.02	2.505	1.325	0.885
Adur27738_comp0_c0_seq1	4.07333	6.05	4.30667	6.445	3.59	4.23	4.59
Adur27741_comp0_c0_seq1	0.106667	4.645	0.0666667	2.705	2.62	0.61	0
Adur27756_comp2_c0_seq2	16.65	26.95	11.7333	21.11	16.78	14.875	12.59
Adur27776_comp0_c0_seq5	2.30333	8.635	1.83333	6.255	3.595	2.75	4.165
Adur2777_comp2_c0_seq1	7.08667	11.505	4.39333	10.135	6.58	5.265	5.06
Adur27818_comp0_c0_seq2	12.6433	36.895	11.13	24.395	18.21	17.83	20.81
Adur27837_comp0_c0_seq1	15.99	26.965	13.7433	25.185	16.555	12.67	12.805
Adur27838_comp0_c0_seq1	2.36	6.51	2.07667	4.035	3.05	1.46	1.475
Adur27844_comp0_c0_seq2	5.33667	12.31	4.51333	9.735	5.2	3.745	4.335
Adur27859_comp0_c0_seq1	18.7833	37.035	14.42	23.03	16.63	11.795	9.435
Adur27944_comp0_c0_seq1	8.3	18.46	7.15333	16.305	10.25	7.69	7.29
Adur27951_comp0_c0_seq1	6.51667	16.99	6.73333	13.9	7.5	5.1	3.94
Adur28005_comp1_c0_seq1	13.0167	31.165	8.16333	27.17	11.955	9.605	5.535
Adur2804_comp0_c0_seq2	1.87333	8.875	1.10667	5.755	1.435	0.295	0.215
Adur280_comp1_c0_seq1	1.25	7.87	1.13667	5.84	3.665	2.305	0.45
Adur28112_comp0_c0_seq1	3.85333	18.99	3.63	13.59	8.06	5.795	7.515
Adur28145_comp2_c0_seq1	2.29333	4.345	1.70333	2.72	1.75	2.28	2.075
Adur28150_comp0_c0_seq1	15.4333	76.86	5.21	45.94	29.11	26.625	6.565
Adur28151_comp0_c0_seq1	73.65	199.64	67.04	150.265	85.035	74.45	78.42
Adur28169_comp0_c0_seq1	1.24333	4.84	1.39667	3.785	1.555	1.6	2.27
Adur2816_comp5_c1_seq2	2.04667	5.815	1.84667	4.755	3.075	3.45	2.965
Adur28230_comp0_c0_seq1	2.04333	6.445	1.91667	5.23	3.55	3.14	2.375
Adur2825_comp0_c0_seq2	6.75333	12.385	6.23667	9.395	9.63	7.95	6.005
Adur2828_comp0_c0_seq1	1.18	4.245	1.08333	2.99	2.73	0.28	0.78
Adur28332_comp1_c0_seq1	8.74667	14.045	6.89667	11.5	10.025	8.815	6.975
Adur28341_comp1_c0_seq1	0.596667	18.42	0.193333	14.7	6.26	2.005	0.385
Adur28379_comp0_c0_seq1	2.49333	25.635	1.86667	15.565	5.86	4.73	2.76
Adur28383_comp2_c0_seq1	9.14667	15.23	9.29	11.615	10.53	10.37	8.245
Adur28415_comp1_c0_seq1	2.06	4.06	1.58333	3.53	2.33	2.085	2.315
Adur2841_comp0_c0_seq2	18.5933	32.74	17.3633	29.225	20.885	16.31	15.935
Adur28462_comp1_c0_seq3	2.43667	4.035	2.72333	3.405	2.5	2.735	2.645
Adur28562_comp0_c0_seq1	0.263333	808.235	0	586.175	23.715	6.015	1.305
Adur28568_comp0_c0_seq5	1.52333	4.66	2.00667	2.785	1.795	2.18	2.765
Adur28573_comp0_c0_seq1	1.29667	16.18	1.61667	7	4.34	4.66	0.675
Adur28597_comp0_c0_seq2	2.01333	6.02	1.22333	4.79	3.61	3.265	2.665
Adur28602_comp0_c0_seq1	7.13	14.295	5.89667	7.75	5.84	4.78	5.135
Adur28604_comp1_c0_seq1	10.5967	23.86	10.0567	15.56	10.095	9.255	8.835
Adur28625_comp0_c0_seq3	2.71	9.115	2.04667	6.875	4.5	3	1.45
Adur28633_comp0_c0_seq2	3.62	5.965	3.08333	4.09	3.225	3.755	3.71
Adur28653_comp0_c0_seq1	11.63	44.975	11.32	20.23	5.815	3.78	15.085
Adur28654_comp0_c0_seq5	2.86333	5.005	1.72667	3.715	3.13	2.555	1.47
Adur28693_comp0_c0_seq1	134.963	191.09	109.57	164.06	126.165	94.99	109.33
Adur28693_comp0_c1_seq1	38.9567	96.135	24.33	80.62	59.85	43.8	40.71
Adur28713_comp0_c0_seq1	2.55333	8.715	3.40333	7.845	3.895	1.055	1.565
Adur28732_comp0_c0_seq2	17.7967	23.6	12.4067	23.745	14.68	13.605	14.92
Adur2876_comp0_c0_seq3	7.38333	11.46	7.22333	11.25	7.87	5.935	7.48
Adur28786_comp2_c0_seq3	42.6733	88.575	39.3833	67.405	40.79	29.665	28.92
Adur28794_comp1_c0_seq1	11.2567	41.345	9.70333	33.04	16.935	11.45	7.3
Adur28808_comp0_c0_seq1	3.16667	4.725	2.77333	3.375	2.36	2.595	2.54
Adur28812_comp0_c0_seq1	4.8	7.905	3.97667	6.58	4.285	3.505	4.575
Adur28899_comp1_c0_seq2	1.49	6.515	1.21333	5.12	3.36	2.855	2.73
Adur28932_comp1_c0_seq1	0.16	4.06	0.79	2.105	1.6	0.26	0.215
Adur28939_comp0_c0_seq2	2.90667	5.91	2.18	5.51	3.09	3.205	3.2
Adur29004_comp1_c0_seq1	6.41	16.595	5.65333	12.945	8	6.05	5.115
Adur29024_comp0_c0_seq2	15.0967	42.08	13.6567	35.4	15.84	13.285	8.085
Adur29124_comp1_c0_seq1	107.883	280.955	92.4833	214.765	136.72	106.785	177.365
Adur29155_comp0_c0_seq1	0.183333	10.64	0	0.1	0	0	0
Adur29163_comp0_c0_seq1	1.32667	5.34	1.13333	2.925	2.485	1.555	1.465
Adur29167_comp0_c0_seq2	1.40333	4.08	0.63	3.725	1.535	0.815	1.075
Adur29168_comp0_c0_seq1	6.05333	12.555	5.02	10.2	6.64	4.845	6.905
Adur29196_comp0_c0_seq1	5.75667	12.095	6.80333	8.13	5.815	5.065	4.855
Adur29206_comp1_c0_seq1	1.4	7.83	1.06333	4.3	4.8	4.29	2.405
Adur29296_comp1_c0_seq1	13.38	18.45	18.7967	17.685	15.68	16.865	15.785
Adur29313_comp0_c0_seq2	0.88	6.18	0.643333	3.2	2.575	1.97	0.99
Adur29321_comp0_c0_seq2	0.166667	8.75	0	2.19	0.435	0.245	0.28
Adur29333_comp1_c0_seq2	10.9733	18.26	9.33333	16.575	11.89	12.23	10.52
Adur29366_comp0_c0_seq1	0.703333	5.415	0.2	3.58	0.055	0	0
Adur29366_comp1_c0_seq1	1.55667	5.585	0.536667	3.48	0.055	0	0
Adur29379_comp0_c0_seq2	4.25333	6.705	3.17333	4.85	4.38	3.635	4.18
Adur29485_comp0_c0_seq1	3.47	6.455	2.66333	5.41	3.375	3.39	2.18
Adur29485_comp3_c0_seq1	4.07333	6.7	3.85	4.2	3.4	3.745	3.555
Adur29487_comp1_c0_seq1	6.78667	14.005	6.13	9.3	6.51	4.345	5.255
Adur29495_comp0_c0_seq1	6.60333	20.17	4.38333	16.805	11.235	8.345	9.975
Adur29515_comp0_c0_seq1	0.11	39.4	0	17.63	1.55	0.19	0.06
Adur29527_comp0_c0_seq1	2.17667	9.43	1.48333	6.975	2.365	1.66	2.28
Adur29548_comp0_c1_seq2	543.62	1142.48	354.197	1070.36	555.545	332.195	453.22
Adur29554_comp0_c0_seq1	5.87	12.775	4.88	11.28	7.04	5.195	4.925
Adur29578_comp0_c0_seq1	0.71	55.47	0.253333	22.925	1.455	0.73	0.56
Adur2959_comp0_c0_seq3	16.6333	24.59	12.9967	21.49	17.22	12.995	12.235
Adur2962_comp1_c0_seq1	0.0433333	12.16	0.0233333	4.76	0.305	0.025	0.02
Adur29679_comp0_c0_seq1	0.273333	18.61	0.2	0.605	0.055	0.035	0.06
Adur29682_comp1_c0_seq5	3.70667	11.32	2.54	10.52	4.905	3.92	4.655
Adur29728_comp0_c0_seq1	5.74	10.22	5.11667	8.41	5.62	5.89	6.45
Adur29743_comp0_c0_seq1	0.3	6.07	0.113333	2.54	2.515	1.175	0.07
Adur2987_comp0_c0_seq3	2.69333	7.515	1.52	6.04	3.26	0.845	0.295
Adur29917_comp1_c0_seq2	3.38333	8.955	3.31667	6.925	4.66	4.21	3.975
Adur2999_comp0_c0_seq1	3.94	7.275	3.13333	6.545	4.105	2.62	3.02
Adur29_comp0_c0_seq1	0.623333	6.92	0.456667	3.525	2.565	2.195	1.155
Adur30020_comp0_c0_seq2	11.8233	23.665	10.42	16.975	12.635	10.435	12.87
Adur30023_comp0_c0_seq2	12.4667	32.01	9.88	20.98	14.73	13.16	10.895
Adur30028_comp1_c0_seq1	1.62333	12.645	0.79	7.005	2.3	3.135	1.085
Adur30028_comp2_c0_seq1	6.11667	31.08	4.78333	18.78	5.655	6.785	3.185
Adur30028_comp2_c1_seq1	2.70333	21.34	1.06	12.015	3.795	4.455	1.9
Adur30030_comp0_c0_seq1	5.79	13.005	5.28333	8.415	6.125	4.85	5.765
Adur30059_comp0_c0_seq2	84.6633	160.98	82.2	133.55	87.3	68.495	70.525
Adur30085_comp1_c1_seq2	0.75	5.265	0.52	3.14	2.025	1.375	0.6
Adur30102_comp0_c0_seq1	72.6733	146.685	63.9933	130.91	89.675	74.42	99.105
Adur30107_comp0_c0_seq1	0.316667	10.785	0.27	8.52	2.395	0.06	0
Adur30123_comp0_c0_seq7	2.52667	7.07	1.88667	6.075	3.495	2.55	2.69
Adur30126_comp0_c0_seq1	2.53	5.47	2.07333	3.72	3.38	3.275	2.305
Adur30126_comp1_c0_seq1	1.82667	5.23	1.14667	3.675	2.82	2.295	1.165
Adur30134_comp1_c0_seq1	3.39	7.82	3.06	5.525	3.825	5.68	3.66
Adur30137_comp0_c0_seq1	1.77667	6.205	1.31667	3.995	2.77	1.295	0.83
Adur30158_comp3_c0_seq1	2.52667	9.67	1.43	8.115	2.585	3.045	0.285
Adur30159_comp0_c0_seq1	0.916667	5.235	0.543333	3.55	1.745	0.925	0.32
Adur3017_comp0_c0_seq2	0.173333	4.28	0.07	3.39	1.2	0.04	0.005
Adur30181_comp0_c0_seq1	8.98	22.82	7.50333	18.945	11.925	8.93	7.545
Adur3024_comp0_c0_seq1	0.713333	7.835	0.433333	6.01	2.5	1.055	1.11
Adur3025_comp0_c0_seq1	0.766667	62.525	0.143333	44.225	12.01	0.49	0.28
Adur30273_comp0_c0_seq1	1.66	10.525	1.68	5.795	3.425	2.605	1.11
Adur30273_comp1_c0_seq4	24.8533	109.355	22.0633	67.725	29.61	30.38	17.025
Adur30301_comp1_c0_seq1	4.68333	9.345	4.45667	8.085	5.27	4.285	6.135
Adur30317_comp0_c0_seq1	2.74	7.38	1.90667	6.175	3.675	2.445	3.185
Adur30319_comp0_c0_seq1	11.31	28.605	6.51667	24.4	14	9.875	8.3
Adur30322_comp1_c0_seq7	5.7	9.9	4.74667	8.43	6.39	5.335	6.62
Adur30325_comp0_c0_seq2	2.98667	18.74	2.13667	13.265	6.39	3.67	2.265
Adur30328_comp0_c0_seq1	12.6433	25.24	8.40333	22.36	13.68	9.625	9.495
Adur30338_comp0_c0_seq4	48.5267	116.65	50.9133	89.145	52.345	40.9	42.895
Adur30378_comp0_c0_seq3	35.55	62.685	28.84	57.14	47.42	34.535	43.31
Adur30380_comp0_c0_seq1	10.8267	17.41	8.44	15.11	11.645	8.755	7.555
Adur30382_comp0_c0_seq2	3.90667	6.635	2.81333	5.87	4.14	3.46	3.905
Adur30391_comp0_c0_seq1	12.2333	49.34	1.84333	19.725	2.39	0	0
Adur30391_comp4_c0_seq1	0	12.41	0	1.52	0.75	0.12	0
Adur30403_comp0_c1_seq1	2.28	4.13	2.63667	3.295	2.35	2.575	1.8
Adur30426_comp0_c0_seq2	3.24667	8.085	2.56333	6.665	4.065	2.725	4.385
Adur30456_comp0_c0_seq1	0.276667	4.17	0.36	3.37	0.71	0.075	0.045
Adur3046_comp0_c0_seq1	0.426667	112.725	0	53.58	13.235	3.26	1.66
Adur30498_comp0_c0_seq1	3.49667	4.1	1.76333	3.355	3.255	2.53	2.545
Adur30507_comp1_c0_seq1	0.196667	11.925	0.113333	7.29	1.97	0.28	0.245
Adur3050_comp1_c0_seq1	0.33	98.425	0.133333	46.47	12.745	2.06	1.615
Adur30529_comp0_c0_seq1	0.133333	11.465	0.0166667	6.26	2.375	0.5	1.63
Adur3052_comp0_c0_seq1	1.26	149.34	0.506667	69.955	22.24	4.245	2.355
Adur30530_comp0_c0_seq1	6.47667	9.385	5.80333	8.57	6.5	6.35	5.585
Adur30535_comp1_c0_seq2	3.74333	11.54	2.83	6.98	4.71	2.075	0.575
Adur30535_comp2_c0_seq1	0.44	8.72	0.0366667	5.45	2.645	1.135	0.28
Adur30541_comp1_c0_seq1	19.1933	36.345	14.92	33.405	23.135	15.52	25.82
Adur30561_comp0_c0_seq1	4.59667	9.56	2.81667	6.6	5.125	3.98	3.48
Adur30586_comp1_c0_seq1	3.97	7.64	3.97	6.28	4.2	3.41	3.38
Adur30601_comp0_c0_seq1	0.29	5.46	0.293333	3.17	0.965	0.145	0.255
Adur30631_comp0_c0_seq2	1.52	4.265	0.813333	3.35	1.155	0.98	0.26
Adur30686_comp1_c0_seq3	0.753333	6.34	0.413333	3.37	0.845	0.575	0.085
Adur30744_comp0_c0_seq3	2.62	10.175	1.88	5.975	2.545	0.43	0.74
Adur30750_comp0_c0_seq1	5.06333	12.205	2.59667	9.88	7.15	6.94	5.31
Adur30848_comp0_c0_seq1	1.33333	4.575	0.763333	3.035	2.57	1.325	1.86
Adur30917_comp1_c0_seq2	4.84667	6.585	4.59667	6.375	3.985	4.365	4.755
Adur30929_comp1_c0_seq1	7.03333	16.265	6.88333	14.785	9.395	9.85	8.77
Adur30999_comp0_c0_seq1	2.71667	8.835	2.63667	6.96	3.78	1.05	0.34
Adur31028_comp0_c0_seq1	0.216667	14.19	0	0.91	0.245	0.085	0.03
Adur31058_comp0_c0_seq1	7.13	15.905	4.86333	12.895	8.25	6.3	5.665
Adur31071_comp0_c0_seq1	1.69667	4.135	1.17333	2.535	2.7	0.965	0.275
Adur31113_comp1_c0_seq1	3.73	14.46	4.31	6.885	3.165	1.995	0.97
Adur31146_comp0_c0_seq1	23.6767	47.975	22.3633	37.11	25.29	19.79	18.59
Adur31148_comp1_c0_seq3	1.39333	5.11	2.08667	4.055	2.235	1.98	3.015
Adur31152_comp1_c0_seq4	4.72	35.655	2.23333	18.545	14.79	17.185	11.38
Adur31175_comp0_c0_seq1	2.72667	7.585	2.50667	5.215	2.91	2.755	2.57
Adur31182_comp0_c0_seq1	0.466667	36.065	0.583333	14.89	0.215	0.03	0.555
Adur31196_comp0_c0_seq1	5.54667	13.065	5.11667	7.355	5.555	4.84	4.795
Adur31208_comp0_c0_seq1	3.76333	4.81	3.54	4.075	3.665	3.75	3.505
Adur31338_comp0_c0_seq1	2.07	5.095	2.21667	4.85	2.705	2.44	2.71
Adur31364_comp0_c0_seq1	1.37667	4.79	0.99	3.425	1.99	1.24	0.625
Adur31414_comp0_c0_seq1	9.32667	23.215	8.67	15.955	10.23	8.07	8.44
Adur31478_comp1_c0_seq1	1.32333	4.64	0.8	3.64	1.785	1.04	1.805
Adur31484_comp0_c0_seq2	4.02667	6.18	2.01667	5.995	3.695	3.22	3.76
Adur31494_comp0_c0_seq4	4.2	5.645	3.17	3.82	3.77	4.36	3.105
Adur31507_comp1_c0_seq2	0.95	11.635	1.10333	7.965	4.315	2.23	0.51
Adur31509_comp0_c0_seq1	0.123333	10.94	0.03	4.055	0.66	0.04	0.43
Adur31514_comp0_c0_seq2	10.64	15.72	8.53667	14.2	11.05	9.225	11.17
Adur31543_comp0_c0_seq3	0.0733333	4.5	0.0833333	3.41	1.84	1.47	0.565
Adur31547_comp0_c0_seq1	9.6	28.155	6.22333	19.96	10.775	10.37	15.08
Adur31548_comp0_c0_seq1	2.66667	8.195	1.83333	6.035	2.485	0.94	0.815
Adur31563_comp0_c0_seq1	74.48	131.775	69.2167	112.68	75.66	54.81	69.605
Adur31572_comp1_c0_seq9	3.76667	10.85	2.84667	8.915	3.705	1.75	0.825
Adur3166_comp1_c0_seq5	22.8333	63.9	18.3467	21.77	18.505	27.68	31.53
Adur31682_comp0_c0_seq1	5.66333	15.47	4.93	13.315	6.665	5.29	8.3
Adur31732_comp0_c0_seq2	1.33333	8.29	0.366667	1.99	0.39	0.025	0
Adur31740_comp0_c0_seq1	2.44333	10.255	1.20333	6.95	3.555	1.895	1.065
Adur31740_comp0_c1_seq1	1.24	4.32	0.693333	3.265	1.735	0.87	0.395
Adur31759_comp0_c0_seq1	1.18	7.08	0.263333	4.93	2.21	0.775	1.755
Adur31842_comp0_c0_seq2	1.23667	4.395	1.02333	3.225	1.255	0.62	0.415
Adur3185_comp0_c0_seq5	2.93667	6.82	2.84667	6.065	4.205	4.28	4.19
Adur31868_comp0_c0_seq1	16.9633	43.845	12.6967	34.55	24.905	18.885	16.53
Adur3189_comp1_c0_seq1	15.75	29.285	12.54	22.865	17.045	16.04	15.015
Adur31905_comp0_c0_seq1	0.0233333	5.955	0	0.12	0.14	0	0
Adur3192_comp0_c0_seq1	0.32	7.35	0.1	3.72	2.82	1.935	0.09
Adur31941_comp0_c0_seq1	1.57333	4.935	0.95	2.725	2.105	2.215	1.555
Adur31950_comp0_c0_seq1	22.63	47.985	20.13	44.98	31.21	20.945	28.83
Adur31981_comp0_c0_seq1	2.63333	13.585	1.97667	11.16	5.12	3.31	3.295
Adur31994_comp1_c0_seq1	0.15	11.82	0	4.195	0.475	0.03	0
Adur31995_comp0_c0_seq1	0	8.055	0.0466667	5.965	0.92	0	0
Adur32040_comp1_c1_seq1	12.68	16.88	10.23	15.825	10.915	10.365	11.34
Adur32062_comp0_c0_seq1	11.7367	20.66	10.4167	17.55	10.605	9.795	10.45
Adur32078_comp1_c0_seq1	4.20667	8.515	3.08667	6.6	4.315	3.34	4.17
Adur32142_comp1_c0_seq1	4.18	8.685	3.88	6.575	4.435	3.23	5.39
Adur32146_comp1_c0_seq1	11.58	23.335	10.8167	18.535	11.575	8.84	13.74
Adur3216_comp0_c0_seq34	3.12667	6.66	1.74333	6.3	3.92	2.68	3.865
Adur32185_comp0_c0_seq3	12.0033	28.52	11.05	18.185	17.565	16.115	13.465
Adur32187_comp0_c0_seq2	6.21	18.71	5.59667	13.7	6.56	4.375	2.925
Adur3219_comp1_c0_seq3	11.4833	26.49	11.2867	20.87	9.56	6.79	10.42
Adur32201_comp0_c0_seq2	7.52333	20	4.81667	13.02	6.435	5.85	8.71
Adur32221_comp0_c0_seq1	1.21667	19.915	0.386667	8.21	3.6	3.08	0.62
Adur3230_comp3_c0_seq2	9.00667	15.345	6.44	13.78	10.225	9.625	9.345
Adur32331_comp0_c0_seq1	0.323333	39.22	0.196667	14.48	0.69	0.06	0
Adur32337_comp1_c0_seq1	0.236667	6.72	0.593333	2.785	1.735	2.415	0.235
Adur32339_comp0_c0_seq1	0.123333	7.12	0.0966667	0.35	0	0	0
Adur32353_comp0_c0_seq2	4.56333	4.955	4.27	4.485	4.05	5.02	3.98
Adur32356_comp0_c0_seq2	1.33667	4.5	1.16	2.675	0.825	0.215	0.725
Adur32358_comp0_c0_seq1	2.84333	20.955	3.28667	14.675	2.46	0.1	0.015
Adur32369_comp1_c0_seq1	3.10667	5.64	3.02667	4.935	3.455	3.345	4.065
Adur32388_comp0_c0_seq3	1.81333	5.765	1.21333	4.995	2.31	2.795	1.295
Adur32395_comp0_c0_seq1	0.04	5.705	0.0466667	3.255	0.415	0.125	0.03
Adur32428_comp2_c1_seq5	1.26667	4.38	1.17333	3.68	1.8	1.575	1.625
Adur3249_comp0_c0_seq1	5.03667	11.04	3.29333	9.44	6.085	5.24	3.83
Adur32509_comp0_c0_seq1	7.78667	13.345	6.17333	12	8.74	6.855	8.445
Adur32519_comp0_c0_seq1	1.25	4.725	0.55	3.77	1.045	0.79	1.325
Adur32530_comp2_c0_seq1	3.26667	4.235	2.68	4.49	2.665	3.405	3.36
Adur32573_comp0_c0_seq1	2.87	8.545	2.77667	6.7	5.42	3.92	4.565
Adur32605_comp0_c0_seq1	5.09667	12.02	4.47	9.54	6.43	4.21	4.62
Adur32612_comp0_c0_seq2	6.75333	27.39	6.08667	22.68	8.105	2.775	1.195
Adur32614_comp22_c0_seq4	0.343333	7.335	0.17	2.48	1.255	1.35	0.63
Adur32614_comp28_c0_seq5	17.1067	25.445	17.3367	25.16	19.27	15.97	19.435
Adur32614_comp29_c0_seq1	17.5333	64.185	14.6	53.125	20.06	13.34	22.485
Adur32614_comp5_c0_seq1	0.0433333	11.955	0.00666667	1.305	0.215	0.095	0.055
Adur3262_comp0_c0_seq2	17.1567	40.405	13.9567	31.685	20.995	15.81	13.71
Adur32631_comp0_c0_seq1	6.06333	12.53	5.24667	9.74	5.615	4.205	3.76
Adur326_comp0_c0_seq1	0.07	7.995	0.146667	1.065	1.27	1.465	0.515
Adur32714_comp0_c0_seq1	5.43	7.475	5.04667	6.225	5.055	4.73	4.905
Adur3271_comp0_c0_seq1	7.34	15.83	4.86	13.165	7.995	6.565	8.015
Adur32776_comp0_c0_seq2	0.9	9.845	0.713333	5.29	2.28	1.64	0.365
Adur32821_comp0_c0_seq1	4.37667	9.735	4.01667	8.255	5.755	5.595	5.485
Adur32827_comp0_c0_seq1	4.09333	5.935	3.49	4.785	3.275	3.63	3.945
Adur32838_comp1_c0_seq1	59.0333	186.395	54.5667	149.63	95.945	62.87	74.64
Adur32879_comp1_c0_seq2	6.69667	11.265	5.42667	9.545	5.755	4.595	6.35
Adur32911_comp1_c0_seq4	6.66	9.335	5.40333	8.085	5.715	5.915	5.575
Adur32949_comp1_c0_seq1	10.98	24.495	7.51667	16.78	14.31	11	15.48
Adur32974_comp1_c0_seq1	0.61	7.33	0.246667	5.575	2.245	0.835	0.4
Adur32978_comp0_c0_seq1	2.99667	11.66	3.08667	8.145	5.025	3.145	1.855
Adur32993_comp1_c0_seq2	13.6933	17.815	11.4433	17.66	13.31	11.485	13.63
Adur33003_comp0_c0_seq6	1.98	5.245	2.75333	3.9	3.335	3.555	2.92
Adur33074_comp0_c0_seq1	0.67	7.585	0.446667	5.32	3.115	2.165	0.315
Adur33138_comp0_c0_seq1	5.47667	11.335	4.72	8.12	5.21	4.215	4.87
Adur33171_comp0_c0_seq2	4.5	10.73	1.83	8.365	2.62	1.77	2.145
Adur33214_comp1_c0_seq1	6.77333	20.6	6.94	14.805	7.535	7.025	7.8
Adur33236_comp0_c0_seq1	0.426667	200.425	0.01	96.965	9.495	5.685	4.465
Adur33248_comp0_c0_seq1	0.573333	6.52	0.266667	4.71	2.85	2.15	0.755
Adur33251_comp0_c0_seq1	1.74667	5.395	1.52333	3.99	2.985	2.645	1.005
Adur33274_comp0_c0_seq1	0.0566667	17.89	0.0866667	7.1	0.665	0.385	0.23
Adur33323_comp0_c0_seq1	0.113333	15.15	0	0.63	0.11	0.03	0
Adur33323_comp1_c0_seq1	0.06	8.91	0	0.56	0	0.05	0
Adur33331_comp2_c0_seq1	1.47667	10.97	1.65667	9.22	4.47	4.425	4.555
Adur33331_comp4_c0_seq4	3.35667	15.955	4.61667	13.285	8.03	7.83	7.135
Adur33357_comp0_c0_seq1	3.89333	7.2	3.84667	5.07	4.2	3.165	2.89
Adur33360_comp0_c0_seq1	0.98	4.025	1.49333	2.385	1.195	1.015	0.725
Adur33379_comp0_c0_seq1	4.95333	8.53	5.56333	7.67	6.41	3.725	4.92
Adur33390_comp0_c0_seq3	9.70333	14.305	8.40333	12.24	8.665	7.865	8.035
Adur33403_comp3_c0_seq1	8.38333	20.08	8.07667	18.255	12.24	9.79	10.21
Adur33454_comp0_c0_seq1	0.03	11.025	0	3.85	0.245	0.175	0.37
Adur33457_comp2_c0_seq2	1.06333	9.39	0.916667	4.565	3.02	3.705	0.94
Adur33479_comp1_c0_seq1	17.7	42.155	13.97	35.89	23.095	17.02	22.435
Adur33487_comp0_c0_seq1	11.4567	25.505	8.98	25.26	11.76	7.875	12.245
Adur33502_comp0_c0_seq3	176.707	326.62	159.923	272.625	193.355	141.225	207.81
Adur33527_comp2_c0_seq3	3.29	5.39	2.56667	3.985	3.67	3.57	3.81
Adur33575_comp0_c0_seq1	0.14	28.17	0.0633333	24.3	7.1	1.41	0.63
Adur33586_comp2_c0_seq1	0.02	8.81	0	4.765	1.695	0.77	0.205
Adur33587_comp0_c0_seq1	1.43	5.1	1.09	2.525	1.74	1.73	2.33
Adur33597_comp1_c0_seq2	2.16667	5.385	1.52	4.35	2.46	1.82	1.44
Adur33598_comp2_c0_seq2	11.0733	43.15	11.4667	28.79	26.13	19.33	3.21
Adur33614_comp0_c0_seq1	0.946667	8.05	0.166667	6.675	1.99	0.83	0.22
Adur33623_comp1_c0_seq1	1.46	28.7	1.88	20.415	12.645	12.19	9.345
Adur33623_comp4_c0_seq1	3.33	11.105	2.05667	9.795	4.96	7.41	4.415
Adur33636_comp0_c0_seq1	3.21667	10.725	2.68667	7.245	3.865	3.815	3.055
Adur33639_comp0_c0_seq1	11.2767	21.705	9.28333	15.315	9.5	7.495	7.455
Adur33651_comp0_c0_seq1	2.08333	8.395	1.47	6.135	3.575	1.465	1.01
Adur33665_comp0_c0_seq2	8.78	16.515	8.65667	12.32	7.575	6.245	8.405
Adur33672_comp0_c0_seq1	0.8	6.285	0.506667	3.735	1.47	1.15	0.645
Adur33680_comp2_c0_seq2	2.10333	5.27	1.67	4.36	2.89	2.355	2.265
Adur33705_comp0_c0_seq1	0.253333	92.335	0.376667	53.73	3.21	0.225	0.12
Adur33710_comp0_c0_seq1	6.13333	13.02	4.59333	10.77	8.2	6.01	7.765
Adur33735_comp1_c0_seq1	11.5433	43.1	11.5367	31.665	21.195	16.315	19.395
Adur33739_comp0_c0_seq1	3.69667	6.245	3.94333	5.11	3.535	2.88	3.77
Adur33765_comp1_c0_seq1	17.27	40.38	8.15	19.99	8.61	5.28	5.38
Adur33783_comp1_c1_seq3	6.04667	8.8	3.86	8.235	5.115	5.23	5.95
Adur33809_comp1_c0_seq1	1.19667	5.91	0.85	3.255	2.27	0.93	0.15
Adur33832_comp0_c0_seq1	2.14	6.98	1.50333	3.92	1.695	1.51	2.845
Adur33875_comp1_c0_seq6	6.84	15.435	6.18	13.585	7.175	3.67	4.55
Adur33883_comp3_c0_seq3	3.86667	5.265	3.38	5.12	4.055	3.88	4.09
Adur33906_comp0_c0_seq1	12.5267	18.89	9.79333	16.445	10.42	9.455	11.755
Adur3396_comp0_c0_seq2	3.28667	22.04	2.24667	14.75	4.79	3.965	5.205
Adur33981_comp0_c0_seq1	66.6367	165.865	67.33	159.99	87.2	59.21	91.905
Adur3402_comp1_c0_seq2	7.27	9.445	5.69	8.855	6.615	5.78	6.955
Adur34033_comp0_c0_seq1	22.76	51.13	20.2467	37.985	30.36	25.23	12.5
Adur34059_comp0_c0_seq2	7.02667	22.495	1.9	14.3	5.515	0.51	0.265
Adur34095_comp0_c0_seq1	1.54333	4.355	1.06	3.135	2.335	1.185	1.39
Adur34139_comp0_c0_seq3	9.21667	17.455	7.93	13.745	8.845	6.42	7.69
Adur34152_comp0_c0_seq1	1.66667	62.755	0.0166667	5.33	0.28	0.115	0.04
Adur34154_comp2_c0_seq2	1.47667	28.56	0.973333	16.94	8.02	7.3	3.035
Adur34155_comp1_c2_seq4	1.55667	6.15	1.53333	4.37	3.88	3.245	1.845
Adur34202_comp1_c0_seq1	4.23333	5.885	2.99333	5.39	3.76	2.925	3.6
Adur34216_comp1_c0_seq1	3.42	8.09	2.69	5.54	3.015	3.61	4.035
Adur34217_comp0_c0_seq2	2.91333	20.72	2.67667	12.015	7.875	2.44	0.58
Adur34239_comp1_c0_seq1	3.66333	6.06	3.29333	4.77	4.47	4.23	2.45
Adur34292_comp0_c0_seq1	3.96	11.025	2.75333	8.595	4.465	3.43	2.23
Adur34294_comp0_c0_seq2	0.313333	4.705	0	2.965	1.92	1.715	1.125
Adur34294_comp0_c0_seq3	0.0266667	18.48	0.15	10.04	6.18	6.235	2.47
Adur34294_comp1_c0_seq1	0.116667	16.795	0	7.985	5.04	3.09	1.575
Adur34309_comp0_c0_seq2	1.95	6.105	1.02	1.61	0.69	0.475	0.205
Adur34328_comp0_c0_seq1	0.0833333	14.88	0.156667	6.44	1.22	0.505	0.4
Adur34334_comp0_c0_seq1	0.613333	6.65	0.376667	3.69	1.575	0.63	1.535
Adur34421_comp0_c0_seq1	4.87667	9.18	4.94	7.245	5.61	5.715	3.12
Adur34462_comp0_c0_seq1	4.67667	22.415	4.77667	10.26	4.585	1.865	0.98
Adur34467_comp0_c1_seq1	2.55	4.08	2.03	3.25	2.99	2.095	2.245
Adur34494_comp2_c0_seq4	5.97	7.735	3.64	7.5	5.075	4.975	5.225
Adur34558_comp2_c0_seq1	10.0867	13.025	8.52667	12.29	8.95	9.345	10.185
Adur3455_comp1_c0_seq1	1.17333	6.71	1.03667	4.285	1.84	1.145	2.33
Adur34567_comp1_c0_seq1	5.77333	10.675	5.70667	7.085	6.62	4.62	6.355
Adur34567_comp1_c0_seq2	10.5333	20.475	10.6767	15.13	10.385	7.405	9.07
Adur34584_comp1_c0_seq2	37.73	71.945	34.6233	62.54	48.265	39.435	49.025
Adur34592_comp0_c0_seq1	10.1033	11.355	9.39	11.715	8.945	10.17	9.555
Adur34655_comp0_c0_seq1	4.17333	84.245	1.54	21.93	21.595	13.43	0.68
Adur34685_comp0_c0_seq1	8.37	29.735	5.65333	24.37	12.35	5.245	9.505
Adur346_comp0_c0_seq1	0.74	5.66	0.636667	3.32	1.835	2.295	1.615
Adur34748_comp1_c0_seq4	37.42	46.12	34.3533	43.88	36.515	41.255	36.62
Adur34782_comp1_c0_seq1	0.74	92.355	0.163333	11.78	0.305	0.07	0
Adur3481_comp0_c0_seq4	4.21333	15.4	2.70333	11.505	3.67	3.28	1.865
Adur3482_comp0_c0_seq1	0.463333	6.21	0.43	3.6	2.655	2.195	0.64
Adur34840_comp1_c0_seq7	19.0667	42.635	16.18	32.555	23.075	17.55	18.995
Adur34849_comp0_c0_seq1	3.75667	11.385	3.26667	6.62	3.995	3.685	4.95
Adur34854_comp0_c0_seq1	2.23667	7.875	2.52667	5.92	2.805	1.37	0.9
Adur34854_comp1_c0_seq1	0.653333	4.065	0.72	3.005	1.575	0.59	0.58
Adur3485_comp0_c0_seq1	4.57667	8.865	4.12667	8.34	6.13	4.945	5.96
Adur34875_comp0_c0_seq2	1.8	5.155	1.84333	4.435	2.275	2.04	2.025
Adur34877_comp0_c0_seq2	0.996667	5.105	0.766667	2.5	1.245	0.59	0.285
Adur35001_comp0_c0_seq1	1.41	11.7	0.386667	8.715	4.48	3.38	3.33
Adur35009_comp0_c0_seq1	3.31	7.745	2.35333	6.405	4.55	4.695	3.53
Adur35025_comp0_c0_seq2	2.69333	5.45	2.4	4.26	3.06	2.76	2.505
Adur35038_comp0_c0_seq1	1.91	4.42	1.98	4.15	2.35	1.46	2.34
Adur35045_comp0_c0_seq1	1.96	14.38	1.21	7.45	3.075	2.975	2.18
Adur35045_comp0_c1_seq2	3.98667	16.12	4.43667	10.195	3.73	3.74	4.295
Adur35046_comp0_c0_seq1	1.33667	5.61	0.503333	4.315	1.315	0.335	0.095
Adur35048_comp0_c0_seq1	1.8	4.005	1.51333	3.165	2.045	1.72	2.07
Adur35064_comp0_c0_seq1	0	5.53	0	0.62	0	0	0
Adur35066_comp0_c0_seq1	0.41	293.635	0	36.32	0.26	0.075	0
Adur35072_comp0_c0_seq1	0.09	7.39	0	2.45	0.18	0.25	0
Adur35077_comp0_c0_seq1	0.383333	302.705	0	221.665	18.375	10.64	4.19
Adur3509_comp3_c0_seq1	7.94	23.16	4.83667	17.155	10.59	9.855	8.34
Adur35142_comp0_c0_seq1	34.1433	94.545	36.01	86.735	56.96	35.02	49.805
Adur35144_comp0_c0_seq1	0.953333	5.035	0.333333	2.82	1.115	1	0
Adur35162_comp0_c0_seq2	2.95667	4.275	2.1	3.48	3.545	2.36	2.56
Adur3516_comp3_c0_seq1	0.56	14.415	0.136667	6.355	2.585	1.41	0.49
Adur35184_comp0_c0_seq1	0.33	4.5	0.22	1.53	1.06	0.925	0.785
Adur35186_comp1_c0_seq1	6.38667	12.14	3.91667	8.955	5.315	3.65	3.84
Adur35214_comp0_c0_seq1	2.18	5.855	1.50667	3.95	1.84	1.47	1.01
Adur35223_comp0_c0_seq1	1.52	10.385	1.21667	9.13	2.075	0.535	0.445
Adur3525_comp2_c0_seq2	7.03333	16.365	6.28333	13.91	9.97	9.76	8.89
Adur35282_comp0_c0_seq1	5.94333	9.825	5.35	8.745	6.105	6.28	6.935
Adur35295_comp0_c0_seq1	1	4.375	1.31	3.26	1.49	0.905	0.65
Adur352_comp0_c0_seq1	0.466667	4.265	0.113333	2.08	1.255	1.05	0.41
Adur35310_comp0_c0_seq1	3.17333	7.805	3.04667	3.715	2.505	2.9	3.365
Adur35317_comp0_c0_seq2	37.7933	125.695	34.4133	102.4	62.88	48.305	35.395
Adur35320_comp1_c0_seq1	2.21667	27.23	1.32333	8.685	1.995	2.95	2.675
Adur35320_comp1_c0_seq7	0	45.135	0	3.265	0	0.025	0
Adur35322_comp1_c0_seq23	1.02333	4.01	0.683333	2.29	0.87	0.41	0.57
Adur35359_comp0_c0_seq1	42.7167	147.68	21.1633	85.245	30.57	17.27	6.44
Adur3537_comp0_c0_seq1	3.41	10.975	1.92333	7.055	5.35	5.26	4.9
Adur35389_comp0_c0_seq1	0.0133333	35.83	0	31.04	5.65	1.325	0.175
Adur35393_comp2_c0_seq1	4.85333	5.755	3.16667	5.135	3.945	4.52	3.105
Adur35396_comp4_c0_seq2	3.89333	7.515	1.86333	6.53	3.235	1.645	3.85
Adur35442_comp0_c0_seq1	1.78667	10.99	1.32667	4.74	3.15	1.845	0.895
Adur35448_comp0_c0_seq1	27.4467	63.605	26.9633	46.455	21.95	16.155	20.91
Adur35458_comp0_c0_seq2	3.03667	11.085	2.01333	9.42	5.175	3.145	3.145
Adur35505_comp0_c0_seq11	0.45	5.64	0.243333	2.52	1.175	1.05	2.305
Adur35550_comp0_c0_seq1	15.3033	77.64	9.47333	57.225	27.32	16.31	6.985
Adur35550_comp1_c0_seq2	39.8067	118.11	32.7267	94.925	47.565	31.455	14.125
Adur35563_comp1_c0_seq1	2.96667	28.565	2.58	13.255	3.83	1.045	0.135
Adur35577_comp0_c0_seq1	12.6033	28.92	13.2867	24.655	16.735	13.63	15.725
Adur35579_comp0_c0_seq1	1.95333	26.725	1.91333	18.075	12.025	0.885	0.105
Adur35585_comp0_c0_seq3	0.356667	13.905	0.43	11.385	3.24	4.25	2.93
Adur35665_comp0_c0_seq3	2.58667	9.29	1.45	6.24	1.43	0.845	0.45
Adur35665_comp1_c0_seq1	0.95	6.75	0.406667	5.21	0.945	0.575	0.415
Adur35707_comp0_c0_seq1	0.126667	17.38	0.126667	6.825	3.335	1.185	0.195
Adur35708_comp0_c0_seq1	1.29333	30.87	0.65	12.085	8.135	3.26	0.245
Adur35735_comp0_c0_seq1	1.76333	5.34	1.17333	4.09	2.515	2.245	2.39
Adur35741_comp0_c0_seq1	3.14333	7.175	2.32333	5.64	4.275	2.425	2.01
Adur3574_comp0_c0_seq3	2.53	5.855	1.6	5.18	3.635	2.465	2.695
Adur35760_comp0_c0_seq1	0.0133333	65.495	0.02	23.255	0.67	0	0.08
Adur35774_comp1_c0_seq1	6.37	11.45	3.97333	9.495	5.74	3.415	4.305
Adur35809_comp0_c0_seq1	2.11333	4.325	1.76333	4.015	1.845	1.78	2.285
Adur35811_comp0_c0_seq2	4.44	10.81	4.27667	9.095	6.045	5.315	5.385
Adur35815_comp0_c1_seq1	2.06333	5.925	1.39333	4.115	3.93	2.47	2.965
Adur35823_comp1_c0_seq2	10.4633	15.455	6.45	11.97	7.73	8.39	8.22
Adur35830_comp0_c0_seq1	0.413333	9.085	0.213333	6.62	3.425	0.06	0.05
Adur35830_comp0_c1_seq1	0.163333	7.97	0.143333	5.845	2.76	0.11	0
Adur35831_comp0_c0_seq1	1.55333	8.945	1.29333	4.655	2.705	2.06	2.69
Adur35841_comp0_c0_seq1	3.39667	8.685	2.98333	6.425	3.79	2.065	2.26
Adur35858_comp0_c0_seq2	3.83667	7.25	3.10667	4.94	3.41	2.98	3.285
Adur35898_comp1_c0_seq1	2.84	10.205	1.39	9.125	2.59	0.86	0.19
Adur35904_comp1_c0_seq2	16.7233	31.535	14.7233	26.355	19.05	10.735	12.58
Adur35919_comp0_c0_seq1	2.87	8.27	1.66667	1.785	1.03	0.765	1.38
Adur35950_comp1_c0_seq1	3.26	8.335	1.95333	6.085	4.995	4.835	4.45
Adur36001_comp3_c0_seq1	2	5.45	1.31	3.945	2.17	1.975	2.25
Adur36015_comp0_c0_seq9	7.48667	12.73	5.49667	10.91	6.14	4.295	6.965
Adur36018_comp0_c0_seq1	5.24667	10.81	3.44	6.02	4.86	4.87	3.985
Adur36021_comp1_c0_seq1	5.81667	18.31	6.35	16.075	7.62	4.485	4.765
Adur36022_comp0_c0_seq2	3.25333	9.83	3.18333	8.365	5.67	4.065	5.2
Adur36043_comp0_c0_seq1	2.86333	37.635	3.17	23.285	8.96	8.595	1.615
Adur36044_comp0_c0_seq1	1.93333	7.52	1.53	5.715	2.75	3.085	3.715
Adur36102_comp0_c0_seq1	5.40333	8.785	4.74	6.74	4.63	3.32	5.105
Adur3613_comp0_c0_seq1	18.23	42.995	12.7667	34.06	23.1	11.695	5.32
Adur3615_comp0_c1_seq1	2.23333	5.67	1.87	4.09	3.855	2.275	2.855
Adur36190_comp0_c0_seq1	6.36	16.84	3.87	11.89	8.22	6.865	9.395
Adur36190_comp0_c1_seq1	7.37	16.97	6.03	12.235	9.16	5.82	11.41
Adur3620_comp0_c0_seq1	0.266667	112.875	0	71.135	1.815	0.335	0.245
Adur36249_comp0_c0_seq1	1.05	23.415	0.716667	11.705	4.7	3.4	0.7
Adur36254_comp2_c0_seq1	10.11	17.815	14.58	16.03	10.775	11.455	13.185
Adur36255_comp0_c0_seq1	0.603333	14.845	0.846667	6.685	1.37	0.875	0.815
Adur36255_comp1_c0_seq1	3.19	31.71	3.59667	14.3	3	2.29	1.14
Adur36321_comp0_c0_seq1	7.27	8.85	6.5	8.705	6.61	6.725	6.685
Adur36495_comp0_c0_seq2	13.3733	23.17	12.5133	19.52	12.87	8.87	13.47
Adur36501_comp0_c0_seq1	8.40667	11.79	5.7	10.465	7.385	8.05	6.705
Adur36509_comp1_c0_seq4	4.54	6.335	5.62	4.63	4.71	4.885	5.025
Adur36563_comp2_c0_seq1	1.70333	4.635	1.98333	2.895	1.76	1.215	1.175
Adur36584_comp2_c0_seq1	3.07667	7.1	3.07333	5.81	4.46	3.09	3.325
Adur3658_comp0_c0_seq1	3.05333	60.61	0	3.79	0.03	0.055	0
Adur36592_comp0_c0_seq1	1.33	6.95	1.11667	5.1	3.265	1.24	0.92
Adur36683_comp0_c0_seq1	2.64	4.525	2.52	3.36	2.485	2.47	2.545
Adur36685_comp0_c0_seq3	2.95333	5.355	2.66667	3.2	3.21	3.775	2.245
Adur36694_comp1_c0_seq2	53.94	100.925	53.1567	86.825	59.205	50.665	70.88
Adur36727_comp0_c0_seq1	3.49	26.02	2.92333	10.54	10.015	7.04	0.995
Adur36739_comp0_c0_seq1	1.27333	401.46	0	65.31	0.35	0.05	0
Adur36745_comp1_c0_seq1	8.67667	19.19	5.06333	15.545	11.405	9.04	6.7
Adur36779_comp0_c0_seq1	12.4033	17.335	11.4367	16.34	13.265	12.485	13.12
Adur36784_comp0_c0_seq1	0.8	10.59	0.536667	5.19	1.855	0.105	0.08
Adur36853_comp0_c0_seq1	4.15	8.73	3.66667	7.595	6.26	5.2	5.085
Adur36884_comp1_c0_seq2	7.43	16.3	6.05333	13.64	9.345	8.79	9.185
Adur36897_comp0_c0_seq1	0.25	8.835	0.103333	6.545	1.255	0.385	1.53
Adur36901_comp0_c0_seq1	0.283333	4.9	0.163333	3.025	0.715	0.455	0.69
Adur36973_comp0_c0_seq1	7.92333	25.005	8.14333	14.885	12.17	7.035	2.13
Adur36974_comp2_c0_seq2	0	61.225	0	40.63	22.38	15.22	3.95
Adur36993_comp0_c0_seq4	15.2333	20.63	15.0733	19.335	17.24	14.805	15.91
Adur37010_comp1_c0_seq1	1.80667	6.085	0.98	4.095	0.95	0.675	0.29
Adur37031_comp0_c0_seq1	1.23333	12.9	1.44667	6.665	2.805	0.25	0.015
Adur37033_comp2_c0_seq3	4.41	7.215	4.13333	5.97	4.075	4.425	4.965
Adur37035_comp0_c0_seq1	0	4.07	0	0.985	0.235	0	0
Adur37139_comp1_c0_seq1	2.32	3.835	1.8	4.07	1.955	1.825	2.255
Adur37176_comp1_c0_seq1	2.49333	5.69	2.35333	4.175	3.245	3.555	3.065
Adur3719_comp0_c0_seq2	0	10.01	0	2.475	0.3	0.085	1.405
Adur37221_comp0_c0_seq1	18.14	39.16	18.2467	29.345	14.69	11.91	14.19
Adur37230_comp0_c0_seq1	2.55333	325.11	0	44.695	0.225	0.125	0.565
Adur37235_comp0_c0_seq1	0.896667	36.66	0	1.36	0	0	0
Adur37242_comp0_c0_seq2	49.3167	94.235	45.2267	75.015	54.615	38.16	29.98
Adur3724_comp1_c0_seq2	7.51	14.36	6.98	14.2	6.45	7.09	9.12
Adur37307_comp0_c0_seq2	0.966667	4.115	0.806667	2.315	0.94	0.64	0.14
Adur37418_comp0_c0_seq7	4.24333	8.045	3.15333	7.145	3.995	3.655	3.53
Adur37419_comp0_c0_seq1	5.61333	9.43	4.07667	7.92	4.415	3.145	4.92
Adur37427_comp0_c0_seq1	11.67	20.87	10.15	15	12.575	12.36	14.205
Adur37481_comp0_c0_seq2	5.43667	8.1	5.37667	7.095	5.63	5.84	4.55
Adur37493_comp0_c0_seq4	7.18333	20.74	3.31	16.265	11.275	8.74	6.4
Adur37515_comp0_c0_seq1	0.446667	5.85	0.706667	3.755	1.83	0.86	0.485
Adur37588_comp2_c0_seq5	4.92667	7.265	4.17667	6.68	4.58	4.435	4.115
Adur37670_comp1_c0_seq5	2.82	5.15	2.27667	4.41	2.88	2.71	2.87
Adur37673_comp0_c0_seq1	3.29667	7.255	2.83667	5.935	3.15	2.19	1.78
Adur37698_comp0_c0_seq11	2.53667	6.205	2.12667	4.705	3.73	2.09	2.29
Adur37728_comp0_c0_seq1	0.573333	6.715	0.66	3.65	2.06	1.41	1.07
Adur3775_comp0_c0_seq1	0.523333	4.7	0.103333	1.95	1.035	0.765	0.285
Adur37779_comp0_c0_seq10	1.19333	7.295	1.40333	4.205	1.375	0.74	1.93
Adur37779_comp0_c0_seq5	3.11667	5.595	2.36333	5.01	3.53	3.155	2.815
Adur37820_comp2_c0_seq1	22.13	26.415	23.36	21.91	23.72	22.34	22.85
Adur37830_comp0_c0_seq2	9.76333	17.745	8.72	14.325	10.29	9.255	9.85
Adur37851_comp1_c1_seq3	4.11667	8.935	5	8.61	4.06	5.38	4.485
Adur37902_comp0_c0_seq1	2.74	5.445	3.18667	3.82	2.545	2.815	2.95
Adur37908_comp0_c0_seq1	0.0966667	11.78	0	0.44	0	0	0
Adur37960_comp0_c0_seq2	3.16	8.18	1.93667	7.12	3.725	2.735	1.665
Adur38004_comp0_c0_seq1	0	4.205	0	2.745	0.055	0.04	0.375
Adur38057_comp2_c0_seq4	3.17667	4.4	3.21667	3.815	2.895	3.875	2.675
Adur38103_comp1_c0_seq1	2.64667	7.27	1.32667	5.56	3.31	2.265	1.905
Adur3810_comp0_c0_seq7	56.27	74.645	48.49	72.29	54.365	47.23	49.2
Adur38143_comp0_c1_seq1	2.62333	4.625	1.99333	4.045	3.27	1.5	2.515
Adur38144_comp0_c0_seq1	0.0133333	4.07	0	0.71	0.17	0.03	0
Adur38150_comp1_c0_seq1	4.63333	13.055	4.33333	9.89	7.575	6.355	3.62
Adur38171_comp1_c0_seq1	4.75667	11.53	4.33667	8.5	5.08	4.805	6.31
Adur3818_comp0_c0_seq1	1.53333	5.095	1.57333	3.475	3.08	2.505	1.49
Adur38232_comp0_c0_seq2	6.38667	12.945	3.66667	9.34	8.585	8.005	6.955
Adur38313_comp1_c0_seq9	5.24667	12.185	3.55667	10.535	5.645	4.795	3.84
Adur38328_comp0_c0_seq1	32.9967	52.11	32.3033	42.79	30.16	29.73	32.45
Adur38345_comp0_c0_seq2	1.46	6.93	0.666667	6.54	1.105	0.495	0.385
Adur38346_comp0_c0_seq1	2.13333	9.485	0.866667	7.645	1.815	0.975	0.55
Adur38464_comp0_c0_seq2	5.72333	12.275	4.02667	10.31	6.235	5.94	7.4
Adur38488_comp1_c0_seq2	2.06	4.46	1.11333	3.14	1.945	1.865	1.125
Adur38514_comp4_c0_seq1	2.57	30.745	1.19	25.965	4.755	4.83	3.235
Adur38540_comp0_c0_seq1	2.23	4.515	1.75667	3.74	2.435	2.17	2.715
Adur38546_comp0_c0_seq1	5.34667	10.435	3.81667	8.57	5.34	4.36	5.865
Adur38547_comp0_c0_seq1	3.1	5.245	2.4	4.43	2.955	2.015	3.245
Adur3854_comp0_c0_seq4	11.4533	19.235	10.92	16.865	12.265	12.43	11.825
Adur3856_comp4_c0_seq1	55.6	97.395	44.82	77.66	49.155	34.485	55.945
Adur38604_comp0_c0_seq1	0.126667	9.715	0	0.03	0	0.02	0
Adur38604_comp1_c0_seq1	0.193333	7.96	0	0.01	0	0	0
Adur38631_comp1_c0_seq1	2.36333	9.07	1.40333	5.22	4.13	1.68	0.675
Adur38631_comp1_c1_seq1	3.20667	9.355	3.01	7.59	3.435	3.46	1.715
Adur3866_comp0_c0_seq1	2.42333	17.405	3.86667	12.555	4.03	0.855	0.21
Adur38778_comp0_c0_seq1	6.03667	12.08	6.12667	9.415	6.935	7.165	5.975
Adur38788_comp1_c0_seq3	10.0067	25.805	8.48	21.145	11.16	7.525	8.63
Adur38813_comp0_c0_seq1	2.02	7.95	1.83	4.9	2.53	1.545	0.52
Adur38814_comp0_c0_seq1	4.28667	9.125	2.21	8.09	4.78	3.755	3.975
Adur38927_comp1_c0_seq6	0.94	4.01	0.626667	2.56	0.91	0.475	0.44
Adur38930_comp0_c0_seq1	3.42	23.725	1.88	13.315	10.335	12.16	4.4
Adur3896_comp2_c0_seq1	5.49333	8.865	4.17333	5.775	5.13	5.29	6.3
Adur38981_comp0_c0_seq1	1.70667	8.085	0.683333	6.21	4.27	1.95	1.405
Adur39033_comp0_c0_seq1	0.243333	5.39	0	0.02	0.02	0	0
Adur3907_comp1_c0_seq1	2.25333	4.43	1.93	3.535	2.87	1.685	1.345
Adur39083_comp1_c0_seq1	17.55	38.79	9.46333	23.425	21.845	27.23	16.525
Adur39088_comp0_c0_seq2	0.99	8.29	0.833333	5.58	3.19	4.42	0.5
Adur3909_comp5_c0_seq1	5.30667	9.995	3.68667	8.075	5.67	3.67	3.965
Adur390_comp0_c0_seq2	2.50667	26.195	1.81667	13.54	13.435	8.925	7.785
Adur39205_comp0_c0_seq1	26.0733	31.56	25.5133	29.11	25.06	24.195	25.925
Adur39206_comp0_c0_seq2	1.89667	72.53	0.816667	51.695	19.755	17.405	6.1
Adur39301_comp0_c0_seq1	27.8233	172.26	27.1867	121.51	43.78	41.14	28.075
Adur39326_comp0_c0_seq2	12.0867	20.47	8.56333	14.55	10.435	6.855	7.58
Adur39330_comp0_c0_seq1	6.53667	10.385	5.96667	7.205	5.39	5.36	5.175
Adur39339_comp0_c0_seq2	15.36	46.4	16.1233	31.96	22.06	19.105	24.475
Adur39351_comp0_c0_seq1	10.4367	17.29	6.32667	14.27	12.6	12.215	10.68
Adur39365_comp0_c0_seq1	10.1033	25.1	9.23667	19.495	15.24	13.6	6.535
Adur39370_comp0_c0_seq1	0.0866667	4.305	0	3.755	0.045	0	0
Adur39429_comp1_c0_seq1	15.9333	27.705	14.6367	25.28	14.915	12.765	11.115
Adur3947_comp0_c0_seq1	5.28333	14.215	4.44667	9.95	8.185	8.45	7.72
Adur39483_comp0_c0_seq1	0.386667	8.77	0.533333	4.76	1.07	0.34	0
Adur39579_comp1_c0_seq2	2.29	7.17	2.33333	5.27	2.595	1.37	0.215
Adur39593_comp1_c0_seq18	4.6	7.805	4.39667	7.6	4.725	4.245	4.895
Adur39595_comp0_c0_seq1	1.16667	9.7	0.173333	2.13	1.05	0.44	0.05
Adur39609_comp0_c0_seq1	2.58667	5.805	2.11	3.045	2.345	1.915	1.135
Adur39615_comp0_c0_seq1	0.516667	4.31	0.29	2.99	0.53	0.38	0.13
Adur3962_comp0_c0_seq1	11.03	28.815	10.3367	24.365	16.305	13.395	11.335
Adur39634_comp0_c0_seq1	1.92333	9.41	0.91	7.805	2.99	0.13	0.05
Adur396_comp0_c0_seq1	66.0067	140.87	62.2	114.52	69.14	47.705	50.535
Adur39726_comp0_c0_seq1	1.12	24.535	0.223333	10.235	6.875	4.045	0.17
Adur39740_comp1_c0_seq1	26.3667	68.905	27.2533	55.19	33.55	25.11	19.67
Adur39747_comp1_c0_seq1	3.06333	44.815	1.15667	21.245	11.91	8.71	1.08
Adur39764_comp1_c0_seq1	1.73333	16.81	0.94	12.09	7.17	3.51	1.16
Adur39836_comp1_c0_seq11	7.73667	7.965	5.78333	7.915	6.675	6.82	6.73
Adur39854_comp0_c0_seq1	0.0766667	8.245	0	4.135	0.345	0	0
Adur39874_comp2_c0_seq2	1.02333	7.125	0.696667	5.29	1	0.245	0.04
Adur39945_comp1_c0_seq1	5.74333	10.085	4.58333	7.79	5.365	4.63	3.91
Adur39975_comp2_c0_seq3	3.29333	6.145	2.26667	5.385	3.1	3.14	2.3
Adur39986_comp0_c0_seq2	10.1433	28.18	8.92667	22.5	17.645	14.725	13.395
Adur39991_comp0_c0_seq3	6.12667	12.41	5.71333	9.125	5.43	4.395	4.49
Adur39997_comp0_c0_seq3	4.10667	16.815	3.40667	9.505	3.74	1.99	0.81
Adur39997_comp1_c0_seq1	2.44	10.87	1.33667	6.365	2.5	1.475	0.635
Adur40020_comp0_c0_seq2	3.26	18.295	3.80333	13.94	9.015	6.615	7.8
Adur40048_comp1_c0_seq1	1.71333	4.525	1.07333	3.065	2.125	2.675	2.155
Adur40067_comp0_c0_seq1	2.73667	5.345	1.99667	4.475	3.52	3.185	2.425
Adur40087_comp2_c0_seq1	53.2367	101.42	53.1067	88.105	49.185	38.175	60.27
Adur40096_comp0_c0_seq1	4.93667	13.565	4.09	8.105	6.835	6.63	5.635
Adur40099_comp0_c0_seq1	2.38667	8.19	1.86333	4.965	2.765	0.73	0.74
Adur40103_comp1_c0_seq1	5.93	9.92	3.81	8.225	6.96	5.9	4.55
Adur40104_comp0_c0_seq1	3.29667	9.79	2.44333	6.225	3.4	1.23	0.785
Adur40145_comp0_c0_seq1	57.9367	290.945	45.78	137.405	128.075	101.88	63.085
Adur40205_comp1_c0_seq1	14.32	42.555	17.0667	28.2	22.495	18.41	6.375
Adur40210_comp1_c0_seq1	1.76	10.34	0.606667	8.37	4.645	2.835	4.195
Adur40220_comp1_c1_seq1	0.963333	8.32	0.616667	4.83	4.855	1.16	0.05
Adur40236_comp0_c1_seq1	2.11333	5.005	2.01667	3.82	2.75	2.265	1.66
Adur40243_comp0_c0_seq2	5.43667	11.81	6.38	7.98	7.04	5.035	5.355
Adur40253_comp0_c0_seq2	4.25333	6.5	3.62667	5.385	4.285	4.07	4.695
Adur40255_comp1_c0_seq1	1.34	4.625	0.716667	2.005	1.71	1.21	2.61
Adur40256_comp0_c0_seq4	2.64333	10.315	2.06667	8.37	1.725	0.505	0.5
Adur40279_comp2_c0_seq1	50.4433	102.98	46.6533	99.545	57.91	50.87	62.88
Adur40324_comp0_c0_seq1	0.3	4.65	0.126667	2.455	1.485	0.965	0.155
Adur40366_comp0_c0_seq1	0.573333	31.8	0.14	9.915	0.435	0.305	0.34
Adur40400_comp0_c0_seq10	3.62333	6.2	2.29	4.225	2.855	3.13	2.65
Adur40401_comp0_c0_seq1	6.86	21.015	8.86667	12.95	6.04	4.77	3.62
Adur40460_comp0_c0_seq3	2.18667	8.235	1.35	5.615	3.735	3.175	4.285
Adur40468_comp0_c0_seq1	4.72333	56.23	3.87667	19.165	7.53	2.04	0.635
Adur40474_comp0_c0_seq1	0	5.105	0	0	0.02	0	0
Adur40492_comp1_c0_seq1	2.57667	41.625	2.14333	24.115	17.295	10.71	1.395
Adur40530_comp0_c0_seq2	13.8433	21.55	10.8633	20.315	13.25	14.535	14.075
Adur40542_comp1_c0_seq8	0.0133333	14.715	0	9.57	2.92	0.66	0.025
Adur40594_comp0_c0_seq1	60.3567	105.68	58.74	85.33	62.535	56.57	58.015
Adur40614_comp0_c0_seq1	0.23	5.215	0.103333	4.68	0.515	0.09	0.01
Adur40733_comp0_c0_seq1	0.293333	7.905	0.193333	2.63	0.95	0.34	0.08
Adur40818_comp0_c0_seq3	6.80667	11.965	3.72667	10.18	6.94	6.18	4.47
Adur40872_comp0_c0_seq1	0.96	9.64	1.06667	6.03	4.51	5.33	2.525
Adur40912_comp0_c0_seq1	13.8933	26.235	10.5833	21.465	12.93	9.96	15.425
Adur40948_comp0_c0_seq1	8.71	12.69	7.72333	10.88	10.01	9.06	8.205
Adur40952_comp0_c0_seq1	10.2867	18.475	10.4867	12.825	13.21	10.225	7.79
Adur40997_comp1_c0_seq1	10.1333	15.89	7.71333	12.095	8.765	7.275	8.935
Adur41033_comp0_c0_seq1	1.08333	8.035	1.85667	6.66	2.105	1.375	3.245
Adur41045_comp0_c0_seq4	3.60667	10.36	2.43667	8.14	4.96	4.24	4.945
Adur41047_comp0_c0_seq1	12.8833	29.68	12.1733	27.13	13.385	9.215	11.23
Adur41070_comp0_c0_seq1	1.60667	10.06	1.12667	5.745	6.105	3.18	0.67
Adur41081_comp0_c0_seq1	1.21333	12.09	0.846667	6.95	1.975	1.88	1.765
Adur41081_comp1_c0_seq1	0.523333	5.885	0.27	2.205	0.765	0.8	0.18
Adur4108_comp0_c1_seq1	11.2733	14.78	8.73	10.395	9.7	9.46	10.165
Adur41111_comp0_c0_seq1	7.72333	18.035	7.01333	13.65	9.275	7.085	4.83
Adur41114_comp1_c1_seq3	4.04667	28.305	2.63667	18.665	8.49	5.665	4.255
Adur41147_comp0_c0_seq1	4.36	14.21	3.68	10.19	4.58	3.09	2.785
Adur41149_comp0_c0_seq1	8.41667	19.85	7.4	16.3	10.18	7.94	10.45
Adur41168_comp1_c0_seq3	0	10.71	0.17	6.54	3.015	1.385	1.045
Adur41184_comp0_c0_seq1	2.19	8.045	1.55333	6.34	2.85	1.96	4.045
Adur41187_comp0_c0_seq1	6.11667	9.325	4.68333	9.19	6.43	5.2	6.195
Adur41200_comp0_c1_seq1	10.28	19.665	7.64333	15.455	13.12	10.745	11.84
Adur41206_comp0_c0_seq1	0.553333	4.44	0.2	2.37	0.78	0	0
Adur41208_comp0_c0_seq2	5.43333	19.935	4.85333	10.175	7.07	4.995	2.89
Adur41257_comp0_c0_seq1	0.686667	14.24	0.336667	11.38	3.96	0.31	0.625
Adur41259_comp0_c0_seq1	1.98667	496.53	0.0333333	313.26	53.195	25.1	16.76
Adur41263_comp1_c0_seq16	4.55333	15.24	3.94333	11.615	5.3	4.92	5.75
Adur41273_comp0_c0_seq2	6.63333	145.935	3.83	103.015	21.555	3.25	0.18
Adur41289_comp0_c0_seq3	4.32333	15.04	3.08	10.035	6.195	4.85	3.365
Adur41309_comp1_c0_seq1	3.83	6.645	2.91	6.39	3.525	3.14	3.74
Adur4130_comp1_c0_seq1	14.6133	16.885	10.78	15.145	14.92	13.385	12.195
Adur41320_comp1_c0_seq4	0.263333	4.845	0.116667	0.65	0.285	0.025	0
Adur41433_comp0_c0_seq1	4.58667	8.795	4.66	7.26	5.09	3.875	3.2
Adur41443_comp1_c0_seq1	2.38	5.26	1.52	3.88	2.01	1.295	0.84
Adur41453_comp1_c0_seq1	7.32333	21.61	4.44333	17.06	8.79	5.18	4.975
Adur41453_comp4_c0_seq1	18.8733	36.15	15.1533	29.715	18.18	14.295	13.875
Adur41456_comp0_c0_seq2	5.77333	10.235	4.52	6.975	5.175	5.375	4.17
Adur41487_comp3_c0_seq1	2.93333	5.195	2.89667	4.395	3.07	2.615	2.005
Adur41508_comp0_c0_seq1	0.00666667	6.18	0	4.255	1.685	0.125	0.085
Adur41513_comp1_c0_seq1	45.5067	80.465	45.3533	66.875	50.96	39.525	57.465
Adur41552_comp1_c0_seq3	89.2667	140.37	64.91	122.685	90.35	88.86	82.5
Adur41567_comp0_c0_seq2	4.11333	5.415	3.89333	4.755	4.015	3.75	3.81
Adur41570_comp0_c0_seq2	31.24	71.935	28.3233	47.635	30.065	22.585	22.485
Adur41579_comp0_c0_seq1	9.39333	18.615	10.37	14.935	11.195	8.39	8.105
Adur41582_comp3_c0_seq1	5.23	11.775	5.74667	9.535	4.49	4.31	4.35
Adur415_comp0_c0_seq1	9.37333	18.995	7.86667	15.025	10.915	8.305	6.475
Adur41702_comp0_c0_seq1	18.1733	36.685	14.4333	32.315	20.63	14.38	21.44
Adur41728_comp0_c0_seq1	22.04	44.1	20.7333	32.195	25.11	23.07	19
Adur41788_comp0_c0_seq2	0.453333	4.16	0.293333	2.05	0.925	0.39	0
Adur41810_comp1_c0_seq1	16.5233	1445.47	2.23	1103.6	540.52	250.435	89.265
Adur41813_comp1_c0_seq1	3.6	7.375	1.78	6.315	4.635	4.19	3.375
Adur41828_comp0_c0_seq1	1.54333	15.76	1.28333	6.93	2.885	1.59	0.075
Adur41899_comp0_c0_seq3	6.43667	9.315	5.90333	7.205	6.57	6.58	6.765
Adur41938_comp0_c0_seq6	40.3233	91.395	33.12	67.725	45.205	32.74	35.095
Adur41940_comp0_c0_seq2	6.03	12.5	6.02667	7.615	6.17	4.8	5.28
Adur41994_comp2_c0_seq1	17.0633	33.115	17.48	25.01	18.13	16.155	12.455
Adur42009_comp0_c0_seq1	3.98	10.455	2.78333	8.425	4.335	2.24	3.22
Adur42022_comp2_c0_seq1	1.51333	4.26	1.17667	3.26	1.55	1.255	0.665
Adur42048_comp0_c0_seq8	20.9833	41.58	20.0633	36.535	23.67	15.005	12.715
Adur42062_comp0_c0_seq1	1.67667	9.21	0.563333	7.94	2.275	1.105	0.18
Adur42089_comp0_c0_seq1	0.286667	10.945	0	0	0	0	0
Adur42090_comp1_c0_seq1	12.3733	24.73	11.4267	19.295	13.65	11.32	14.895
Adur42093_comp0_c0_seq1	2.20333	5.42	2.44667	3.96	2.72	1.535	1.405
Adur42099_comp1_c0_seq1	0.586667	8.885	1.31	6.225	2.1	0.935	0.715
Adur42114_comp2_c0_seq2	0.0966667	14.96	0.11	7.905	0.455	0.01	0
Adur42133_comp1_c0_seq1	0.106667	4.92	0.0133333	4.015	1.44	0.415	0.11
Adur42135_comp2_c0_seq1	0.246667	7.215	0.23	5.605	1.8	0.79	1.38
Adur42146_comp0_c0_seq1	6.48	11.26	3.20333	9.14	5.945	6.02	4.76
Adur42147_comp0_c0_seq3	0.39	8.195	0.203333	4.08	1.8	1.84	0.085
Adur42218_comp0_c0_seq1	3.41	11.31	2.28	9.865	3.035	2.08	0.26
Adur42248_comp0_c0_seq1	3.95333	5.975	3.57	5.145	3.085	3.765	3.415
Adur42292_comp0_c0_seq1	1.41	22.68	0.61	9.405	1.475	0.16	0.075
Adur42299_comp0_c0_seq1	5.25	11.33	3.83333	8.575	6.835	6.2	5.835
Adur4229_comp0_c0_seq2	2.01333	9.165	0.61	4.49	2.78	2.335	1.625
Adur4230_comp1_c0_seq1	138.26	310.985	131.2	257.92	184.48	125.22	163.21
Adur42318_comp1_c0_seq1	0	6.085	0	5.265	1.26	1.295	0.35
Adur42330_comp2_c0_seq8	1	4.23	0.913333	2.86	1.395	0.96	0.655
Adur42367_comp1_c0_seq1	0.0866667	7.88	0.0133333	4.785	1.31	1.02	1.085
Adur42381_comp0_c0_seq1	0.473333	59.415	0	16.67	0.24	0.105	0.27
Adur42382_comp0_c0_seq1	0	7.065	0	0.6	0	0	0
Adur42418_comp0_c0_seq1	14.33	5104.6	0.22	2726.78	47.365	11.73	19.775
Adur42421_comp0_c0_seq1	2.24	124.37	0	3.835	0	0	0
Adur42423_comp0_c0_seq1	0.0533333	70.32	0	18.86	0.13	0.09	0
Adur42444_comp0_c0_seq1	0.926667	898.94	0.04	257.275	1.81	0.08	0
Adur42449_comp0_c0_seq1	0.63	149.385	0	14.915	0.125	0	0
Adur42451_comp0_c0_seq1	4.57667	628.08	0	114	0.145	0.1	0
Adur42499_comp1_c0_seq1	10.3233	17.305	8.18667	16.565	9.905	8.75	8.59
Adur42582_comp0_c0_seq1	1.99667	21.17	1.49	11.55	5.895	4.59	3.825
Adur42621_comp0_c0_seq4	3.95667	6.57	1.48667	5.695	2.945	2.995	4.055
Adur42656_comp0_c0_seq1	2.53	5.81	2.10333	4.935	3.49	2.615	2.285
Adur42656_comp1_c0_seq1	2.34	4.07	2.70667	3.41	3.145	2.425	2.385
Adur4267_comp0_c0_seq1	0.423333	5.46	1.04	2.955	1.485	2.655	1.24
Adur4269_comp0_c0_seq1	1.11	7.845	1.54667	5.74	2.825	2.295	0.63
Adur42707_comp0_c0_seq1	77.9167	164.37	75.77	135.63	75.21	50.43	71.37
Adur42724_comp0_c0_seq1	2.7	6.335	2.50667	3.855	2.96	2.25	1.46
Adur42748_comp0_c0_seq3	9.42	17.225	7.69333	12.59	9.655	7.325	10.245
Adur4274_comp0_c0_seq2	9.19333	22.245	9.67333	19.95	11.395	9.315	8.96
Adur42760_comp0_c0_seq3	11.81	27.275	12.6533	21.56	15.585	13.505	16.05
Adur42764_comp0_c0_seq1	0.27	15.76	0.02	0.155	0	0	0
Adur42777_comp0_c0_seq8	1.74	6.625	1.52333	5.65	2.535	2.32	2.9
Adur42800_comp1_c0_seq1	1.41	7.34	2.04333	3.475	3.165	1.44	0.61
Adur42829_comp1_c1_seq2	7.34	11.815	5.18333	10.43	7.205	7.04	5.825
Adur42854_comp2_c0_seq1	7.22	7.645	5.6	5.735	6.06	7.195	6.45
Adur42878_comp1_c0_seq3	52.3967	105.045	45.1233	84.035	55.985	30.965	31.84
Adur42915_comp2_c0_seq1	1.47	6.34	1.47667	4.28	2.64	1.18	1.22
Adur42918_comp2_c0_seq1	3.84667	7.93	3.38	7.53	4.97	4.425	5.01
Adur42921_comp0_c0_seq1	0.63	16.015	0.32	12.525	4.57	0.17	0.025
Adur42961_comp0_c0_seq1	1.83333	4.525	0.543333	4.215	1.975	1.89	1.63
Adur42963_comp0_c0_seq1	0.186667	5.62	0.01	0.305	0.075	0	0.025
Adur42967_comp0_c0_seq7	8.46	13.92	6.65333	11.54	8.095	7.245	7.455
Adur42969_comp0_c0_seq3	0.513333	4.355	0.283333	2.97	1.905	1.925	1.66
Adur43049_comp0_c0_seq1	59.4067	7793.58	2.49333	2980.72	1267.36	478.03	721.26
Adur43059_comp0_c1_seq1	6.54667	11	3.61	8.63	6.39	5.74	5.42
Adur43067_comp1_c0_seq2	3.91667	7.505	2.68333	4.615	2.78	2.745	1.775
Adur43072_comp2_c0_seq1	2.5	25.77	1.5	16.11	5.895	3.36	1.585
Adur43078_comp1_c0_seq2	4.34333	8.475	3.73667	6.935	4.3	3.36	3.345
Adur43116_comp0_c0_seq1	0.16	11.335	0	0.67	0.015	0	0
Adur43121_comp0_c0_seq1	6.29333	12.845	3.62333	11.1	5.385	4.135	2.23
Adur43122_comp0_c0_seq1	0.406667	4.985	0.416667	1.165	0.465	0.515	0.485
Adur43147_comp0_c0_seq2	0.41	4.955	0.243333	1.285	0.41	0.13	0.065
Adur43148_comp0_c0_seq1	24.71	41.815	19.8633	36.485	26.265	18.31	24.995
Adur43195_comp0_c0_seq4	2.83333	9.08	3.69667	6.6	4.385	3.365	1.24
Adur43252_comp0_c0_seq1	2.73333	10.815	3.35333	6.705	5.7	2.435	2.795
Adur43264_comp0_c0_seq3	6.48	16.22	7	14.41	10.48	8.69	9.74
Adur43349_comp0_c0_seq2	4.07333	7.595	3.52	5.91	3.78	3.18	3.47
Adur43367_comp0_c0_seq1	9.2	17.51	6.67667	12.865	10.125	8.725	8.545
Adur43367_comp1_c0_seq1	7.34333	14.12	7.75667	12.745	8.7	9.17	8.915
Adur43409_comp0_c0_seq1	0.0333333	52.52	0.186667	19.64	4.925	2.22	1.59
Adur43416_comp0_c0_seq8	1.57	6.08	1.33333	5.6	2.395	1.865	2.245
Adur43442_comp1_c0_seq1	4.3	7.27	3.08	6.63	4.35	4.52	5.02
Adur43449_comp1_c0_seq4	2.84	5.45	2.28	3.315	2.38	3.21	2.86
Adur43484_comp0_c0_seq1	3.71333	5.505	2.96667	4.535	3.505	3.38	3.135
Adur43496_comp1_c0_seq1	3.69667	7.29	2.75333	6.4	4.205	3.17	3.545
Adur43517_comp2_c0_seq1	4.55	8.09	3.69	6.64	4.63	4.225	3.89
Adur43539_comp2_c0_seq3	7.08333	10.665	3.08333	9.955	6.865	5.53	7
Adur43566_comp0_c0_seq1	98.0233	189.625	89.17	167.75	111.505	76.39	82.42
Adur4356_comp0_c0_seq3	2.94333	12.875	2.97	10.095	6.76	5.33	3.305
Adur4357_comp0_c0_seq2	2.51	54.585	1.25	40.765	19.155	17.23	9.43
Adur43592_comp0_c0_seq1	1.20667	11.405	0.746667	7.37	4.78	1.305	0.89
Adur43612_comp0_c0_seq2	2.45	10.035	2.05333	6.76	4.58	3.33	3.225
Adur43614_comp0_c0_seq1	6.56333	29.81	2.51	14.92	2.52	0.555	1.855
Adur43641_comp3_c0_seq1	8.61333	57.65	6.07333	45.705	21.245	11.34	26.165
Adur43645_comp0_c0_seq1	10.5967	21.625	6.94667	16.14	10.385	8.87	7.77
Adur43656_comp0_c0_seq1	15.3033	30.12	14.1133	25.385	18.16	14.2	12.975
Adur43662_comp0_c0_seq6	19.48	33.87	14.4167	29.82	18.735	16.105	19.8
Adur43668_comp0_c0_seq1	3.06333	7.275	1.84	6.46	3.735	3.415	3.185
Adur43670_comp2_c0_seq2	5.82	14.215	4.18333	11.05	6.82	6.675	6.48
Adur43764_comp0_c1_seq2	1.71333	4.23	0.996667	2.955	1.185	0.555	0.925
Adur43770_comp4_c0_seq7	5.15	7.925	5.51667	5.985	5.065	4.6	4.87
Adur437_comp4_c0_seq1	2.17	4.535	1.88667	3.94	2.245	1.53	1.04
Adur43851_comp0_c0_seq1	27.9867	107.14	21.5467	66.3	55.725	42.78	20.855
Adur43851_comp0_c1_seq3	57.3433	135.015	57.9267	92.8	78.06	61.035	36.895
Adur4385_comp1_c0_seq1	4.88667	8.405	5.08667	7.145	5.08	4.96	5.155
Adur43873_comp0_c0_seq1	10.97	16.825	10.6167	14.405	10.655	9.4	12.015
Adur43876_comp0_c0_seq5	3.77667	7.685	2.73	6.48	2.865	1.67	3.55
Adur43877_comp0_c0_seq4	3.14667	16.095	2.08333	13.12	5.275	5.365	3.485
Adur4389_comp0_c0_seq1	1.12	15.135	0.586667	6.665	4.07	2.075	0.09
Adur43950_comp1_c0_seq3	2.39333	6.29	1.86333	4.41	3.01	2.06	2.085
Adur43975_comp0_c0_seq1	0.6	30.865	0	0.21	0	0	0
Adur43988_comp0_c0_seq1	0.743333	30.575	0	0	0	0	0
Adur44003_comp1_c0_seq1	91.3333	343.44	92.4933	214.985	99.635	41.02	19.665
Adur44088_comp0_c0_seq1	0.146667	4.185	0.39	1.055	0.105	0.11	0.1
Adur44092_comp2_c0_seq7	2.65	6.425	2.88667	4.535	3.23	1.92	2.765
Adur44124_comp1_c1_seq1	11.6567	20.37	7.96	15.15	11.83	10.935	11.18
Adur44133_comp2_c0_seq5	3.10667	6.83	2.77	6.08	3.275	3.095	2.805
Adur44179_comp0_c0_seq1	9.15667	18.925	7.63333	16.535	9.465	8.41	8.9
Adur44209_comp0_c0_seq1	1.07	19.13	0.63	9.11	5.115	3.695	0.1
Adur44228_comp0_c0_seq1	9.94667	18.16	9.61667	14.805	12.35	9.96	7.24
Adur44236_comp1_c0_seq2	16.09	37.88	12.8367	27.635	19.845	13.715	10.49
Adur44246_comp0_c1_seq1	4.30667	11.485	4.82	8.255	5.915	6.575	6.97
Adur44249_comp0_c0_seq1	2.27333	9.09	1.08667	6.76	4.295	2.37	1.62
Adur44288_comp0_c0_seq1	1.66	7.03	0.606667	5.7	3.09	2.69	1.54
Adur44298_comp1_c0_seq1	2.86333	5.18	1.36	3.26	2.15	2.07	2.73
Adur44333_comp4_c0_seq7	1.78333	4.51	1.2	3.68	1.385	1.035	0.48
Adur44389_comp0_c0_seq1	2.21333	12.925	2.23667	9.39	6.12	3.18	1.465
Adur44394_comp1_c0_seq25	1.91667	4.085	1.57333	2.845	1.635	2.375	1.435
Adur44394_comp1_c0_seq4	5.2	13.72	5.82333	9.285	4.69	7	4.575
Adur44434_comp1_c0_seq1	5.45	19.115	5.06333	13.64	3.35	1.395	2.38
Adur4448_comp1_c0_seq1	8.27	15.475	4.73	12.45	7.51	6.075	3.835
Adur44492_comp0_c0_seq1	13.41	22.765	13.1	20.475	15.78	14.54	15.495
Adur44528_comp1_c0_seq2	8.36	21.59	8.36667	16.23	9.525	7.62	13.89
Adur44536_comp1_c0_seq1	8.45333	11.76	8.63	10.4	7.895	8.47	9.32
Adur44594_comp0_c0_seq2	1.54	8.4	1.42667	5.89	2.48	0.93	0.89
Adur44613_comp0_c0_seq4	0.83	5.63	0.363333	4.235	1.72	1.26	1.405
Adur44616_comp1_c0_seq2	8.69667	18.775	8.13	14.42	11.25	10.725	12.31
Adur44625_comp0_c0_seq3	3.69	6.235	2.93	5.615	3.685	3.855	3.58
Adur44637_comp1_c0_seq1	19.8767	40.58	14.8033	25.6	16.175	13.515	17.435
Adur44639_comp3_c0_seq8	3.41	5.64	2.63667	4.915	2.78	2.395	2.575
Adur44654_comp2_c0_seq3	1.41667	4.39	1.33	2.795	2.195	1.945	1.59
Adur44665_comp0_c0_seq1	3.62333	5.615	2.61667	4.6	2.955	2.55	3.45
Adur44669_comp2_c0_seq1	4.03333	11.205	2.34	9.03	5.44	6.305	5.65
Adur44691_comp0_c0_seq1	2.39333	5.725	2.18667	5.13	2.82	2.375	2.71
Adur44692_comp0_c0_seq3	17.46	25.36	17.5933	18.195	14.055	16.41	15.22
Adur44708_comp0_c0_seq2	4.12333	6.35	3.59667	5.7	3.525	3.24	3.675
Adur44719_comp1_c0_seq1	1.61333	4.17	1.66667	3.65	1.885	1.665	1.235
Adur44748_comp0_c0_seq1	6.06667	11.83	4.98667	10.565	5.965	4.755	4.56
Adur44767_comp1_c0_seq1	2.03	4.765	1.09	3.13	2.04	2.045	2.13
Adur44798_comp0_c0_seq1	0.313333	4.145	0.0933333	2.96	1.325	0.56	0.27
Adur44798_comp2_c0_seq1	0.7	8.22	0.543333	5.75	2.745	1.015	1.07
Adur44811_comp0_c0_seq2	1.78333	19.72	1.28333	8.865	4.015	1.765	1.22
Adur44836_comp0_c0_seq1	2.05333	7.61	1.20667	4.66	4.395	2.28	0.775
Adur44836_comp0_c1_seq1	2.05	5.985	0.736667	3.2	3.23	1.78	0.34
Adur44836_comp1_c0_seq1	3.44	8.745	2.97333	5.485	5.21	2.515	0.725
Adur44861_comp0_c0_seq3	10.5233	24.58	10.9333	21.045	11.935	9.185	12.83
Adur44880_comp0_c0_seq4	3.33	5.64	2.57	5.14	3.645	3.375	3.925
Adur44884_comp0_c0_seq2	5.43333	7.005	4.21667	6.54	4.76	4.73	4.105
Adur44895_comp0_c0_seq1	0.48	12.965	0.226667	10.52	4.805	3.3	3.92
Adur44897_comp0_c0_seq1	0.43	17.8	0.173333	10.155	4.43	1.595	0.94
Adur44907_comp1_c0_seq7	1.96333	7.05	1.38	6.09	2.21	1.29	1.045
Adur44914_comp0_c0_seq1	0.236667	5.635	0.02	0.325	0.27	0.335	0.055
Adur44959_comp0_c0_seq3	9.45	16.7	6.99	14.105	11.625	11.465	10.37
Adur44970_comp0_c0_seq1	2.77333	5.715	2.41	2.985	1.785	1.9	2.205
Adur44995_comp0_c0_seq2	5.42667	6.845	5.36667	5.91	4.79	5.22	5.055
Adur45010_comp0_c0_seq1	2.25333	6.91	1.40667	4.52	1.82	1.04	1.195
Adur45021_comp0_c0_seq1	0.136667	4.5	0	0.085	0.015	0	0
Adur45095_comp0_c0_seq1	0.406667	12.79	0	0.06	0.03	0	0
Adur45104_comp0_c0_seq2	1.63667	6.695	1.00333	3.655	1.99	1.855	0.935
Adur45104_comp1_c0_seq1	2.85333	9.12	2.70333	6.39	3.76	2.745	1.94
Adur45126_comp0_c0_seq1	2.75667	105.75	0.216667	54.735	15.505	7.31	3.78
Adur45129_comp0_c0_seq4	5.34	10.705	4.22	8.705	5.81	5.555	7.07
Adur45136_comp0_c0_seq2	2.97667	10.405	2.83333	6.82	6.375	5.61	5.35
Adur4513_comp0_c0_seq1	99.4467	189.175	86.76	152.57	105.03	79.865	119.765
Adur45194_comp0_c0_seq11	0.32	43.285	0.296667	14.265	2.705	1.18	1.05
Adur45209_comp0_c0_seq1	1.17333	12.76	0.696667	6.135	4.765	1.885	1.06
Adur45245_comp0_c0_seq2	1.21333	5.65	0.743333	3.66	2.725	2.415	1.855
Adur45255_comp0_c0_seq2	8.89	15.205	6.67667	12.91	8.065	5.715	7.1
Adur45259_comp1_c0_seq1	3.31	5.895	2.13333	4.96	3.07	2.47	2.54
Adur45264_comp0_c0_seq2	0.666667	4.27	0.33	2.68	1.18	0.895	0.44
Adur45284_comp0_c0_seq2	6.44	36.365	6.27333	32.42	13.13	9.61	18.32
Adur4528_comp0_c0_seq1	2.56333	5.055	1.20667	2.92	2.43	3.19	2.63
Adur45304_comp1_c0_seq1	3.05333	9.75	1.94667	7.775	5.58	3.425	3.18
Adur45307_comp0_c0_seq2	1.41	4.655	1.60667	2.265	0.825	1.065	0.965
Adur45309_comp0_c0_seq2	7.80333	21.54	7.71667	12.645	10.86	6.835	2.16
[truncated: 3,547 more rows]

## Sheet: SN-III GO
sample	population	p-value	p-adjusted	SN-III: upregulation in Pattee stage 5 and 6 seeds	Pathway groups
[truncated: 286 more rows]

[truncated: 8 more sheets: SN-IV, SN-IV GO, SN-V, SN-V GO, SN-VI, SN-VI GO, SN-VII, SN-VII GO]
