# Supplementary material for: A Developmental Transcriptome Map for Allotetraploid Arachis hypogaea
Source: Front Plant Sci. 2016 Sep 30;7:1446. doi: 10.3389/fpls.2016.01446 (PMC5043296; doi:10.3389/fpls.2016.01446)
Supplement: Supplementary file 11 [file Table11.XLSX]

## Sheet: Sheet1
Table S11 - log2 expression A copy/expression B copy and p-value from differential expression test
When B expression is 0, log2 has been set at 10 and when A expression is 0, log2 has been set at 0.1 for visual purpose.
A	B	Pair	SeedlingLeaf	p-value	MainstemLeaf	p-value	LateralstemLeaf	p-value	VegShtTip	p-value	RepShtTip	p-value	Roots	p-value	Nodule	p-value	Perianth	p-value	Gynoecium	p-value	Androecium	p-value	Aerial Tip	p-value	Sub Tip	p-value	PodPt1	p-value	StalkPt1	p-value	PodPt3	p-value	PerPt5	p-value
Adur32214_comp0_c0_seq7	Aipa43700_comp0_c0_seq2	pair1	3.98576	1.1e-05	10	8.84885e-10	4.49165	4.25391e-09	10	4.07756e-44	5.03402	5.38562e-48	7.36122	3.649e-55	10	2.96468e-22	5.31762	1.58327e-23	4.22788	0.000341125	10	1.01954e-08	5.12786	2.10012e-13	10	3.59677e-57	7.29017	5.74264e-07	4.90035	1.2356e-05	10	2.52514e-31	6.36432	2.85711e-13
Adur4919_comp0_c0_seq1	Aipa4119_comp0_c0_seq1	pair2	0.323351	0.892343	0.558615	1	0.47421	0.812306	1.45192	0.36249	-0.878871	0.017727	0.260772	0.435728	0.984957	0.0471807	-0.24407	0.816558	0.626844	1	-0.333437	1	0.573771	1	0.180105	0.801882	0.902943	1	1.37761	0.67294	0.537271	0.567533	0.424297	1
Gyn_Adur_c6680_g1_i1	Aipa39864_comp0_c0_seq1	pair3	6.05462	5.53e-17	10	5.27915e-18	10	3.63388e-31	10	2.68467e-63	10	7.45523e-143	10	5.8788e-74	10	2.18452e-41	10	1.85517e-61	10	2.0666e-13	2.21672	6.18641e-05	10	4.63997e-28	10	7.63308e-58	10	1.33651e-11	10	5.39998e-15	10	2.46868e-35	10	1.71304e-22
Adur25720_comp0_c0_seq1	Gyn_Aipa_c5958_g1_i1	pair4	-0.532735	0.66511	-0.252711	1	-0.031724	1	-0.0261121	0.853095	-0.298436	0.550567	-0.233812	0.710604	0.0232491	1	-0.0237934	0.982682	-0.484153	1	-0.416154	1	-0.201482	1	-0.695919	0.259174	-0.527069	1	-0.570164	1	-0.476793	0.780642	-0.376785	1
Adur4371_comp2_c0_seq1	Aipa52230_comp1_c1_seq1	pair5	-0.322726	0.795365	0.241762	1	0.0922165	1	0.381972	0.425359	0.484055	0.149747	-0.116469	0.768519	-0.1469	0.953088	0.145305	0.820023	0.101073	1	0.137375	1	0.378327	1	0.381992	0.461455	-0.07864	1	0.148485	1	0.0328916	1	0.126559	1
Gyn_Adur_c48055_g1_i1	Aipa8566_comp0_c0_seq1	pair6	0.320336	0.888682	0.0638693	1	0.550503	0.840603	-0.238779	0.648209	-0.354786	0.390812	0.391876	0.902452	2.03757	0.227773	-1.39454	0.000868736	-0.57916	1	-0.188874	1	-0.49338	1	-0.223408	0.880198	-0.0341768	1	0.707567	1	0.08744	1	-0.564746	0.985009
Adur756_comp0_c0_seq1	Aipa29705_comp0_c0_seq1	pair7	-0.250345	0.93809	1.15712	1	0.356326	1	-0.996156	1	0.926146	0.750094	-0.874933	0.277726	-0.731949	0.903169	-1.04556	0.20701	-0.0910455	1	1.20692	1	0.121662	1	-0.26942	0.810577	0.164903	1	0.186814	1	0.171394	0.986308	0.0349111	1
Adur21076_comp0_c0_seq1	Aipa29204_comp0_c0_seq1	pair8	0.756036	0.230184	0.436746	1	0.616775	0.671088	0.0212478	0.945237	0.0470056	0.973171	-0.0781711	1	-0.237115	0.89309	1.46443	7.61718e-06	0.431	1	-0.157472	1	0.277545	1	0.191896	0.755123	0.493233	1	0.366146	1	0.614328	0.513225	0.615415	0.855344
Adur43732_comp0_c0_seq1	Gyn_Aipa_c10271_g1_i1	pair9	0.228273	NA	10	1	0.769101	1	10	0.819277	-0.209903	1	1.24586	1	0.1	1	0.295593	1	1.50059	1	0.989681	1	2.07072	0.944827	-0.749786	0.902359	0.1	1	10	1	3.80233	0.475407	10	1
Adur36897_comp0_c0_seq1	Aipa18212_comp1_c0_seq2	pair10	0.0898704	NA	-1.89777	1	0.1	0.964831	-1.10024	0.0041391	-0.985161	0.001112	-2.08674	0.177964	0.1	0.821963	NA	NA	-1.15791	1	-0.991688	1	-0.981695	0.967323	-0.725051	0.538126	-1.14514	1	0.1	1	-1.36978	0.272084	-2.13524	0.899759
Adur32949_comp1_c0_seq1	Aipa18631_comp0_c0_seq1	pair11	-0.489212	0.778343	-0.379429	1	-0.60622	0.829572	0.0277202	0.84292	-0.0614952	0.971536	-0.257277	0.513094	-0.591231	0.555247	0.918085	0.672424	-0.405061	1	-0.105561	1	-0.0250256	1	-0.186613	0.741207	-0.348404	1	-0.452677	1	-0.762059	0.327763	-0.903858	0.614537
Gyn_Adur_c12927_g1_i1	Aipa27246_comp0_c0_seq1	pair12	0.466496	0.770567	0.552671	1	0.115138	1	-0.0791147	0.978081	0.206003	0.68194	0.740281	0.1309	0.763738	0.316233	0.562024	0.51907	0.152263	1	1.02777	1	1.09226	0.61933	1.07362	0.00491788	1.01476	1	1.3779	0.731764	1.02331	0.170087	1.09549	0.440244
Gyn_Adur_c18700_g1_i1	Gyn_Aipa_c15715_g1_i2	pair13	1.34856	0.00854628	1.16189	0.669498	1.15325	0.0855825	-0.0569026	1	0.0746848	0.963937	-0.0734458	0.924769	-1.0571	0.442805	-0.169287	1	1.25757	1	0.48905	1	0.770533	0.866806	-0.037726	1	0.409086	1	0.272612	1	0.22216	0.958016	0.44959	1
Adur17850_comp0_c0_seq1	Aipa32962_comp0_c0_seq1	pair14	NA	NA	NA	NA	NA	NA	10	0.621703	-0.33696	0.760958	NA	NA	NA	NA	NA	NA	NA	NA	10	1	-0.0415296	1	NA	NA	NA	NA	NA	NA	NA	NA	NA	NA
Gyn_Adur_c13587_g1_i1	Gyn_Aipa_c55640_g1_i1	pair15	-1.13907	0.0181708	-0.941012	0.977176	-1.23687	0.0775008	-0.437112	0.492276	-0.200949	0.719757	0.0546554	1	-0.482872	0.655274	-1.5589	0.00185804	-1.50951	0.833557	-1.05268	1	-0.45535	1	-0.177556	0.849879	-0.346574	1	-0.914509	1	-0.489425	0.736486	-0.879689	0.642357
Gyn_Adur_c10083_g1_i1	Aipa46830_comp4_c0_seq3	pair16	0.870406	0.0843681	0.824903	1	1.05605	0.134269	0.878385	7.89374e-05	1.05903	3.10247e-08	0.951588	0.00156326	1.08931	0.0182455	0.801141	0.0258377	0.688131	1	0.597368	1	1.00669	0.477099	0.940436	0.00405252	1.07871	1	1.02208	1	1.07212	0.096399	1.15817	0.344381
Adur10080_comp0_c1_seq5	Aipa45357_comp2_c0_seq4	pair17	0.961968	0.275529	0.190605	1	0.482943	0.802755	0.180301	0.770155	0.533996	0.108811	0.439295	0.455379	0.238007	0.881142	0.53371	0.276751	0.41778	1	1.00514	1	0.146645	1	0.291495	0.600974	0.186924	1	0.639595	1	0.416864	0.843268	0.371578	1
Adur36060_comp0_c0_seq1	Aipa34442_comp1_c0_seq1	pair18	0.790144	NA	1.0483	1	0.86963	1	-0.423297	0.597302	-0.210368	0.804165	0.159733	1	-0.352729	0.853736	-1.03119	0.875513	-0.726677	1	-0.00662653	1	-0.374004	1	-0.259983	0.794797	-0.355795	1	-1.39598	1	-0.700101	0.746957	-0.15132	1
Adur21124_comp0_c0_seq1	Aipa49028_comp0_c0_seq1	pair19	1.13867	NA	1.28594	1	0.945648	1	NA	NA	-0.437572	0.0387096	-2.92211	0.59843	-1.11871	0.985953	10	0.547972	5.97169	0.0182139	NA	NA	0.918346	1	-0.0239591	1	10	1	0.536124	1	-1.1935	0.97142	-2.69916	0.981143
Adur48939_comp0_c1_seq1	Aipa23472_comp0_c0_seq3	pair20	-0.119207	0.926811	-0.260258	1	-0.330805	0.904835	-0.0568335	1	-0.188923	0.603874	-0.063461	1	0.33051	0.740557	-0.658496	0.170739	-0.241546	1	0.604984	1	0.26494	1	0.323858	0.541404	0.307652	1	0.149017	1	0.387948	0.761811	0.335047	1
Adur13527_comp0_c0_seq2	Aipa4776_comp0_c0_seq1	pair21	1.27076	0.384993	0.434394	1	-0.234964	1	0.275672	0.869415	0.695293	0.0116346	0.566366	0.291616	-0.209112	1	-1.19077	0.000525894	-1.11168	1	0.983865	1	0.726388	1	1.17631	0.047443	1.02497	1	0.0600104	1	0.348726	0.799702	-0.0184963	1
Adur32911_comp1_c0_seq4	Aipa18670_comp0_c0_seq1	pair22	0.248789	0.784698	0.252518	1	0.385342	0.83493	0.204394	0.670696	0.395706	0.0998507	0.345221	0.480793	0.470907	0.614356	0.399074	0.323482	0.465205	1	0.65431	1	0.459015	1	0.400433	0.432114	0.383781	1	0.64107	1	0.390021	0.833134	0.487474	0.994195
Adur49237_comp0_c0_seq1	Aipa9957_comp0_c0_seq1	pair23	-0.916813	NA	-0.662581	1	-2.11136	0.647512	0.0373525	0.89458	0.0306805	0.986261	0.895374	0.888824	-0.60975	1	NA	NA	-1.79654	1	0.576371	1	-0.890605	1	-0.662231	0.681191	-0.1728	1	-1.61291	1	-0.387577	0.986432	0.206287	1
Adur22147_comp0_c0_seq2	Aipa40610_comp0_c0_seq2	pair24	0.00729461	NA	-0.777384	1	1.97148	1	0.463922	0.822189	0.693018	0.355258	0.927579	0.759211	-1.18751	0.941282	0.1	1	1.05198	1	-0.0530968	1	0.913099	1	-0.0915405	1	0.150233	1	0.113793	1	0.0130773	1	0.749367	1
Gyn_Adur_c54397_g1_i1	Aipa28351_comp0_c0_seq1	pair25	0.955264	NA	10	1	10	0.972592	10	1	10	0.777243	10	0.0501866	10	0.931381	-3.35285	1.25368e-05	-1.32445	1	-1.63334	1	10	1	-0.309924	1	10	1	2.13773	1	10	0.87707	1.68247	1
Adur36035_comp0_c0_seq3	Aipa22567_comp1_c0_seq11	pair26	0.454962	NA	3.18819	1	10	0.904488	0.750555	1	0.706911	0.635441	3.1167	5.11743e-33	2.28732	3.22486e-09	0.840526	0.826673	2.8638	0.762103	1.81843	1	0.453227	1	1.6724	2.61876e-05	1.13736	1	-0.242185	1	3.06452	3.78906e-08	1.51701	0.0244374
Adur46205_comp0_c0_seq24	Gyn_Aipa_c849_g1_i2	pair27	0.14613	0.888682	-0.0690617	1	-0.0203101	1	0.811333	0.0523022	0.46267	0.186885	0.065692	0.915068	0.485507	0.532738	0.443365	0.216602	0.146183	1	0.130019	1	-0.0973049	1	-0.0190721	1	-0.14055	1	0.213061	1	-0.357926	0.844526	0.0277327	1
Adur19815_comp0_c0_seq1	Aipa47139_comp0_c0_seq1	pair28	NA	NA	NA	NA	NA	NA	4.68034	2.46841e-05	3.25125	0.00973291	-5.54464	4.97163e-07	-5.85258	0.000933926	NA	NA	NA	NA	NA	NA	-1.68618	1	-3.48661	0.249738	-0.824139	1	0.1	0.100469	-2.01335	0.00364865	-3.45393	1.35805e-05
Adur33487_comp0_c0_seq1	Aipa3742_comp0_c0_seq2	pair29	-0.896383	0.0191792	-0.876847	0.990672	-0.939067	0.173806	-0.879246	0.00625361	-0.609217	0.0232988	-0.408736	0.26847	-0.996073	0.0866414	-0.137572	0.914044	-0.842656	1	-0.359412	1	-1.02391	0.527329	-0.383937	0.467034	-1.04727	1	-0.601015	1	-0.927648	0.21664	-1.00148	0.536786
Adur47673_comp0_c0_seq1	Aipa2197_comp1_c0_seq1	pair30	0.294276	0.807924	-0.164295	1	-0.132116	1	-0.206264	0.580417	-0.408928	0.114529	-0.218424	0.793193	-0.687596	0.198816	-1.29945	1.65534e-05	-0.956966	1	-1.02714	1	-0.287362	1	-0.471554	0.281934	-0.295075	1	-0.358667	1	-0.247361	0.91273	-0.215568	1
Adur40762_comp0_c0_seq1	Aipa47802_comp0_c0_seq1	pair31	NA	NA	10	1	NA	NA	-0.426993	0.720651	-0.372045	0.831867	NA	NA	NA	NA	NA	NA	0.1	1	-1.04838	1	-0.236088	1	0.1	1	NA	NA	NA	NA	10	1	NA	NA
Gyn_Adur_c65544_g1_i1	Gyn_Aipa_c73545_g1_i1	pair32	0.19647	NA	0.792325	1	-0.221878	1	10	0.774683	-1.32849	0.7719	-0.787307	1	NA	NA	NA	NA	-0.49714	1	0.1	1	-0.696464	1	-2.10504	0.667927	NA	NA	0.1	1	-0.638583	1	-1.2807	1
Adur43707_comp0_c0_seq8	Aipa16353_comp0_c0_seq3	pair33	-0.298573	0.869319	-0.573268	1	-0.59102	0.739517	-0.138598	0.980871	-0.316028	0.390797	-0.49415	0.147729	-0.174331	0.875509	0.162858	0.802615	-0.159143	1	-1.07026	1	-0.168168	1	-0.23328	0.880496	-0.0528542	1	-0.0108856	1	-0.338631	0.892978	-0.193461	1
Gyn_Adur_c8544_g1_i1	Aipa2266_comp1_c0_seq1	pair34	-0.430535	0.0652615	-0.33572	1	-0.236154	0.964831	-0.408411	0.529023	-0.188218	0.765269	0.10703	0.918905	0.376082	0.787282	0.446495	0.24282	-0.298197	1	-0.0479487	1	-0.481056	1	-0.73892	0.248345	-0.443185	1	-0.39013	1	-0.286134	0.903027	-0.0490905	1
Adur50048_comp0_c0_seq2	Aipa4853_comp0_c1_seq1	pair35	-1.13845	0.223297	-0.999092	0.945276	-0.929019	0.361842	-0.346849	0.662351	-0.672811	0.0266503	-0.878212	0.0331005	-0.0326339	1	-0.848756	0.569255	-1.03323	1	-0.525515	1	-1.36802	0.414954	-1.47366	0.00247129	-0.825184	1	-1.17212	0.971433	-1.25307	0.0865103	-2.09803	0.0626572
Adur35979_comp0_c0_seq1	Aipa309_comp0_c0_seq1	pair36	0.191311	NA	0.946582	1	-2.08641	0.85982	-0.048019	1	-0.0170155	1	-0.027418	1	0.063713	1	1.62959	0.94373	0.822584	1	1.26868	1	-0.267791	1	-0.319681	0.635661	-0.340866	1	0.621489	1	-0.557695	0.757113	-0.229783	1
Adur34128_comp0_c0_seq1	Aipa44263_comp0_c0_seq2	pair37	-0.47819	0.539207	-0.491413	1	-0.853006	0.276128	0.509878	0.0900876	0.649098	0.0491772	0.374759	0.780141	0.331194	0.743588	-1.6922	0.00851553	-0.954529	1	-0.00847217	1	-0.242427	1	1.22866	0.272375	1.5592	0.829992	0.151305	1	1.26305	0.0354953	0.705778	0.754776
Gyn_Adur_c4491_g1_i1	Aipa38414_comp2_c0_seq1	pair38	0.216987	0.882769	0.37433	1	0.220346	0.989463	0.472382	0.195129	-0.226344	0.397598	1.41163	0.000154129	1.33285	0.204763	-0.398499	0.332145	-0.61639	1	1.34209	1	1.63971	0.0902331	1.83914	4.60313e-07	2.19498	0.507493	1.20367	0.82561	3.05427	1.43775e-06	2.91589	0.000429178
Adur228_comp0_c0_seq2	Aipa20376_comp0_c0_seq4	pair39	-1.46699	0.044125	-0.757148	1	-0.430092	0.904835	-0.77129	0.473879	-0.598455	0.235294	-0.528061	0.794889	-0.849418	0.476408	-0.477138	0.747032	-0.41252	1	-2.00529	1	-0.563963	1	-0.406523	0.668205	-0.457839	1	-0.0840771	1	-0.456607	0.8133	-0.594211	0.960353
Gyn_Adur_c66135_g1_i1	Gyn_Aipa_c11649_g1_i1	pair40	-0.603417	0.818167	-1.83919	0.375793	-1.80487	0.0715709	-0.762362	0.888661	-4.12531	0.0414792	-1.47419	0.00190727	-0.827303	0.107288	-1.79758	1.01422e-09	-0.530533	1	-0.449941	1	-3.81643	0.000220125	-3.53316	0.00404911	0.649613	1	-3.80292	0.0552905	1.79448	0.854746	-0.084874	1
Gyn_Adur_c43683_g1_i1	Gyn_Aipa_c4020_g1_i1	pair41	-0.357549	0.135214	-0.374513	1	-0.47671	0.730166	-0.731549	0.00861706	-0.682306	0.00982094	-0.299132	0.482553	0.220133	0.998702	-0.311526	0.487948	-0.287004	1	0.0204547	1	-0.622311	0.993942	0.0878497	0.950185	-1.32413	1	-0.450865	1	-0.581167	0.507198	-0.0737181	1
Adur32614_comp28_c0_seq5	Aipa44052_comp1_c0_seq13	pair42	-0.646229	0.276775	-0.142839	1	-0.143121	1	-0.6143	0.0161917	-0.489622	0.0499929	-0.388274	0.247654	-0.221447	0.881339	0.0410883	0.991931	-0.0315498	1	-0.310206	1	-0.334488	1	-0.504088	0.204208	-0.362921	1	-0.262334	1	-0.298861	0.872006	-0.392991	1
Adur47686_comp0_c0_seq1	Aipa11634_comp0_c0_seq1	pair43	NA	NA	0.1	1	NA	NA	10	0.853095	10	0.757966	0.457129	0.895855	-0.992145	0.704793	-1.35206	1	0.1	1	3.05411	1	-0.847824	1	1.46611	0.792629	-0.694922	1	0.840855	1	0.065784	1	2.66788	1
Adur22341_comp0_c0_seq5	Aipa24788_comp0_c0_seq9	pair44	-0.226365	0.934741	0.0170578	1	-0.172368	1	0.0848215	0.926462	0.104361	0.865474	0.379622	0.773657	-0.720025	0.52964	0.336824	1	-0.128261	1	0.433867	1	0.552848	1	0.516306	0.387239	-0.102184	1	0.383746	1	-0.150984	0.990438	0.154982	1
Adur42655_comp2_c0_seq2	Aipa10101_comp1_c0_seq3	pair45	0.09876	0.830362	0.0535044	1	0.0706555	1	0.0930425	0.840875	0.00362794	1	-1.26317	0.0671864	-1.35386	0.0059359	0.603746	0.0797537	0.0932048	1	-0.0925762	1	0.0636422	1	0.116946	0.942839	-0.205351	1	0.0854155	1	-0.874986	0.327205	-1.50164	0.109443
Gyn_Adur_c65270_g1_i1	Gyn_Aipa_c1425_g1_i1	pair46	1.4608	NA	1.99195	1	3.87535	0.264519	10	0.982792	0.386711	1	-0.242582	0.75936	-0.490206	0.771789	-1.69217	0.00955083	0.570317	1	-1.07102	1	1.68786	1	-1.19828	0.860241	-1.73072	1	-1.02795	1	0.1	0.944669	0.71987	1
Adur25552_comp0_c0_seq1	Aipa37821_comp0_c0_seq1	pair47	NA	NA	NA	NA	0.1	1	10	0.958345	0.572367	0.946765	0.245863	1	-0.506343	0.692007	10	1	-0.677435	1	10	1	2.78849	1	-0.0527796	1	2.46864	1	0.273968	1	0.675884	0.868997	0.753084	0.846258
Adur18114_comp4_c0_seq1	Aipa33606_comp0_c0_seq1	pair48	-1.12993	0.524286	-0.236192	1	-0.0745977	1	1.22682	0.94423	-0.510856	0.898578	1.64403	0.000308081	1.95904	0.00396559	1.11044	0.000352477	0.813774	1	0.251376	1	-0.538805	1	1.31043	0.028118	1.11562	1	0.637725	1	1.64736	0.0708596	1.57055	0.154851
Adur34021_comp0_c0_seq1	Aipa32320_comp0_c0_seq1	pair49	NA	NA	NA	NA	NA	NA	-0.651006	0.958345	-1.26018	0.659472	-1.30563	1	10	1	-0.0194878	1	-0.399644	1	2.213	1	-0.367188	1	-0.428192	0.942624	1.39103	1	0.963652	1	2.90972	0.0101486	3.00315	0.0851956
Adur48942_comp0_c0_seq1	Aipa23462_comp6_c0_seq8	pair50	1.20953	0.360414	0.411739	1	0.427592	0.910659	0.955593	0.234532	-0.271066	0.741707	0.659785	0.0180741	1.65118	0.0073882	2.13225	0.461755	0.691127	1	0.714833	1	1.10082	0.591509	0.0292287	1	1.5895	1	-0.600588	1	-0.371996	0.932664	-1.51464	0.206916
Adur10367_comp0_c0_seq1	Aipa7073_comp0_c0_seq1	pair51	-0.206568	0.94228	-0.603755	1	-1.35778	0.199192	-0.729456	0.900716	-0.0121712	1	0.259166	1	-1.31579	0.157122	0.0534031	0.976484	-1.17097	1	-0.533807	1	-1.03015	0.967323	-1.96203	0.357756	-2.8739	0.631458	-0.554567	1	-2.42783	0.00879808	-2.8025	0.0364446
Adur30889_comp0_c0_seq3	Aipa1509_comp2_c0_seq1	pair52	-0.24369	0.787312	0.0315311	1	-0.0603728	1	-0.0306104	0.963885	0.0518758	0.935463	-0.0800095	0.935795	-0.172813	0.922594	-0.280383	0.471998	0.0238202	1	-0.086006	1	0.0708806	1	0.166475	0.7929	-0.115058	1	0.0912315	1	0.0143152	1	-0.0701578	1
Gyn_Adur_c7585_g1_i1	Aipa44014_comp1_c0_seq1	pair53	-0.218975	0.887378	0.294277	1	0.262164	0.974775	-0.0657812	0.970461	0.438589	0.319349	-0.00391616	1	0.0202018	1	-0.0412883	0.971733	0.061662	1	0.673395	1	0.354301	1	0.305926	0.75989	0.644068	1	-0.351101	1	0.651865	0.662506	0.633513	0.936806
Adur42239_comp0_c0_seq1	Aipa6535_comp0_c0_seq1	pair54	1.10276	0.533646	0.256741	1	1.53561	0.326401	0.144799	1	0.395242	0.823684	1.03416	0.0875063	NA	NA	10	1	0.196565	1	3.05411	1	1.70834	0.172324	1.9862	1.81161e-05	1.16575	1	2.65303	0.424484	1.75624	0.00747163	1.45301	0.124853
Adur31710_comp0_c0_seq22	Aipa26692_comp0_c0_seq20	pair55	-3.21399	4.1e-05	-3.03255	0.0113671	-3.2164	6.36503e-06	-2.70468	0.00143914	-2.88287	2.3915e-06	-2.42423	0.00299467	-4.62293	5.37537e-13	-2.28654	0.239991	-3.50675	0.0528879	0.1	1	-3.10979	0.0352391	-2.30515	0.143245	-2.81162	0.501466	-2.40995	0.721972	-2.52524	0.0097623	-3.05144	0.0403174
Adur34503_comp0_c0_seq1	Aipa50494_comp0_c0_seq1	pair56	0.116631	0.90402	-0.00192725	1	0.100761	1	-0.215638	0.555373	-0.148005	0.671763	-0.20162	0.759109	-0.118823	0.989678	-0.608898	0.189435	-0.191789	1	-0.0121384	1	-0.151889	1	-0.161544	0.842997	-0.0609576	1	-0.372737	1	-0.12689	0.996125	-0.208655	1
Adur5966_comp0_c0_seq1	Aipa15365_comp0_c0_seq1	pair57	0.118716	0.971015	-0.164163	1	-0.443838	0.93324	-0.5168	0.398892	-0.371283	0.399487	-0.376259	0.534125	-0.765995	0.381969	-0.867387	0.802246	0.194702	1	-0.0543081	1	-0.766493	1	-0.612933	0.266925	-0.541146	1	-0.486563	1	-0.736527	0.531408	-1.02291	0.564507
Adur1193_comp0_c0_seq1	Aipa45587_comp0_c0_seq1	pair58	NA	NA	NA	NA	NA	NA	NA	NA	10	1	NA	NA	NA	NA	NA	NA	NA	NA	NA	NA	0.1	1	NA	NA	0.707178	1	10	1	0.933849	0.477293	0.728017	1
Adur2151_comp0_c0_seq1	Aipa27915_comp0_c0_seq1	pair59	NA	NA	-0.639095	1	1.12361	1	0.0901788	1	1.12594	0.87735	0.144982	0.971246	0.468023	0.93517	0.770193	0.876786	1.03685	1	0.951619	1	1.53108	1	2.04532	0.649688	-1.45019	1	0.7504	1	-1.74175	0.159885	-0.840726	1
Adur14822_comp0_c0_seq1	Aipa17418_comp0_c0_seq1	pair60	-0.0793403	0.940606	0.132873	1	0.0778524	1	0.32529	0.271195	0.187808	0.629731	0.0957541	0.782683	0.663471	0.305368	-0.0566848	1	-0.152273	1	-0.0905873	1	0.00339921	1	0.163452	0.833581	0.151937	1	-0.0979739	1	-0.120539	1	-0.26477	1
Gyn_Adur_c47269_g1_i1	Gyn_Aipa_c12253_g1_i2	pair61	-0.215972	0.866575	-0.251075	1	-0.321976	0.927725	-0.224247	0.764098	-0.333868	0.328182	0.00742744	1	-0.344755	0.768574	0.466783	0.392565	-0.245885	1	-0.416861	1	-0.36793	1	-0.243137	0.727475	-0.389972	1	-0.0635631	1	-0.221749	0.925138	-0.157513	1
Adur25202_comp0_c0_seq4	Aipa29056_comp0_c0_seq5	pair62	0.100972	0.958343	-0.00376322	1	0.072836	1	0.119643	0.67381	0.216371	0.557349	0.211425	0.875247	0.104768	0.97046	0.112274	1	-0.203827	1	0.103904	1	-0.0506035	1	0.0565923	0.95668	0.265989	1	-0.0310455	1	0.25978	0.915625	0.0145091	1
Adur26326_comp0_c0_seq1	Aipa1860_comp0_c0_seq2	pair63	0.456309	0.407971	0.614236	1	0.765214	0.409678	0.206016	0.390912	0.265021	0.308808	0.0513282	0.811491	-0.0259958	1	2.01753	0.00964588	0.741299	1	0.817771	1	0.0355455	1	0.208175	0.721275	0.385895	1	0.393239	1	0.333651	0.856207	0.476684	0.990669
Adur27532_comp0_c0_seq1	Aipa23132_comp0_c0_seq1	pair64	NA	NA	NA	NA	NA	NA	NA	NA	NA	NA	NA	NA	10	0.32399	NA	NA	NA	NA	NA	NA	NA	NA	NA	NA	NA	NA	NA	NA	0.35084	1	NA	NA
Adur22298_comp0_c0_seq2	Gyn_Aipa_c10633_g1_i2	pair65	0.187721	0.908424	0.32472	1	-0.140538	1	0.0702802	1	0.00458961	1	0.457425	0.520436	0.0882842	1	0.772001	0.110452	0.0282836	1	-0.0852609	1	-0.169807	1	0.17758	0.925197	-0.0318278	1	0.146962	1	-0.223378	0.94835	-0.0575681	1
Adur28645_comp2_c0_seq1	Aipa28846_comp0_c0_seq1	pair66	NA	NA	10	1	NA	NA	-1.20673	0.614966	-0.300329	1	0.245863	1	NA	NA	-1.07765	0.970437	1.73684	1	3.05411	1	0.1	1	0.1	1	10	1	NA	NA	0.1	1	0.1	1
Gyn_Adur_c1102_g1_i1	Gyn_Aipa_c5891_g1_i1	pair67	NA	NA	10	1	NA	NA	NA	NA	NA	NA	NA	NA	10	0.80363	-0.446978	1	0.637306	1	NA	NA	10	1	NA	NA	10	1	NA	NA	NA	NA	NA	NA
Adur18295_comp0_c0_seq2	Aipa2960_comp0_c0_seq1	pair68	NA	NA	NA	NA	NA	NA	NA	NA	0.1	0.847575	0.423189	0.745775	0.368771	0.892704	NA	NA	NA	NA	-0.9854	1	10	1	NA	NA	0.1	1	NA	NA	-2.76592	0.773602	0.1	0.401111
Adur17192_comp0_c0_seq1	Aipa16249_comp0_c0_seq1	pair69	0.228273	NA	-0.50057	1	1.13037	1	10	1	-0.132729	0.963864	-0.426628	1	NA	NA	10	0.976484	1.05459	1	1.53658	1	1.27719	1	1.4958	0.928868	1.78135	1	0.100596	1	-1.40893	1	3.38581	0.992186
Gyn_Adur_c8107_g1_i2	Aipa3944_comp0_c0_seq1	pair70	0.052764	0.966945	-0.00922457	1	-0.0213244	1	0.309012	0.458006	0.244854	0.473475	-0.23661	1	0.390221	0.821534	-0.0204983	1	0.123491	1	0.798448	1	0.106302	1	-0.241077	0.842997	0.123958	1	-0.0760446	1	0.281598	0.946775	0.693849	0.914706
Adur35825_comp0_c0_seq1	Aipa13904_comp0_c0_seq1	pair71	0.0156254	0.992338	-0.0136806	1	0.0360838	1	-0.171253	0.729366	-0.121764	0.760958	-0.253793	0.578423	-0.125746	1	-1.54295	3.36587e-05	-0.0189754	1	-0.566753	1	-0.183984	1	-0.146981	0.890936	0.293086	1	-1.50774	0.726654	0.443423	0.856553	-1.54562	0.321581
Adur38321_comp0_c0_seq2	Aipa7159_comp0_c0_seq1	pair72	-0.0479651	0.980347	0.0351294	1	0.0989796	1	-0.0362137	0.985002	-0.00202477	1	0.156542	0.826533	0.0328013	1	0.169172	0.947275	0.140742	1	0.15107	1	0.208007	1	0.13812	0.868463	-0.00802373	1	0.186333	1	-0.0358624	1	0.184361	1
Adur23565_comp0_c0_seq1	Aipa28508_comp0_c0_seq2	pair73	0.330005	0.894238	0.266067	1	0.345303	0.917676	-0.0760764	0.905106	0.0754938	0.874765	0.00855568	1	0.119905	0.982455	-0.102139	1	-0.179238	1	-0.483808	1	-0.118643	1	-0.100242	0.930281	-0.283856	1	-0.18783	1	-0.209825	0.944669	-0.2036	1
Adur13809_comp0_c0_seq2	Aipa17370_comp0_c0_seq2	pair74	0.146455	0.909743	-0.00696776	1	-0.121637	1	-0.167829	0.792055	-0.127996	0.775084	0.00274152	0.979594	-0.349616	0.734205	0.0595736	0.975242	0.0782267	1	0.292716	1	0.0794472	1	0.074142	0.971804	0.158312	1	0.16284	1	0.0903105	1	0.127621	1
Gyn_Adur_c10223_g1_i1	Aipa40000_comp2_c0_seq3	pair75	0.535735	0.659453	0.453212	1	0.517551	0.826159	0.304215	0.70654	0.629221	0.12187	0.013045	0.702808	0.888977	0.587899	-1.8174	0.0781211	0.0510578	1	0.338247	1	0.554157	1	0.620565	0.41041	0.908722	1	0.242165	1	0.782282	0.53202	0.157379	1
Gyn_Adur_c12530_g1_i1	Gyn_Aipa_c24886_g1_i1	pair76	NA	NA	NA	NA	NA	NA	NA	NA	10	1	-1.82301	0.981429	0.1	1	10	1	-0.266318	1	NA	NA	-0.0434315	1	10	1	0.1	1	NA	NA	0.1	0.973943	NA	NA
Adur37711_comp1_c0_seq1	Aipa13163_comp0_c0_seq1	pair77	NA	NA	NA	NA	NA	NA	0.1	0.951649	0.1	0.00204824	-2.84558	0.0401846	-2.56379	5.45627e-08	-3.41984	1.01228e-10	-3.31126	0.0665139	-3.54631	1	-2.43531	0.0735932	-3.23987	0.00118925	-2.41678	1	-3.34137	0.0190439	0.1	0.302106	-3.40053	0.190986
Adur33830_comp0_c0_seq3	Aipa32949_comp0_c0_seq1	pair78	-0.467143	0.839583	-0.409492	1	-0.158986	1	-0.123626	0.976704	-0.141666	0.960348	1.63236	0.104968	-0.535764	1	0.460861	1	-0.226604	1	-0.173265	1	0.00188333	1	0.600271	0.585039	0.838217	1	-0.34335	1	0.174582	0.998631	0.276186	1
Adur39940_comp0_c0_seq1	Gyn_Aipa_c2642_g1_i1	pair79	-0.203627	NA	0.1	1	0.1	1	NA	NA	0.504351	1	-4.01096	0.000110658	-2.16641	0.513007	-2.36483	0.531955	0.27752	1	-5.58637	1	-3.22016	0.651646	0.1	0.694672	-0.489597	1	NA	NA	0.192692	0.968144	-0.575569	1
Adur5407_comp2_c0_seq1	Aipa16004_comp0_c0_seq1	pair80	-0.354914	0.876349	-0.598753	1	-0.31175	0.979797	-0.583313	0.976742	-0.777281	0.070215	0.605532	0.431443	0.544726	0.63803	-1.22309	0.568766	-1.07065	1	1.58082	1	-0.217763	1	-0.297584	0.712387	0.474139	1	-0.180193	1	-1.1191	0.353979	-0.910851	0.776125
Gyn_Adur_c75537_g1_i1	Gyn_Aipa_c1209_g1_i1	pair81	NA	NA	0.0311336	1	-0.555766	1	-0.232301	1	0.863434	0.940369	3.96767	0.481913	NA	NA	2.13917	0.922517	2.50395	1	-0.0483805	1	0.184559	1	0.0821398	1	2.9723	1	1.11156	1	1.57093	0.887198	2.24847	1
Gyn_Adur_c20372_g1_i1	Gyn_Aipa_c4899_g1_i1	pair82	-0.807873	0.704973	0.300061	1	-0.196732	1	-0.168642	1	-0.396179	0.885237	-0.296698	1	-0.682293	0.842864	-0.171141	0.813618	-0.514902	1	-2.84509	0.505886	NA	NA	NA	NA	NA	NA	NA	NA	NA	NA	NA	NA
Adur29704_comp0_c0_seq1	Aipa33896_comp2_c0_seq1	pair83	0.228273	NA	1.49535	1	NA	NA	-0.840954	0.919131	-0.00055727	1	0.0395103	0.963916	1.13468	0.953174	NA	NA	0.1	1	1.53658	1	-0.16266	1	-0.943118	0.817181	-0.590055	1	-0.28666	1	0.0859983	1	0.504488	1
Adur12085_comp0_c0_seq1	Aipa26368_comp0_c0_seq2	pair84	1.32483	0.117922	0.84061	0.998217	1.21815	0.0446484	1.79852	2.69909e-26	1.69022	1.47245e-28	4.87371	2.65213e-18	3.09678	0.0574831	1.41982	0.00203552	1.67836	0.817978	2.90124	0.23635	1.26891	0.187872	2.63336	2.57943e-21	2.62377	0.0750273	4.88776	1.26996e-05	2.47573	1.13695e-06	2.06735	0.00748007
Adur17647_comp1_c0_seq1	Gyn_Aipa_c54849_g1_i1	pair85	0.711271	0.74121	1.27804	1	1.57763	0.703876	1.25077	0.873885	1.25216	0.0468253	0.570624	0.804123	2.23727	0.55822	0.826105	0.148239	0.0626457	1	0.431941	1	2.22513	0.801874	2.21342	0.629521	0.418655	1	1.18329	1	0.308713	0.951228	0.142503	1
Adur11576_comp0_c0_seq1	Aipa25479_comp0_c0_seq1	pair86	-0.332408	0.909743	-0.470876	1	-0.294687	1	-0.46595	0.639616	0.0609183	1	-1.06994	0.304455	-1.40867	0.521316	-1.13863	1	-0.0772513	1	-1.29658	1	-0.5958	1	-0.795447	0.333591	-1.1657	1	-0.569638	1	-1.16504	0.368196	-0.954331	0.960353
Adur28415_comp1_c0_seq1	Aipa37455_comp0_c0_seq1	pair87	-0.450478	0.724011	-0.262853	1	-0.481337	0.783041	0.226519	0.872455	0.00780758	0.997518	-0.887702	0.175444	-0.536172	0.706346	2.3208	0.487948	-0.374711	1	0.0189968	1	-0.213849	1	-0.196423	0.855407	-0.314297	1	-0.334925	1	-0.380469	0.867545	-0.665291	0.933547
Adur34201_comp0_c0_seq2	Aipa25583_comp0_c0_seq2	pair88	0.228273	NA	-2.08115	1	0.1	1	4.9187	0.0053155	1.88759	0.128814	0.459908	0.2197	1.34391	0.745086	-1.03194	0.954448	1.50647	1	2.70651	1	1.92764	0.316174	2.12664	8.60176e-05	0.987753	1	0.480463	1	1.17245	0.165375	-0.0666382	1
Adur40783_comp0_c0_seq6	Aipa47806_comp0_c0_seq1	pair89	-0.0761805	0.973386	-0.0682524	1	-0.000168014	1	0.158603	1	-0.252198	0.741707	-0.1338	1	0.285165	0.840492	0.0389531	1	-0.420918	1	0.599134	1	-0.172178	1	0.0776476	0.947284	-0.0686875	1	-0.297008	1	-0.128318	0.989969	0.117266	1
Adur27390_comp0_c0_seq1	Aipa51780_comp0_c0_seq1	pair90	-0.430726	0.869319	-0.168839	1	-0.762915	0.529114	0.199165	0.965199	-0.205518	0.777062	-2.13598	0.00206379	-0.902978	0.0436448	-0.667838	0.0386748	-0.569561	1	0.707974	1	-0.667882	1	-0.953781	0.189638	0.294597	1	-0.0146308	1	0.215837	0.95028	0.595746	0.914706
Gyn_Adur_c7259_g1_i1	Aipa265_comp0_c0_seq1	pair91	0.0398479	0.993853	1.71345	0.668835	0.0606831	1	1.54847	0.38444	-0.118877	0.997722	0.976079	0.0626076	1.86084	1.66539e-06	-0.0304116	1	-0.0212338	1	0.435766	1	2.17499	0.0432339	2.13029	0.0013763	0.422896	1	1.02113	1	0.46431	0.946039	0.0349164	1
Adur31500_comp0_c0_seq5	Aipa27016_comp0_c0_seq2	pair92	NA	NA	-1.05549	1	NA	NA	-0.966774	0.825497	-0.157002	0.998387	1.5438	0.994444	10	0.166547	0.530076	0.316793	1.15387	1	1.87669	1	0.283323	1	-1.87313	0.624628	-0.912438	1	2.14273	1	0.1	0.496293	NA	NA
Adur9539_comp0_c0_seq1	Aipa33230_comp0_c0_seq1	pair93	0.362171	0.88294	-0.277144	1	-0.957253	0.745123	0.91416	0.787614	-0.102542	1	0.462071	0.255167	1.31043	0.769934	1.32183	0.2946	1.08468	1	2.89052	1	0.577133	1	0.244353	0.88801	0.253975	1	0.694914	1	-0.443311	0.938491	-0.0247756	1
Adur19825_comp0_c0_seq1	Aipa47143_comp0_c0_seq1	pair94	0.31082	0.739995	0.37101	1	0.223919	0.973971	-0.0185601	1	-0.289682	0.368723	0.0913552	0.884566	-0.1748	0.985953	-0.248525	0.742102	0.210144	1	-0.183262	1	0.0702043	1	-0.0461853	1	-0.0680091	1	-0.354884	1	-0.116467	0.980201	-0.139955	1
Gyn_Adur_c12733_g1_i1	Aipa1268_comp0_c0_seq1	pair95	NA	NA	NA	NA	NA	NA	0.1	1	0.1	0.96052	-0.657991	0.171407	-0.108379	1	0.1	1	-1.14408	1	-0.541941	1	-1.26758	1	1.10751	0.396164	-0.168443	1	1.05137	1	0.0818044	1	0.0557888	1
Adur19373_comp0_c0_seq2	Aipa27151_comp0_c0_seq2	pair96	-0.169212	0.905268	-0.0308415	1	0.152482	1	0.114222	0.996394	0.0216744	0.989542	-0.427457	0.466983	-0.0641341	1	0.117579	0.854844	0.0904745	1	-0.669461	1	-0.156061	1	-0.233326	0.770982	-0.0896946	1	-0.0614372	1	-0.234636	0.946775	-0.0493376	1
Adur25519_comp2_c0_seq1	Aipa5684_comp1_c0_seq1	pair97	0.19647	NA	-0.632967	1	10	1	0.952926	1	-0.46123	0.899137	3.34259	0.780445	-1.01114	0.18231	-2.78364	1.27232e-05	-0.992506	1	0.1	1	0.776212	1	0.1	1	-1.03168	1	0.402029	1	NA	NA	-0.321671	1
Adur11465_comp0_c0_seq7	Aipa2418_comp0_c0_seq1	pair98	0.286237	0.884756	1.10838	0.913165	0.69934	0.644538	-0.143429	0.639616	0.140946	0.722307	0.258251	0.86486	0.160621	0.959468	-0.79444	0.0937805	-0.402202	1	-0.63144	1	0.133373	1	-0.0443706	1	-0.147821	1	0.647763	1	0.317814	0.883373	0.304564	1
Gyn_Adur_c8828_g1_i1	Gyn_Aipa_c5652_g1_i1	pair99	0.36989	0.632174	0.390364	1	0.458452	0.812306	-0.344016	1	10	0.574086	0.1	0.91211	10	0.921585	0.0893869	0.905049	0.301338	1	0.748985	1	0.331548	1	-2.16386	0.781637	10	1	1.69652	1	-1.38419	1	0.1	1
Adur18719_comp0_c0_seq1	Aipa37679_comp0_c0_seq1	pair100	1.0527	0.371987	0.47557	1	0.338077	0.995772	0.527297	0.183091	0.156793	0.75862	1.58113	0.0108437	1.4822	0.00583815	-0.375181	0.788591	-0.17614	1	0.379186	1	0.735401	0.993436	0.281268	0.585534	0.957466	1	0.9613	1	1.01212	0.170169	1.01337	0.534545
Adur8295_comp1_c0_seq2	Aipa49792_comp0_c0_seq2	pair101	0.666002	0.706358	0.57844	1	0.704816	0.640608	1.13979	0.0222688	0.990063	0.0202742	0.0595931	0.894788	0.118481	0.944824	0.298425	0.45305	0.738079	1	0.944028	1	0.459026	1	0.121497	0.981884	0.539231	1	0.620367	1	0.806357	0.361378	0.715104	0.797846
Adur10007_comp0_c0_seq2	Aipa45405_comp0_c0_seq1	pair102	-0.176894	0.888682	-0.168569	1	-0.123508	1	0.109009	0.82918	0.0681918	0.891812	-0.0760442	0.910001	0.0338608	1	-0.463943	0.259641	-0.433245	1	0.0906531	1	0.0324462	1	-0.0350804	1	0.110096	1	-0.13719	1	0.0127614	1	-0.0786497	1
Adur35813_comp0_c0_seq1	Aipa13826_comp2_c0_seq1	pair103	0.0870223	NA	1.44944	1	1.32611	0.797591	-0.578305	0.737577	0.625385	0.554542	-0.369299	0.696566	-0.272343	1	2.18947	9.29124e-06	2.73201	0.118473	0.44791	1	0.282934	1	0.832178	0.193613	0.507801	1	0.216133	1	0.854907	0.549243	0.723035	1
Adur24984_comp0_c0_seq1	Aipa5371_comp0_c0_seq2	pair104	-0.201634	0.908424	-0.148451	1	-0.388883	0.870944	0.44373	0.066729	0.250383	0.332179	0.255524	0.565922	0.236771	0.855011	-0.422842	0.50471	-0.468061	1	0.493599	1	0.208705	1	0.157	0.812696	0.407664	1	0.145818	1	0.324482	0.863135	0.291536	1
Adur34053_comp0_c0_seq1	Aipa44188_comp0_c0_seq1	pair105	-0.470562	NA	0.168155	1	10	1	-0.342687	0.864573	-0.245284	0.80092	-0.685934	0.813961	0.8865	0.905469	0.1	1	2.72037	1	0.758641	1	-0.206214	1	0.015951	1	-0.328691	1	-0.499191	1	-1.03479	0.717846	-0.550867	1
Gyn_Adur_c11933_g1_i1	Aipa34860_comp1_c0_seq4	pair106	0.0471295	0.97432	0.0278929	1	0.335519	0.870226	-0.0021692	1	0.249308	0.417801	1.2957	1.07072e-07	0.305376	0.763328	-0.23318	0.66938	-0.145095	1	-0.116781	1	0.261793	1	0.311669	0.627592	0.710182	1	1.1668	0.834946	0.678874	0.483322	0.905233	0.519779
Gyn_Adur_c72700_g1_i1	Gyn_Aipa_c77958_g1_i1	pair107	NA	NA	10	1	10	0.910244	10	1	0.1	1	-0.0406483	1	10	0.552021	-1.81351	0.907707	-2.19247	1	NA	NA	0.110492	1	10	1	1.55896	1	NA	NA	10	0.927856	0.259141	1
Gyn_Adur_c47482_g1_i1	Aipa24765_comp1_c0_seq1	pair108	0.0412141	0.973386	0.183561	1	-0.0160511	1	0.248983	0.560679	0.202145	0.489583	-0.0312762	1	0.356486	0.703707	0.0147475	1	-0.0134983	1	-0.0376647	1	-0.059082	1	-0.112945	0.93196	-0.000629851	1	-0.0120022	1	0.093307	0.998631	0.1237	1
Adur17470_comp0_c0_seq1	Aipa22651_comp0_c0_seq1	pair109	-0.00565113	NA	0.876911	1	1.13158	0.678571	-0.551394	0.607382	-0.505034	0.55571	1.61453	0.741061	1.00602	0.07278	-0.137259	1	0.179065	1	-0.519039	1	-0.40108	1	0.0565167	1	0.324326	1	0.154445	1	0.333174	0.854746	0.252049	1
Adur12353_comp0_c0_seq3	Aipa7925_comp0_c0_seq1	pair110	-1.93486	0.133336	-1.86349	1	0.1	0.345294	-4.70165	0.000701231	-1.603	0.00786345	0.1	0.0379099	0.1	0.238785	0.1	1	-5.48978	0.311593	-2.50781	1	-3.7015	0.915284	-3.24749	0.269081	-2.94273	1	0.1	1	0.1	0.209905	-3.34307	0.975026
Adur49285_comp0_c0_seq12	Aipa36835_comp0_c0_seq3	pair111	-0.163969	0.87835	-0.116113	1	0.0728967	1	-0.428335	0.365794	-0.670621	0.00367708	-0.338328	0.48819	-0.0903982	1	-0.184227	0.906722	0.533928	1	-0.0564734	1	-0.101297	1	0.000782193	1	1.08624	1	0.107665	1	0.803043	0.297658	0.0279519	1
Adur24549_comp1_c0_seq1	Aipa2829_comp0_c2_seq1	pair112	NA	NA	NA	NA	NA	NA	NA	NA	NA	NA	0.97679	0.0506105	0.1	1	NA	NA	NA	NA	NA	NA	NA	NA	NA	NA	2.55329	1	10	0.0578085	0.937733	0.997708	0.1	1
Adur15876_comp0_c0_seq6	Aipa32781_comp0_c0_seq1	pair113	-0.314486	0.635644	-0.0351644	1	-0.124514	1	-0.395925	0.287185	-0.587528	0.00590876	-0.0443589	0.971246	0.448267	0.674368	3.05629	1.20215e-27	1.97677	0.520133	0.223578	1	0.128791	1	-0.174486	0.810577	-0.345781	1	0.0207726	1	-0.252278	0.926981	0.0592672	1
Adur8893_comp0_c0_seq1	Aipa42007_comp0_c0_seq1	pair114	1.37263	0.000816516	1.83162	0.117359	1.63789	0.00488752	1.09926	3.56712e-06	1.06541	3.15674e-07	0.721064	0.030038	1.2938	0.00610285	1.14337	0.00165423	1.37441	0.84618	0.923425	1	1.26742	0.212162	0.87094	0.0169323	0.94847	1	0.726923	1	1.02292	0.126268	0.888232	0.606508
Adur30413_comp0_c0_seq1	Aipa44158_comp1_c0_seq1	pair115	-0.657218	0.533946	-0.884711	1	-0.129113	1	1.28558	0.289288	0.27274	0.850171	0.1	0.971246	0.1	1	NA	NA	-0.755516	1	NA	NA	-0.244051	1	0.595528	0.974816	0.733936	1	0.406491	1	-0.536003	0.986308	-3.5893	0.970479
Adur3185_comp0_c0_seq5	Aipa14280_comp0_c0_seq12	pair116	-0.89084	0.312708	-1.11668	0.865357	-1.05718	0.276789	-0.620241	0.114348	-0.831214	0.0215275	-0.447206	0.14584	-0.919493	0.200383	-0.175106	1	-0.465859	1	-2.16338	1	-1.08618	0.63073	-1.78877	0.00155081	-0.417375	1	-0.567063	1	-0.494592	0.790111	-0.169931	1
Adur3171_comp0_c0_seq1	Aipa7713_comp0_c0_seq1	pair117	-0.522671	NA	0.902646	1	NA	NA	0.359658	0.776201	1.06503	0.564981	1.00614	0.636772	-0.567713	0.985953	2.36116	0.0189323	0.878228	1	1.65428	0.151499	0.640875	1	1.75015	0.918772	0.232491	1	1.35564	1	10	0.208388	10	1
Adur4444_comp0_c0_seq1	Aipa23554_comp0_c0_seq1	pair118	0.346458	0.905268	1.42168	0.774193	1.28187	0.332489	0.33396	0.695198	0.0833565	0.952674	-0.634748	0.272596	1.19994	0.573319	2.0501	0.0230611	1.12473	1	4.70553	0.999739	2.4622	0.0545428	1.58122	0.0395452	0.640201	1	0.141003	1	0.391299	0.826491	0.0645836	1
Adur11517_comp0_c0_seq1	Aipa20742_comp0_c0_seq1	pair119	2.49578	0.0231418	4.58959	0.00362643	3.58551	0.00837104	1.82816	0.00160876	3.74526	8.42162e-05	-0.289174	0.830663	-2.41817	0.0908179	10	1	2.65644	0.904099	4.27355	1	3.09895	0.231802	10	0.191852	3.96646	0.0469565	-0.00558673	1	1.99515	0.0375832	2.60514	0.688525
Adur8604_comp0_c0_seq1	Aipa41734_comp0_c0_seq2	pair120	-0.0922766	0.916538	-0.0648505	1	-0.0202345	1	0.24874	0.882313	0.0352829	0.96052	-0.0623661	0.999698	0.0714725	1	-0.267664	0.620102	-0.0557782	1	-0.312508	1	-0.0324033	1	-0.225182	0.855407	0.28875	1	-0.154136	1	0.0413077	1	0.00321773	1
Adur35211_comp1_c0_seq2	Aipa38451_comp0_c0_seq3	pair121	NA	NA	NA	NA	NA	NA	1.09645	1	-0.577796	0.805935	0.1	0.975424	NA	NA	-0.968901	0.820688	10	1	-3.52788	1	-1.52494	0.962924	-0.160583	1	0.1	1	-0.33803	1	-0.446539	1	10	1
Adur32601_comp0_c0_seq3	Aipa44032_comp0_c0_seq2	pair122	0.232537	NA	-0.146558	1	-0.572542	1	-0.541013	0.389744	-0.300858	0.710376	0.549985	0.817278	10	0.679749	0.112074	0.888275	0.231437	1	3.29464	1	-0.68707	0.960437	-0.236993	0.799554	-0.265469	1	NA	NA	0.0938158	1	0.78212	0.916469
Adur9524_comp0_c0_seq1	Aipa33232_comp0_c0_seq1	pair123	-0.287976	NA	-0.428135	1	-0.570622	1	0.0794224	1	0.0406675	1	-0.506124	0.701416	-0.781255	1	-0.360285	0.999552	0.22125	1	-0.383298	1	-0.0630567	1	-0.617903	0.568838	-0.927659	1	-0.14212	1	-1.18617	0.566771	-1.13015	1
Adur25858_comp0_c0_seq5	Aipa47389_comp1_c0_seq1	pair124	-0.558915	0.82966	0.599219	1	0.524393	0.699376	0.059339	1	1.50166	0.558341	1.9781	9.29917e-07	0.737913	0.174048	-0.187763	0.727049	-0.312802	1	1.81843	1	0.243337	1	0.867692	0.337919	1.54693	1	1.6978	0.545256	1.83084	0.228847	1.2732	0.451007
Adur15732_comp0_c0_seq1	Aipa52181_comp0_c0_seq2	pair125	0.339423	0.87101	0.638769	1	0.688425	0.647995	-0.289314	0.530001	0.186406	0.78445	0.00131683	0.835998	-0.131149	0.983771	0.247844	0.834314	0.460481	1	0.530225	1	0.486572	1	-0.15764	0.887687	0.180316	1	0.435508	1	0.435307	0.827826	0.38216	1
Adur38401_comp1_c0_seq2	Aipa42705_comp1_c0_seq1	pair126	1.65273	0.232143	2.96984	0.504302	3.57298	0.0971537	1.47865	0.756588	4.81973	0.0106309	1.99421	0.893236	NA	NA	-3.01021	0.00872511	1.64557	1	1.95162	1	5.70467	0.0140081	2.43627	0.0977974	10	1	5.21786	0.00599586	1.4409	0.778354	2.56688	0.730804
Adur37421_comp0_c0_seq1	Aipa10574_comp0_c0_seq2	pair127	-0.0749488	NA	1.20689	1	0.314289	1	0.381107	1	0.697043	0.769184	1.97328	0.608294	10	1	-0.200822	1	0.565381	1	10	1	1.3514	0.651646	0.79639	0.399424	1.78059	1	2.26618	1	1.78192	0.473959	2.56174	0.660244
Adur24844_comp0_c0_seq2	Aipa5227_comp1_c0_seq2	pair128	0.0149523	0.995774	0.0756201	1	-0.128124	1	0.323317	0.313836	0.353119	0.324549	NA	NA	NA	NA	0.270973	0.764261	0.144018	1	0.109143	1	0.145886	1	0.517208	0.398665	0.256962	1	1.81822	1	0.383501	0.826491	0.291745	1
Adur3482_comp0_c0_seq1	Aipa16717_comp0_c0_seq1	pair129	1.65161	0.147241	0.920963	1	0.811508	0.692373	0.25654	0.55168	0.279327	0.587562	0.0193015	1	-0.714177	0.853736	1.61845	0.00587673	1.12189	1	0.041961	1	0.351298	1	0.0209127	1	-0.214097	1	1.24676	1	0.465061	0.855675	1.36435	0.512637
Adur29485_comp0_c0_seq1	Aipa14552_comp0_c0_seq1	pair130	0.0730688	0.976228	0.0717542	1	0.293634	0.982525	-0.075433	0.946808	-0.140008	0.837662	0.0734288	0.918929	-0.12194	0.993379	1.17958	0.175482	0.284958	1	0.147404	1	0.133417	1	-0.189528	0.827491	-0.627333	1	0.147359	1	-0.228698	0.969939	-0.134533	1
Gyn_Adur_c13487_g1_i1	Gyn_Aipa_c55583_g1_i1	pair131	0.595889	0.362536	0.239837	1	0.558201	0.664997	-0.00346507	1	0.130854	0.75027	0.35127	0.232223	0.56869	0.411311	1.6891	7.7568e-07	1.54359	1	0.868297	1	-0.204991	1	-0.0860289	1	-0.173988	1	0.133606	1	-0.1305	1	-0.268526	1
Gyn_Adur_c8105_g2_i5	Aipa33737_comp1_c0_seq1	pair132	0.782826	0.341235	0.461013	1	1.23823	0.0652547	0.549676	0.830807	-0.113778	1	-0.597535	0.0109501	-1.41856	0.236612	0.950341	0.496458	0.399048	1	0.1	1	1.20685	0.600138	0.0733827	1	2.10603	1	1.00004	1	-0.644809	0.952303	0.376395	1
Adur42095_comp0_c0_seq2	Aipa44358_comp0_c0_seq1	pair133	-0.228482	0.946553	-1.04916	1	-1.34373	0.648559	-0.71733	0.711551	-1.06864	0.285246	-1.82385	0.472394	-1.62644	0.67051	-1.41294	1	-0.783567	1	2.35612	1	-1.64764	1	0.1	0.208802	-2.71522	1	-3.05526	1	-1.57021	0.427152	-4.99735	0.208284
Adur27350_comp0_c0_seq1	Aipa49245_comp0_c0_seq2	pair134	-1.17985	0.0544555	-0.627963	1	-0.732016	0.564129	-0.433695	0.339661	-0.607707	0.0877924	-0.475666	0.318551	-0.0230647	1	-1.67874	0.000298569	-1.26952	1	-0.425238	1	-0.676775	0.915857	-1.01312	0.0430466	-0.638745	1	-1.10417	1	-0.535059	0.701115	-0.601578	0.968433
Adur27636_comp1_c0_seq10	Aipa45225_comp0_c0_seq1	pair135	-0.192679	0.909735	-0.138819	1	-0.34045	0.958902	0.667431	0.111343	0.704144	0.019389	0.15472	0.67806	0.0659268	1	-0.575141	0.522269	-0.15076	1	0.311575	1	0.439944	1	0.71645	0.0640189	0.620881	1	0.424092	1	0.498064	0.724237	0.597052	0.948834
Adur49877_comp0_c0_seq1	Aipa32485_comp0_c0_seq1	pair136	-0.748556	0.338557	-0.386087	1	-0.530521	0.751533	-0.199342	0.720651	-0.0596602	0.921507	-0.198241	0.484184	-0.0362502	1	-0.404887	0.547936	-0.110988	1	0.0111645	1	0.0519099	1	0.137608	0.909902	-0.158016	1	0.0947477	1	-0.208262	0.948896	-0.139332	1
Gyn_Adur_c49146_g1_i1	Aipa49103_comp0_c0_seq4	pair137	0.510323	0.803807	0.42752	1	0.399053	0.93639	0.487103	0.558034	0.468001	0.408692	1.47066	0.0199259	0.588409	0.655243	0.353146	0.803899	0.476855	1	-0.0803569	1	1.14892	0.827962	1.19735	0.186897	0.836088	1	1.09858	1	0.40611	0.877985	1.17995	0.597024
Adur30582_comp0_c0_seq1	Gyn_Aipa_c11237_g1_i2	pair138	0.543557	NA	0.506892	1	-0.0423076	1	0.248708	0.94068	0.443281	0.597813	-1.24741	0.569391	-2.23749	1	0.311051	0.50345	0.290583	1	1.51615	1	0.246536	1	0.364961	0.541404	0.0106916	1	0.112187	1	0.00867508	1	-0.109876	1
Adur35372_comp0_c0_seq1	Aipa7002_comp0_c0_seq1	pair139	0.0256806	NA	-0.725412	1	-0.115541	1	0.515712	0.975137	-1.36987	0.689376	-0.450415	1	-3.27501	0.544412	3.56418	0.0780607	-0.714632	1	0.900697	1	-0.708762	1	-0.858142	0.540574	0.285238	1	-0.720991	1	-1.31542	0.588839	0.536206	1
Gyn_Adur_c7257_g3_i1	Aipa16493_comp0_c0_seq6	pair140	-0.218316	0.835015	-0.129753	1	-0.145031	1	0.771477	0.183819	0.454992	0.246007	-0.374714	0.275157	-0.300662	0.776929	0.547206	0.12339	0.305618	1	0.0710887	1	-0.064192	1	-0.197133	0.774393	-0.196653	1	-0.419363	1	-0.352951	0.84262	-0.416964	1
Adur24283_comp0_c0_seq1	Gyn_Aipa_c25205_g1_i1	pair141	0.182083	0.934227	0.117652	1	-0.582263	0.797396	-1.04337	0.94763	1.04175	0.899699	-0.0731159	0.76534	2.58091	0.569613	-1.49986	0.0226342	-0.50426	1	0.1	1	0.839554	1	-0.789446	0.90997	NA	NA	0.1	1	-1.75118	1	-3.31402	1
Adur23298_comp1_c0_seq1	Aipa12971_comp0_c0_seq1	pair142	-0.786954	0.174234	-1.10593	0.717312	-0.919439	0.225827	-0.212799	0.670735	-0.323383	0.243801	-0.13415	0.882441	0.587928	0.350212	-0.302916	0.718299	-0.315045	1	0.197356	1	-0.215946	1	-0.0947361	0.940284	0.411901	1	-0.164026	1	0.322218	0.861568	-0.0945595	1
Gyn_Adur_c48878_g1_i1	Gyn_Aipa_c20043_g1_i5	pair143	NA	NA	NA	NA	NA	NA	NA	NA	-0.954101	1	NA	NA	NA	NA	NA	NA	0.53015	1	0.1	1	0.1	1	NA	NA	10	1	NA	NA	3.3537	0.746228	10	1
Adur49794_comp0_c0_seq14	Aipa47209_comp2_c0_seq5	pair144	-0.682135	0.670924	-0.350841	1	-0.513601	0.888389	0.381835	0.645273	0.325297	0.677647	0.556114	0.532038	0.1859	1	3.18121	0.00970451	0.179276	1	0.155922	1	0.0980704	1	-0.0390151	1	1.61199	1	0.552801	1	0.93581	0.344102	1.14699	0.51005
Gyn_Adur_c11339_g1_i1	Gyn_Aipa_c10609_g1_i3	pair145	-0.163816	0.870221	-0.349011	1	-0.356807	0.889818	0.0117923	1	0.0519944	0.985077	0.0453399	0.975424	0.418847	0.752497	0.0705705	0.976484	-0.143612	1	-0.236381	1	-0.371211	1	-0.219093	0.855566	0.136844	1	-0.474477	1	0.033896	1	-0.290725	1
Adur26073_comp0_c0_seq2	Aipa36725_comp0_c0_seq2	pair146	0.187947	0.855607	0.130748	1	0.159231	1	0.247742	0.547228	0.128876	0.813474	0.41741	0.257585	0.33801	0.733255	0.228064	0.661959	0.207216	1	0.221255	1	0.0942564	1	-0.130533	0.927467	0.0824851	1	0.229908	1	-0.0447688	1	0.138428	1
Adur34968_comp0_c0_seq1	Aipa34951_comp0_c0_seq3	pair147	0.181304	NA	0.944513	1	0.1	1	-3.07324	0.684437	1.38671	1	2.63479	3.17098e-06	9.36275	1.09605e-30	10	0.953537	10	1	1.53658	1	0.1	1	0.1	0.667191	-5.35134	0.983898	1.37929	1	-2.67312	0.212273	1.08207	1
Gyn_Adur_c1038_g1_i1	Aipa29469_comp0_c0_seq3	pair148	-0.629038	0.564066	-1.01446	0.954951	-1.28555	0.0873454	-0.562069	0.305602	-0.188611	0.809248	-0.568257	0.830343	-0.0376672	1	1.63698	6.75346e-05	0.160354	1	1.04311	1	-0.746955	0.934144	-0.0741855	0.983843	-0.0956072	1	0.0867375	1	0.118708	1	0.236274	1
Adur7730_comp0_c0_seq2	Aipa36306_comp1_c0_seq1	pair149	-1.19035	0.0148238	-0.709889	1	-0.843092	0.372077	-0.912127	0.000519304	-0.972372	1.60319e-05	-1.08501	4.54921e-05	-0.852653	0.133029	-1.69708	0.000274073	-1.11209	1	-1.02035	1	-1.10301	0.468622	-1.58499	5.8044e-07	-0.760324	1	-1.25984	0.821527	-0.562368	0.648158	-0.467813	1
Adur18332_comp1_c1_seq1	Aipa34641_comp0_c0_seq3	pair150	0.773958	0.253761	0.659915	1	0.625901	0.637478	0.649886	0.0527113	0.725524	0.00416116	0.667914	0.0227805	0.697729	0.244975	0.620269	0.157823	0.288382	1	0.390241	1	0.655148	0.967514	0.530381	0.176394	0.669588	1	0.712775	1	0.709188	0.438826	0.62585	0.84983
Adur49310_comp0_c0_seq1	Aipa36874_comp0_c0_seq1	pair151	2.82989	0.00926633	1.27964	0.860608	1.11228	0.251158	0.293673	0.820887	0.615861	0.295792	0.888287	1	-0.692774	1	-0.133566	1	1.94702	1	-1.89436	1	0.0885455	1	-0.244051	0.98639	-1.42158	1	0.21593	1	-0.798411	0.863047	-1.5311	0.919444
Adur26768_comp0_c0_seq1	Aipa48647_comp1_c0_seq1	pair152	0.130468	0.902986	0.0169469	1	0.267053	0.94271	-0.115688	0.94068	0.178317	0.720026	-0.544643	0.48245	0.0453284	1	0.933703	0.0129788	0.638361	1	0.355303	1	0.0590464	1	-0.0949696	0.929547	-0.0705074	1	-0.130883	1	-0.167528	0.982479	-0.0494259	1
Gyn_Adur_c3651_g1_i1	Gyn_Aipa_c15492_g1_i1	pair153	NA	NA	NA	NA	0.1	1	NA	NA	-1.3532	0.964714	NA	NA	NA	NA	0.472169	0.925692	0.0760595	1	0.614029	1	0.956569	1	10	1	-2.61664	1	NA	NA	1.16058	0.986308	NA	NA
Adur12944_comp0_c0_seq1	Aipa1080_comp0_c0_seq1	pair154	-1.97394	0.122448	-4.44058	0.121605	-5.75756	0.00119	-4.02715	5.34933e-56	-3.49764	6.4705e-27	4.79657	7.49195e-05	10	1.36226e-05	0.0573771	0.982412	-4.06665	0.29758	-0.798402	1	-0.363239	1	10	0.875799	6.46464	0.00404629	5.7412	0.00116206	0.995067	0.836989	4.18827	0.721066
Gyn_Adur_c6141_g1_i1	Aipa17900_comp1_c0_seq1	pair155	1.29504	6.62e-05	2.32341	0.0116557	1.60275	0.00344564	1.02674	2.49981e-07	1.33079	1.01731e-13	0.99437	9.08366e-05	1.55322	0.000583773	1.31993	3.78266e-05	2.17498	0.256642	2.18784	0.309161	1.04851	0.329752	1.58016	7.3772e-08	1.13424	1	0.995646	1	1.12245	0.108719	1.25547	0.249716
Adur18893_comp0_c0_seq1	Aipa904_comp1_c0_seq1	pair156	0.091511	0.956198	0.263345	1	0.213033	0.983812	-0.0224396	1	0.250514	0.490288	0.0357399	1	0.172508	0.953982	-0.198092	0.808475	0.167689	1	0.331534	1	0.283113	1	0.00906099	1	0.0256119	1	0.229726	1	0.249719	0.923594	0.284978	1
Adur2371_comp0_c0_seq1	Aipa28104_comp0_c0_seq1	pair157	0.911538	0.635644	0.339658	1	0.177888	1	0.967919	0.219746	0.372678	0.712941	0.443915	0.507879	0.26918	0.780381	1.12928	0.100064	-0.566243	1	1.29804	1	1.41982	0.323869	1.04497	0.0407045	1.67954	1	2.37785	0.0954702	2.01859	0.00476423	2.31137	0.0242147
Adur23774_comp0_c0_seq3	Aipa16480_comp1_c0_seq8	pair158	-0.177396	NA	-2.75128	0.554076	-2.67022	0.182243	-0.503155	0.982792	-0.426081	0.77066	-0.034006	1	-0.3142	0.827555	-0.889275	0.57332	-1.62636	1	-0.578651	1	-2.25086	0.136542	-1.27242	0.0194391	-0.969462	1	-0.79904	1	-1.36855	0.131109	-0.353194	1
Adur627_comp0_c0_seq1	Aipa8006_comp0_c0_seq1	pair159	NA	NA	10	1	10	0.972592	NA	NA	NA	NA	0.1	0.196217	-0.576995	1	10	0.000720704	10	1	NA	NA	NA	NA	0.1	1	0.1	1	0.1	1	0.1	1	-1.24274	1
Adur12251_comp0_c0_seq1	Aipa45760_comp0_c0_seq3	pair160	0.41127	0.838591	0.404307	1	0.0834848	1	-0.699807	0.226651	-0.279193	0.615524	0.457228	0.499475	-0.412302	1	2.63395	0.415537	0.617073	1	-0.814591	1	-0.589774	1	-0.845864	0.130935	-0.390096	1	-0.00708139	1	0.627898	0.609344	0.510881	0.976483
Adur34042_comp0_c0_seq2	Aipa44170_comp1_c0_seq1	pair161	0.0744703	0.972391	0.0535717	1	-0.22876	0.992803	0.0529187	1	-0.020537	1	-0.470653	0.340912	-0.56605	0.570727	-0.13004	0.927409	0.0645116	1	0.311271	1	-0.0794823	1	-0.43543	0.49534	-0.244508	1	0.110149	1	-0.300034	0.843268	-0.0806956	1
Gyn_Adur_c24162_g1_i1	Aipa4703_comp0_c0_seq5	pair162	-0.600747	0.577742	-0.0880242	1	0.199057	1	-0.294647	0.75428	-0.322872	0.684358	-0.727527	0.689614	-0.114603	1	0.383533	0.8908	0.264331	1	0.0393065	1	-0.266166	1	-0.811624	0.222868	-0.5999	1	-0.148054	1	-0.196137	0.981411	-0.469558	1
Adur45395_comp0_c0_seq1	Aipa41365_comp0_c0_seq24	pair163	0.704804	0.173697	0.488026	1	1.06156	0.135199	2.77835	0.00308304	1.61212	0.0452316	10	1	1.43229	1	2.24912	0.578146	1.11479	1	-0.0483805	1	0.843187	0.82439	-2.31002	0.0423457	0.812671	1	0.0481822	1	1.3694	0.682611	-0.7721	1
Gyn_Adur_c3688_g1_i1	Aipa46374_comp0_c0_seq1	pair164	0.219711	0.855607	-0.0261466	1	-0.0942133	1	-0.63312	0.0518596	-0.44085	0.12381	-0.396562	0.554738	-0.38831	0.736522	0.996914	0.00751348	0.676791	1	-0.127271	1	-0.0884469	1	-0.335708	0.64925	-0.322475	1	-0.356456	1	-0.428416	0.797125	-0.565588	0.958104
Adur10839_comp0_c0_seq1	Aipa32658_comp0_c0_seq1	pair165	1.1666	0.156669	1.05958	1	0.773395	0.443403	-0.283763	0.980796	1.28726	0.00138591	-0.499509	0.0672772	-1.59823	0.000651753	0.364917	0.45305	0.147806	1	0.143836	1	0.896908	0.812874	0.018989	1	-0.120703	1	0.466822	1	1.26845	0.093521	0.782918	0.771486
Adur4352_comp0_c0_seq1	Aipa6505_comp0_c0_seq1	pair166	0.0645937	0.960934	-0.238966	1	-0.333806	0.899203	-0.4837	0.097571	-0.339626	0.20885	-0.579427	0.0884904	-0.436093	0.600455	0.53024	0.344639	0.135378	1	-0.359031	1	-0.219852	1	-0.211296	0.776465	-0.380656	1	-0.10683	1	-0.376114	0.812274	-0.305017	1
Adur42134_comp1_c0_seq2	Aipa28686_comp1_c0_seq3	pair167	-0.825084	0.00625486	-0.805763	1	-0.797004	0.290436	-0.0579721	0.958345	-0.0831671	0.864057	0.0346332	0.993726	0.252506	0.814067	0.219502	1	-0.530401	1	-0.00139342	1	-0.213995	1	0.166742	0.789722	0.386097	1	-0.306875	1	0.0709567	1	-0.194189	1
Adur23032_comp0_c0_seq4	Aipa19217_comp0_c0_seq13	pair168	1.02245	0.548047	1.80529	0.653004	0.997339	0.601779	0.627116	0.546522	0.956229	0.086443	2.57628	2.51625e-07	0.732681	0.554867	-0.909945	0.614642	0.618834	1	0.747703	1	-0.317958	1	0.811705	0.395469	0.887669	1	0.292133	1	0.0419409	1	-0.0289645	1
Adur17046_comp0_c0_seq1	Aipa19385_comp2_c0_seq1	pair169	0.0131162	0.997571	-0.171132	1	-0.149665	1	-0.154894	0.650222	-0.189629	0.559698	0.0231906	0.994117	0.424069	0.778112	1.18065	0.000692048	1.74486	0.651808	-0.390326	1	-0.178129	1	0.205876	0.8146	0.035663	1	0.768845	1	0.278154	0.911892	0.0255944	1
Adur29728_comp0_c0_seq1	Aipa12375_comp0_c0_seq1	pair170	0.2001	0.903594	-0.0760496	1	-0.112994	1	-0.0736511	0.97334	-0.0390202	0.997518	-0.0732458	0.98607	-0.324168	0.809355	-0.339314	0.588344	-0.399355	1	-0.483099	1	-0.328642	1	-0.46871	0.525129	-0.436381	1	-0.415427	1	-0.467211	0.757113	-0.276064	1
Adur21690_comp0_c0_seq1	Aipa18425_comp0_c0_seq1	pair171	2.55935	0.0236108	2.39654	0.305233	1.07837	0.73177	1.31428	0.112095	1.20955	0.0899492	0.244508	0.835998	0.724354	0.67928	2.64627	0.0316039	2.00861	0.737259	1.62421	1	0.54673	1	1.68717	0.1054	-0.063559	1	0.717782	1	0.621895	0.777932	0.760986	0.901296
Adur44244_comp0_c0_seq1	Aipa49489_comp1_c0_seq1	pair172	-0.0641327	0.980347	0.136364	1	-0.24987	0.995772	-0.131356	0.910321	-0.177463	0.655053	0.111837	0.935388	0.28638	0.854384	1.2927	0.00218298	1.21501	1	-0.202875	1	0.0327065	1	0.214249	0.789596	-0.075195	1	0.253828	1	0.128607	0.986308	0.27083	1
Adur42972_comp0_c0_seq1	Aipa15869_comp0_c0_seq1	pair173	-0.861993	0.334712	-0.0432745	1	-0.0952462	1	0.193392	0.639616	-0.587726	0.0446509	-0.0190569	0.985925	-0.348363	0.86414	-1.23897	0.00883291	-1.13142	1	-0.394172	1	0.129198	1	0.198805	0.852915	0.228801	1	-0.34897	1	-0.0438478	1	-0.0153606	1
Adur44286_comp0_c0_seq3	Aipa49561_comp0_c0_seq2	pair174	-0.234503	0.921259	0.359998	1	-0.128396	1	-0.0132859	0.988811	-0.0780114	0.917558	0.19083	1	0.635596	0.455864	-1.95368	2.21316e-10	-0.257139	1	0.335891	1	0.223963	1	0.141725	0.935968	0.439653	1	0.156133	1	0.0306062	1	0.0863252	1
Adur4919_comp1_c0_seq2	Aipa4119_comp1_c0_seq4	pair175	0.114532	0.956198	-0.137786	1	-0.135148	1	0.111026	0.991614	0.0323795	1	0.191567	0.728656	0.120564	1	-0.931536	0.033711	-0.0525481	1	-0.467693	1	0.231559	1	0.230999	0.855371	0.303656	1	0.0911288	1	0.238776	0.958687	0.0873573	1
Adur43620_comp0_c0_seq2	Aipa38145_comp1_c0_seq3	pair176	0.181304	NA	0.1	1	-0.0285181	1	-1.16064	0.953252	1.60321	0.0374916	1.40721	0.87637	-1.03073	1	NA	NA	0.1	1	0.1	1	0.1	1	0.1	0.971804	0.1	1	0.355639	1	-0.804845	0.998631	-0.390499	1
Adur35941_comp1_c0_seq1	Aipa26945_comp0_c0_seq1	pair177	-1.0192	NA	0.1	0.847274	0.1	0.353905	0.1	0.100817	-0.292351	0.837662	-3.16371	0.196744	-3.62518	0.568588	-2.29614	0.975242	-2.76858	1	-1.71007	1	-2.19671	0.976375	-0.998173	0.921583	-4.15788	1	-3.8994	1	-2.19082	0.293672	-2.92195	0.880832
Adur39744_comp0_c0_seq2	Aipa722_comp0_c0_seq2	pair178	0.392166	0.853503	-0.000853949	1	0.790134	0.692373	-0.521606	0.117221	0.0411318	1	-0.286026	0.887198	0.342732	1	-0.815127	0.705794	0.3532	1	-1.08102	1	-0.370731	1	0.0431401	0.949949	-0.628259	1	-0.929982	1	-0.628274	0.704888	-0.579043	1
Gyn_Adur_c47284_g1_i1	Gyn_Aipa_c53658_g1_i1	pair179	0.565997	0.415264	0.503379	1	0.421475	0.865069	-0.0381991	0.952725	-0.222443	0.72367	-0.633029	0.26847	-0.736915	0.3384	0.161893	0.885032	0.0992168	1	0.225859	1	-0.161196	1	-0.257393	0.805575	0.0760076	1	-0.155139	1	-0.0583763	1	-0.0179866	1
Adur36993_comp0_c0_seq4	Aipa33926_comp0_c0_seq1	pair180	0.104881	0.926241	0.493212	1	0.458571	0.783041	0.350964	0.273243	0.442214	0.0555224	0.13915	0.760997	1.01274	0.0460653	0.197892	0.835586	0.386602	1	0.365113	1	0.415871	1	0.369313	0.474994	0.695337	1	0.496373	1	0.798725	0.299002	0.49966	0.963179
Adur19013_comp3_c0_seq1	Aipa15642_comp4_c0_seq1	pair181	0.0359235	0.994669	-0.14786	1	0.501126	0.975124	-0.75734	0.510455	-0.343036	0.760876	-0.371662	1	-0.221653	1	-0.951626	0.446458	0.260182	1	-0.247639	1	0.281068	1	0.580395	0.664129	-0.3973	1	0.236523	1	-0.549984	0.8133	0.244956	1
Adur45268_comp0_c0_seq1	Aipa41496_comp0_c0_seq1	pair182	-0.0971027	NA	2.0425	1	0.056699	1	-0.302195	0.974205	0.153704	0.957063	0.0441435	1	-0.314768	0.942478	0.989888	0.802615	3.89809	0.924818	-0.12447	1	0.34629	1	0.312134	0.963552	0.633163	1	2.24084	0.903722	0.12519	1	0.16965	1
Adur9903_comp0_c0_seq2	Aipa47560_comp1_c0_seq1	pair183	-0.193995	0.91008	-0.195592	1	-0.324864	0.934973	-0.29474	0.570175	-0.116349	0.818181	0.0110944	0.883804	-0.22717	0.89824	-0.282306	0.807784	-0.0593896	1	-0.28288	1	-0.0357786	1	-0.203851	0.759234	-0.171816	1	-0.159032	1	-0.267545	0.910155	-0.282028	1
Gyn_Adur_c2484_g1_i1	Aipa33999_comp0_c0_seq1	pair184	-1.2807	0.111621	-0.673026	1	-0.63266	0.676097	0.135406	0.629087	0.765973	0.114258	0.552643	0.127495	-1.47321	0.0161196	4.06421	9.60517e-19	1.85804	0.93309	3.5742	0.338941	0.833196	0.941955	1.71711	0.00331159	0.862539	1	0.608945	1	0.67436	0.660008	0.682892	0.947112
Gyn_Adur_c44087_g1_i1	Aipa41732_comp0_c0_seq2	pair185	1.12419	0.219042	5.07206	1.09147e-05	3.48948	2.79533e-06	3.66063	1.05075e-20	3.06936	1.55966e-23	3.22428	9.50199e-17	4.40098	7.33722e-18	3.60868	4.03435e-12	3.04052	0.13738	5.41343	0.00235939	3.40466	5.34841e-06	5.11255	1.57262e-25	5.4239	3.50867e-05	5.32971	6.20589e-06	3.96219	9.29512e-12	3.61014	3.36377e-06
Adur18250_comp1_c0_seq2	Aipa29015_comp1_c0_seq4	pair186	-0.301857	0.668066	-0.257368	1	-0.0851353	1	-0.793238	0.0396919	-0.433474	0.341128	-0.779492	0.299745	-0.87461	0.55897	-1.1333	0.160331	-0.275578	1	-0.35785	1	-0.498975	1	-1.00745	0.0411412	-1.11862	1	-0.121756	1	-0.717778	0.467456	-1.53992	0.389923
Gyn_Adur_c10926_g1_i1	Gyn_Aipa_c53565_g1_i1	pair187	-1.58334	0.271094	-1.68801	0.617454	-1.00609	0.467389	-1.16142	0.00219833	-1.54876	1.15606e-05	-1.21175	0.467474	-0.588831	0.809846	0.1	0.170371	-1.89962	0.965489	-1.58318	1	-1.91602	0.232124	-2.02316	0.0444489	-0.920831	1	-1.5443	0.976743	-1.2419	0.372669	-0.490452	1
Adur25000_comp0_c0_seq2	Aipa5348_comp0_c0_seq2	pair188	0.236838	0.785777	0.391305	1	-0.0972379	1	0.0275631	1	-0.0419899	0.974838	-0.0849711	0.730839	-0.180173	0.953174	-0.0996947	0.998591	-0.169031	1	0.158723	1	-0.0704939	1	0.0279005	1	0.171825	1	-0.151102	1	0.00871467	1	-0.122467	1
Adur19506_comp0_c0_seq3	Aipa38333_comp0_c0_seq1	pair189	-1.43345	0.0850693	-1.36898	0.632078	-0.965729	0.406985	-0.0957495	0.765828	-0.393111	0.171455	-0.675104	0.0351186	-0.299601	0.837057	-2.27676	0.00699259	-1.85919	0.655858	-1.09218	1	-1.48851	0.162611	-1.26496	0.00119597	-0.833419	1	-1.61992	0.556333	-0.945584	0.251693	-1.16322	0.467389
Adur30385_comp0_c0_seq4	Aipa44132_comp1_c0_seq2	pair190	0.0429126	0.990057	-0.154087	1	-0.364552	0.910244	0.33829	0.812357	-0.274743	0.643549	-0.00231092	0.94813	0.235724	0.868396	-0.72152	0.181488	-0.069313	1	-0.38698	1	0.00804131	1	0.0981378	0.928868	0.138911	1	0.202251	1	0.441874	0.748953	0.187071	1
Adur6505_comp1_c0_seq1	Aipa1388_comp0_c0_seq1	pair191	NA	NA	NA	NA	NA	NA	NA	NA	NA	NA	NA	NA	NA	NA	NA	NA	10	1	NA	NA	NA	NA	NA	NA	10	1	NA	NA	-0.260829	1	-1.41168	1
Gyn_Adur_c56920_g1_i1	Gyn_Aipa_c55935_g1_i1	pair192	-0.503246	NA	0.1	1	NA	NA	-0.864535	0.798952	0.0698239	1	-1.65161	0.222485	-0.690048	1	0.139125	0.700616	0.966146	1	0.174012	1	-1.27462	1	-0.0362961	1	-0.844382	1	-3.40011	0.82534	-1.15407	0.241397	-1.79746	0.735837
Adur43614_comp0_c0_seq1	Aipa38154_comp0_c0_seq2	pair193	1.55616	1.43e-06	2.07527	0.0355042	2.03654	8.00741e-05	0.013501	1	-0.210691	0.522887	-2.0698	5.19036e-09	-0.376413	0.906301	4.59552	1.05342e-46	0.930157	1	-2.61021	0.165985	-0.0477651	1	-0.103256	0.883438	-1.36404	1	-0.771593	1	-1.62089	0.00439378	-1.12879	0.471352
Adur44584_comp0_c1_seq1	Aipa30692_comp2_c0_seq1	pair194	-1.0255	NA	-1.03091	1	-1.29928	0.784787	-0.344016	1	0.692896	1	0.26209	1	-0.0349352	1	1.99673	0.40281	1.07216	1	10	1	-1.21555	1	NA	NA	10	1	-0.593509	1	1.93791	1	10	1
Adur25521_comp0_c0_seq1	Aipa5687_comp0_c0_seq1	pair195	-0.263693	0.887148	-0.450386	1	-0.655763	0.683592	-0.670097	0.249233	-0.240031	0.777243	-0.360185	0.736714	-3.52731	8.41242e-07	-0.826757	0.474495	-0.236659	1	-1.13046	1	-0.624752	1	-0.440434	0.48643	-0.710758	1	-0.421777	1	-0.636933	0.475407	-0.583056	0.933547
Adur30606_comp0_c0_seq1	Aipa2339_comp0_c0_seq2	pair196	NA	NA	10	1	0.683508	1	0.020801	0.95074	0.486989	0.779117	0.024312	1	-0.174331	0.897304	-0.381947	0.922517	-0.990026	1	-1.96987	1	-0.827446	0.895384	-0.981388	0.00194368	-0.262914	1	0.303921	1	-0.0240004	1	-0.238852	1
Adur26943_comp0_c0_seq1	Aipa37342_comp0_c0_seq2	pair197	1.26838	NA	0.079552	1	0.161939	1	-1.40936	0.530947	-0.136111	0.981881	-0.0681892	0.507879	-0.677641	0.776929	0.382855	0.628264	-0.324877	1	-0.797421	1	0.100474	1	0.347129	0.929972	0.0636073	1	0.276011	1	-1.36196	0.846669	-1.49494	0.653818
Adur4618_comp0_c0_seq1	Aipa42709_comp0_c0_seq1	pair198	0.0384352	0.986726	-0.156698	1	0.074415	1	0.585261	0.0896099	0.938799	0.00143736	1.06203	7.68373e-05	0.636741	0.285589	1.1774	0.00189644	0.158719	1	1.23018	0.935193	0.829286	0.819498	0.883102	0.0099313	0.63794	1	0.782229	1	0.645794	0.433276	0.458972	0.987054
Adur38546_comp0_c0_seq1	Aipa1921_comp0_c0_seq1	pair199	0.676412	0.699515	0.373259	1	1.0608	0.35495	0.30809	0.468211	0.222106	0.486297	0.202058	0.845004	0.223533	0.932221	0.644112	0.213934	0.902331	1	0.269942	1	0.370734	1	0.383428	0.479588	0.532609	1	0.273092	1	0.255552	0.922511	0.0677809	1
Adur46085_comp0_c0_seq1	Aipa2654_comp0_c0_seq1	pair200	-1.42752	0.0187741	-0.934689	0.977176	-0.501705	0.721177	-0.783339	0.0132305	-0.891966	0.000241308	-0.677879	0.0285628	-1.24976	0.00843033	-0.607418	0.382187	-0.687351	1	-0.878252	1	-0.717695	0.922061	-0.472717	0.342795	-1.02005	1	-1.06507	0.950098	-1.07323	0.136181	-1.21358	0.337674
Adur12070_comp0_c0_seq1	Aipa26345_comp1_c0_seq2	pair201	-0.716992	0.248392	-1.01256	0.838347	-1.12656	0.0855825	-0.467881	0.176961	-0.43203	0.109597	-0.72388	0.0637533	-1.59271	0.000197156	-0.699472	0.0180303	-1.10389	1	-0.186455	1	-0.664562	0.915857	-0.322916	0.514033	-0.777802	1	-0.839122	1	-1.12237	0.0865103	-1.06226	0.405489
Adur46958_comp1_c0_seq3	Aipa10874_comp0_c0_seq9	pair202	-0.702157	0.517482	-0.678904	1	-1.09108	0.280305	0.000794876	0.910321	0.553443	0.146799	-0.102858	1	-0.647272	0.526662	-0.393708	0.679869	-1.42548	1	0.356197	1	0.0617557	1	-0.0995947	0.914056	-0.362357	1	-1.27514	0.843858	-0.579213	0.594885	-1.29099	0.393242
Adur10883_comp0_c0_seq2	Aipa13338_comp0_c0_seq2	pair203	-0.730389	0.597788	-0.458998	1	-0.341715	0.958902	-0.856183	0.0704928	-0.92532	0.0590765	-1.32979	0.00383581	-2.72357	0.00280106	-4.46887	5.18967e-07	-1.60346	1	-0.491944	1	-0.462027	1	-0.79449	0.203764	-0.802354	1	-1.68019	0.588204	-1.45676	0.0439552	-1.2979	0.399855
Adur21154_comp0_c0_seq1	Aipa48989_comp0_c0_seq1	pair204	0.866007	0.150298	0.519511	1	0.408229	0.802132	-0.0334665	0.865052	-0.0525495	0.938647	1.20027	0.000597665	-0.309818	0.875942	2.25666	2.66726e-05	2.06595	0.446307	0.427146	1	-0.692465	0.977763	-0.146341	0.876301	0.244308	1	0.799926	1	0.703383	0.620528	1.51194	0.308984
Gyn_Adur_c597_g1_i1	Gyn_Aipa_c13239_g1_i1	pair205	0.346474	NA	3.46942	0.407613	10	0.0242901	-0.492075	1	2.10387	0.166935	3.59578	0.520815	2.70195	0.666399	4.03356	0.00188598	0.130877	1	1.17271	1	2.06105	0.604732	4.60256	0.0693433	1.0308	1	2.38185	0.930803	1.48636	0.37631	1.53867	0.691076
Adur14503_comp0_c0_seq3	Aipa48061_comp1_c0_seq2	pair206	1.15966	0.339514	0.138392	1	0.147259	1	0.17242	0.81082	-0.14715	0.721617	0.080104	0.909675	-0.151313	0.960221	0.0677472	0.855295	-0.303743	1	0.669624	1	0.306214	1	0.291859	0.671795	0.315415	1	-0.1062	1	0.170743	0.976223	-0.00722738	1
Adur37282_comp1_c0_seq2	Aipa51458_comp0_c0_seq1	pair207	0.0996956	NA	-1.6217	1	0.217586	1	0.844315	0.693607	0.227325	0.903612	1.979	0.414727	0.349104	0.972389	1.13036	0.353801	0.478063	1	-1.15874	1	0.568034	1	0.558228	0.745318	0.170526	1	0.373402	1	0.937529	0.581535	-0.227172	1
Adur757_comp0_c0_seq1	Aipa29738_comp0_c0_seq3	pair208	-0.0285768	0.996436	0.123462	1	0.569471	1	0.265568	0.855791	0.350492	0.413916	-0.235664	0.947856	0.164199	1	-0.401937	0.808959	0.658122	1	-0.698755	1	0.59122	1	0.392773	0.556718	-0.236572	1	0.423023	1	0.300807	0.998993	0.278916	1
Adur46250_comp0_c0_seq2	Aipa2514_comp0_c0_seq3	pair209	1.35035	0.0798754	1.47427	0.486647	1.6772	0.0389194	1.19354	0.0133696	0.721814	0.0393812	0.742887	0.0743005	0.940913	0.122049	1.96109	0.0131269	1.49539	1	2.03413	1	0.757976	0.883621	1.0509	0.0406076	1.06673	1	1.41016	0.70221	0.833842	0.35837	0.956998	0.621384
Adur13092_comp0_c0_seq1	Aipa18154_comp0_c0_seq1	pair210	NA	NA	10	1	NA	NA	NA	NA	0.1	0.954467	-0.9196	0.775785	-0.159258	1	2.42622	0.339041	0.1	1	10	1	0.1	1	0.291593	1	-1.02704	1	-0.864704	1	-1.75751	0.805015	-0.870399	1
Adur13492_comp1_c0_seq12	Aipa15659_comp0_c0_seq4	pair211	-0.0944322	0.930419	-0.0701254	1	-0.186613	0.991475	0.0279551	1	-0.177997	0.602036	0.00811323	0.997581	-0.139471	0.962579	-0.211084	0.826368	-0.110003	1	-0.192379	1	0.00197285	1	0.053418	0.993954	0.218522	1	0.154181	1	0.189086	0.968302	0.147378	1
Gyn_Adur_c220_g1_i1	Aipa41966_comp1_c0_seq1	pair212	0.424239	0.732072	-0.768794	1	0.440407	0.74346	-1.84285	0.106385	-0.850183	0.490288	-1.01723	0.0046177	0.146113	0.97922	-0.432391	0.500705	-0.88773	1	-2.54946	1	-0.901957	0.845175	-2.51808	8.55513e-09	-1.46319	1	-1.75312	0.566836	-0.550506	0.854657	-1.39718	0.386726
Adur6074_comp0_c0_seq4	Aipa15265_comp1_c0_seq1	pair213	-0.509917	NA	-0.270073	1	1.15425	1	-0.210165	0.819277	-0.273255	0.305188	1.25771	0.992717	-1.03494	1	-1.6889	0.927409	0.982009	1	-0.0238175	1	-0.518122	1	-0.420379	0.35546	-0.572148	1	-3.13905	1	-0.0839717	1	0.444303	1
Adur36102_comp0_c0_seq1	Aipa34409_comp0_c0_seq1	pair214	1.05919	0.121908	1.14142	0.774193	0.974846	0.272931	0.221894	0.836737	0.531893	0.132032	0.985742	0.0130461	0.895048	0.240958	1.01657	0.38796	1.57802	0.825105	0.905349	1	0.745146	0.895211	0.751967	0.0279871	0.737085	1	1.04953	0.99444	0.673509	0.477982	0.982103	0.566648
Adur48352_comp0_c0_seq2	Aipa52566_comp0_c1_seq3	pair215	-0.0529175	0.959222	0.00960795	1	0.00540622	1	0.12264	0.797176	0.00853909	1	-0.101393	0.948138	-0.170324	0.926232	0.259991	0.672424	0.102336	1	-0.203676	1	-0.0889589	1	-0.0942584	0.934252	0.0258331	1	-0.0331212	1	-0.119099	0.990438	-0.117905	1
Adur35877_comp0_c0_seq1	Aipa26892_comp0_c0_seq1	pair216	-0.744877	0.598825	0.0735453	1	0.00154136	1	-0.0154409	0.914156	-0.0968084	0.979162	0.221576	0.841175	0.209712	1	1.0727	0.0829364	0.807298	1	-0.147341	1	0.0278475	1	-0.0536617	1	-0.309214	1	-0.226042	1	0.039635	1	-0.361401	1
Adur43035_comp0_c0_seq1	Aipa46886_comp1_c0_seq5	pair217	-0.0669102	0.973386	-0.515197	1	-0.679711	0.691	-0.283593	0.665853	-0.167051	0.718718	-0.153762	0.918905	-0.796314	0.389146	-1.56529	0.00322696	-0.868853	1	-0.0906601	1	-0.482856	1	-0.239525	0.759557	-0.0693025	1	-0.181153	1	-0.166517	0.981411	-0.380051	1
Adur8359_comp0_c0_seq2	Aipa12998_comp1_c0_seq3	pair218	-0.324812	NA	1.4522	1	0.1	1	-0.680513	0.106965	-0.637527	0.109889	-0.626059	0.993183	0.1	0.842864	2.47547	0.64001	0.459885	1	-1.0814	1	-0.0165051	1	0.237205	0.921776	-0.461991	1	1.47736	1	-0.282045	0.981411	-0.950303	1
Adur13919_comp1_c0_seq4	Aipa11727_comp0_c0_seq3	pair219	-0.239096	0.903594	-0.956572	0.990672	-0.524171	0.762122	-0.387343	0.5447	-0.79036	0.100204	-0.339794	0.794055	-0.847347	0.214507	-0.537431	0.444853	-0.723057	1	-1.29217	1	-1.12572	0.650003	-0.89866	0.10862	-0.657607	1	-0.76834	1	-0.735654	0.527675	-0.986891	0.654566
Adur3856_comp1_c0_seq2	Aipa9407_comp2_c0_seq2	pair220	-0.362772	0.339514	-0.509063	1	-0.496427	0.730663	-1.16494	1.47812e-05	-0.553388	0.0419231	-1.13367	5.97021e-07	-1.06876	0.0304771	-0.944034	0.00210282	-0.542807	1	-0.863962	1	-0.312442	1	-0.586502	0.122278	-0.135883	1	-0.446503	1	-0.163057	0.981566	-0.140068	1
Adur16816_comp0_c0_seq1	Aipa12688_comp1_c0_seq1	pair221	0.497644	0.491169	0.324305	1	0.358152	0.88427	0.0151986	1	0.0707556	0.953882	-0.16147	0.930672	-0.509072	0.681584	0.307892	0.50471	0.307713	1	0.358949	1	0.124882	1	0.0232196	1	0.235595	1	0.381567	1	0.0600819	1	-0.311977	1
Adur47438_comp1_c0_seq1	Aipa32554_comp1_c0_seq1	pair222	0.309673	0.554158	0.210295	1	0.195166	0.991475	1.11796	0.000100815	0.93668	0.000233538	1.17905	0.128886	1.01051	0.484737	0.117053	0.914044	0.44492	1	2.07893	1	0.576558	1	1.08749	0.0353399	0.433415	1	1.31744	0.804226	1.01657	0.376588	0.783317	0.951588
Gyn_Adur_c63763_g1_i1	Aipa417_comp1_c1_seq1	pair223	0.0277506	0.992396	0.0866885	1	-0.0771145	1	0.177389	1	-0.221449	0.788049	-0.25964	0.975424	0.171292	1	0.426793	1	0.0864508	1	0.24594	1	-0.140096	1	-0.0269463	1	-0.0754303	1	-0.95204	1	-0.537151	0.784243	-0.397791	1
Adur42983_comp0_c0_seq2	Aipa6647_comp1_c0_seq2	pair224	0.663273	0.103708	1.00958	0.844548	0.790581	0.340551	1.06408	2.4559e-07	0.958306	6.72876e-07	1.13512	3.69465e-05	1.31755	0.0089233	2.17204	1.00801e-11	1.92784	0.515154	1.52121	0.198793	0.986485	0.552398	1.02175	0.000607327	1.35803	1	1.26082	0.726654	1.16334	0.0910423	1.3484	0.206471
Adur48460_comp0_c0_seq2	Aipa48401_comp0_c0_seq1	pair225	0.125762	0.973386	0.629669	1	-0.694155	0.88427	-0.0172428	0.958345	0.155309	0.740517	0.248141	0.835998	0.577185	0.707551	0.281578	1	0.106324	1	0.341636	1	0.25326	1	0.37701	0.498355	0.161639	1	0.000282999	1	0.203434	0.969923	0.0156767	1
Gyn_Adur_c12207_g1_i1	Aipa46612_comp2_c0_seq1	pair226	-1.02799	0.509778	-0.438759	1	-0.744312	0.777683	0.222918	0.867343	0.00732912	1	-0.893146	0.0157609	-1.28366	0.0510162	-0.382237	0.596952	-0.15823	1	-0.936648	1	-0.269581	1	0.0789669	0.956612	0.0651001	1	-0.252908	1	-0.228088	0.944669	-0.0854732	1
Gyn_Adur_c7900_g1_i1	Gyn_Aipa_c17659_g1_i3	pair227	-1.04631	0.552571	-1.19118	1	-1.27148	0.575765	-1.64542	0.23375	-0.365545	0.677405	-1.84265	0.229949	-1.91463	0.337403	-4.14268	0.00497805	-1.07428	1	-1.04931	1	-0.351232	1	-0.182505	0.99659	-0.794179	1	-1.91406	0.744881	-0.59388	0.866815	-0.988309	1
Adur5063_comp0_c0_seq2	Aipa42383_comp0_c0_seq6	pair228	-1.13082	0.244107	-0.604381	1	-0.842697	0.524219	0.013915	1	-0.0279067	0.969908	-0.121729	0.842693	0.241543	0.864777	-0.491819	0.322409	0.0514405	1	-0.401594	1	0.0370915	1	-0.0701686	1	0.166168	1	0.153967	1	0.143363	0.984874	-0.163018	1
Adur23624_comp0_c0_seq2	Aipa28454_comp0_c0_seq2	pair229	-0.536711	0.724089	-0.478569	1	-1.03726	0.296954	-0.552531	0.438838	-0.0341913	1	-0.468122	0.215201	-0.342531	0.686986	-0.217942	0.78996	0.167778	1	-0.338839	1	0.205861	1	0.0532149	1	-0.189503	1	0.834503	1	0.274636	0.979536	0.382215	1
Adur11187_comp0_c0_seq2	Aipa34214_comp0_c0_seq3	pair230	0.341439	0.68327	0.261311	1	0.385241	0.870226	0.213755	0.720651	0.100797	0.871606	0.154483	0.931758	-0.120194	1	-0.00966162	1	0.27854	1	0.0441554	1	0.435133	1	0.245288	0.737432	0.379847	1	0.621717	1	0.308478	0.929006	-0.120114	1
Adur28572_comp0_c0_seq1	Gyn_Aipa_c6897_g1_i3	pair231	0.0226853	0.987037	-0.00874162	1	-0.000634729	1	0.0937955	0.856804	0.142322	0.754714	-0.780176	0.775785	0.0351033	1	-0.0448474	0.963851	-0.0820142	1	-1.73518	1	0.0589546	1	-0.0186353	1	0.0610483	1	0.75384	1	0.33471	0.980833	-0.114907	1
Gyn_Adur_c8578_g1_i1	Aipa9848_comp0_c0_seq1	pair232	-0.259746	0.926811	-0.489986	1	-0.869454	0.692373	-0.757597	0.265385	-0.470034	0.477625	-1.14932	0.257395	-0.302331	0.88797	-0.405321	1	-0.842293	1	0.292133	1	-0.583696	1	-0.10606	1	-0.0567882	1	-0.495961	1	0.0596043	1	0.336347	1
Gyn_Adur_c3633_g1_i1	Gyn_Aipa_c20123_g1_i3	pair233	-0.678322	0.420005	-0.631035	1	-0.74414	0.43185	-0.242102	0.806708	-0.28249	0.641129	-0.642103	0.491767	-0.0144627	1	-1.08782	0.0063465	-1.08914	1	-0.691371	1	-0.619052	1	-0.446662	0.649688	-0.235313	1	-0.482351	1	-0.247245	0.969939	-0.386383	1
Gyn_Adur_c47737_g1_i1	Aipa12415_comp0_c0_seq1	pair234	NA	NA	-0.671683	1	-2.22389	0.00327144	0.501583	0.747743	0.435608	0.842464	2.58084	0.00206169	2.43124	0.462569	-1.40659	0.818271	-0.590344	1	1.68185	1	-2.20242	0.0825226	10	0.69841	2.8248	0.664879	-2.74827	1	3.46663	0.000405086	2.76033	0.178923
Adur17746_comp0_c0_seq1	Aipa51007_comp0_c0_seq3	pair235	-0.706167	0.329839	-0.706324	1	-0.750386	0.437633	-0.358303	0.505023	-0.457764	0.242632	-1.71895	0.00165126	0.0507166	1	-0.633008	0.640872	-0.623867	1	-0.303468	1	-0.476437	1	-0.713866	0.206754	0.159133	1	-0.347849	1	0.122134	1	-0.495499	1
Adur33689_comp1_c0_seq1	Aipa15398_comp2_c0_seq1	pair236	0.337572	NA	-0.00767457	1	0.342365	1	0.343059	1	0.77935	0.942897	-0.288909	0.34316	0.0110194	1	-1.6889	0.927409	0.309051	1	NA	NA	-0.0434315	1	NA	NA	NA	NA	NA	NA	10	1	0.1	1
Adur3158_comp1_c0_seq1	Aipa19337_comp4_c0_seq2	pair237	1.05562	0.462522	0.683966	1	0.685877	0.685898	0.626758	0.179817	0.58686	0.152084	1.14252	0.0665699	0.717567	0.38206	0.623757	0.799724	0.746133	1	0.881092	1	0.654382	1	1.13875	0.0447421	0.784063	1	0.908065	1	0.848055	0.335267	0.786004	0.808991
Adur16652_comp0_c0_seq1	Aipa29990_comp2_c0_seq1	pair238	-0.618163	0.0972783	-0.511202	1	-0.660825	0.462105	-0.310942	0.469455	-0.225765	0.456935	-0.348784	0.177793	-0.653743	0.360122	0.124277	0.94278	0.0513913	1	-0.142831	1	-0.511565	1	-0.29119	0.597193	-0.462299	1	-0.444274	1	-0.365469	0.84275	-0.573598	0.963179
Adur39659_comp0_c0_seq2	Aipa643_comp1_c0_seq10	pair239	-0.568333	0.263412	-0.600648	1	-0.758961	0.388857	-0.475964	0.125088	-0.370885	0.151239	-1.07481	3.54859e-05	-0.873729	0.0810799	-0.5235	0.160319	-0.430735	1	-0.211692	1	-0.612683	1	-0.402736	0.404769	-0.375375	1	-0.654248	1	-0.576656	0.598753	-0.913333	0.602216
Adur19607_comp0_c0_seq1	Aipa26182_comp0_c0_seq1	pair240	NA	NA	NA	NA	NA	NA	NA	NA	NA	NA	NA	NA	NA	NA	NA	NA	NA	NA	NA	NA	NA	NA	NA	NA	NA	NA	NA	NA	-2.29315	0.975757	NA	NA
Gyn_Adur_c6619_g1_i2	Aipa35676_comp1_c0_seq14	pair241	-0.441291	0.538659	-0.872094	1	-0.58046	0.617746	-0.861854	0.0268128	-1.06948	9.48997e-06	-0.528061	0.00530913	-0.816347	0.112562	-1.65515	1.8338e-07	-1.51181	0.814606	-3.23373	0.374629	-1.11669	0.528188	-1.12856	0.00149398	-1.3992	1	-1.50384	0.552708	-1.25188	0.0795209	-1.25596	0.279225
Gyn_Adur_c9170_g1_i1	Gyn_Aipa_c11970_g1_i1	pair242	1.43053	1.17e-05	1.01344	0.822036	1.15279	0.0725221	-1.06294	0.251667	-0.162793	0.89115	-0.712274	1	-2.40684	0.183249	0.472527	0.817053	0.9651	1	-0.174986	1	-1.02769	0.93955	-1.19822	0.237482	-2.59867	0.325319	-3.28972	0.0165689	-3.49713	7.93956e-05	-3.88723	0.000344788
Adur32538_comp0_c0_seq1	Aipa43988_comp0_c0_seq1	pair243	NA	NA	10	1	10	1	0.386045	0.703702	0.783078	0.0350725	3.35279	2.23929e-09	4.16896	9.14167e-05	4.79817	9.30112e-06	2.80623	0.302649	0.357757	1	1.10831	0.511726	0.193639	0.901107	1.11276	1	1.98126	0.308947	3.98461	1.54704e-06	2.40674	0.0438889
Gyn_Adur_c43598_g1_i1	Aipa9138_comp1_c0_seq1	pair244	1.26256	0.131996	1.39287	0.623272	0.839042	0.392015	1.29825	0.00204371	1.91282	0.00298651	-4.06631	0.284586	0.1	0.000122211	1.31854	0.747032	1.5259	0.927976	0.688585	1	2.18036	0.145902	10	2.01629e-06	1.55745	1	1.49386	0.701979	1.56491	0.819674	-0.0369935	1
Adur25474_comp0_c0_seq1	Aipa20264_comp0_c0_seq1	pair245	-0.0470025	0.985918	0.125672	1	0.277805	0.97439	-0.039769	0.926462	-0.0905625	0.907614	0.311382	0.565972	0.373105	0.74976	1.05081	0.0619157	0.633471	1	-0.120532	1	0.253737	1	0.344278	0.566792	0.262866	1	0.891252	1	0.524971	0.712697	0.807057	0.667803
Adur22364_comp0_c0_seq1	Aipa24823_comp0_c0_seq1	pair246	NA	NA	3.41407	1	10	1	3.26812	0.00504185	2.86499	8.62061e-06	-1.01282	0.532659	-1.91568	0.00677293	-0.217408	0.754347	0.442675	1	1.23173	1	2.37127	0.744303	10	0.974816	10	0.860056	5.53538	4.5394e-05	1.69423	0.509677	1.45031	0.568297
Adur44298_comp0_c0_seq1	Gyn_Aipa_c3676_g1_i1	pair247	-0.0973702	0.971015	-0.297975	1	-0.403524	0.910504	0.515027	0.161152	0.392245	0.281614	0.276588	0.835998	0.306731	0.801414	-0.570297	0.329409	-0.687349	1	0.265686	1	-0.153717	1	0.0748807	0.971319	0.142129	1	-0.215614	1	0.0048125	1	-0.0776229	1
Gyn_Adur_c59416_g1_i1	Gyn_Aipa_c9231_g1_i1	pair248	NA	NA	NA	NA	NA	NA	NA	NA	NA	NA	NA	NA	NA	NA	10	1	0.602456	1	0.951619	1	NA	NA	NA	NA	NA	NA	NA	NA	NA	NA	NA	NA
Gyn_Adur_c779_g1_i1	Gyn_Aipa_c19321_g1_i3	pair249	0.743352	0.0399306	0.879887	0.994103	0.68399	0.459975	0.478731	0.419846	0.6667	0.0825608	0.72894	0.053876	0.0718777	1	0.558915	0.288706	1.04486	1	0.742393	1	0.851971	0.81824	0.998947	0.00960188	0.826183	1	0.828365	1	0.942198	0.21745	1.03811	0.549441
Adur46086_comp0_c0_seq3	Aipa2640_comp0_c0_seq2	pair250	-0.0492909	0.985779	0.387201	1	0.297487	0.994714	0.200614	0.886671	-0.00253843	1	0.298174	0.701971	0.432652	0.731453	-0.328575	1	-0.122498	1	0.862032	1	0.0769818	1	0.161251	0.935161	-0.0663514	1	-0.096072	1	0.0159174	1	0.0179096	1
Adur2367_comp0_c0_seq1	Aipa28134_comp0_c0_seq2	pair251	-0.123029	NA	-1.07708	1	0.227714	1	-0.492691	0.461004	-0.382253	0.751895	-0.244476	0.889985	1.33046	0.160713	0.853655	0.240629	-0.155629	1	-0.747143	1	-0.406185	1	-0.0417483	1	-0.0735137	1	-0.92345	1	0.530665	0.856207	0.951123	0.653818
Adur50055_comp0_c0_seq1	Aipa4858_comp0_c0_seq1	pair252	NA	NA	-0.53367	1	0.1	0.89382	0.00392024	1	1.36911	0.646817	-0.068094	0.971246	-0.345302	0.972312	10	0.0169643	0.581775	1	10	1	-0.477251	1	0.292432	0.939482	-0.707471	1	-0.597377	1	-0.659672	0.810196	-0.149516	1
Gyn_Adur_c44804_g1_i1	Aipa11551_comp0_c0_seq9	pair253	-2.06922	0.0644768	-2.2903	0.0994585	-3.31929	2.18243e-05	-4.05499	7.52701e-11	-2.69613	4.39368e-12	-2.99753	2.18645e-06	-3.48788	2.99634e-08	-1.99017	0.0333419	-3.09032	0.115416	-1.89675	0.465347	-2.967	0.00253179	-3.47877	6.40417e-09	-2.20877	0.338605	-2.46079	0.0885348	-2.3144	0.000566707	-2.60789	0.00698583
Gyn_Adur_c6273_g1_i1	Gyn_Aipa_c19809_g1_i1	pair254	NA	NA	NA	NA	NA	NA	NA	NA	NA	NA	NA	NA	NA	NA	1.02586	0.971733	-0.55511	1	-0.62448	1	NA	NA	0.1	0.964381	NA	NA	NA	NA	-0.446539	1	0.1	1
Adur9682_comp0_c0_seq1	Gyn_Aipa_c20322_g2_i2	pair255	0.0817789	0.906251	-0.0154417	1	0.0246266	1	0.0181658	1	0.179639	0.683261	0.874084	0.0328962	2.00017	0.0153814	0.673948	0.0772354	0.127293	1	0.428228	1	0.13662	1	-0.0984203	1	0.596561	1	0.695961	1	0.827181	0.39427	0.930311	0.660099
Gyn_Adur_c2584_g1_i2	Gyn_Aipa_c15240_g1_i1	pair256	-2.12158	0.0110563	-1.55763	0.322221	-1.89482	0.00168551	-1.45961	2.38609e-05	-1.91098	1.02012e-09	-1.74483	2.01944e-08	-3.31614	9.65142e-10	-2.63088	8.47776e-11	-1.8544	0.613744	-2.84077	0.98851	-2.0887	0.022262	-1.60483	0.0016916	-1.61112	1	-1.87652	0.437964	-1.55943	0.0164403	-2.82369	0.00275152
Gyn_Adur_c19411_g1_i1	Aipa5232_comp0_c0_seq1	pair257	0.596246	NA	2.13016	1	1.71034	0.88427	0.711835	0.766444	1.2265	0.72894	0.915087	1	0.527845	1	NA	NA	0.489009	1	0.1	1	-0.194775	1	0.449785	1	-0.4504	1	0.749202	1	1.9843	0.293723	1.95961	0.754852
Adur35846_comp1_c0_seq1	Aipa13863_comp0_c0_seq1	pair258	0.396379	0.547484	0.248139	1	0.143787	1	-0.495602	0.118317	-0.347082	0.275462	0.988805	0.000693854	0.349893	0.762815	0.240884	0.722068	0.406655	1	0.0127659	1	-0.320486	1	-0.0632825	0.974893	-0.255364	1	0.360157	1	-0.111065	1	0.546354	0.908413
Adur33236_comp0_c0_seq1	Aipa3928_comp0_c0_seq1	pair259	-0.203627	NA	NA	NA	NA	NA	0.1	1	-1.07446	1	-1.82301	0.981429	NA	NA	0.1	3.69457e-05	-5.41128	0.613744	0.1	1	-2.08582	1	0.1	0.801478	-2.83822	1	NA	NA	-2.05132	0.00579749	-2.55895	0.660099
Adur12358_comp0_c0_seq1	Aipa7941_comp0_c0_seq1	pair260	0.228273	NA	-1.76986	1	0.1	0.0127596	-0.11135	1	2.08147	0.103293	10	0.778482	-0.592422	0.993437	NA	NA	-0.140911	1	2.27355	1	-0.968084	1	10	1	0.67201	1	0.279173	1	1.05431	0.656295	0.457692	1
Gyn_Adur_c2761_g1_i1	Aipa50191_comp0_c0_seq2	pair261	-0.394462	0.903043	-1.66751	1	-1.03544	0.804873	10	0.774683	-0.0460555	1	-0.301473	0.965119	-0.774636	0.309394	-0.0987083	1	0.0590545	1	-1.45335	1	-1.01412	1	10	0.974816	-0.172379	1	1.63849	1	-1.13277	0.407043	-1.6884	0.652003
Adur36090_comp0_c0_seq2	Aipa34425_comp1_c0_seq3	pair262	0.345883	0.619403	0.292515	1	0.45513	0.780114	0.373702	0.287045	0.333933	0.194326	0.128767	0.837117	0.0945541	1	0.75	0.916204	0.39818	1	-0.173902	1	0.506086	1	0.584986	0.16248	0.287197	1	0.67961	1	0.119139	0.995181	0.24585	1
Adur12022_comp0_c0_seq1	Aipa26295_comp0_c0_seq1	pair263	-0.0495826	0.976228	0.449659	1	0.421302	0.900195	0.570851	0.2245	0.532825	0.210912	0.116973	0.580196	0.132084	1	0.328544	0.3783	0.678781	1	-0.0256564	1	0.52883	1	-0.257478	0.789725	-0.0709276	1	-0.133894	1	-0.440158	0.7371	0.0926165	1
Adur44863_comp0_c0_seq3	Aipa14113_comp0_c0_seq3	pair264	-0.428847	0.888682	10	1	10	0.988413	0.489334	0.982792	1.34963	0.516391	-2.07948	0.0024877	-2.2924	0.349038	-0.965145	0.50471	0.0862933	1	0.1	1	0.205867	1	-1.11324	0.891124	0.114203	1	-2.52003	0.761165	-0.993685	0.565875	-3.73798	0.0252024
Adur10086_comp0_c0_seq1	Gyn_Aipa_c25473_g1_i1	pair265	NA	NA	-1.05549	1	NA	NA	0.198406	0.810835	0.0437032	0.971357	NA	NA	NA	NA	-0.0279886	1	-2.87609	1	0.476281	1	0.370468	1	0.0139707	1	-1.10499	1	NA	NA	-0.0791719	1	-0.238055	1
Adur2557_comp1_c0_seq2	Gyn_Aipa_c7331_g1_i2	pair266	-0.393466	0.82966	0.385392	1	0.192921	1	-0.748602	0.111082	-0.32568	0.360391	-0.520328	0.497974	-0.746	0.425587	1.12448	0.71129	0.530559	1	-0.751753	1	-0.181125	1	-0.288918	0.764287	-0.395408	1	-0.695612	1	-0.762893	0.495811	-0.727024	0.908253
Gyn_Adur_c43690_g1_i1	Gyn_Aipa_c5806_g1_i1	pair267	NA	NA	0.1	1	NA	NA	-0.22136	1	0.0744606	1	NA	NA	-0.291935	1	1.55302	0.887264	-0.312305	1	-0.180101	1	-0.813	1	1.62138	0.855533	0.964924	1	-2.64259	0.719131	10	0.97357	2.81344	1
Gyn_Adur_c2441_g1_i1	Aipa37898_comp0_c0_seq1	pair268	-0.976922	0.0128804	-0.792758	1	-0.615311	0.616423	-1.10152	0.106678	-0.70108	0.294476	-2.59063	0.259887	-1.32757	0.76278	-0.53277	0.617575	-0.973931	1	-0.949878	1	-1.01253	0.740723	-1.00307	0.31799	-1.83385	1	-1.30587	1	-1.13746	0.377071	-1.34858	0.759764
Gyn_Adur_c2195_g1_i2	Aipa36363_comp1_c0_seq1	pair269	0.216677	0.919009	0.779477	1	0.536799	0.783041	0.937336	0.0240732	1.08186	0.00159221	1.466	0.00337481	1.32339	0.0558095	0.713611	0.195012	0.655678	1	1.51659	1	0.874343	0.93955	1.02914	0.10789	0.779259	1	0.718686	1	1.08823	0.242232	1.27396	0.421561
Adur42688_comp0_c0_seq1	Aipa21560_comp0_c0_seq1	pair270	-0.223907	NA	-0.655621	1	1.31182	0.964831	NA	NA	0.48408	0.997327	2.21101	0.078704	3.70292	0.00615862	1.22897	0.0387125	1.78811	1	-0.563898	1	1.82003	0.63073	0.854281	0.349153	2.19348	1	3.14238	0.621196	1.66755	0.413608	1.83347	0.460279
Adur50833_comp0_c0_seq1	Aipa20045_comp0_c1_seq1	pair271	-0.0393108	0.977413	0.23287	1	0.149905	1	-0.0378817	1	0.131398	0.755738	0.132849	0.90395	0.00325112	1	0.163672	0.915538	0.0992255	1	-0.240368	1	0.0610052	1	-0.0776775	0.973309	0.0812753	1	-0.0284736	1	0.025031	1	-0.0475394	1
Adur25349_comp0_c0_seq1	Gyn_Aipa_c8283_g1_i1	pair272	0.119708	0.918526	0.340016	1	0.251909	0.964831	0.158728	0.810835	0.12218	0.734068	0.268769	0.411229	-0.196341	0.929325	0.0944384	0.909315	0.231264	1	0.263638	1	0.103193	1	0.31824	0.481255	0.351106	1	0.613486	1	0.240124	0.929323	0.291424	1
Adur39957_comp3_c0_seq1	Aipa24287_comp2_c0_seq2	pair273	-0.0950568	0.976228	0.244486	1	0.386538	0.899794	-0.215427	0.901889	-0.083094	0.903209	-0.126782	0.910341	10	1	-1.39084	0.141055	0.123366	1	-1.73939	1	-0.0843136	1	-0.180468	0.833581	0.1	1	10	1	-1.75118	1	0.1	1
Adur15423_comp0_c0_seq1	Aipa9644_comp0_c0_seq1	pair274	NA	NA	NA	NA	NA	NA	NA	NA	-0.38708	0.223064	-1.20565	0.535403	0.927586	1	10	0.960534	0.1	1	1.36666	1	-0.584682	1	-0.432511	0.799554	-0.820078	1	-1.22184	1	-1.27933	0.359183	-1.23595	0.958104
Adur7174_comp0_c0_seq2	Aipa7327_comp1_c0_seq1	pair275	0.0583679	0.967208	-0.183998	1	0.18177	0.988413	-0.430586	0.253427	-0.206117	0.540749	-0.088308	0.84096	-0.0867344	1	0.367484	0.382617	0.473204	1	0.140159	1	-0.3673	1	-0.270321	0.619553	-0.15574	1	0.111552	1	-0.0362178	1	0.12283	1
Adur4875_comp0_c0_seq1	Aipa4052_comp0_c0_seq1	pair276	-1.19795	0.440173	-1.93516	0.672971	-1.74214	0.240322	2.13504	0.275477	-0.141858	1	-1.5806	0.226955	-1.69919	0.766719	-0.0313977	1	-1.46308	1	0.1	1	-0.659418	1	-0.82717	0.492608	-1.18765	1	0.227495	1	0.0671973	1	-0.957861	0.973723
Adur15544_comp0_c0_seq1	Aipa4275_comp0_c0_seq1	pair277	0.471345	0.843343	0.539508	1	0.251745	0.99027	0.263981	1	0.205901	0.777915	0.273464	0.4778	-1.03494	1	-0.0155009	1	-0.609553	1	1.89243	1	-0.0173306	1	-0.0800282	1	0.168589	1	0.948185	1	0.294075	0.986308	-0.56081	1
Adur43926_comp0_c0_seq5	Aipa40204_comp0_c0_seq2	pair278	-0.574631	0.787703	-0.504146	1	-1.49457	0.25412	-0.410421	0.906078	-0.462316	0.625258	1.11284	0.167884	-0.413963	0.908194	-2.98812	0.00340725	-1.45599	1	-0.167329	1	-0.699607	1	-0.673987	0.457385	-0.567159	1	-1.69505	1	-0.928315	0.488919	-1.04365	0.680978
Adur24328_comp1_c0_seq1	Aipa18277_comp0_c0_seq1	pair279	-3.68812	9.91e-12	-3.21622	0.000850085	-4.04942	2.93193e-12	-1.64627	1.70331e-05	-1.38525	1.69359e-05	-2.13912	2.46933e-07	-4.87328	2.27438e-14	-6.79191	3.14873e-17	-4.54724	0.00159447	-2.5341	1	-1.95697	0.0158322	-0.371417	0.73304	-2.15863	0.223075	-3.77731	0.000892091	-1.40058	0.025571	-1.77202	0.0535323
Adur8336_comp0_c0_seq4	Aipa49803_comp1_c0_seq1	pair280	-0.313307	0.79683	0.923525	0.994103	0.60786	0.562988	0.375694	0.0519876	0.491892	0.0417108	1.07595	6.81494e-08	0.139963	0.919609	-0.853789	0.00298581	-0.536422	1	-0.31193	1	1.76946	0.0443127	0.777947	0.0117835	0.757079	1	1.7922	0.286054	1.24153	0.0690958	1.29364	0.240692
Gyn_Adur_c19079_g1_i1	Gyn_Aipa_c21849_g1_i1	pair281	0.993171	0.124901	0.650479	1	1.18626	0.14523	0.476807	0.393833	0.545431	0.199688	0.684238	0.0395355	0.931527	0.1018	1.12477	0.0245817	1.03677	1	0.260337	1	0.469404	1	0.269094	0.760465	0.359999	1	0.607214	1	0.541166	0.596199	0.519867	0.966748
Adur43805_comp0_c0_seq2	Aipa50883_comp1_c0_seq5	pair282	0.139436	0.827248	0.170171	1	0.167277	0.998743	-0.0387323	0.954852	0.159846	0.601792	0.175579	0.744068	0.108328	0.986238	0.0939727	0.970437	0.167125	1	0.0533111	1	0.0964484	1	0.0461555	0.98639	-0.0835426	1	0.0325257	1	-0.00169725	1	0.106969	1
Adur4902_comp0_c0_seq1	Aipa4088_comp0_c0_seq3	pair283	0.217951	0.86788	0.189585	1	0.136928	1	0.036724	1	-0.108702	0.817128	-0.200156	0.667123	0.198751	0.901109	0.305541	0.679869	0.123834	1	0.39349	1	0.0794108	1	0.0303025	1	0.140629	1	0.0785733	1	0.0500995	1	0.0186965	1
Gyn_Adur_c5526_g1_i1	Aipa17985_comp3_c0_seq10	pair284	0.330932	0.637928	0.297824	1	0.204385	1	0.228366	0.652442	-0.139123	0.646153	-0.0824179	0.839632	-0.199695	0.856728	0.504845	0.21903	0.178411	1	-0.786982	1	-0.133511	1	-0.717139	0.0806099	-0.230711	1	0.0673087	1	-0.263944	0.910522	-0.0962612	1
Adur12125_comp0_c0_seq2	Aipa26404_comp1_c0_seq1	pair285	-0.0823869	0.971399	-0.201484	1	-0.39204	0.913256	-0.113939	1	-0.175993	0.789918	-0.0796722	1	-0.207713	0.960221	-0.497071	0.46573	-0.165148	1	-0.404275	1	-0.12414	1	-0.523234	0.384318	0.0845086	1	-0.510348	1	0.3819	0.864622	0.227074	1
Adur45429_comp0_c0_seq2	Aipa41380_comp0_c0_seq1	pair286	-0.209064	0.923817	0.640666	1	-0.758971	0.652382	-1.66093	0.314141	-0.50202	0.687959	0.106204	0.825333	-0.995895	0.875482	-1.04191	0.0647413	-0.665699	1	0.50326	1	0.137198	1	-1.7476	0.511182	-0.0817979	1	-1.5855	1	-0.462246	0.994293	-1.45316	0.695946
Adur21786_comp0_c0_seq2	Aipa24603_comp0_c0_seq1	pair287	0.447768	0.705826	0.618676	1	0.718108	0.437309	0.693298	0.000637395	0.580438	0.00136817	0.495731	0.0751653	0.886628	0.0900659	0.447018	0.298261	0.775192	1	0.408051	1	0.627579	0.993069	0.375922	0.347287	1.38549	0.816225	0.855015	1	1.61018	0.00297766	1.37203	0.138659
Gyn_Adur_c45825_g1_i1	Aipa877_comp0_c0_seq2	pair288	-0.338468	0.738363	-0.333676	1	-0.380508	0.90264	-0.190443	0.800258	-0.11166	0.775253	-0.488794	0.344725	-0.226202	0.939477	-0.560894	0.247366	-0.577211	1	-0.515076	1	-0.57802	1	-0.230861	0.801277	-0.532047	1	-0.306398	1	-0.701858	0.479858	-0.495702	0.979544
Gyn_Adur_c44637_g1_i1	Gyn_Aipa_c25612_g1_i1	pair289	0.574019	0.8202	1.03204	1	0.248236	1	1.39289	0.592246	2.09919	0.224776	0.757677	0.871305	NA	NA	10	0.953537	0.213153	1	0.273548	1	0.695471	1	1.60884	0.550694	1.20512	1	0.270658	1	1.22614	0.759353	0.968353	1
Adur35088_comp0_c0_seq1	Aipa19380_comp2_c0_seq1	pair290	0.0849109	0.969948	-0.119136	1	0.190389	1	-0.427429	0.330445	-0.205848	0.670454	0.0521447	0.976041	-0.159489	0.959135	0.528895	0.95646	0.357143	1	-0.101381	1	-0.314142	1	-0.192587	0.818595	-0.374572	1	-0.10227	1	-0.132981	0.985196	-0.229907	1
Adur49914_comp0_c1_seq1	Aipa19456_comp0_c1_seq1	pair291	-0.21994	NA	NA	NA	10	1	-1.74996	0.257608	-1.54569	0.00871098	-1.39096	2.73111e-06	-0.672352	0.701788	10	1	-2.62152	1	-1.18541	1	0.151862	1	0.219412	0.700311	-0.0268792	1	-0.364088	1	-0.775999	0.416693	-1.12813	0.569461
Adur48586_comp0_c0_seq2	Aipa20417_comp0_c0_seq1	pair292	-0.0936523	0.975062	0.578272	1	1.56017	0.364825	0.474739	0.184913	0.550295	0.0775051	0.408652	0.637213	-1.36549	0.103596	2.68537	0.00648855	1.22678	1	0.77614	1	1.18072	0.33172	1.09218	0.0024668	0.920142	1	0.61865	1	0.963396	0.192925	1.02634	0.488605
Adur35064_comp0_c0_seq1	Aipa29113_comp0_c0_seq1	pair293	NA	NA	NA	NA	NA	NA	NA	NA	NA	NA	NA	NA	NA	NA	0.1	1	0.1	1	NA	NA	NA	NA	NA	NA	NA	NA	NA	NA	0.635298	1	NA	NA
Gyn_Adur_c17663_g1_i1	Aipa46997_comp1_c0_seq1	pair294	0.111308	0.914232	-0.266812	1	-0.184039	1	-0.246754	0.555373	-0.105971	0.769184	-0.0593499	0.923068	-0.348123	0.722064	-0.13768	0.830376	-0.0665044	1	0.0906329	1	0.000541279	1	-0.0733747	0.939911	-0.0488493	1	0.0530455	1	-0.200502	0.958687	-0.238786	1
Adur5768_comp0_c0_seq1	Aipa25505_comp1_c0_seq2	pair295	-1.97222	0.0671735	-0.55185	1	-0.349516	1	-0.253628	1	-0.482815	0.430152	-2.22647	0.742425	NA	NA	0.1	1	0.486943	1	1.27355	1	-0.198655	1	-0.762769	0.926241	0.965952	1	0.649621	1	-0.438757	0.97357	0.208931	1
Gyn_Adur_c10308_g1_i1	Aipa34713_comp0_c0_seq1	pair296	-0.229663	0.91332	-0.211416	1	-0.588366	0.739412	-0.90653	0.210871	-0.665235	0.16622	-0.228388	0.525847	-0.958057	0.302653	0.042239	1	0.0671229	1	-0.566359	1	-0.271293	1	-0.205232	0.809278	0.230182	1	0.224371	1	0.46182	0.854746	0.433993	1
Adur18154_comp0_c0_seq1	Aipa33604_comp0_c0_seq1	pair297	0.573718	0.714612	0.0286277	1	-0.0251346	1	0.808298	0.223101	0.76968	0.0746399	0.471296	0.593823	0.194969	0.909283	-0.236651	0.993014	-0.0186114	1	-0.0211132	1	0.552455	1	0.0889954	1	0.690683	1	0.256022	1	0.3282	0.842647	0.306557	1
Adur38430_comp0_c0_seq1	Aipa41330_comp0_c0_seq1	pair298	-0.979277	0.581075	-0.0982648	1	-0.418782	0.942674	-0.0375752	1	-0.319132	0.417056	-0.0450922	0.999698	0.195582	1	2.65323	0.000181091	1.15983	1	-0.278087	1	-0.773958	1	-0.140604	0.900883	-0.52548	1	0.273013	1	-1.28071	0.101971	-1.15635	0.463678
Adur29840_comp0_c0_seq1	Aipa21594_comp2_c0_seq1	pair299	0.824509	0.117922	0.962166	0.880359	0.963569	0.13642	0.223288	0.469692	0.06053	0.84797	0.401909	0.140349	0.251251	0.803591	0.71143	0.0207075	0.401784	1	-0.215868	1	0.393221	1	0.306589	0.491703	0.15727	1	0.364146	1	-0.0263928	1	-0.158081	1
Gyn_Adur_c1440_g1_i1	Aipa45139_comp0_c1_seq1	pair300	-0.608838	0.767807	-0.282004	1	-1.18127	0.653401	-0.567282	0.172177	-0.453681	0.320951	-0.953874	0.0380714	0.843437	0.875364	1.22643	0.0196667	1.0571	1	-0.702696	1	-0.0906726	1	-0.355503	0.671301	-0.425697	1	-0.44293	1	-0.193993	1	-0.435017	1
Gyn_Adur_c202_g1_i1	Aipa16524_comp1_c0_seq7	pair301	0.0261794	0.986726	-0.0321581	1	0.198809	0.980389	-0.0423848	0.944106	-0.455969	0.130084	-0.0622185	0.892116	0.301848	0.754365	0.678337	0.0241334	0.200899	1	-0.0142018	1	0.0377571	1	-0.474009	0.329069	-0.20229	1	0.255881	1	-0.478573	0.784662	-0.0489354	1
Adur16395_comp0_c0_seq10	Aipa16123_comp0_c0_seq1	pair302	0.693679	0.24362	0.147928	1	0.750369	0.392138	-0.0942237	0.93823	-0.195313	0.639866	-0.344641	0.317827	-0.289315	0.774157	1.49442	8.6719e-06	0.26841	1	-0.0918921	1	0.0993598	1	0.157377	0.943153	-0.55155	1	-0.741746	1	-0.73985	0.430785	-0.669958	0.809655
Adur34416_comp0_c0_seq2	Aipa25745_comp0_c0_seq1	pair303	0.021653	0.988434	0.00254237	1	0.0097779	1	0.911463	0.000822001	0.407623	0.192584	0.618255	0.155476	1.28947	0.106109	0.778659	0.29289	0.0861731	1	1.9543	1	1.3863	0.226264	2.003	1.02982e-06	1.80051	0.712572	1.12299	0.971327	2.27676	6.26929e-05	1.77162	0.0446349
Adur31499_comp0_c0_seq1	Aipa27018_comp0_c0_seq2	pair304	-0.0672905	0.962606	-0.274854	1	-0.514191	0.700522	-0.12511	0.8553	-0.10705	0.800789	0.333203	0.37958	0.241727	0.854524	-0.0963937	0.859114	-0.482084	1	-0.704245	1	-0.137068	1	0.530882	0.20968	0.0529777	1	-0.108263	1	0.17109	0.986308	0.156227	1
Adur2890_comp0_c0_seq1	Gyn_Aipa_c51168_g1_i1	pair305	0.904718	0.322817	1.22813	0.671517	1.524	0.0267673	0.116253	0.81082	0.190587	0.806378	0.761868	0.116496	0.410405	0.763594	0.263086	0.797433	1.3157	1	0.258286	1	0.545976	1	0.691617	0.306268	-0.00843886	1	1.01565	1	0.538825	0.699222	1.11096	0.393242
Adur34804_comp0_c0_seq2	Aipa50422_comp0_c0_seq3	pair306	-0.187873	NA	0.193847	1	-0.177282	1	-0.353959	0.82404	-0.170312	0.889456	0.360694	0.629767	0.259403	0.905727	-0.377171	0.999552	0.973085	1	-0.604485	1	-0.0037553	1	1.00731	0.299644	0.632125	1	0.0768491	1	1.13699	0.332559	0.831689	0.771486
Gyn_Adur_c58420_g1_i1	Aipa41538_comp0_c0_seq1	pair307	0.767637	0.71034	0.639904	1	0.377208	1	0.360833	0.886083	0.919081	0.569369	1.25352	0.655567	0.837968	0.875661	0.574606	0.559647	0.86959	1	1.21465	1	1.53217	0.740723	0.392747	1	0.685562	1	1.19455	1	1.10063	0.688007	0.683609	1
Adur34953_comp0_c0_seq10	Aipa19546_comp2_c0_seq2	pair308	1.22006	0.000816516	1.14983	0.620171	1.37354	0.0109133	0.504564	0.160166	0.238132	0.580187	0.724128	0.0259372	-0.0762903	1	0.525115	0.342026	1.09033	1	0.340735	1	0.750764	0.778817	0.354214	0.594562	0.542605	1	1.16927	0.917685	0.395625	0.84275	0.809803	0.744797
Adur22728_comp2_c0_seq7	Aipa46824_comp1_c0_seq2	pair309	-1.31266	0.0375737	-0.771961	1	-1.27457	0.0708781	0.0382541	1	-0.201232	0.517005	-0.655734	0.0508062	-1.28792	0.00875503	-2.90867	1.80633e-11	-1.67924	0.836828	-0.116892	1	-0.887353	0.695171	-0.0635728	0.947539	-0.852226	1	-0.684409	1	-0.951911	0.159179	-0.854246	0.623229
Gyn_Adur_c50937_g1_i1	Aipa29855_comp0_c0_seq1	pair310	-0.609455	NA	-1.1881	1	0.531504	1	0.183202	1	-0.329819	1	-1.10659	0.195768	-1.50869	0.397815	0.115654	0.927156	-0.081484	1	-3.04838	1	-0.718965	1	0.467115	0.97825	1.29098	1	0.691099	1	-0.226471	1	-0.00885052	1
Adur48887_comp0_c0_seq6	Aipa23534_comp0_c0_seq4	pair311	0.519079	0.723481	0.0519455	1	0.339679	0.957409	-2.69885	0.00236355	-1.08274	0.148724	0.1	0.16066	-2.15974	0.514165	1.70536	0.387222	0.585856	1	-4.47267	1	-0.195413	1	-3.05905	0.0444225	-4.75596	0.181733	-2.39275	1	-3.20858	0.0180676	-3.85102	0.464528
Adur44074_comp0_c0_seq1	Aipa51210_comp0_c0_seq1	pair312	-0.137942	NA	-0.493333	1	1.54857	0.912792	-1.11007	0.364055	-0.276865	0.861118	0.382423	0.984076	0.103512	1	1.11102	0.388114	0.845636	1	0.744855	1	-0.665831	1	0.128626	0.977083	-0.244183	1	-0.719802	1	-0.533009	0.924717	-0.364221	1
Adur22812_comp0_c0_seq1	Aipa46734_comp0_c0_seq1	pair313	NA	NA	NA	NA	NA	NA	NA	NA	10	1	-0.19178	0.800894	0.404204	0.78472	NA	NA	NA	NA	NA	NA	NA	NA	NA	NA	NA	NA	NA	NA	NA	NA	NA	NA
Adur29721_comp0_c0_seq1	Aipa12386_comp0_c0_seq1	pair314	NA	NA	NA	NA	NA	NA	NA	NA	NA	NA	NA	NA	0.1	1	NA	NA	NA	NA	NA	NA	NA	NA	0.1	1	NA	NA	NA	NA	-0.20929	1	-1.03699	1
Adur9131_comp0_c0_seq2	Gyn_Aipa_c21060_g1_i1	pair315	-0.904226	0.163769	0.526807	1	0.272297	1	2.24349	5.56434e-08	1.73756	3.27439e-10	0.64826	0.558198	0.524252	0.571224	0.254823	0.530373	2.71109	0.174092	4.83337	0.000818729	3.43464	7.26954e-06	5.09175	1.06553e-41	2.76764	0.054751	3.52492	0.0012434	3.2837	6.52847e-08	2.65664	0.000682704
Adur2532_comp0_c0_seq6	Gyn_Aipa_c11981_g1_i1	pair316	0.167903	0.826951	0.236719	1	0.139949	1	0.187908	0.574747	0.125373	0.735458	0.20317	0.571545	0.00438447	1	0.179918	0.75957	0.0651384	1	-0.188172	1	0.0114848	1	0.00185873	1	-0.072892	1	-0.0753038	1	0.107115	1	0.073175	1
Gyn_Adur_c55327_g1_i1	Aipa20435_comp0_c0_seq1	pair317	-0.179854	0.951321	-0.44741	1	-0.299968	0.999787	0.511941	0.920181	0.295656	0.903209	2.1454	0.505406	10	0.940136	1.18655	1	-0.868267	1	0.1	1	0.273698	1	0.362947	0.99659	10	1	2.33748	0.855023	0.25291	0.986308	0.556411	1
Adur44467_comp0_c0_seq1	Aipa19211_comp1_c0_seq5	pair318	0.421524	0.777391	0.366199	1	0.430725	0.889232	0.0707478	0.943067	0.0471804	0.982047	-0.573811	0.405647	0.329454	0.879935	0.144756	0.959178	0.272583	1	-0.740861	1	-0.0482876	1	-0.0562961	1	0.14566	1	0.150029	1	-0.243576	0.952509	-0.36057	1
Adur34498_comp0_c0_seq1	Aipa50501_comp0_c0_seq1	pair319	3.04213	0.00354423	10	0.00121141	10	9.23674e-05	1.68979	0.0185257	2.96643	2.21857e-08	-0.36742	0.488413	-0.0409227	1	-0.525594	0.483174	3.26243	0.252001	1.21465	1	1.14834	0.456893	0.360926	0.444514	1.44749	1	-0.644497	1	1.49674	0.0950308	1.30503	0.411223
Adur9253_comp1_c0_seq1	Aipa35531_comp2_c0_seq1	pair320	-0.349371	NA	-0.915028	1	1.55232	0.974775	0.0982011	1	-0.529423	0.692335	-0.57764	0.905889	-1.51584	0.779323	-0.632663	1	-3.03293	1	-2.01092	1	-0.165066	1	0.133354	0.964517	-0.7102	1	0.0763802	1	-0.210944	1	0.275535	1
Adur2330_comp0_c0_seq3	Aipa28065_comp0_c0_seq6	pair321	-0.69096	0.769442	0.668912	1	0.630523	0.972843	0.182238	0.897978	-0.214296	0.531617	0.100691	0.664785	0.688033	0.633534	0.392675	0.802615	0.756326	1	-0.282069	1	-0.195152	1	0.0222715	1	0.241705	1	-0.472322	1	0.360363	0.855465	0.474998	1
Adur7667_comp0_c0_seq1	Aipa50714_comp0_c1_seq2	pair322	-0.489083	0.60815	-0.8682	1	-0.750843	0.492755	0.0778967	1	0.319071	0.677632	-0.33011	0.871407	0.896001	0.21944	-1.22135	0.648566	-0.899188	1	2.54512	1	-1.01064	0.944827	-0.562188	0.989926	10	1	0.10988	1	3.01013	0.00072458	2.55655	0.0319901
Adur24278_comp0_c0_seq1	Aipa39234_comp0_c0_seq2	pair323	1.22861	0.316747	1.73447	0.273534	1.19328	0.194238	1.45273	0.000546573	1.01135	0.0065349	1.42287	0.0379894	1.77112	0.00568062	0.638154	0.183001	1.64481	0.652599	1.01586	1	0.867474	0.74959	0.976679	0.0711596	1.26025	1	1.6043	0.552708	3.49118	3.76197e-06	1.60482	0.243804
Adur50062_comp2_c0_seq1	Aipa47972_comp2_c0_seq2	pair324	-0.447037	0.681098	0.164504	1	0.140568	1	1.08057	2.47494e-05	0.854846	0.0016487	0.666483	0.0259372	0.958298	0.218359	-0.537051	0.88406	-0.517737	1	0.721193	1	0.410434	1	0.554382	0.235165	0.40684	1	-0.202153	1	0.733746	0.455428	0.0341253	1
Adur10862_comp0_c0_seq1	Aipa32637_comp0_c0_seq1	pair325	NA	NA	1.2082	1	1.94654	0.892217	0.975843	1	1.12994	0.450008	0.624501	0.0531296	0.197568	0.897395	0.0968203	1	0.970732	1	2.372	1	0.029188	1	0.420686	0.431112	0.38841	1	0.188738	1	0.443456	0.7371	0.571716	0.930254
Adur5672_comp0_c0_seq2	Aipa32028_comp0_c0_seq1	pair326	0.19647	NA	0.1	1	-1.02852	1	0.659585	0.487626	-0.221393	0.899166	-0.148809	0.947877	0.682117	0.642165	-2.01803	0.00522226	-2.1665	0.267966	-1.06147	1	-2.3624	0.219439	-1.22509	0.127628	-0.525265	1	-0.876948	1	-0.460181	0.820862	-0.973253	0.879015
Gyn_Adur_c57077_g1_i1	Gyn_Aipa_c22119_g1_i1	pair327	0.787757	0.178579	0.595176	1	0.807616	0.423469	0.414571	0.419846	0.597597	0.125032	0.209703	0.7873	0.255027	0.905727	1.29298	0.0170712	0.820012	1	-0.00216373	1	0.122939	1	0.248683	0.808937	0.277216	1	0.791478	1	0.283566	0.914915	0.210136	1
Adur18731_comp0_c0_seq1	Aipa37699_comp0_c0_seq1	pair328	NA	NA	0.1	1	0.1	1	0.1	1	-1.07446	1	-0.743634	0.588516	-3.91297	0.265466	-1.6169	0.987922	0.450583	1	10	1	0.1	1	-0.0349272	1	NA	NA	NA	NA	0.365141	1	-0.0369935	1
Adur35758_comp0_c0_seq9	Aipa50605_comp3_c0_seq1	pair329	0.0662328	0.966945	0.39663	1	0.325251	0.904835	0.0783673	0.953252	-0.157541	0.734547	-0.242693	0.61857	-0.230174	0.857762	0.367917	0.61288	0.596061	1	-0.131391	1	-0.0826133	1	-0.398169	0.48172	0.599339	1	0.3521	1	0.595007	0.520675	0.416033	1
Gyn_Adur_c10401_g1_i1	Gyn_Aipa_c15392_g1_i1	pair330	0.219935	0.870216	0.14652	1	0.177457	1	-0.970772	0.00669319	-0.633499	0.0680379	1.06457	0.0109265	0.578979	0.487149	2.11552	0.0121038	0.767708	1	2.0185	1	0.865043	0.825769	0.53138	0.450354	1.75985	0.7318	1.37312	0.77143	1.83341	0.00447997	1.50565	0.25198
Adur42509_comp0_c0_seq1	Aipa4904_comp0_c0_seq2	pair331	0.504934	0.52082	0.264506	1	0.407574	0.818043	-0.205258	0.789271	-0.248988	0.426618	-0.21527	0.813961	-0.158908	0.940136	0.0634066	0.972028	0.114167	1	0.113968	1	0.255997	1	0.148624	0.859386	-0.17102	1	0.412596	1	-0.342033	0.778685	-0.246339	1
Adur26306_comp1_c0_seq3	Aipa25708_comp1_c0_seq5	pair332	0.0986181	0.934227	0.268168	1	0.33808	0.892217	0.138891	0.780829	0.122915	0.739158	0.558311	0.0884904	0.330462	0.717987	0.456078	0.269598	0.301035	1	0.0232125	1	0.158394	1	0.241511	0.652247	0.205517	1	0.255222	1	0.0425488	1	0.0727228	1
Adur13951_comp1_c0_seq2	Aipa10343_comp0_c0_seq3	pair333	0.867765	0.000563527	0.599579	1	0.704712	0.40957	0.437191	0.19404	0.273008	0.306565	0.770271	0.299745	4.30817	0.000318165	0.968057	0.00379502	0.661679	1	-0.995918	1	0.527416	1	-0.013903	1	0.618105	1	0.336317	1	0.142938	1	0.634366	0.86975
Adur6663_comp0_c0_seq1	Aipa22703_comp1_c0_seq1	pair334	-0.128135	0.934227	0.200723	1	0.52209	0.760362	-0.0947581	0.975565	-0.155384	0.764239	0.0301775	1	0.102322	0.99368	-0.180204	0.858064	0.361288	1	0.342673	1	0.228371	1	0.157645	0.872666	-0.13119	1	0.0113302	1	0.00670505	1	0.170319	1
Adur22259_comp0_c0_seq1	Aipa35276_comp0_c0_seq1	pair335	NA	NA	NA	NA	10	1	NA	NA	NA	NA	0.250474	0.903865	0.2806	0.873798	NA	NA	NA	NA	NA	NA	NA	NA	NA	NA	NA	NA	NA	NA	NA	NA	NA	NA
Adur29973_comp0_c0_seq1	Gyn_Aipa_c19015_g1_i1	pair336	0.22152	0.838996	0.221044	1	0.22668	0.979797	0.42871	0.398427	-0.0832973	0.918369	0.307798	0.879192	0.150186	1	-0.641101	0.907095	0.0477306	1	-0.917563	1	0.297824	1	0.443813	0.482517	0.594001	1	-0.00726162	1	0.243215	0.972126	0.278367	1
Adur9002_comp0_c0_seq1	Aipa41593_comp0_c0_seq1	pair337	-0.415588	0.535302	-0.309928	1	-0.362732	0.859501	-0.162531	0.883713	-0.274633	0.415085	-0.418237	0.401204	-0.582888	0.429192	0.429017	0.599784	-0.183582	1	-0.34066	1	-0.278469	1	-0.363217	0.577291	-0.508388	1	-0.226823	1	-0.40142	0.793121	-0.314432	1
Adur31937_comp0_c0_seq1	Aipa13010_comp1_c0_seq1	pair338	3.16777	0.00191265	3.65126	0.0125737	10	1.58589e-05	0.153129	0.734613	-0.0485762	0.994577	0.22144	0.977276	-0.221522	0.957709	-0.922158	0.450001	0.288608	1	-1.2171	1	0.0919312	1	-0.254139	0.809278	-0.297116	1	-0.580276	1	0.243473	0.942918	0.236447	1
Adur14428_comp0_c0_seq1	Aipa33375_comp1_c0_seq1	pair339	-0.957534	0.618205	0.619479	1	-0.379115	1	0.503424	0.983897	-0.624687	0.840455	0.311291	1	NA	NA	NA	NA	-1.15161	1	NA	NA	1.70857	1	-0.0440432	1	-0.841621	1	-0.305368	1	-0.17059	1	1.54856	1
Adur4662_comp0_c0_seq1	Aipa28984_comp0_c0_seq1	pair340	NA	NA	NA	NA	NA	NA	NA	NA	0.1	1	NA	NA	NA	NA	NA	NA	-2.1318	1	NA	NA	-0.0434315	1	NA	NA	NA	NA	NA	NA	-0.788782	1	NA	NA
Adur28374_comp0_c0_seq2	Aipa37487_comp0_c0_seq1	pair341	0.0692031	0.977413	0.0789167	1	0.163415	1	0.135321	0.81082	0.00117215	1	-0.11971	0.950494	-0.288754	0.91128	0.155419	1	-0.290895	1	0.290414	1	0.125684	1	0.090441	0.891044	0.0492315	1	-0.0796354	1	-0.161557	0.982343	0.0164588	1
Adur22135_comp0_c0_seq2	Gyn_Aipa_c12031_g1_i1	pair342	-0.14802	0.969014	0.0542885	1	-0.191766	1	-0.573235	0.460284	-0.594745	0.241302	-0.703592	0.0257428	0.346042	0.896482	-1.02735	0.0185961	-1.14592	1	-0.484882	1	-0.133231	1	-0.40687	0.583476	-0.671184	1	-0.333719	1	-0.512231	0.809842	-0.906088	0.674475
Adur13391_comp0_c0_seq3	Aipa2063_comp1_c0_seq1	pair343	0.314047	0.688632	0.942106	0.933709	0.668812	0.478446	1.00249	0.0497349	0.977773	0.00267064	0.911055	0.0107485	1.31715	0.0571639	1.75094	0.000194689	0.747013	1	0.253581	1	0.840564	0.839614	0.596125	0.171731	0.267267	1	1.22282	0.883171	0.610134	0.574846	0.745874	0.914905
Adur5304_comp0_c1_seq1	Aipa33004_comp0_c0_seq1	pair344	-0.203627	NA	-1.02439	1	10	1	NA	NA	-1.98541	0.963864	0.249024	0.497439	0.511223	0.451876	0.1	0.95431	1.15188	1	NA	NA	10	1	NA	NA	NA	NA	NA	NA	10	1	NA	NA
Adur8296_comp1_c0_seq4	Aipa49794_comp0_c0_seq4	pair345	0.109698	0.973386	-0.321058	1	-0.519807	0.891667	-0.26577	0.558935	-0.379458	0.502704	-0.302865	0.807323	-0.35999	0.717669	-0.144937	1	-0.0288969	1	-0.500368	1	-0.264379	1	-0.532932	0.350707	-0.210907	1	-0.265261	1	-0.181959	0.958687	-0.373526	1
Gyn_Adur_c7519_g1_i2	Aipa44584_comp0_c0_seq1	pair346	1.58872	NA	4.91852	0.26435	2.97197	0.279069	2.29666	0.114348	2.93141	0.00671062	4.4974	0.00122302	2.58437	0.0295565	10	0.103624	2.05079	1	1.32503	1	2.80952	0.0840607	4.82766	9.28885e-07	2.76484	0.61096	2.43718	0.22977	2.86076	0.00319407	2.44886	0.173808
Adur37750_comp0_c0_seq8	Aipa17439_comp1_c0_seq2	pair347	0.0045988	0.997671	0.0771178	1	0.120057	1	0.238704	0.525979	0.218677	0.417496	0.176882	0.774845	0.232556	0.837057	-0.505179	0.160686	-0.18473	1	-0.436183	1	0.0754285	1	-0.142437	0.891044	0.13395	1	0.0178491	1	0.369847	0.809025	0.205886	1
Adur44757_comp2_c0_seq3	Aipa30465_comp1_c0_seq3	pair348	0.0384167	0.989325	-0.464511	1	-0.734552	0.492755	-0.225668	0.434164	-0.404072	0.0655897	-0.66835	0.0317985	-0.462444	0.57441	-0.846111	0.224832	-0.771161	1	-0.155261	1	-0.664975	1	-0.379821	0.40725	-0.426834	1	-0.235989	1	-0.607654	0.566771	-0.558784	0.920369
Adur27446_comp0_c0_seq1	Aipa51686_comp0_c0_seq1	pair349	-0.187873	NA	0.1	1	0.1	1	NA	NA	0.1	0.948814	-0.328379	0.976041	1.43243	0.783479	0.1	0.939428	0.348606	1	NA	NA	-1.37127	1	0.225081	1	-0.632571	1	0.622006	1	1.36425	0.932766	1.59595	1
Adur39798_comp0_c0_seq2	Aipa23342_comp0_c1_seq1	pair350	-0.955361	NA	-3.62271	0.12913	-3.88827	0.0519589	0.1	0.01024	-2.64031	0.00783667	-0.880246	0.000186525	-1.25381	0.00587579	-1.69421	0.00940199	-3.24579	0.16645	-2.78414	1	-1.61403	0.130919	-0.924066	0.0124582	-1.40345	1	-1.57045	0.427882	-1.74517	0.00275724	-1.57735	0.073361
Adur15787_comp1_c0_seq2	Aipa19370_comp0_c1_seq1	pair351	0.221554	0.917132	0.330359	1	0.67737	0.689312	0.283646	0.522437	0.45436	0.172942	0.363758	0.148233	0.558936	0.746358	0.967928	0.389407	0.0184264	1	0.310291	1	0.240017	1	0.263553	0.615203	0.358249	1	0.338349	1	0.456481	0.721855	0.555553	0.980856
Adur14498_comp0_c0_seq1	Aipa48083_comp1_c0_seq1	pair352	0.213386	0.83896	-0.247482	1	-0.169255	1	-0.605404	0.505473	-0.364034	0.504135	-0.930897	0.140273	-0.739463	0.74976	-0.130756	1	-0.261631	1	-0.116569	1	-0.447783	1	-0.516251	0.533683	-0.7071	1	-0.616807	1	-0.437011	0.836989	-0.523305	1
Gyn_Adur_c5973_g1_i1	Gyn_Aipa_c5877_g1_i1	pair353	-0.202555	0.887148	-0.0657664	1	-0.330496	0.919841	-0.399932	0.896476	-0.968277	0.397683	-0.678309	1	-1.08848	1	1.26991	0.518203	-0.234301	1	-3.04687	1	-0.343521	1	-1.16001	0.909109	0.1	1	-0.307426	1	-1.2386	0.693531	-1.6765	0.836767
Adur34280_comp0_c0_seq2	Aipa29809_comp1_c0_seq2	pair354	0.671506	0.20202	0.452239	1	-0.107098	1	-0.0617617	1	1.46057	0.0281587	10	0.587179	0.1	0.636587	-4.37475	3.00751e-31	-0.157764	1	-0.325232	1	-0.663018	1	-2.01632	0.317941	0.1	1	-0.00687158	1	0.1	0.775299	0.1	0.486965
Adur32196_comp0_c0_seq2	Aipa43677_comp1_c0_seq3	pair355	-0.0627898	0.961015	-0.0623066	1	0.233091	0.973374	0.159567	0.867343	0.112691	0.901764	0.18917	0.71811	0.212945	0.868406	0.590561	0.171852	0.560683	1	0.0552962	1	0.0408675	1	-0.0333673	0.991881	0.165356	1	0.119971	1	0.0529063	1	0.109637	1
Adur28007_comp0_c0_seq1	Aipa27545_comp1_c0_seq1	pair356	0.29657	0.896944	-0.223478	1	-0.542517	0.835353	0.779087	0.544849	0.189074	0.963369	-0.0254048	0.947856	-0.285432	0.816944	0.0572323	0.907095	-0.314289	1	0.168807	1	-0.631485	1	-0.24264	0.878915	-0.36437	1	0.188928	1	-0.492504	0.757113	-0.524029	0.976586
Gyn_Adur_c50911_g1_i1	Gyn_Aipa_c14696_g1_i1	pair357	0.228273	NA	NA	NA	10	1	NA	NA	0.1	0.947671	NA	NA	NA	NA	10	0.00401929	1.09858	1	10	1	0.468901	1	NA	NA	NA	NA	NA	NA	NA	NA	NA	NA
Gyn_Adur_c44736_g1_i1	Aipa16569_comp0_c0_seq1	pair358	0.0582525	0.987288	-1.28998	1	0.763216	0.897098	0.820999	1	0.389166	0.734068	-0.0623181	0.902824	0.322237	0.838054	-0.299964	0.55801	-0.173866	1	-0.368077	1	0.0334115	1	-0.210905	0.736369	-0.52907	1	-1.13428	1	-0.662678	0.749773	-0.744954	0.933547
Gyn_Adur_c5775_g1_i1	Aipa14842_comp0_c0_seq1	pair359	-0.0260916	0.996044	-1.05701	0.994103	-0.672867	0.657884	-0.861651	0.796594	-0.209407	0.956615	-0.676183	0.539888	-0.883765	0.480322	-0.975809	0.269804	-0.522031	1	2.02075	1	-0.653633	1	-1.23178	0.597008	-0.354359	1	-1.15994	0.906687	-1.21133	0.278797	-0.52695	0.980856
Adur26884_comp0_c0_seq1	Aipa39180_comp0_c0_seq1	pair360	1.15137	0.512222	0.845008	1	0.0354483	1	-0.484316	0.987887	-0.190588	0.838935	-0.186005	1	0.1	0.914298	0.693015	0.835343	2.04479	1	-0.28973	1	-0.364923	1	-0.819135	0.704236	-1.61428	1	0.0510632	1	-1.42927	0.477692	-0.509721	1
Gyn_Adur_c19173_g1_i1	Aipa26294_comp0_c0_seq1	pair361	-0.259594	NA	0.0300228	1	NA	NA	0.1	1	10	1	-0.191284	1	-0.0314883	1	0.529304	1	-0.24101	1	10	1	0.453427	1	-1.04662	1	-1.20059	1	0.1	1	0.987065	1	-2.15376	0.995379
Adur17668_comp2_c0_seq1	Aipa9316_comp0_c0_seq2	pair362	0.315125	0.818167	-0.0744226	1	0.32837	0.920626	0.133728	0.999995	-0.203356	0.595963	-0.204823	0.830663	-0.0933042	1	-0.0913508	1	0.0485273	1	-0.164669	1	0.302396	1	0.258733	0.788191	-0.0808887	1	-0.468876	1	-0.0312068	1	-0.0567852	1
Adur4364_comp0_c0_seq6	Aipa52217_comp1_c0_seq8	pair363	0.574264	0.457326	0.132293	1	-0.0127721	1	-0.178284	0.800258	-0.0389864	1	0.444602	0.358899	-0.29332	0.816944	-0.593098	0.247366	-0.30958	1	-0.560131	1	-0.187309	1	0.601767	0.23175	-0.286586	1	0.192616	1	0.000212882	1	0.116966	1
Adur19401_comp0_c0_seq2	Aipa27181_comp0_c0_seq2	pair364	1.37218	0.0124506	0.936333	0.973141	0.951216	0.2589	0.896966	0.000427592	1.31755	7.04189e-11	1.74143	3.51968e-18	0.335908	0.655234	2.99553	3.84085e-26	1.37601	0.924818	0.748202	1	1.7594	0.0307639	1.85924	4.88973e-12	0.399725	1	1.12201	0.83202	0.812938	0.221675	1.38746	0.115436
Adur39479_comp0_c0_seq1	Gyn_Aipa_c2010_g1_i1	pair365	-0.959892	0.588002	-3.50182	0.0131987	0.1	3.88069e-07	-1.21728	0.00983604	-2.64859	5.29261e-08	-3.58269	8.52205e-06	-4.4045	1.35465e-06	0.1	0.00220097	-3.19076	0.0514844	-2.50715	1	-2.52236	0.0141944	-6.19454	5.77857e-11	-1.5522	0.745721	-3.49953	0.039218	-4.58116	2.51727e-09	-3.65372	0.00100162
Adur43092_comp0_c0_seq1	Aipa46000_comp0_c0_seq1	pair366	0.385881	0.903594	1.57842	1	0.179379	1	0.169736	0.982792	0.414237	0.741707	1.51576	0.00905927	3.6315	2.04486e-05	-0.788368	0.55196	-2.03871	0.5934	-0.439605	1	-0.438805	1	-0.713534	0.0795319	0.00372572	1	0.524549	1	0.495861	1	-1.50943	0.914905
Gyn_Adur_c4448_g1_i1	Aipa28267_comp0_c0_seq2	pair367	0.591122	0.509609	0.702647	1	0.276309	0.911288	1.07554	0.00201928	0.228832	0.60964	0.0924884	0.864287	0.668052	0.493521	0.540101	0.139917	0.751043	1	1.23946	1	0.449484	1	0.614683	0.286331	1.00976	1	1.05523	1	0.497984	0.733152	0.522287	1
Gyn_Adur_c3536_g1_i1	Gyn_Aipa_c8027_g1_i1	pair368	-0.488758	NA	-0.372504	1	-1.19423	0.688044	2.92098	0.247243	-0.952602	0.822111	-1.32725	1	0.1	0.993972	0.1	0.15512	-1.15886	1	0.1	1	-1.50218	1	0.1	1	0.751605	1	0.1	1	0.1	0.924252	NA	NA
Adur17957_comp0_c0_seq3	Aipa33790_comp1_c0_seq1	pair369	-0.251821	0.716401	-0.122651	1	-0.169888	1	-0.505422	0.070856	-0.459113	0.100408	-0.206435	0.770453	-0.411385	0.643519	-0.139978	0.86759	0.004224	1	-0.584235	1	-0.320924	1	-0.145041	0.840321	-0.633705	1	-0.221162	1	-0.560018	0.612698	-0.382178	1
Adur16927_comp1_c0_seq11	Aipa14910_comp3_c0_seq1	pair370	-2.35503	0.000630691	-2.45885	0.0112877	-1.82659	0.0043976	-0.693513	0.0335568	-0.895109	3.08845e-05	-0.857073	0.0404967	-0.79091	0.335375	-2.20333	0.0209548	-3.0742	0.0609296	0.517136	0.518956	-1.36247	0.303952	-2.16457	0.000141566	-0.480298	1	-0.189269	1	0.649798	0.876194	0.274727	1
Adur26122_comp0_c0_seq1	Aipa9901_comp0_c0_seq1	pair371	0.949198	0.508301	0.701388	1	0.861267	0.492755	0.68766	0.100691	0.620413	0.0412698	0.897991	0.0550428	1.10986	0.304965	0.835102	0.853932	1.07527	1	0.9312	1	0.359069	1	0.380997	0.539404	0.498081	1	0.534773	1	0.721647	0.535929	0.569866	0.949678
Adur38804_comp4_c0_seq1	Aipa48711_comp3_c0_seq1	pair372	NA	NA	0.1	1	NA	NA	NA	NA	NA	NA	0.1	0.971246	NA	NA	1.38879	0.732013	-1.32526	1	NA	NA	NA	NA	10	1	0.1	1	0.1	0.838593	10	1	-0.391529	1
Adur24930_comp0_c0_seq1	Aipa5326_comp0_c0_seq1	pair373	-0.350245	NA	0.1	1	0.1	1	NA	NA	0.1	1	1.62993	0.880378	-0.2835	1	1.54647	0.455156	-4.22148	1	10	1	0.319368	1	-1.52482	0.847872	0.1	1	0.238177	1	0.0167797	1	-0.15963	1
Gyn_Adur_c17246_g1_i1	Aipa3824_comp0_c0_seq1	pair374	0.903647	0.34759	-0.170063	1	0.290258	0.983812	0.15021	1	0.162053	0.7614	0.731679	0.537718	0.287547	0.866111	0.32629	0.727049	0.579592	1	0.186364	1	0.296989	1	0.287042	0.760027	0.22811	1	-0.144007	1	0.0497062	1	0.215883	1
Adur44835_comp1_c0_seq1	Aipa25031_comp0_c0_seq2	pair375	0.858021	NA	10	1	10	0.762601	10	0.495208	10	0.755186	4.9106	3.55239e-29	3.78049	9.9846e-10	10	1.10575e-08	3.48797	0.00284687	10	1	5.63649	0.0822555	10	0.0931625	4.63888	0.541687	4.9834	0.000126703	5.75297	4.51816e-05	10	7.16685e-05
Gyn_Adur_c7603_g1_i2	Aipa39385_comp0_c0_seq2	pair376	0.0107834	0.998328	-0.33408	1	0.0950362	1	-1.34477	0.156085	-1.04077	0.135026	0.272385	0.924165	1.33812	0.6271	1.90568	0.991931	-2.25636	0.544419	-2.04838	1	-1.11853	1	-0.0658645	1	-0.536802	1	-0.300587	1	-0.288883	0.98664	-1.09491	0.979959
Adur38402_comp0_c0_seq1	Aipa42733_comp0_c0_seq2	pair377	-0.237336	NA	-2.61503	1	-0.788798	1	-1.88654	0.982792	0.508478	0.953462	-1.3325	0.033794	-0.745142	0.766719	3.7401	0.39569	1.44482	1	-0.133706	1	-2.84378	0.775607	-2.15433	0.00618929	-1.1897	1	-2.85848	0.358691	-2.38702	0.0513737	-1.86296	0.387052
Gyn_Adur_c46868_g1_i1	Gyn_Aipa_c10885_g1_i1	pair378	0.011366	0.997571	-0.182768	1	-0.245796	0.980342	0.449839	0.770155	-0.214717	0.884213	0.00875494	0.937742	0.547863	0.714879	0.430725	0.550045	-0.0841368	1	0.463534	1	-0.250143	1	-0.423904	0.5467	0.0121261	1	0.383583	1	-0.371144	0.837498	-0.347503	1
Adur22212_comp0_c0_seq1	Aipa40536_comp0_c0_seq1	pair379	0.267364	0.933796	0.502154	1	-0.0276391	1	0.275694	0.628343	-0.753495	0.0802415	-0.216867	0.547903	-1.5559	0.00152455	-1.95104	0.0160244	0.539048	1	-2.18588	1	-0.0414738	1	0.202446	0.759444	-0.23521	1	-0.388014	1	-0.519844	0.653138	-1.12147	0.397474
Adur21046_comp0_c1_seq7	Aipa22957_comp1_c0_seq2	pair380	0.176808	0.873521	-0.111797	1	-0.0135976	1	-0.19259	0.600625	-0.245706	0.460364	0.192866	0.669771	-0.144696	0.961634	0.152074	0.914275	-0.0451256	1	0.127586	1	-0.0947529	1	-0.0829494	0.971804	-0.224433	1	-0.229482	1	-0.276151	0.931184	-0.130732	1
Adur42139_comp0_c0_seq1	Aipa28691_comp0_c0_seq2	pair381	-0.37415	0.587235	-0.451413	1	-0.473923	0.776039	-0.517803	0.0775982	-0.502755	0.0389615	-0.000164612	0.924471	-1.86725	3.80652e-05	0.322509	0.418786	0.204339	1	0.104969	1	-0.598602	1	-0.0340329	1	-0.197903	1	-0.605502	1	-0.368384	0.806228	-0.141379	1
Adur15832_comp0_c0_seq1	Aipa32815_comp0_c0_seq1	pair382	-0.691718	NA	-0.0917527	1	-0.0409342	1	-1.96949	0.668144	0.607711	0.766266	-0.367239	0.744411	0.130688	1	-0.648143	0.739476	0.726079	1	-2.14383	1	-0.499331	1	0.268507	0.950239	-0.304612	1	-0.218677	1	-0.365265	0.942918	-1.37609	0.529951
Adur8036_comp0_c0_seq1	Aipa4572_comp0_c0_seq1	pair383	-0.112545	0.926462	-0.249108	1	-0.255916	0.964831	0.497412	0.10458	0.443461	0.0385143	0.31312	0.308968	0.71923	0.235633	-0.651781	0.121339	-0.0797673	1	-0.115174	1	0.426522	1	0.607596	0.059578	0.422067	1	0.457	1	0.188353	0.942199	0.34244	1
Gyn_Adur_c18825_g1_i1	Aipa41825_comp0_c0_seq2	pair384	0.0148797	0.997571	-0.00658306	1	-0.22601	1	0.544856	0.116134	0.561358	0.0751309	-0.545156	0.0864187	-0.0577349	1	-0.762043	0.914648	-0.0534902	1	0.663385	1	0.0160596	1	-0.21463	0.745318	0.17898	1	0.186075	1	0.114465	0.992422	0.159084	1
Adur17197_comp0_c0_seq1	Aipa16276_comp0_c0_seq1	pair385	0.338256	0.742465	0.353172	1	0.415297	0.83493	-0.139193	0.867343	-0.0609332	0.898578	-0.273198	0.780445	0.0149218	1	0.450141	0.565898	0.581182	1	-0.125223	1	-0.0488791	1	-0.00787505	1	-0.214297	1	-0.804476	1	-0.388044	0.815436	-0.528785	0.979959
Adur33799_comp0_c0_seq4	Aipa20975_comp2_c0_seq1	pair386	-0.127915	0.919291	-0.165135	1	-0.0816335	1	0.362016	0.570175	-0.371788	0.310232	0.0678088	0.981706	-0.377544	0.855434	0.430765	0.489621	-0.0988007	1	-0.0381437	1	0.0657336	1	0.0307678	1	-0.126097	1	0.0366194	1	-0.197124	0.964333	-0.241236	1
Adur31217_comp0_c2_seq1	Aipa39140_comp0_c0_seq1	pair387	-1.0491	0.476038	-0.330183	1	-0.707216	0.703876	-0.196534	0.903984	-1.15371	0.0814137	0.519643	0.7873	0.508708	1	-0.246059	0.724526	-0.471891	1	10	1	-1.86805	0.268899	-2.7552	0.00515489	-3.24896	0.515951	-1.55497	1	-3.705	9.84919e-06	-2.71878	0.0049368
Adur50367_comp1_c0_seq2	Aipa24972_comp0_c0_seq1	pair388	-0.559735	0.816413	0.151784	1	0.585016	0.88427	-0.725042	0.428736	-0.270966	0.78445	-0.501538	1	-0.359114	0.950222	1.80045	0.752852	0.624145	1	0.0660132	1	-0.0465858	1	-0.308219	0.868463	-0.706319	1	-0.331482	1	0.0329309	1	-0.436863	1
Adur21676_comp0_c0_seq1	Aipa18380_comp0_c0_seq1	pair389	0.51218	0.854733	-0.466104	1	0.379936	1	-0.414237	0.736617	-0.310039	0.875967	0.1	1	1.68395	0.959031	NA	NA	-0.0901762	1	-0.0483805	1	-0.255198	1	0.0270515	1	0.302593	1	NA	NA	-0.260457	0.984641	-1.06549	1
Adur44503_comp0_c0_seq1	Aipa30798_comp1_c0_seq1	pair390	-0.0329968	0.984653	0.0605885	1	0.0121652	1	0.13578	0.976742	0.258146	0.532002	0.305853	0.637213	-0.103812	1	0.513291	0.390345	0.15407	1	0.214871	1	0.138892	1	0.335726	0.64721	0.303446	1	0.381227	1	0.187373	0.96095	0.0447687	1
Adur27360_comp0_c0_seq1	Aipa49252_comp0_c0_seq1	pair391	-1.11899	0.524286	-0.246486	1	-0.00134479	1	-0.694842	0.52485	-0.695322	0.0892833	-2.07642	1.59434e-05	-0.248204	0.82469	-0.503007	0.471226	-0.754893	1	3.95162	1	0.252585	1	0.462014	0.723754	-0.965902	1	-1.08659	0.948703	0.174589	1	-0.0947435	1
Gyn_Adur_c4115_g1_i1	Gyn_Aipa_c9421_g1_i1	pair392	-0.818552	0.368529	-0.582885	1	-0.753799	0.542664	-0.574093	0.223101	-0.544027	0.182002	-0.942733	0.0872099	-1.11756	0.0752058	-0.544487	0.316022	-0.841424	1	0.0308792	1	-0.981087	0.752079	-0.423306	0.652575	-0.920462	1	-0.568858	1	-0.550811	0.684023	-1.00993	0.730804
Gyn_Adur_c9055_g1_i1	Aipa16080_comp0_c0_seq2	pair393	0.799877	0.404746	0.134771	1	0.273097	0.964401	-0.281236	0.903122	0.69141	0.152084	0.0653804	1	-0.361956	0.823017	0.333692	0.663267	0.179003	1	0.92969	1	-0.112596	1	0.982695	0.240276	1.02092	1	-0.218682	1	0.411036	0.841956	0.208204	1
Adur45748_comp1_c0_seq3	Aipa50221_comp1_c0_seq5	pair394	0.435864	0.79683	0.360558	1	0.266426	0.991096	0.784871	0.127421	0.0914126	0.911868	0.400311	0.980125	1.09439	0.288699	-0.542248	0.82157	0.139843	1	0.780594	1	0.542539	1	0.320916	0.900883	-0.0828721	1	-0.191382	1	0.068977	1	-0.327492	1
Adur2639_comp1_c0_seq1	Aipa28417_comp0_c0_seq1	pair395	0.19647	NA	0.1	1	10	0.389828	1.00064	5.14143e-09	0.288192	0.266843	-1.52016	0.580058	-3.51988	0.0167332	0.864855	0.111425	10	1	0.310073	1	0.778492	1	NA	NA	-1.42999	1	-1.76775	0.545256	-1.3731	0.096104	-1.25482	0.297144
Adur43756_comp0_c0_seq2	Aipa43594_comp0_c0_seq7	pair396	0.737689	0.271551	0.671747	1	0.798927	0.459369	-1.17431	0.00586096	-0.679918	0.130651	-0.783244	0.331325	0.00831551	1	1.32389	0.162402	1.12108	1	0.766689	1	0.305368	1	-0.713011	0.696048	-1.02249	1	-0.0379368	1	-0.713898	0.529171	-0.211581	1
Adur17010_comp0_c0_seq1	Aipa34511_comp0_c0_seq1	pair397	-0.0587662	0.926241	-0.110892	1	-0.0503669	1	-0.422235	0.0385773	-0.32089	0.11167	-0.1274	0.715946	-0.494608	0.480562	-0.73205	0.0141731	-0.0355281	1	-0.137628	1	-0.048029	1	-0.17646	0.788191	-0.0121486	1	0.147782	1	-0.0200165	1	-0.0265249	1
Adur30205_comp0_c0_seq3	Aipa11683_comp0_c1_seq2	pair398	-0.907821	0.502799	-0.951991	1	-1.47681	0.157994	-0.765841	0.0186341	-0.29438	0.580617	0.253039	0.656661	0.890701	0.149378	0.914093	0.0111755	1.52342	0.906017	0.159833	1	0.214032	1	-0.782789	0.0410991	-0.187271	1	1.78729	0.742582	-0.510213	0.7371	-0.459288	1
Gyn_Adur_c87_g1_i1	Gyn_Aipa_c19221_g1_i1	pair399	-0.187873	NA	NA	NA	NA	NA	10	1	0.1	0.734925	NA	NA	NA	NA	NA	NA	0.158735	1	0.194007	1	NA	NA	NA	NA	0.1	1	10	1	NA	NA	NA	NA
Adur6647_comp0_c0_seq1	Aipa22756_comp2_c0_seq3	pair400	-0.23801	0.807924	-0.229529	1	-0.206042	0.999804	-0.0312959	0.931078	-0.0551353	0.962126	0.260623	0.629032	0.385052	0.697045	0.492817	0.467513	0.18569	1	0.133606	1	0.173242	1	0.159098	0.853961	0.149764	1	0.34663	1	0.30842	0.864622	0.486601	0.988359
Adur50081_comp0_c0_seq1	Aipa4861_comp1_c0_seq5	pair401	-0.958763	0.0819045	-0.613021	1	-0.631373	0.595051	-0.343742	0.440415	-0.21082	0.561243	-0.596204	0.067886	-0.643123	0.354276	-0.455701	0.250556	-0.455962	1	-0.634383	1	-0.48661	1	-0.386166	0.433243	-0.227994	1	-0.269361	1	-0.380772	0.823834	-0.395198	1
Adur31295_comp0_c0_seq1	Aipa13435_comp1_c0_seq1	pair402	-0.41105	NA	-1.11973	1	0.81598	1	-1.52729	0.000118164	-0.366628	0.0917237	2.77127	0.183979	1.7835	0.800231	-0.265512	1	-1.09931	1	0.74538	1	-0.406241	1	-1.71457	3.46361e-05	0.0688407	1	2.20799	1	-0.415161	0.931661	-0.891909	0.838039
Gyn_Adur_c49070_g1_i1	Aipa11476_comp0_c0_seq3	pair403	0.166124	0.933265	-0.507899	1	-0.0688803	1	-0.081086	0.968289	-0.0846913	0.998387	-0.0353086	1	-1.69381	0.499602	-1.73168	0.863942	-0.70833	1	-2.10717	1	0.455772	1	0.019152	1	-0.495837	1	-0.0943424	1	-0.264623	0.974467	-0.333362	1
Adur47624_comp1_c0_seq1	Aipa49111_comp0_c0_seq3	pair404	0.63017	0.544588	0.0560307	1	0.0654472	1	-0.202227	0.800455	-0.192617	0.62213	-0.264749	0.52172	-0.26441	0.884602	-0.279053	0.673632	-0.103212	1	-1.20588	1	-0.49363	1	-0.83585	0.0423718	-0.627097	1	0.0834347	1	-0.105142	0.958687	-0.0189315	1
Gyn_Adur_c5465_g1_i1	Aipa38039_comp1_c0_seq2	pair405	-2.28475	0.0492219	-2.58028	0.0116298	-2.90647	2.88509e-07	4.87049	0.0704048	0.24921	0.999329	NA	NA	NA	NA	1.18655	1	-5.5872	5.731e-05	NA	NA	-3.96659	4.69881e-05	NA	NA	NA	NA	NA	NA	3.53507	0.698673	2.39841	1
Adur13152_comp0_c0_seq1	Aipa30319_comp0_c0_seq1	pair406	-0.0429228	0.976228	0.265403	1	0.182557	1	0.124851	0.854012	0.235479	0.517966	0.690027	0.0271416	0.14917	0.906798	0.964027	0.0033682	1.19031	1	1.02271	1	0.656101	1	0.606756	0.101032	0.952544	1	0.916947	1	0.490797	0.704888	0.523095	0.979959
Adur2127_comp0_c0_seq2	Aipa27859_comp0_c0_seq2	pair407	0.198197	0.82966	-0.0390426	1	-0.212403	0.968997	-0.0754361	0.919999	-0.151256	0.662935	-0.233984	0.792139	-0.162159	0.92612	0.0039486	0.973877	-0.0747928	1	-0.238444	1	-0.149147	1	-0.104721	0.918772	-0.055968	1	-0.20977	1	-0.230467	0.917526	-0.275657	1
Adur3182_comp0_c0_seq1	Aipa17037_comp0_c0_seq1	pair408	0.794138	0.568004	0.724023	1	0.580066	0.783041	-0.0725144	1	0.276211	0.684358	0.822891	0.0582697	0.98777	0.160191	0.603842	0.255289	0.565535	1	0.36819	1	0.417773	1	0.506764	0.312652	0.467956	1	0.691099	1	0.470453	0.723673	0.951392	0.613451
Adur46420_comp0_c0_seq1	Aipa1762_comp0_c0_seq2	pair409	-0.661146	0.787703	-0.647438	1	-0.530648	0.974708	-0.504005	0.603622	-0.353634	0.656382	-0.130812	0.989518	-0.355651	0.972312	0.1	1	-0.00558055	1	0.1	1	-1.27755	1	-0.71537	0.809278	-0.870757	1	-0.290618	1	-0.579718	0.839494	-0.505281	1
Adur26190_comp2_c1_seq1	Gyn_Aipa_c7886_g1_i1	pair410	-0.0384785	0.989864	-0.140568	1	0.388999	0.900836	-0.702523	0.0941238	-0.360148	0.397354	-0.53735	0.393909	-0.364496	0.802474	0.620695	0.382187	-0.248932	1	-1.22431	1	-0.686358	1	-0.864985	0.150266	-0.260496	1	-1.59813	0.573207	-0.583121	0.755775	-0.861029	0.692754
Adur34865_comp1_c1_seq4	Aipa50757_comp2_c1_seq1	pair411	-0.524328	0.689543	-1.35352	0.559289	-1.02455	0.293991	-0.392561	0.686135	-0.478929	0.320951	-1.32249	1.04171e-06	-0.949685	0.108693	-0.969495	0.0121038	-0.635023	1	-0.998428	1	-0.935303	0.591509	-1.10328	0.00244926	-0.98918	1	-0.896866	1	-1.50627	0.0105127	-1.42911	0.139382
Adur31015_comp0_c0_seq1	Aipa19097_comp0_c0_seq1	pair412	-1.21935	0.0815977	-1.16129	0.806196	-1.12128	0.21834	-0.261905	0.46295	-0.337106	0.167381	-0.833267	0.00212324	-1.09916	0.0174288	-1.03977	0.0354874	-1.34437	1	-0.419561	1	-0.893522	0.728677	-0.841568	0.0167106	-0.0634872	1	-1.07216	1	-0.0181791	1	-0.458915	1
Adur42264_comp0_c0_seq2	Aipa6543_comp0_c0_seq1	pair413	0.00407969	0.998328	-0.1882	1	-0.292184	0.982525	0.0717307	1	-0.226195	0.684776	-0.344658	0.503434	1.07517	0.749267	-0.903197	0.317512	-0.130274	1	-0.279996	1	-0.0843846	1	-0.0692647	0.971319	-0.0502112	1	-0.00076666	1	-0.687577	0.474212	-1.00247	0.502417
Adur45381_comp0_c0_seq1	Aipa41416_comp0_c0_seq1	pair414	-0.203627	NA	1.18716	1	1.94875	0.730166	0.363603	0.987636	0.0262993	0.965802	1.14687	0.910001	0.52684	1	0.1	0.875513	0.533294	1	1.95162	1	0.982289	1	10	1	10	1	1.41555	1	0.615805	1	1.44549	1
Adur29578_comp0_c0_seq1	Aipa42476_comp0_c0_seq1	pair415	-0.266686	0.934227	-0.338891	1	-1.99378	0.430143	-0.844559	0.616566	-1.29467	0.00439729	1.01837	0.595743	-0.255625	0.990181	-0.322444	0.909315	0.636617	1	-1.01487	1	-0.135763	1	-1.17776	0.738606	0.315531	1	-0.0539671	1	0.32962	0.910694	-0.182871	1
Adur44943_comp0_c0_seq1	Aipa14144_comp0_c0_seq2	pair416	0.206757	0.924599	0.0267411	1	-0.101489	1	0.223641	0.791507	0.180213	0.734715	0.172605	0.859163	0.218611	0.906044	-0.410986	0.755932	-0.0280361	1	0.370218	1	0.245856	1	0.302922	0.611074	0.335018	1	0.0653644	1	0.204854	0.964397	0.12853	1
Adur396_comp0_c0_seq1	Aipa36606_comp0_c0_seq4	pair417	-0.00862425	0.997571	0.0657221	1	0.0794826	1	0.0818055	0.937713	0.141057	0.651021	-0.151531	0.738047	0.157085	0.95811	0.123698	0.784073	-0.00223673	1	-0.169201	1	0.0580712	1	-0.0177684	1	0.044628	1	0.0673439	1	0.139837	0.986308	0.0962395	1
Gyn_Adur_c7312_g1_i2	Aipa45998_comp0_c0_seq1	pair418	-0.927788	0.0349585	-0.859137	0.977176	-0.68357	0.436346	-0.741843	0.084456	-0.798523	0.0105916	-1.126	0.000541989	-1.0532	0.331694	1.73217	1.99501e-09	0.138706	1	0.462523	1	-0.395122	1	-0.958865	0.00413343	-0.193264	1	-1.17981	0.843858	0.162278	0.999006	-0.751232	0.599674
Adur4987_comp0_c0_seq2	Aipa4157_comp0_c0_seq1	pair419	-0.491722	0.709181	-0.241033	1	-0.332212	0.93324	-0.155351	0.792055	-0.216816	0.641848	-0.180364	0.778482	-0.345902	0.690159	-0.064303	0.963851	-0.361395	1	-0.139435	1	0.00706767	1	0.159278	0.853961	-0.294611	1	-0.216555	1	-0.484506	0.647088	-0.254189	1
Adur31557_comp0_c0_seq5	Aipa26983_comp0_c0_seq2	pair420	0.363258	NA	-1.43649	0.807418	0.272373	1	-0.285979	0.944106	0.291347	0.859081	0.613156	0.0110718	0.891633	0.395157	0.0758183	1	-1.80605	0.773882	10	1	-0.460707	1	-0.815416	0.613722	0.320311	1	0.178327	1	0.248919	0.942199	0.301345	1
Adur29547_comp0_c0_seq1	Aipa42471_comp0_c0_seq1	pair421	0.0586209	0.963904	0.0536416	1	0.0824879	1	0.450812	0.0360063	0.351709	0.104034	0.291334	0.775797	0.36447	0.721376	-0.0191149	1	-0.105596	1	0.799146	1	0.274399	1	0.476654	0.464762	0.859973	1	0.49331	1	0.90815	0.223259	0.573774	0.941326
Adur7246_comp0_c0_seq1	Aipa29160_comp1_c0_seq1	pair422	NA	NA	NA	NA	NA	NA	0.1	0.932286	10	0.749629	0.720023	1	10	1	NA	NA	0.1	1	0.1	1	0.1	1	NA	NA	-1.03168	1	NA	NA	NA	NA	10	1
Gyn_Adur_c2434_g1_i1	Gyn_Aipa_c14636_g1_i2	pair423	0.447008	0.700467	0.258297	1	0.222004	0.993346	0.419325	0.371524	0.357061	0.370495	0.0918979	1	0.165018	0.99376	-0.107752	1	0.219385	1	-0.3063	1	0.101093	1	0.566593	0.43384	0.0614283	1	0.423026	1	0.116386	0.995181	0.0861952	1
Adur3542_comp1_c0_seq1	Aipa16694_comp0_c1_seq2	pair424	1.17335	0.218813	0.593404	1	1.23081	0.385871	0.0592546	1	0.17695	0.84797	-0.447033	0.597315	1.13661	0.627833	4.4714	2.42464e-07	1.51972	1	-0.853157	1	0.665986	1	0.779596	0.667794	-0.809691	1	1.05843	1	-0.0887476	0.995181	0.847094	0.968433
Adur18365_comp0_c0_seq2	Aipa34670_comp0_c0_seq2	pair425	-1.07175	0.146	-1.38021	0.392144	-1.31232	0.0473471	-1.04627	2.34262e-07	-1.06633	7.9927e-08	-0.807394	0.00120825	-0.749572	0.246961	-0.964768	0.0239137	-0.98203	1	-0.975688	1	-0.888852	0.624028	-0.811066	0.0088208	-0.890374	1	-0.98689	1	-0.75682	0.366872	-0.822763	0.697107
Adur9417_comp2_c0_seq5	Aipa42126_comp6_c0_seq10	pair426	0.00178019	0.998806	0.572268	1	0.583807	0.601649	0.426466	0.168075	0.35363	0.163044	0.361953	0.0985772	0.377896	0.66593	0.31842	0.595174	0.525492	1	0.417071	1	0.425804	1	0.195055	0.78465	0.466097	1	0.331007	1	0.523266	0.682228	0.421859	1
Gyn_Adur_c48985_g1_i1	Aipa8040_comp0_c0_seq1	pair427	0.181304	NA	1.14511	1	10	1	0.1	0.951649	0.77013	1	10	0.783436	10	1	NA	NA	1.18711	1	NA	NA	1.54153	1	10	1	-1.03168	1	-0.0279465	1	0.1	1	10	1
Adur33005_comp0_c0_seq1	Aipa6965_comp0_c1_seq1	pair428	NA	NA	-0.182176	1	NA	NA	10	0.905106	-1.19439	0.32405	10	0.920277	10	1	NA	NA	10	1	0.1	1	NA	NA	10	1	0.55896	1	1.55702	1	10	0.981411	10	1
Gyn_Adur_c932_g1_i1	Gyn_Aipa_c19515_g1_i1	pair429	2.046	3.21e-05	1.21661	0.642446	1.3659	0.0289996	-2.73429	7.41103e-09	-3.2523	4.06446e-17	-6.92166	3.55239e-29	0.1	2.20895e-12	0.414567	0.29448	0.891816	1	-3.84521	0.0128565	-2.33535	0.0055049	-5.2072	2.98587e-32	-5.28054	0.000128986	-4.61574	9.49773e-05	-5.21048	1.76224e-17	-6.3163	2.55968e-13
Adur14710_comp0_c0_seq1	Aipa21144_comp1_c0_seq2	pair430	NA	NA	NA	NA	NA	NA	0.1	1	3.92467	0.167056	-0.0411576	1	0.1	0.07278	-2.79697	0.644236	1.62334	0.936951	-0.785346	1	0.1	1	NA	NA	-0.523101	1	-1.89453	1	-2.69134	0.00174112	-5.00795	1.42196e-05
Adur1704_comp1_c0_seq1	Aipa28974_comp2_c0_seq21	pair431	0.451939	0.714612	0.37746	1	0.210508	1	-0.206083	0.873229	-0.0238362	1	-0.105093	0.467695	-0.429164	0.75047	0.637123	0.326045	0.396091	1	-0.809276	1	-0.562236	1	-0.835336	0.0874511	-0.714643	1	-0.298865	1	-0.327715	0.85645	-0.425316	1
Adur12133_comp0_c0_seq1	Aipa26403_comp0_c0_seq1	pair432	0.398024	NA	NA	NA	NA	NA	-1.13846	0.913903	-1.32825	0.415927	-0.322991	0.497974	0.1	1	2.52986	0.696964	0.0217946	1	10	1	0.729222	1	0.247165	0.748961	NA	NA	0.169166	1	NA	NA	-0.421158	1
Adur30772_comp0_c0_seq1	Aipa237_comp1_c0_seq12	pair433	0.562709	0.720471	0.0355192	1	0.187888	1	0.078015	0.976742	0.0160055	0.989739	-0.292437	0.526205	0.103798	1	1.55122	0.391842	1.34298	1	0.417642	1	0.112555	1	-0.335765	0.725813	-0.0288912	1	0.0149411	1	0.149063	0.984874	0.110022	1
Gyn_Adur_c66396_g1_i1	Aipa12704_comp0_c0_seq1	pair434	NA	NA	10	1	NA	NA	NA	NA	-0.450723	1	-0.0411576	1	NA	NA	NA	NA	-4.31083	0.866995	10	1	0.1	1	NA	NA	NA	NA	NA	NA	-0.0434827	1	-0.410967	1
Adur28907_comp0_c0_seq2	Aipa32609_comp0_c0_seq2	pair435	0.605062	0.283145	0.281677	1	0.430508	0.833829	0.315507	0.318927	0.245955	0.436554	-0.0623164	1	-1.26027	0.0950719	-0.906855	0.157026	0.0375425	1	0.0956325	1	0.65763	1	0.200059	0.778842	0.640245	1	0.154463	1	1.12532	0.103857	1.66913	0.135216
Gyn_Adur_c4593_g1_i2	Gyn_Aipa_c14039_g1_i1	pair436	-0.143132	0.884038	-0.745783	1	-0.76694	0.384286	-0.435542	0.13417	-0.395804	0.210144	0.170331	0.640591	-0.34621	0.681584	0.6123	0.117739	0.154104	1	0.415622	1	0.0133658	1	0.248207	0.662459	0.377623	1	0.718302	1	0.296972	0.902733	0.544108	0.983562
Adur4133_comp0_c0_seq1	Aipa20015_comp0_c0_seq1	pair437	0.266312	0.810172	-0.162368	1	-0.430555	0.849849	0.0499266	1	-0.231418	0.717016	1.69758	0.224905	3.18481	0.0091776	-3.09195	0.0135537	-0.250675	1	-1.11019	1	-1.37554	0.300266	-1.44686	2.8729e-05	-1.26794	1	4.1625	0.0157152	3.29162	0.017649	-0.174175	1
Gyn_Adur_c55894_g1_i1	Aipa43929_comp0_c0_seq1	pair438	-0.212388	NA	-0.0769225	1	-1.81324	0.968997	-0.850254	0.926462	-2.37318	0.332461	-4.11713	0.412596	NA	NA	0.1	0.939428	-0.041404	1	-0.103315	1	-0.765427	1	-2.26216	0.344096	-1.21924	1	0.106056	1	-0.713288	0.972126	-1.30656	1
Adur46370_comp1_c0_seq4	Aipa39172_comp0_c0_seq1	pair439	-0.321929	0.918526	-0.00823845	1	0.415024	0.90895	-0.679672	0.742949	-2.02169	0.0650472	-0.520504	0.139822	-0.889488	0.100463	-0.211952	0.909662	-0.683043	1	-2.09562	0.913618	0.0567463	1	-0.615262	0.108759	0.0786458	1	-0.51656	1	0.0469841	1	0.1258	1
Adur2292_comp0_c0_seq1	Aipa28043_comp0_c0_seq1	pair440	1.59124	0.245005	2.29463	0.356837	1.96536	0.0262905	-4.1443	0.0147001	0.0955032	0.920945	-0.399462	0.955836	0.1	0.400266	-0.682405	0.0581557	0.148169	1	0.697331	1	-0.477307	1	-1.20087	0.101958	-0.171034	1	2.97915	0.412719	-1.8928	0.648112	-2.28046	0.463276
Adur33502_comp0_c0_seq3	Aipa3721_comp1_c0_seq1	pair441	-0.0215968	0.996534	0.27507	1	0.2255	0.973971	0.306435	0.222382	0.345415	0.0931961	0.128505	0.711003	0.289312	0.790693	0.113025	1	0.258283	1	0.357196	1	0.285894	1	0.360564	0.369644	0.535997	1	0.428492	1	0.597411	0.5513	0.526689	0.951588
Adur21705_comp0_c0_seq1	Aipa18421_comp0_c0_seq2	pair442	0.456802	0.786588	-0.316939	1	0.555786	0.764125	-0.336149	0.672433	-0.199143	0.750073	-0.103122	0.956574	-0.0194217	1	-0.0819037	0.980047	0.155675	1	-0.700776	1	-0.464952	1	-0.331706	0.529623	-0.579492	1	-0.133648	1	-0.76701	0.351685	-0.412224	0.988359
Adur12878_comp0_c0_seq2	Aipa14740_comp0_c0_seq1	pair443	-0.237881	0.909743	-0.0999346	1	-0.0838204	1	0.693341	0.4495	0.205979	0.638878	0.231599	0.550576	0.907545	0.0557963	0.0979211	0.948916	0.00254531	1	-0.0739536	1	-0.340976	1	-0.323239	0.562667	0.0164609	1	-0.357052	1	0.195635	0.986308	0.367653	1
Adur29879_comp0_c0_seq2	Aipa7353_comp1_c0_seq1	pair444	-0.822633	0.369678	-0.761846	1	-0.655575	0.675335	-0.953769	0.0549476	-0.509251	0.200824	-0.678173	0.148209	-1.13645	0.115375	-2.23715	1.25354e-08	-0.980163	1	-1.68328	1	-0.862365	0.853695	-0.765197	0.140145	-0.70569	1	-1.00544	1	-0.83281	0.393197	-1.26944	0.403824
Gyn_Adur_c2639_g1_i2	Aipa14189_comp0_c0_seq1	pair445	0.883574	0.031901	0.424242	1	0.381349	0.855719	0.353689	0.187019	0.421247	0.148868	0.480264	0.2601	0.372156	0.686689	0.491833	0.224179	0.530803	1	0.548758	1	0.536655	1	0.423669	0.368809	0.445731	1	0.40476	1	0.261271	0.900868	0.306648	1
Gyn_Adur_c14156_g1_i1	Gyn_Aipa_c18549_g1_i1	pair446	NA	NA	NA	NA	NA	NA	NA	NA	NA	NA	NA	NA	NA	NA	NA	NA	-0.183635	1	NA	NA	NA	NA	NA	NA	NA	NA	NA	NA	NA	NA	NA	NA
Adur37733_comp1_c0_seq1	Aipa13153_comp1_c0_seq1	pair447	0.0207712	0.98862	0.0378801	1	0.0315032	1	0.442459	0.189356	0.209832	0.612357	0.487911	0.174129	0.904048	0.226116	0.300102	0.51907	0.0909338	1	0.397471	1	0.0271385	1	-0.025646	1	0.145568	1	0.450833	1	0.327306	0.857726	0.331395	1
Gyn_Adur_c7202_g1_i1	Aipa19232_comp0_c1_seq1	pair448	1.277	0.387668	0.58602	1	0.314412	0.964831	0.829358	0.0667779	0.761972	0.0419861	0.839774	0.668267	0.135157	1	-1.10732	0.896006	0.435117	1	1.48736	1	0.761868	1	1.3525	0.0225483	0.789402	1	0.467443	1	0.488794	0.790716	0.691225	0.976586
Adur3232_comp0_c0_seq1	Aipa7678_comp0_c0_seq1	pair449	-0.52864	0.720638	-0.475891	1	-0.128127	1	10	1	-0.824669	0.926549	NA	NA	NA	NA	0.592733	1	-0.883517	1	0.1	1	-0.732001	1	NA	NA	NA	NA	-0.364684	1	0.1	0.995181	2.1319	1
Adur27934_comp0_c0_seq4	Aipa13689_comp1_c0_seq6	pair450	-0.457858	0.699515	-0.366502	1	-0.313719	0.923752	0.0996626	0.885779	0.530133	0.25681	0.235304	0.961611	1.70954	0.0170434	2.22146	0.116876	0.57628	1	-0.0256336	1	-0.693937	1	-0.025298	1	-0.339888	1	0.706815	1	-0.439278	0.85232	-0.273499	1
Adur30411_comp0_c0_seq1	Aipa44150_comp1_c0_seq1	pair451	2.25722	0.054237	0.897126	1	0.993149	0.827023	3.62547	0.0028588	0.628181	0.61526	1.08139	0.135786	1.68361	0.582606	5.55285	6.83618e-05	0.835657	1	0.458694	1	1.45747	0.921357	1.43681	0.438097	1.20615	1	2.68209	0.967569	2.54789	0.0540987	3.43488	0.284677
Adur26535_comp0_c0_seq1	Gyn_Aipa_c20822_g1_i1	pair452	-1.68804	0.00140256	-0.386992	1	-0.101613	1	NA	NA	0.1	1	10	1	NA	NA	3.55481	0.424293	-1.36227	1	NA	NA	1.14921	1	NA	NA	NA	NA	-0.426341	1	NA	NA	NA	NA
Adur30622_comp0_c0_seq1	Aipa2350_comp0_c0_seq1	pair453	NA	NA	NA	NA	NA	NA	NA	NA	NA	NA	-2.49875	0.96785	0.104513	1	0.1	1	10	1	NA	NA	NA	NA	NA	NA	NA	NA	NA	NA	NA	NA	NA	NA
Adur9596_comp0_c0_seq1	Aipa29461_comp1_c0_seq1	pair454	0.274024	0.82966	0.3338	1	0.259298	0.959478	0.296439	0.704062	0.553913	0.107057	0.354836	0.923068	0.403114	0.765686	0.196785	0.662563	0.363422	1	-0.110895	1	0.216502	1	0.193145	0.867494	0.401958	1	-0.259568	1	0.00723087	1	-0.0926297	1
Adur18312_comp0_c0_seq1	Aipa2949_comp0_c0_seq1	pair455	-0.155442	0.93176	-0.233111	1	-0.254529	0.964831	-0.141317	0.890067	-0.301659	0.409108	0.163722	0.755232	1.38477	0.770617	-0.348285	0.78959	-1.74229	0.84618	-2.6189	1	-0.0513543	1	-0.0127331	1	-0.129297	1	0.201184	1	0.205183	0.968806	0.0210241	1
Gyn_Adur_c46321_g1_i1	Aipa22290_comp3_c0_seq1	pair456	-0.136261	0.950358	-0.439571	1	-0.281823	0.980332	-0.236227	0.910498	0.215531	0.894005	0.107131	0.738756	0.335839	0.754595	0.453032	0.871439	-0.353637	1	-0.170612	1	0.110857	1	-0.0138759	1	-0.000703884	1	-0.378558	1	-0.177564	0.984874	0.158134	1
Adur26503_comp0_c0_seq1	Aipa1530_comp1_c0_seq1	pair457	0.337572	NA	0.93472	1	0.292803	1	-0.0395188	1	2.60133	0.825155	1.14009	7.49491e-07	1.09472	0.0123796	5.37882	9.86795e-15	6.14269	4.29137e-05	10	1	10	1	NA	NA	10	1	NA	NA	NA	NA	10	1
Gyn_Adur_c52920_g1_i1	Aipa48349_comp1_c0_seq4	pair458	0.304509	0.804338	0.689617	1	0.40661	0.821469	0.415883	0.241493	0.0399837	0.982047	0.274766	0.79126	0.47696	0.614703	0.92638	0.0815464	0.586027	1	0.45557	1	0.261434	1	0.265888	0.644151	0.334139	1	0.32573	1	0.169465	0.97142	0.510679	0.966994
Adur49045_comp0_c0_seq1	Aipa51543_comp0_c0_seq1	pair459	-0.203627	NA	0.1	1	-0.497881	1	NA	NA	-0.954101	1	0.722784	0.641797	1.28563	0.469028	1.64453	0.98824	0.96344	1	NA	NA	-1.04343	1	NA	NA	-2.05834	1	-0.194207	1	0.0317199	1	0.234324	1
Adur27653_comp0_c0_seq2	Aipa45265_comp1_c0_seq1	pair460	0.352601	0.666696	-0.0364973	1	-0.0331072	1	-0.0905471	1	-0.179077	0.750826	-0.617042	0.109932	-1.02158	0.0704782	-0.308069	0.456568	-0.51398	1	-0.564347	1	-0.191013	1	-0.749524	0.0693433	-1.19671	1	-0.644223	1	-1.23636	0.0598047	-1.25389	0.37075
Gyn_Adur_c4963_g1_i1	Gyn_Aipa_c16373_g1_i2	pair461	-0.434256	0.280304	-0.462411	1	-0.251588	0.956084	-0.435068	0.327175	-0.905176	0.0136485	-0.810122	0.219466	-0.146391	0.953174	-0.685965	0.0970183	-0.489795	1	-0.423104	1	-0.458866	1	-1.32944	0.0437281	-0.86764	1	-0.997468	1	-0.424757	0.790553	-0.358123	1
Adur11147_comp1_c0_seq17	Aipa34276_comp1_c0_seq2	pair462	-1.14519	0.00160353	-0.700177	1	-0.307	0.904488	-2.62077	4.26312e-05	-2.4475	3.41831e-08	-1.74905	7.07449e-07	-1.28978	0.0129672	-1.05585	0.0533123	-0.755338	1	-3.25705	0.213704	-1.66468	0.244285	-2.2364	5.97589e-06	-1.0284	1	-1.9593	0.29416	-1.91467	0.00402835	-1.90839	0.0390873
Adur35592_comp0_c0_seq1	Gyn_Aipa_c6977_g1_i1	pair463	-0.150363	0.90402	-0.122162	1	-0.0557405	1	0.0484001	0.907668	0.304277	0.332065	-0.160191	0.936839	-0.493799	0.578344	-0.589736	0.189361	-0.283691	1	0.0485169	1	-0.151073	1	-0.207022	0.7837	-0.525283	1	-0.474521	1	-0.534095	0.698673	-0.584759	0.958104
Adur15838_comp0_c0_seq2	Aipa32813_comp0_c0_seq3	pair464	-0.831134	0.505209	-0.036887	1	-1.36112	0.442958	0.565361	0.917398	-0.125251	0.942897	0.709755	0.182637	1.56158	0.0383369	0.428286	0.931255	0.0118803	1	-0.707456	1	0.114692	1	-0.0728816	0.985524	-0.848681	1	-0.118551	1	-0.197997	0.981411	0.278724	1
Adur2621_comp0_c0_seq1	Aipa28404_comp0_c0_seq2	pair465	0.530908	0.786588	0.652907	1	-0.238941	1	1.08692	0.000364206	1.06033	0.000210741	0.676453	0.166101	0.727683	0.301322	-0.546552	0.347318	-0.238059	1	1.12502	0.788179	0.885447	0.869219	0.99327	0.107873	0.781366	1	0.772802	1	0.848236	0.438167	0.628328	0.933547
Adur32088_comp0_c0_seq3	Aipa19827_comp0_c0_seq2	pair466	-0.812629	NA	10	1	0.1	0.808569	0.517308	0.145411	0.136647	0.790071	0.178374	0.874855	-3.03462	2.51358e-07	-0.635349	1	-1.78534	1	-0.43275	1	0.617547	1	0.542476	0.515001	0.992405	1	0.00424162	1	0.572122	0.566334	-0.168884	1
Adur10499_comp1_c0_seq3	Aipa34740_comp2_c0_seq6	pair467	0.311001	0.664201	0.270474	1	0.0465695	1	-0.191184	0.798048	-0.0807846	0.84137	-0.0664992	0.910022	0.0562222	1	-0.573519	0.123415	-0.0378868	1	-0.117402	1	-0.167251	1	-0.188729	0.756413	-0.221674	1	0.214962	1	-0.134112	0.984962	-0.259689	1
Adur28194_comp0_c0_seq1	Aipa37873_comp2_c0_seq1	pair468	0.976542	0.524286	0.805719	1	0.584346	0.72594	0.45669	0.417284	0.930767	0.0143168	0.466985	0.329303	0.940121	0.0753883	0.279816	0.947275	0.637109	1	-0.245865	1	0.666358	1	0.178646	0.837741	0.741161	1	0.48608	1	0.735533	0.40066	1.12991	0.402861
Gyn_Adur_c6984_g1_i2	Aipa36718_comp5_c0_seq2	pair469	0.579245	0.0236108	0.47303	1	0.292532	0.910659	0.675569	0.0558909	0.497193	0.16742	0.598633	0.5158	0.491803	0.666399	0.559314	0.162589	0.482492	1	0.439699	1	0.484773	1	0.455322	0.532078	0.779029	1	0.399024	1	0.550785	0.665433	0.558234	0.957956
Adur25846_comp0_c0_seq4	Aipa47386_comp1_c0_seq12	pair470	-0.0243317	0.996436	0.142099	1	0.337631	1	-0.442319	0.519646	-0.108251	0.885664	0.0424626	0.820488	-0.13227	1	-0.600185	0.644236	-0.312039	1	1.17022	1	0.101557	1	0.0666255	0.983843	0.00668397	1	0.274889	1	0.0461136	1	0.22017	1
Adur46521_comp0_c0_seq1	Aipa32017_comp0_c0_seq1	pair471	0.0254272	0.99585	-0.425956	1	-0.15165	1	-0.224377	0.770016	-0.185518	0.865341	-0.905771	0.168143	-1.78418	0.0014977	0.167616	0.976484	-0.373455	1	-0.126755	1	-0.776617	0.962924	-0.725565	0.186365	-0.780676	1	-0.930371	1	-1.24608	0.115415	-1.81563	0.0705058
Adur35044_comp1_c0_seq2	Aipa51548_comp0_c0_seq4	pair472	0.361638	0.74121	0.0416846	1	0.122355	1	0.258887	0.634309	0.271508	0.444039	-0.0606472	0.826047	-0.488488	0.584457	0.594849	0.179833	-0.0284972	1	-0.171588	1	-0.0727183	1	-0.0837324	0.996948	-0.0378882	1	-0.127852	1	0.112245	1	0.0696789	1
Adur50356_comp1_c0_seq2	Aipa24936_comp2_c0_seq1	pair473	-1.18591	0.0449646	-1.08139	0.8048	-1.16408	0.12067	1.10332	0.00890606	0.385008	0.470768	0.176671	1	0.602807	0.3861	0.597594	0.20472	-0.0490739	1	-0.864298	1	-0.456357	1	0.0605456	0.997168	-0.690873	1	0.0891685	1	-0.916842	0.210192	-0.552753	0.940268
Adur29700_comp0_c0_seq1	Aipa12343_comp0_c0_seq1	pair474	0.454962	NA	-0.420906	1	-1.82702	0.71354	-0.987428	0.820354	-2.27363	0.458796	0.319448	0.835998	-1.58903	0.00464633	2.97351	0.0984038	3.3299	0.843281	2.08912	1	-0.692458	1	2.49494	0.480854	-3.20097	1	-1.76858	0.726654	0.1	0.838179	0.1	1
Adur32407_comp1_c0_seq1	Aipa43887_comp1_c0_seq1	pair475	0.0747969	0.967448	0.0724125	1	0.321541	0.906109	-0.0350379	0.9668	0.0146737	1	-0.221989	0.768934	-0.268139	0.814067	0.300563	0.510924	0.256051	1	0.0101748	1	0.0121466	1	-0.0719235	0.976438	-0.14608	1	0.162835	1	-0.179979	0.981411	-0.0211368	1
Adur11350_comp2_c0_seq1	Aipa11286_comp1_c0_seq4	pair476	0.178364	NA	0.493563	1	0.391074	1	0.123892	0.882311	1.09018	0.10092	0.0631472	0.924165	0.638627	0.632042	10	0.289375	1.41469	1	0.658813	1	0.465609	1	0.0753751	1	0.60739	1	0.743931	1	0.276709	0.981566	0.0136618	1
Adur37098_comp0_c0_seq1	Aipa33845_comp0_c0_seq1	pair477	-0.439293	0.851799	-0.609003	1	-1.17448	0.69402	-0.105514	1	-0.293425	0.791962	0.593419	0.431734	-0.871322	0.897304	0.287524	0.993394	-0.174301	1	-0.806739	1	0.287058	1	0.778236	0.170079	-0.33238	1	-0.0371538	1	-0.109403	1	-0.129997	1
Adur30456_comp0_c0_seq1	Aipa4390_comp0_c0_seq1	pair478	-0.12586	0.973386	-0.528296	1	0.209241	1	0.196682	0.914257	0.132917	0.932375	-0.388463	0.730839	-1.65074	0.642165	-0.133566	1	0.429307	1	-0.665898	1	-0.37172	1	-0.229951	0.915546	-0.0575212	1	-0.372457	1	1.29433	0.429532	0.521458	1
Adur1999_comp1_c0_seq1	Aipa27740_comp0_c0_seq1	pair479	-0.15331	0.949717	-0.0333692	1	-0.00685527	1	-0.00333995	1	0.115039	0.8082	0.244345	0.601185	0.152126	0.986533	0.157666	0.943296	0.238831	1	-0.217816	1	0.212583	1	0.210809	0.752314	-0.0339651	1	-0.0660679	1	0.161418	0.981411	0.0738742	1
Adur10382_comp0_c0_seq1	Aipa8481_comp0_c0_seq1	pair480	-0.194211	0.942713	0.260104	1	0.238534	1	0.427228	0.241506	0.318582	0.358898	0.171066	0.86295	0.396098	0.814917	-0.545075	0.58417	0.0462733	1	-0.839434	1	0.626587	1	0.317385	0.687153	0.0556094	1	1.06824	0.971327	-0.270639	0.95155	-0.440998	1
Adur6719_comp0_c0_seq1	Aipa22835_comp0_c0_seq3	pair481	0.655703	0.760515	0.26152	1	-0.320376	1	1.29464	0.667269	1.49109	0.0388722	0.328444	0.700212	0.888199	0.774421	0.362892	0.712497	0.227511	1	0.272129	1	0.758066	1	0.408418	0.770982	1.16	1	0.749515	1	0.456351	0.904411	-0.29748	1
Adur29555_comp0_c0_seq2	Aipa42482_comp0_c0_seq2	pair482	0.460991	0.781398	0.605098	1	0.837436	0.597072	0.0391516	1	0.0995602	0.959195	-0.480514	0.760997	-1.38513	0.0649865	-3.67718	0.0745446	0.0114038	1	-0.500884	1	-0.330989	1	-0.124532	0.909109	-0.0453987	1	-1.35507	0.695226	-0.144474	0.981411	0.350342	1
Adur4817_comp0_c0_seq1	Aipa516_comp0_c0_seq1	pair483	-0.18743	0.909743	-0.00478639	1	-0.453538	0.836055	-0.454195	0.76725	-0.233885	0.797026	0.168381	1	0.908021	0.455886	-1.43208	0.138501	-0.47676	1	0.440393	1	-0.50149	1	-0.651513	0.447505	-0.11654	1	0.367787	1	0.533017	0.762768	1.05731	0.795398
Adur45719_comp0_c0_seq2	Aipa9460_comp0_c0_seq1	pair484	0.132596	0.969298	0.209385	1	0.0118348	1	0.277903	0.970862	-0.62112	0.603874	0.000653857	0.965504	2.35047	0.360864	10	1	-0.449484	1	0.037005	1	-0.258205	1	0.428494	0.727525	-0.491721	1	0.649766	1	-0.679433	0.619211	-0.461372	1
Adur45423_comp1_c0_seq2	Aipa34694_comp0_c0_seq2	pair485	0.228273	NA	-0.615032	1	0.325493	1	NA	NA	0.391189	1	0.928106	0.423554	-0.749686	0.772325	0.780458	0.559647	0.953192	1	-1.31975	1	-2.40298	0.527329	-2.03943	0.204211	-2.30246	1	-1.94582	1	-2.42763	0.00517954	-2.21264	0.0440335
Adur7530_comp0_c0_seq1	Aipa25487_comp0_c0_seq1	pair486	NA	NA	NA	NA	NA	NA	NA	NA	-0.324619	0.631703	10	1.53146e-09	10	2.87768e-09	NA	NA	-2.70609	1	NA	NA	10	1	NA	NA	0.1	1	0.1	1	NA	NA	NA	NA
Adur18324_comp0_c0_seq3	Aipa34643_comp0_c0_seq2	pair487	-0.491219	0.288196	-0.12695	1	-0.155506	1	0.0208504	0.944106	-0.268366	0.635946	0.462443	0.780463	0.237906	1	1.33555	0.0111994	-0.110925	1	0.381904	1	-0.058877	1	0.188688	0.921776	-0.468285	1	0.199628	1	-0.383149	0.817027	-0.207333	1
Adur44786_comp0_c0_seq1	Aipa23883_comp1_c0_seq1	pair488	-0.519705	0.556042	-0.758285	1	-1.07403	0.112872	0.168501	1	-0.570243	0.813276	-0.25587	0.771169	-0.882369	0.504275	0.0763805	0.853932	-0.579237	1	-3.21679	1	-1.65772	0.0383594	-1.04251	0.950778	-1.03168	1	-1.16799	1	-0.139979	1	0.529522	1
Gyn_Adur_c58375_g1_i1	Aipa46320_comp0_c0_seq2	pair489	-1.90554	0.119514	-2.91307	0.109556	-2.06809	0.0971818	0.1	0.00736196	-3.06583	0.00295596	0.1	0.378118	10	1	-3.95566	4.64138e-14	-5.75495	2.26467e-06	0.1	0.00170397	0.1	0.00123228	0.1	8.4011e-07	0.1	1	0.1	1	-0.880824	0.999327	0.1	0.691777
Adur15345_comp1_c0_seq1	Aipa45924_comp0_c1_seq1	pair490	0.383602	0.518495	0.135995	1	0.133131	1	0.0692946	0.932005	0.128442	0.744764	0.359662	0.356619	0.166224	0.935229	0.380179	0.45305	0.500491	1	0.343298	1	0.177312	1	0.312	0.538126	0.386233	1	0.345204	1	0.411556	0.793062	0.406357	1
Adur29287_comp0_c0_seq1	Aipa29581_comp0_c0_seq1	pair491	-0.187873	NA	0.420818	1	0.0347707	1	-0.478134	0.608485	-0.587854	0.262369	1.11962	0.445957	0.955622	0.855011	-0.69371	0.961983	6.62393	0.0014937	0.375801	1	1.1654	1	2.17872	0.723208	2.45291	1	3.15495	0.727172	1.82591	0.0981812	1.58639	0.65185
Adur27620_comp0_c0_seq1	Aipa45222_comp0_c0_seq1	pair492	-0.222345	0.951921	0.0633907	1	0.121482	1	0.0338222	1	0.0440872	0.959424	-1.61121	0.0194176	0.1	0.145984	-2.28769	3.41735e-14	-1.88787	0.668042	-2.03098	0.00396498	-0.428726	1	-0.582389	0.351032	-1.51357	1	-0.00172379	1	-0.713294	0.709621	-1.0114	0.784521
Gyn_Adur_c2679_g1_i1	Aipa14818_comp0_c0_seq1	pair493	-0.022774	0.974751	-0.0475481	1	-0.0258927	1	-0.0345856	1	0.041816	0.965247	-0.177546	1	-0.0267119	1	1.2725	6.69362e-05	0.0180341	1	-0.0604462	1	-0.117423	1	-0.0255508	1	-0.0571533	1	-0.0386416	1	-0.467365	0.815436	-0.452193	1
Adur9525_comp0_c0_seq1	Aipa33244_comp0_c0_seq1	pair494	-0.206313	0.87029	-0.0604381	1	0.241641	0.972592	-0.526806	0.483757	-0.275675	0.647806	0.0212889	1	-0.497769	0.743981	-0.553213	0.680981	0.0469474	1	0.551114	1	-0.172177	1	-0.71512	0.194329	-0.0791153	1	-0.29011	1	-0.0678871	0.997708	-0.155932	1
Adur3987_comp0_c0_seq1	Aipa52395_comp2_c0_seq1	pair495	0.421099	0.289242	0.149804	1	0.163762	1	0.103195	0.873885	0.0659202	0.907586	0.294637	0.926318	-0.0626675	0.988683	0.38127	0.451912	0.275673	1	0.727291	1	0.0424983	1	0.186433	0.811463	0.296892	1	0.154645	1	0.107459	1	0.0367529	1
Adur15937_comp0_c0_seq1	Aipa32716_comp0_c0_seq2	pair496	0.140693	0.960934	-0.013805	1	0.0424244	1	-0.756965	0.489605	-0.0672032	0.95434	0.0606865	1	0.783761	0.215662	-0.535937	0.646802	-0.715528	1	0.290568	1	-0.452542	1	-1.82761	0.906264	-0.441864	1	-1.64378	1	-3.48095	0.698673	-2.27104	0.988288
Adur42011_comp1_c0_seq1	Aipa3487_comp0_c0_seq1	pair497	0.803011	0.317376	0.361766	1	0.757656	0.552292	-0.325645	0.694434	-0.150963	0.871109	-0.568117	0.283823	-0.373457	0.735854	-0.174943	0.991931	-0.0521612	1	-0.255111	1	-0.178374	1	-0.451511	0.646888	-0.523864	1	-0.608967	1	-0.550279	0.672679	-1.01451	0.574007
Adur45863_comp0_c0_seq2	Aipa22379_comp0_c0_seq4	pair498	-0.00548174	0.998432	-0.322458	1	-0.363927	0.988413	0.25818	0.919288	-0.164483	0.90721	0.232248	0.931758	-0.22962	0.982455	-0.0455588	1	-0.33477	1	0.029534	1	0.146033	1	0.111368	0.974816	0.337875	1	0.228411	1	0.777103	0.611782	0.272977	1
Adur31202_comp1_c0_seq1	Aipa29401_comp1_c0_seq1	pair499	0.514095	0.295909	-0.0277707	1	0.149663	1	-0.312496	0.467815	-0.0521534	0.935061	-0.166628	0.553809	-0.341695	0.737229	-0.11967	0.83376	0.0972229	1	-0.414246	1	0.102444	1	-0.242374	0.641875	-0.238475	1	-0.217227	1	-0.432019	0.721926	-0.369961	1
Adur45339_comp0_c0_seq14	Aipa41422_comp0_c0_seq1	pair500	-0.107292	0.963904	0.283725	1	0.372544	0.916647	-0.462079	0.327175	0.025814	1	-0.534411	0.0606937	-1.51379	0.00118338	-1.34882	0.00216626	-0.381344	1	0.0633373	1	0.77185	0.979085	0.250717	0.864729	0.351621	1	-0.147439	1	-0.00318013	1	-0.842361	0.702664
Adur25644_comp0_c0_seq3	Aipa6908_comp0_c0_seq2	pair501	0.138554	NA	10	1	NA	NA	10	0.372425	10	0.170694	NA	NA	NA	NA	NA	NA	10	0.596968	NA	NA	0.195561	1	NA	NA	NA	NA	10	1	10	1	0.1	1
Gyn_Adur_c22440_g1_i1	Gyn_Aipa_c22591_g1_i1	pair502	NA	NA	NA	NA	NA	NA	NA	NA	NA	NA	NA	NA	NA	NA	3.2392	0.62597	-0.362618	1	0.0163987	1	0.1	1	10	1	NA	NA	NA	NA	0.1	0.914915	NA	NA
Gyn_Adur_c7862_g1_i3	Aipa7643_comp0_c0_seq1	pair503	6.14498	1.37e-17	5.94008	9.6507e-11	7.92285	9.28962e-27	6.79015	3.97485e-95	5.06983	1.8339e-92	5.40952	4.04563e-65	8.12062	6.01637e-37	7.0886	4.58981e-57	8.18744	3.62984e-09	4.58677	8.11986e-05	6.78128	1.19208e-19	5.61495	7.42268e-62	8.69961	6.62166e-11	10	5.39998e-15	10.2081	9.52801e-39	5.86322	4.66667e-14
Gyn_Adur_c50084_g1_i1	Aipa10076_comp0_c0_seq1	pair504	1.85667	0.124901	2.06252	0.553901	1.69393	0.411328	1.60165	0.100476	2.48426	0.00573894	1.65336	0.000589227	3.32385	0.0596781	3.26955	1.27232e-05	2.05046	1	3.02408	1	2.07082	0.210226	2.00971	0.00202886	2.32895	1	2.88596	0.200935	3.00211	0.00775423	1.48032	0.636499
Adur24879_comp0_c0_seq1	Aipa5275_comp0_c0_seq2	pair505	-0.53045	0.799128	-0.739833	1	-0.373621	0.968185	0.390288	0.570175	0.331985	0.565504	0.517056	0.450901	1.27237	0.0889181	3.24408	0.0044466	0.484584	1	1.062	1	0.366373	1	-0.0345673	1	0.813999	1	0.677195	1	0.531627	0.706939	0.979334	0.602216
Adur43491_comp0_c1_seq1	Aipa38234_comp1_c0_seq4	pair506	-0.187873	NA	10	1	0.580848	1	3.47978	0.650743	10	0.30814	1.16125	0.0979131	1.99677	0.246468	10	0.321759	4.17639	0.332259	10	1	10	1	10	0.598177	10	1	5.11031	0.266051	10	0.806753	4.338	0.198804
Adur36736_comp0_c0_seq2	Aipa37632_comp0_c0_seq1	pair507	-0.0861509	0.917132	-0.139321	1	-0.0507794	1	-0.520026	0.137567	-0.429547	0.188323	-0.547394	0.745162	-0.653211	0.392956	0.211482	0.71129	0.0239388	1	-0.237832	1	-0.334387	1	-0.453943	0.575117	-0.640781	1	-0.108192	1	-0.71848	0.498015	-0.21228	1
Gyn_Adur_c19041_g1_i1	Aipa3340_comp1_c1_seq8	pair508	-0.0912217	0.955929	0.0233894	1	-0.108283	1	-0.198307	0.6944	-0.121963	0.74615	-0.041676	0.842598	-0.0758937	1	-0.29213	0.686947	-0.0348534	1	-0.36087	1	-0.366427	1	-0.398932	0.480854	-0.317078	1	-0.43054	1	-0.373253	0.841383	-0.193003	1
Adur47480_comp0_c0_seq3	Aipa25715_comp0_c0_seq5	pair509	-0.478678	0.795365	-0.519784	1	-0.663021	0.779995	-0.0812831	0.979556	-0.0842573	0.986628	-0.257806	0.878411	-0.0506749	1	-0.522516	0.489662	-0.199165	1	0.257725	1	-0.190991	1	-0.442993	0.768868	-0.387537	1	-0.327395	1	-0.584985	0.662506	-0.942532	0.746523
Gyn_Adur_c18427_g1_i1	Gyn_Aipa_c24687_g1_i1	pair510	0.488629	0.615004	0.114402	1	-0.368267	0.892217	0.148775	0.822571	0.0295387	0.979162	0.0702041	0.947856	-0.113413	1	-0.358485	0.430311	0.0927574	1	0.124148	1	0.061828	1	-0.0519273	0.994546	-0.175067	1	-0.0585527	1	-0.126163	0.981411	0.147215	1
Adur12539_comp0_c0_seq1	Gyn_Aipa_c22605_g1_i1	pair511	-1.17215	0.367744	-0.589143	1	-0.229047	1	0.654229	0.741751	0.209682	0.897001	-0.140017	0.968776	-0.148222	1	-0.443413	1	-0.649871	1	10	1	0.492695	1	0.709547	1	-0.0260028	1	0.042291	1	1.25591	0.937647	-0.0954804	1
Adur37090_comp0_c0_seq1	Aipa24827_comp0_c0_seq1	pair512	NA	NA	NA	NA	NA	NA	10	1	NA	NA	10	0.975424	-1.00218	0.532589	0.1	0.387346	-10.8353	2.0185e-11	-3.37031	1	NA	NA	NA	NA	NA	NA	-0.0427555	1	10	1	-0.674215	1
Gyn_Adur_c58482_g1_i1	Aipa48271_comp0_c0_seq2	pair513	3.33332	9.8e-20	4.90235	4.41752e-09	5.78736	1.0934e-25	4.82036	4.0574e-59	4.70996	1.18785e-79	10	1.32884e-85	4.99737	1.52439e-24	10	2.97156e-54	4.98006	5.84535e-05	3.89881	0.0141278	4.81167	1.92359e-12	4.31689	4.74936e-42	4.43298	0.000976485	3.92394	0.000166068	4.28046	4.23363e-14	4.74121	5.93891e-11
Gyn_Adur_c901_g1_i1	Gyn_Aipa_c13460_g1_i1	pair514	NA	NA	NA	NA	NA	NA	NA	NA	-0.599694	0.954707	-0.413175	0.837117	0.1	0.692007	10	0.778981	0.207258	1	-1.69078	1	0.1	1	0.1	0.956346	-0.298265	1	-2.71486	1	-2.92194	0.529171	-2.55275	0.551165
Adur25876_comp0_c0_seq2	Aipa47390_comp0_c0_seq4	pair515	NA	NA	10	1	NA	NA	NA	NA	-2.94829	0.584919	0.540578	0.692961	1.29805	0.932865	0.52691	0.908012	-2.39964	1	0.1	1	-0.458469	1	0.508145	1	0.150519	1	1.89559	1	0.276502	0.981566	-0.0284922	1
Adur36861_comp0_c0_seq1	Aipa23660_comp0_c0_seq1	pair516	-0.21994	NA	0.0121924	1	0.1	0.89382	0.288957	1	0.567475	0.832994	-0.743229	0.787718	0.0228702	1	-0.573924	0.962791	-1.76858	1	2.213	1	-0.315088	1	-1.02445	0.720848	-0.623774	1	-0.649375	1	-0.341125	1	-0.306395	1
Adur15522_comp1_c0_seq1	Aipa4246_comp3_c0_seq3	pair517	-0.446775	0.735608	0.061455	1	-0.302304	0.940368	0.0495199	0.988338	0.206468	0.798917	-0.112477	1	0.969074	0.134374	-0.876979	0.120401	-0.125739	1	0.128772	1	0.0656278	1	0.158957	0.938304	0.23109	1	-0.144375	1	0.118021	1	0.303164	1
Gyn_Adur_c23149_g1_i1	Aipa42062_comp3_c0_seq1	pair518	0.227825	0.919009	0.265147	1	0.382071	0.964831	-0.10286	1	0.560763	0.447451	0.116546	0.889837	-0.00161171	1	0.520042	0.50555	0.0125334	1	0.246596	1	0.127148	1	-0.297921	0.921776	0.0680295	1	0.579986	1	0.169976	1	0.0670483	1
Adur1977_comp0_c0_seq2	Aipa27710_comp0_c0_seq1	pair519	0.242921	0.914288	0.471704	1	0.470291	0.841246	0.016309	1	0.106772	0.979269	0.36781	0.838779	-0.0629926	1	-0.243317	0.978584	0.385607	1	0.820598	1	0.421709	1	0.439559	0.85386	0.0244659	1	0.045712	1	-0.0375866	1	-0.0791023	1
Gyn_Adur_c43839_g1_i1	Aipa3873_comp0_c0_seq1	pair520	0.660704	0.789217	-0.517601	1	-1.96107	0.801769	0.1	0.803719	-0.217279	0.993292	-0.0322742	0.783342	0.526954	1	0.197131	0.670084	0.478188	1	-0.181827	1	-0.665851	1	-0.000768701	1	1.9416	1	-0.504717	1	-1.23454	0.919689	-0.741745	1
Adur41518_comp0_c0_seq1	Aipa23730_comp0_c0_seq1	pair521	-0.228246	0.914232	-0.613162	1	-0.429381	0.89706	-0.347847	0.441877	-0.593681	0.115188	-0.314612	0.55862	-0.384008	0.710221	-0.855528	0.0942707	-0.535757	1	-0.101387	1	-0.500577	1	-0.510322	0.369162	-0.237957	1	-0.581022	1	-0.397331	0.837392	-0.409147	1
Adur9492_comp0_c0_seq2	Aipa33270_comp0_c0_seq6	pair522	-0.663172	0.525104	-0.61278	1	-0.414533	0.892217	0.429905	0.695198	0.751516	0.265362	-0.0918408	0.949295	-0.00573661	1	0.933598	0.699123	0.0492145	1	1.50064	1	0.0544804	1	0.0762977	1	0.31007	1	-0.0684499	1	0.173026	0.984874	0.223308	1
Adur23132_comp0_c0_seq1	Aipa12806_comp4_c0_seq2	pair523	-0.706827	0.762758	0.561041	1	-0.461129	1	-0.0979021	0.862881	-0.341935	0.475988	0.2687	0.9618	-0.500144	0.973847	1.22754	0.528349	-0.133852	1	0.228767	1	0.107512	1	0.0487182	1	1.01462	1	0.0232473	1	0.641774	0.558398	0.773153	0.86975
Adur8428_comp0_c1_seq1	Aipa20582_comp1_c0_seq1	pair524	0.579926	0.404298	0.249379	1	0.152737	1	-0.353471	0.58775	0.142422	0.699135	-0.312474	0.556468	-0.168385	0.939322	0.297741	0.570592	0.120297	1	-0.106774	1	-0.00013764	1	-0.0430032	0.988814	-0.0393144	1	-0.249409	1	-0.161284	0.989899	-0.0726749	1
Adur44694_comp1_c0_seq1	Aipa30524_comp0_c0_seq1	pair525	-0.312515	0.83129	-0.40061	1	-0.0638285	1	-0.548608	0.324455	-0.531304	0.190323	-0.1477	0.750235	-0.742757	0.265466	-0.526466	0.20735	-0.350305	1	0.212559	1	-0.158984	1	-0.380745	0.45	-0.250505	1	-0.454791	1	-0.421366	0.773602	-0.334855	1
Adur48725_comp0_c0_seq1	Aipa43294_comp0_c0_seq2	pair526	-1.04194	0.0357189	-0.887704	1	-0.900032	0.264504	-0.84152	0.0237818	-0.752573	0.000933595	-0.870084	0.0108913	-0.479432	0.528911	-1.49181	3.83484e-06	-1.93938	0.515836	-0.464382	1	-1.63127	0.0942524	-1.38459	0.000140924	-1.28614	1	-1.77164	0.366435	-0.970731	0.272084	-1.38409	0.227305
Adur3127_comp0_c0_seq2	Aipa22321_comp1_c0_seq1	pair527	-0.237336	NA	-2.17612	0.79902	-2.72041	0.0583822	-0.092634	0.976704	-0.17074	0.893443	-2.61756	2.31913e-10	-0.487739	0.70446	-0.538103	0.764713	-1.77723	1	-2.85574	1	-0.628489	1	-2.55875	0.245856	0.656767	1	0.374584	1	-2.78225	0.0313184	0.531198	1
Adur44289_comp0_c0_seq6	Aipa49568_comp1_c0_seq1	pair528	-0.343229	NA	-0.328711	1	-0.918395	0.775971	-0.214197	0.89753	-0.269314	0.774318	-0.401836	0.278628	-0.779652	0.36397	-0.992776	0.418786	-1.29178	1	-1.04035	1	-0.495815	1	-0.645004	0.125607	-0.92814	1	-0.628005	1	-0.666496	0.513225	-0.713422	0.806193
Adur27528_comp0_c0_seq1	Aipa52107_comp0_c0_seq1	pair529	NA	NA	NA	NA	NA	NA	NA	NA	NA	NA	NA	NA	NA	NA	NA	NA	NA	NA	-0.855735	1	0.1	1	NA	NA	0.1	1	NA	NA	-0.253201	1	-1.25939	0.963179
Adur45667_comp1_c1_seq8	Aipa42746_comp0_c0_seq1	pair530	-0.0568124	0.988992	-1.64834	0.391269	-1.47563	0.0809722	-0.494234	0.335746	-0.439798	0.240712	-0.694418	0.040461	-1.32588	0.0263253	-0.368268	0.809091	-0.321839	1	-0.687349	1	-1.18823	0.368029	-1.66388	5.56314e-05	-1.11773	1	-1.06816	1	-0.811647	0.377827	-1.02228	0.664901
Adur19874_comp0_c0_seq2	Aipa47180_comp0_c0_seq1	pair531	-0.444913	0.268875	-0.579384	1	-0.672425	0.463735	0.0202234	1	-0.0616316	0.874553	-0.842823	0.00221078	-0.296188	0.804106	-0.505106	0.184322	-0.713336	1	-0.98228	1	-0.565296	0.976375	-0.567027	0.19077	-0.287915	1	-0.120446	1	-0.465917	0.64622	-0.55865	0.876209
Adur27785_comp1_c0_seq1	Aipa47940_comp0_c0_seq1	pair532	-1.24738	0.00650823	-1.23496	0.604766	-1.09024	0.135673	-1.54469	0.00382976	-1.33768	0.000299712	-1.31284	4.69207e-06	-1.24375	0.0510162	-1.10741	0.00130732	-1.05043	1	-1.02242	1	-1.07483	0.429727	-1.3225	0.000221518	-1.40785	1	-1.4433	0.617943	-1.19154	0.0691804	-1.26817	0.233998
Adur78_comp0_c0_seq4	Aipa36932_comp2_c0_seq1	pair533	0.105664	0.909262	0.105006	1	0.0784445	1	-0.162113	0.644627	0.0475474	0.925827	0.148167	0.714898	0.173177	0.927011	-0.242016	0.63741	-0.204328	1	-0.120504	1	0.0921923	1	0.108381	0.883246	-0.087004	1	0.0188196	1	0.160709	0.979536	0.300193	1
Adur1272_comp1_c0_seq2	Gyn_Aipa_c20289_g3_i1	pair534	0.333436	0.876998	-0.350048	1	-0.411017	0.924251	-0.142287	0.906331	-0.255359	0.621042	0.164761	0.9618	-0.140105	0.982455	0.596184	0.292151	0.20375	1	-0.418746	1	-0.216971	1	-0.136878	0.956858	-0.245433	1	0.0578903	1	-0.213066	0.96782	-0.0693329	1
Gyn_Adur_c29973_g1_i1	Gyn_Aipa_c7093_g1_i1	pair535	0.228273	NA	10	1	-1.17995	0.988913	0.1	0.951343	-0.718948	0.938647	-1.37132	0.952828	-1.59242	0.968597	NA	NA	0.641155	1	2.79836	1	-0.633308	1	0.1	0.887687	-2.61664	1	0.355639	1	-1.61577	0.854746	-1.96532	1
Adur14828_comp0_c0_seq3	Aipa47382_comp0_c0_seq2	pair536	0.560385	0.776757	-0.592966	1	-0.199378	1	-0.253092	0.913475	0.569424	0.266256	-0.325925	0.145544	-0.212329	0.865481	0.788009	0.0426215	-0.187613	1	1.50638	1	-0.169838	1	-0.112423	0.855041	0.0404093	1	-0.0947402	1	-0.203133	0.949467	-0.306103	1
Adur19227_comp0_c0_seq1	Aipa12284_comp0_c0_seq1	pair537	0.865526	0.287595	0.849723	1	1.19155	0.174911	0.46032	0.36638	0.497989	0.239996	0.298095	0.910001	-0.941165	0.277949	1.04854	0.25967	0.845416	1	0.337781	1	0.811715	0.864471	0.46882	0.529623	-0.116665	1	0.843374	1	0.0722235	1	0.331423	1
Adur15442_comp0_c0_seq1	Aipa12593_comp0_c0_seq1	pair538	-1.17364	0.178579	-0.417642	1	-0.240337	0.995148	-0.302633	0.674058	-0.197586	0.708584	-0.760709	0.0650234	-0.901994	0.365966	-2.03617	0.131999	-0.900585	1	-0.370873	1	-1.12462	0.468622	-0.970296	0.00465999	-1.15964	1	-1.23027	0.866154	-1.07834	0.147764	-0.999067	0.578333
Gyn_Adur_c44295_g1_i1	Aipa40436_comp0_c0_seq1	pair539	0.128075	0.941853	-0.0566928	1	-0.281401	0.972592	-0.0509605	1	0.129539	0.84408	0.401297	0.770352	-0.00489572	1	-0.254137	0.652617	-0.32359	1	0.38092	1	-0.0900665	1	0.706388	0.186332	0.787539	1	0.483901	1	0.837257	0.42022	0.597293	0.992186
Adur20758_comp0_c0_seq1	Gyn_Aipa_c21821_g1_i1	pair540	-0.739127	NA	-2.06963	1	-1.18723	0.964831	0.510897	1	0.666581	0.895481	0.131534	1	NA	NA	0.1	1	-0.405726	1	0.0852593	1	-0.807853	1	0.218229	1	-1.28904	1	-1.4512	1	-1.42681	0.91273	-2.25622	0.903876
Adur48393_comp2_c0_seq2	Aipa48301_comp0_c0_seq2	pair541	-0.0587704	0.978513	-0.134668	1	-0.188389	1	-0.0842782	0.863121	-0.376187	0.324549	-0.00988896	1	-0.0875686	1	0.0961941	1	-0.642792	1	0.129182	1	-0.0811647	1	-0.134254	0.874639	-0.188285	1	-0.156598	1	-0.0188903	1	-0.107552	1
Adur18094_comp0_c0_seq3	Aipa33650_comp0_c0_seq4	pair542	-0.364977	0.564812	-0.142491	1	0.0425977	1	-0.301961	0.23359	-0.235466	0.365736	0.0662657	1	-0.143359	0.980278	0.0448971	1	-0.122009	1	0.232683	1	-0.107216	1	0.0401065	0.997567	0.007526	1	0.0449252	1	-0.114072	1	-0.0794635	1
Adur7176_comp0_c0_seq2	Aipa7351_comp1_c0_seq2	pair543	-0.469315	0.810283	-0.104916	1	-0.322234	1	-0.192546	0.982792	0.343853	0.646153	0.558807	0.528052	-1.27367	0.509817	-0.383791	0.975242	-0.554984	1	0.772477	1	0.334851	1	0.791805	0.258912	0.414398	1	0.152091	1	-0.0195242	1	-0.388781	1
Adur13192_comp0_c0_seq5	Aipa30268_comp1_c0_seq1	pair544	-0.459779	0.7429	-0.428001	1	-0.295768	0.947242	-0.44285	0.255129	-0.291157	0.440178	-0.210748	0.458142	-0.219484	0.932865	-0.625226	0.476339	-0.383055	1	-0.342967	1	-0.263321	1	-0.473836	0.345429	-0.236655	1	-0.14906	1	-0.184732	0.975757	0.0648465	1
Adur36046_comp0_c0_seq1	Aipa22561_comp0_c0_seq1	pair545	NA	NA	10	1	0.1	1	0.1	0.332365	-0.500782	0.686632	3.33464	0.332415	1.97991	0.735854	10	0.953537	-0.885481	1	0.023543	1	0.236184	1	0.58666	0.412779	0.996071	1	1.74691	0.834946	1.23057	0.196362	2.21365	0.0709026
Adur6445_comp0_c0_seq1	Gyn_Aipa_c22740_g1_i1	pair546	0.145403	0.938757	0.121935	1	0.0789827	1	0.00694049	1	-0.26826	0.612357	-0.823527	0.0832574	-0.895332	0.0975264	-0.12057	0.911443	-0.496337	1	-2.48026	1	-0.376763	1	-0.518066	0.640585	-0.259497	1	-1.51209	0.624414	-0.803994	0.420459	-0.79593	0.891861
Adur27488_comp0_c0_seq1	Aipa51644_comp1_c0_seq1	pair547	-0.684053	0.660654	-0.293114	1	-0.650591	0.717553	0.0136573	1	0.0629754	0.914502	-0.0224204	1	0.23052	0.889354	-0.170691	1	-0.465917	1	-0.286787	1	0.0243812	1	-0.208281	0.784041	0.0613795	1	0.0981275	1	0.313677	0.861568	0.215975	1
Gyn_Adur_c10428_g1_i1	Aipa40270_comp1_c0_seq6	pair548	0.622873	0.342107	0.746798	1	0.45146	0.792282	0.743277	0.0165101	0.504445	0.0325219	0.318614	0.208052	0.541965	0.435969	-0.187273	1	0.541025	1	0.345634	1	0.679024	0.91642	0.484272	0.225129	0.702719	1	0.251914	1	0.670064	0.463021	0.326662	1
Adur4025_comp0_c0_seq1	Aipa40860_comp0_c0_seq1	pair549	-0.480932	0.842048	-0.206657	1	-1.15401	0.536493	-0.549365	0.415097	-0.289414	0.642614	-0.462445	0.905762	-1.82076	0.415238	-1.30611	0.820236	-0.962795	1	0.109529	1	-0.378318	1	-0.402411	0.456054	-0.138293	1	-0.406522	1	-0.285037	0.919689	-0.46875	1
Adur43623_comp0_c0_seq1	Aipa38159_comp2_c0_seq1	pair550	-0.0339347	0.973386	0.0875261	1	0.169736	1	-0.352476	0.783828	-0.241779	0.61897	0.130021	0.9618	0.855202	0.273207	-0.93171	0.00173501	-0.152655	1	-0.780919	1	0.163405	1	-0.044474	1	-0.0476422	1	0.233269	1	0.313782	0.914915	0.462808	1
Adur29289_comp0_c0_seq1	Aipa29556_comp0_c0_seq2	pair551	0.296066	NA	0.27247	1	0.233096	1	0.518756	0.290636	0.501045	0.204885	-0.345194	0.894065	-1.41662	0.00875503	0.977533	0.878451	-1.41485	1	0.31127	1	0.592121	1	0.362722	0.873341	1.86322	1	-0.523362	1	2.3268	0.0239698	2.55406	0.163039
Adur30456_comp1_c0_seq1	Aipa4387_comp1_c0_seq1	pair552	0.356215	0.777391	0.385093	1	0.31195	0.915667	0.101017	0.864817	-0.0244805	0.964872	-0.195809	0.761843	-0.359149	0.711731	-0.449666	0.644236	-0.124135	1	-0.0300455	1	-0.102539	1	-0.156323	0.827491	-0.0827088	1	-0.24499	1	-0.154323	0.986308	-0.116877	1
Adur12144_comp0_c1_seq1	Aipa26414_comp0_c0_seq1	pair553	0.775461	0.324439	0.0420741	1	0.587763	0.738475	-0.162452	0.977719	0.00907921	1	0.12744	1	0.175222	1	-0.317682	0.923041	0.317942	1	0.285271	1	0.00217361	1	0.114013	0.972935	-0.029407	1	0.118626	1	-0.0879327	1	-0.0502567	1
Adur19256_comp1_c0_seq2	Aipa8531_comp1_c0_seq3	pair554	-0.203627	NA	1.54361	1	10	0.975992	NA	NA	-2.23563	0.897001	0.629388	0.00383581	0.414751	0.647984	10	1	2.74296	1	NA	NA	10	1	NA	NA	NA	NA	NA	NA	NA	NA	NA	NA
Adur22599_comp0_c0_seq2	Aipa25670_comp0_c0_seq1	pair555	-0.144296	0.969014	0.814989	1	-0.328508	1	-0.235638	1	-1.70644	2.7751e-05	3.00199	2.95958e-05	2.08905	0.978991	0.051336	1	0.71288	1	3.213	1	0.220772	1	3.51064	0.257576	10	1	3.33727	1	2.44474	0.286369	1.87996	0.994871
Adur22629_comp0_c0_seq1	Aipa25682_comp0_c0_seq1	pair556	-0.571349	0.208735	-0.589871	1	-0.61604	0.578418	-0.451495	0.0767667	-0.454021	0.0769066	-0.363641	0.245708	-0.27847	0.783964	-0.683194	0.129664	-0.354919	1	-0.411568	1	-0.633971	1	-0.309852	0.525129	-0.552385	1	-0.328197	1	-0.568553	0.588139	-0.393906	1
Adur22459_comp1_c0_seq1	Aipa46361_comp2_c0_seq1	pair557	-0.421803	NA	0.654541	1	0.777005	0.983196	-0.718261	0.837572	-0.800857	0.529587	0.756531	0.814563	0.259136	1	-0.237978	1	-0.531055	1	-5.27575	1	0.75757	1	1.13575	0.808218	-0.570152	1	-0.255265	1	-0.791999	0.856207	1.12655	1
Adur391_comp1_c0_seq1	Aipa36603_comp0_c0_seq2	pair558	-0.259021	0.871785	-0.0519755	1	-0.31351	0.953551	-0.0691618	0.947993	0.00616207	0.997327	0.0186244	1	0.274949	0.851276	0.0937839	0.976484	0.138284	1	0.285285	1	-0.0879364	1	-0.0160276	1	0.0571428	1	0.514093	1	0.0865862	1	0.099548	1
Adur42928_comp0_c0_seq2	Aipa38813_comp0_c0_seq2	pair559	-1.33424	0.0436192	-2.63509	0.0129892	-2.12641	0.000227261	0.1	0.00524714	0.1	3.01277e-07	0.1	1	0.1	1	0.1	0.92343	-1.48228	0.873876	0.1	1	-2.00978	0.269031	NA	NA	0.1	1	NA	NA	0.1	1	0.1	1
Adur21825_comp1_c0_seq9	Aipa24705_comp1_c0_seq2	pair560	-0.923315	0.057072	-0.0802635	1	-0.39853	0.829871	-0.251635	0.639616	0.0382143	0.948814	-0.553373	0.0221896	-1.84534	5.615e-06	-0.624169	0.0574147	-0.931982	1	-1.24479	0.954345	-0.115083	1	0.418938	0.472479	0.151301	1	0.225635	1	0.0414351	1	0.000455688	1
Gyn_Adur_c70304_g1_i1	Gyn_Aipa_c44270_g1_i1	pair561	0.582425	0.810283	-0.113816	1	2.15651	0.309654	1.43999	0.663936	1.45429	0.146666	2.8826	0.540255	0.1	1	NA	NA	0.947268	1	1.23347	1	1.86474	0.958537	4.29453	0.0496698	2.76887	0.807721	10	1	2.72017	0.0404339	2.0578	0.568562
Adur20752_comp0_c0_seq1	Aipa34340_comp0_c0_seq1	pair562	0.362708	0.421768	0.130175	1	0.217885	0.980342	0.0819352	0.92647	-0.273646	0.275678	0.0112125	0.975424	0.285515	0.887809	0.481515	0.519982	0.468989	1	0.357027	1	-0.106618	1	-0.155265	0.835376	0.0362867	1	0.276866	1	0.172575	0.97357	0.273118	1
Adur46544_comp0_c0_seq1	Aipa24179_comp0_c0_seq1	pair563	NA	NA	NA	NA	0.1	0.904835	1.14713	1	0.631619	0.228145	0.823385	1	-1.03494	1	-0.449213	0.92343	-0.259182	1	-0.354842	1	-0.85479	0.990157	-0.373137	0.649083	-0.765024	1	-1.03155	1	-0.718425	0.438826	-0.892379	0.642923
Adur2760_comp0_c0_seq3	Gyn_Aipa_c13198_g1_i1	pair564	0.722984	0.419057	0.198823	1	0.241716	0.983903	0.101253	0.928679	-0.000358259	1	-0.381878	0.661604	-0.166649	0.892414	-0.0161998	1	-0.190475	1	-0.134141	1	0.227349	1	0.171029	0.906053	-0.0619246	1	0.0224515	1	-0.1241	0.994024	-0.128755	1
Adur41485_comp2_c0_seq5	Aipa23728_comp7_c0_seq13	pair565	0.765108	0.123742	0.430896	1	0.55049	0.69027	0.168161	0.809613	0.0243623	1	0.321583	0.437332	-0.0121656	1	-0.0428058	0.976484	-0.104508	1	-0.454897	1	0.252487	1	0.270661	0.615203	0.000287547	1	0.131856	1	0.375711	0.864622	0.290691	1
Adur47903_comp1_c0_seq1	Aipa34781_comp0_c0_seq1	pair566	-0.0298582	0.98717	-0.18131	1	-0.611768	0.672414	-0.0397926	1	0.0280439	0.990482	-0.028107	0.763313	-0.0357205	1	0.730009	0.218009	-0.0433167	1	-0.220384	1	-0.043572	1	0.104089	0.974816	0.184737	1	-0.246182	1	0.270579	0.891054	0.0777133	1
Adur14453_comp1_c0_seq3	Aipa48044_comp0_c0_seq1	pair567	-0.671681	0.486249	-1.2412	0.668835	-0.866523	0.418202	-0.91078	0.00120712	-1.1619	9.6145e-08	-0.987796	0.00483242	-1.41284	0.143343	-2.01794	0.000241665	-1.55188	0.879829	-1.31437	1	-1.13539	0.497681	-0.796699	0.0584798	-1.21816	1	-0.939449	1	-1.44342	0.0661791	-1.29498	0.421561
Gyn_Adur_c19577_g1_i1	Aipa13007_comp2_c0_seq1	pair568	-0.842117	0.552916	-0.786029	1	-0.572135	0.688913	-0.363609	0.469461	-0.514002	0.270845	-0.582058	0.361956	-0.327443	0.919609	-0.529585	0.41086	-0.211462	1	0.695927	1	-0.317754	1	-0.596918	0.578059	-0.143731	1	0.333823	1	-0.366385	0.823834	0.00477472	1
Gyn_Adur_c45845_g1_i1	Aipa32675_comp2_c0_seq1	pair569	NA	NA	-0.0554871	1	-1.06133	1	10	1	10	0.963937	0.1	1	NA	NA	NA	NA	-2.23157	1	0.895746	1	-0.0810968	1	NA	NA	0.1	1	-0.408405	1	1.95652	0.922511	-0.0917543	1
Gyn_Adur_c127_g1_i2	Aipa51552_comp1_c0_seq1	pair570	-0.341501	0.702961	-0.170596	1	-0.325445	0.94271	0.00201748	1	-0.100706	0.842319	-0.113796	0.902452	-0.195232	0.959164	-0.108783	0.964766	-0.205472	1	0.382425	1	0.167146	1	0.379466	0.499205	-0.079056	1	0.101271	1	0.22496	0.980277	0.0917347	1
Adur19502_comp1_c0_seq2	Gyn_Aipa_c11074_g1_i1	pair571	-0.662495	0.190449	-0.600336	1	-0.874113	0.276224	-0.43955	0.155657	-0.490698	0.0468253	-0.398151	0.171709	-0.436364	0.605603	-0.84537	0.0171309	-0.530404	1	-0.0806286	1	-0.370967	1	-0.343852	0.461678	-0.263099	1	-0.243023	1	-0.254856	0.9161	-0.348196	1
Adur33793_comp0_c0_seq1	Aipa20970_comp0_c0_seq1	pair572	0.251922	0.93176	0.297799	1	0.496953	1	-0.255744	0.996518	-1.27069	0.294039	0.38987	0.656301	0.283182	1	10	0.953537	0.428402	1	0.366657	1	0.285735	1	0.519102	0.764287	1.04334	1	0.052329	1	1.06601	0.596199	-0.0876204	1
Adur46671_comp1_c0_seq1	Aipa45080_comp0_c0_seq2	pair573	-2.7459	7e-05	-3.01305	0.00380274	-3.64418	1.53883e-06	-2.1665	2.76208e-05	-3.06641	2.28837e-09	-0.514086	0.42572	-1.62585	0.185024	-3.95437	2.99629e-05	-2.78599	0.0943959	-2.4935	1	-2.27413	0.0133313	-1.64516	0.00745782	-2.65043	0.507736	-2.32701	0.319472	-2.25544	0.0172228	-2.52762	0.0747497
Adur23283_comp0_c0_seq1	Aipa12950_comp1_c1_seq2	pair574	0.238673	NA	2.44353	1	10	0.492755	0.655984	1	-0.4195	1	-0.523647	0.451078	0.939969	0.300005	-0.999916	0.566181	1.81376	1	10	1	0.553187	1	0.1	1	-0.853849	1	-2.53999	0.716172	-0.946962	0.698673	-1.41629	0.658946
Adur17538_comp1_c0_seq1	Aipa9126_comp2_c0_seq3	pair575	-0.580833	0.284387	-0.189954	1	-0.181579	1	0.0461548	1	0.088446	0.847575	-0.0248172	0.921244	-0.495853	0.598455	-0.24308	0.748297	-0.235496	1	0.682382	1	-0.262071	1	-0.204279	0.721279	-0.198391	1	-0.199612	1	-0.126313	0.98664	-0.300244	1
Adur50418_comp1_c0_seq2	Aipa49413_comp0_c0_seq1	pair576	-0.0780907	0.949717	0.137134	1	-0.0165271	1	-0.00462221	1	0.0647873	0.934735	0.182971	0.722649	-1.03399	0.0404095	0.200585	0.651375	-0.0443694	1	-0.341834	1	0.0404496	1	0.148035	0.848919	-0.0795915	1	-0.217706	1	-0.152969	0.985249	-0.110413	1
Adur2152_comp0_c0_seq2	Aipa27883_comp1_c0_seq1	pair577	-0.0702051	0.973386	-0.106028	1	-0.105332	1	-0.587021	0.0111112	-0.226137	0.392982	-0.238017	0.473338	-0.332787	0.721763	0.221971	0.716015	0.291204	1	0.329429	1	0.0221469	1	0.0379803	0.987074	-0.34693	1	-0.00513213	1	-0.283781	0.892367	-0.266742	1
Adur21936_comp0_c0_seq1	Aipa16383_comp1_c0_seq1	pair578	0.0203925	NA	0.1	1	NA	NA	1.50326	0.77272	0.637536	0.892577	NA	NA	NA	NA	10	1	0.1	1	NA	NA	1.54046	1	10	0.971319	10	1	10	1	10	0.975281	0.1	1
Adur45759_comp0_c0_seq11	Aipa50192_comp3_c0_seq3	pair579	-0.0154749	0.994669	0.0637752	1	0.0396458	1	0.195565	0.741751	0.118262	0.739158	0.964794	0.00410888	0.000798812	1	0.233456	0.605729	0.116024	1	0.472095	1	0.322063	1	0.79306	0.0260871	-0.0100586	1	0.142219	1	0.165228	0.993087	0.394921	1
Adur43462_comp0_c0_seq1	Aipa38272_comp0_c0_seq1	pair580	NA	NA	0.37573	1	1.79965	1	0.339712	1	0.379363	1	0.591223	1	10	1	-0.14949	1	-0.988941	1	-0.533807	1	10	0.924239	-0.0417348	1	-1.35247	1	1.42532	1	-0.40638	1	-0.564045	1
Gyn_Adur_c2266_g1_i1	Aipa6829_comp3_c0_seq1	pair581	-0.368396	0.501257	-0.327885	1	-0.431168	0.779127	0.59106	0.728103	-0.97251	0.694343	NA	NA	0.1	1	-0.127413	0.793348	-0.405043	1	0.1	1	-1.01415	0.56896	NA	NA	-0.610965	1	-1.72329	1	-0.851289	1	0.1	1
Gyn_Adur_c7453_g2_i1	Aipa7936_comp0_c0_seq4	pair582	-1.05661	0.000511719	-0.672741	1	-0.871138	0.210931	0.364228	0.12403	0.208532	0.556322	0.396289	0.186811	1.33253	0.00859395	0.235276	0.659654	-0.600501	1	0.387448	1	-0.0120713	1	0.128664	0.849774	0.397359	1	0.412673	1	0.622551	0.501497	0.83254	0.633798
Adur5112_comp0_c0_seq2	Aipa42348_comp0_c0_seq1	pair583	0.400479	0.777391	0.0244593	1	0.438319	0.89382	-0.00502449	1	0.394406	0.437974	0.0670367	0.9618	0.0267228	1	0.204222	1	0.114397	1	-0.0536189	1	-0.0426262	1	0.227775	0.80852	0.0386766	1	-0.394143	1	-0.0880785	1	0.186348	1
Adur40005_comp0_c0_seq3	Aipa24325_comp1_c0_seq3	pair584	0.228273	NA	0.87872	1	NA	NA	1.35107	0.982904	1.75893	0.69888	0.160571	0.881957	1.01869	0.379476	1.0837	0.950264	1.17988	1	NA	NA	-2.27317	1	-1.78596	0.97825	2.11088	1	10	1	0.644147	0.907349	0.184772	1
Adur9444_comp0_c0_seq1	Aipa42145_comp0_c0_seq2	pair585	0.200283	0.906096	0.386167	1	0.41952	0.845779	0.242938	0.639616	0.39616	0.222752	0.153936	0.796585	0.499218	0.76278	0.48708	0.351848	0.428932	1	0.732523	1	0.197368	1	0.13872	0.903458	0.451891	1	0.151383	1	0.863871	0.270469	0.293203	1
Gyn_Adur_c64636_g1_i1	Aipa27521_comp1_c0_seq1	pair586	-0.383577	NA	0.1	1	2.06615	0.964831	-2.04894	0.892818	-1.07913	0.864798	0.1	0.921504	0.1	1	1.3834	1	-0.92766	1	NA	NA	-1.97108	1	-1.0933	1	0.1	1	-0.823443	1	0.959047	1	-0.358837	1
Adur30876_comp0_c0_seq4	Aipa51173_comp0_c0_seq2	pair587	-1.25954	0.272909	-0.843199	1	-0.624818	0.753733	-0.317427	0.626569	-0.658284	0.0212757	-0.481042	0.238292	-0.476481	0.671476	1.76493	7.43602e-06	0.933246	1	0.411267	1	-0.708577	1	-0.435226	0.453059	-0.410919	1	-0.365884	1	-0.510813	0.732117	-0.848223	0.699939
Adur27904_comp0_c0_seq2	Aipa39452_comp0_c0_seq2	pair588	1.34569	0.369066	2.03431	0.527431	0.924355	0.778519	10	0.640863	2.89359	0.247005	2.46369	0.00683987	2.26957	0.343426	-0.822319	0.25468	1.13543	1	10	1	1.53368	1	-1.02396	1	10	0.940208	10	0.162594	10	0.00504181	10	0.00151595
Adur4903_comp1_c0_seq5	Aipa4077_comp1_c0_seq2	pair589	-0.27731	0.876222	-0.571644	1	-0.338615	0.958383	-0.609274	0.295076	-0.608334	0.113883	-0.381224	0.656301	0.252795	0.961634	-0.142819	0.906697	-0.279298	1	-0.349015	1	-0.431593	1	-0.332858	0.620925	-0.235831	1	-0.742737	1	-0.686512	0.574142	-0.520114	1
Gyn_Adur_c6825_g1_i1	Aipa3865_comp0_c0_seq2	pair590	0.810321	0.154873	0.939005	0.989045	0.846054	0.402242	0.715246	0.490822	0.925554	0.0448259	1.12415	0.183975	0.770841	0.543437	1.22213	0.152803	0.86328	1	0.206039	1	1.00148	0.866806	1.14859	0.130442	0.793823	1	0.849328	1	0.789339	0.59716	0.806872	0.918668
Adur49735_comp0_c0_seq1	Aipa9093_comp0_c1_seq2	pair591	-1.17047	0.47416	-0.678218	1	0.299676	1	0.275606	1	-0.0408145	1	-0.0600574	0.681256	-0.492165	0.51518	-0.0612529	0.953814	-0.117956	1	-0.751584	1	-0.189698	1	0.138646	0.970681	0.171954	1	-0.0210696	1	0.205723	0.961306	0.388052	1
Adur32851_comp1_c1_seq10	Aipa16286_comp0_c0_seq15	pair592	0.0568811	0.984096	0.290194	1	0.793446	0.540092	0.075168	1	-0.146184	0.850872	-0.778532	0.329941	-0.18699	0.931294	1.51826	0.004054	0.468242	1	0.524027	1	0.561298	1	-0.271259	0.848857	-0.0607066	1	0.56894	1	-0.535347	0.702916	-0.225735	1
Gyn_Adur_c330_g1_i1	Gyn_Aipa_c9068_g1_i1	pair593	-0.169661	0.924599	0.206818	1	0.188498	1	-0.412462	0.864573	0.330329	0.629731	0.140653	0.999884	-0.449902	0.771862	-0.361779	0.739669	0.117127	1	-1.15145	1	0.363417	1	-0.783821	0.42552	-0.190018	1	-0.231615	1	-0.257446	0.968931	-0.0380875	1
Adur16877_comp1_c0_seq1	Aipa38880_comp2_c0_seq1	pair594	0.385511	0.356457	0.452223	1	0.495792	0.713077	0.613237	0.00430818	0.44668	0.0235933	0.569183	0.0214263	0.735706	0.191578	0.430757	0.286105	0.29747	1	0.30421	1	0.372008	1	0.370333	0.368123	0.478703	1	0.472322	1	0.649753	0.484292	0.600023	0.887204
Adur40174_comp0_c0_seq1	Aipa24506_comp0_c0_seq1	pair595	-0.287976	NA	0.0313964	1	1.88094	0.838069	0.250252	0.886067	0.72869	0.550297	1.02449	0.981706	0.924243	0.915893	3.61406	0.414816	2.04854	0.922442	1.04487	1	-0.379281	1	0.346718	0.906128	0.0846279	1	-0.110118	1	0.388098	0.899051	-0.162735	1
Adur45322_comp0_c0_seq2	Aipa41445_comp0_c0_seq1	pair596	0.011398	0.994669	-0.0923148	1	-0.0323227	1	0.185226	0.507997	-0.0367557	0.942897	0.229344	0.576218	0.176394	0.911351	0.0818654	0.889996	-0.00381834	1	-0.0652151	1	0.19432	1	0.19693	0.781188	0.33102	1	0.312307	1	0.11798	0.990438	0.200448	1
Gyn_Adur_c12837_g1_i1	Gyn_Aipa_c9310_g1_i1	pair597	-0.329927	0.915409	0.941347	1	-0.554209	0.995068	1.08163	0.110723	1.0347	0.0556331	1.93077	0.0168123	-0.0793678	1	10	0.674298	-0.351343	1	0.96363	1	1.18945	1	0.944716	0.321778	1.84978	1	2.33495	0.930803	0.62716	0.91273	0.438808	1
Adur29309_comp0_c0_seq2	Aipa29570_comp0_c0_seq2	pair598	-0.779377	0.0778061	-0.308157	1	-0.409296	0.826034	0.0992545	0.899949	-0.0649668	0.874039	-0.0727352	0.900785	0.415522	0.643998	-0.0633401	1	0.363938	1	0.336652	1	-0.122629	1	0.0505179	1	0.0137949	1	0.181491	1	-0.0822666	1	-0.0284178	1
Gyn_Adur_c10900_g2_i1	Aipa3266_comp1_c0_seq34	pair599	-0.0877789	0.971015	0.479513	1	0.260128	0.991096	-0.157079	0.886083	0.298368	0.734547	0.677873	0.680194	0.547935	0.679749	1.2249	0.346664	0.388904	1	1.19249	1	-0.0234668	1	-0.0581121	0.983718	-0.108749	1	-0.0700949	1	-0.414646	0.907349	-0.336938	1
Gyn_Adur_c7145_g1_i1	Gyn_Aipa_c20372_g1_i2	pair600	0.405429	0.614441	0.687181	1	0.25328	0.973971	1.36954	0.00512795	1.03314	0.0138296	0.465358	0.661613	1.08006	0.401717	-0.871819	0.319785	0.509096	1	-0.354298	1	0.763473	1	1.63652	0.0318001	1.76007	0.712572	0.738544	1	1.94173	0.0078247	1.22885	0.395302
Gyn_Adur_c3563_g1_i1	Aipa40817_comp1_c0_seq1	pair601	1.31119	0.282692	4.46754	7.86083e-06	4.98232	4.61605e-12	10	0.0587324	3.16785	0.0114208	3.82998	1.1097e-17	10	1.33313e-13	4.06516	0.000111815	5.1802	9.64145e-05	1.28633	1	4.54393	1.30067e-05	10	7.75083e-13	10	0.0478112	10	0.00102817	10	2.07735e-12	10	8.34215e-13
Adur43539_comp2_c0_seq3	Aipa38195_comp2_c0_seq3	pair602	-0.190434	0.887148	-0.114941	1	-0.248208	0.970297	0.0648539	0.976742	0.0251907	0.997518	0.36959	0.681836	0.0299286	1	-0.437336	0.557042	-0.190014	1	-0.0114548	1	0.0749058	1	0.13143	0.855407	0.0875616	1	-0.0478941	1	0.24345	0.931361	0.211794	1
Gyn_Adur_c24_g1_i1	Aipa15377_comp2_c0_seq2	pair603	-0.956349	0.21125	-0.320469	1	0.238781	0.997105	-0.622611	0.154831	-0.317269	0.49345	-0.38666	0.72946	-0.44552	0.634432	-0.146471	0.845458	-0.280453	1	0.341169	1	-0.420706	1	-0.097165	0.939911	-0.33063	1	-0.443853	1	-0.147987	0.995181	-0.0751495	1
Adur40999_comp0_c0_seq3	Aipa12596_comp0_c0_seq1	pair604	-1.95099	0.0199303	-2.19329	0.117359	-3.05969	0.000127424	-2.32204	1.55228e-07	-2.44	7.80962e-13	-2.28417	4.75884e-07	-2.4044	3.36052e-05	-3.79969	2.19922e-06	-2.04287	0.45818	-2.06	0.32504	-2.19762	0.0163987	-1.70334	8.735e-05	-1.81453	0.986454	-2.70758	0.0438142	-1.89824	0.00320799	-2.50069	0.00725474
Gyn_Adur_c13648_g1_i1	Aipa2410_comp3_c0_seq1	pair605	0.108314	0.969014	-0.469814	1	-0.424803	0.901104	0.0453933	0.792545	0.498808	0.261151	0.564929	0.553019	0.464989	0.746358	0.598907	0.522437	-0.673442	1	0.0701036	1	0.164772	1	0.20267	0.853765	0.67286	1	0.957511	1	0.199101	0.981411	0.403321	1
Adur21729_comp1_c0_seq1	Aipa3290_comp0_c0_seq1	pair606	0.106876	0.96347	-0.316559	1	-0.297107	0.968218	-0.543231	0.206657	-0.540183	0.144832	-1.2749	0.000188973	-1.06106	0.07278	-1.01421	0.0679479	-0.748983	1	-0.246425	1	-0.330412	1	-0.764234	0.104546	-0.805991	1	-0.711261	1	-0.724633	0.406959	-0.844347	0.65185
Adur45085_comp0_c0_seq1	Aipa13489_comp0_c0_seq1	pair607	0.777161	0.326472	1.55283	0.370542	1.64747	0.0296885	0.491468	0.788493	1.23406	0.408333	1.18849	0.9618	-5.65436	1.36226e-05	1.19324	0.00583887	1.17936	1	2.86705	1	1.12956	0.890509	1.00964	0.914798	0.330355	1	1.17022	1	-0.772557	0.933692	-1.13839	1
Adur6612_comp0_c0_seq1	Aipa39079_comp0_c0_seq2	pair608	0.0627448	0.984653	-1.38275	1	-0.770145	0.742074	-0.955442	0.136528	-0.431222	0.380081	-0.823468	0.0138752	-0.743361	0.766767	-1.46245	0.641348	-0.698737	1	0.0520248	1	-0.822797	1	0.192022	0.914448	0.578784	1	-0.272149	1	0.748294	0.484337	0.699524	0.973433
Gyn_Adur_c7351_g2_i1	Gyn_Aipa_c18049_g1_i1	pair609	2.62652	0.000453864	3.14201	0.0020953	2.86029	3.76002e-06	3.66082	4.49875e-20	3.15172	4.40685e-29	3.56514	2.02384e-12	3.63246	1.53555e-08	2.21045	5.02669e-08	0.251666	1	1.31665	1	2.39033	0.00173095	1.41223	0.020607	2.14182	0.510235	1.43388	0.7387	2.02873	0.0014067	1.80352	0.109634
Adur11194_comp0_c0_seq2	Aipa34203_comp0_c0_seq2	pair610	1.04742	0.299629	0.41746	1	0.633848	0.686256	-0.0654311	0.960685	0.182953	0.737555	0.39224	0.916771	0.00868121	1	-0.989695	0.0208953	-0.0282317	1	0.67869	1	0.317676	1	0.122805	0.906347	0.297257	1	-0.110231	1	-0.041098	1	0.101002	1
Adur34796_comp1_c0_seq2	Aipa7389_comp1_c0_seq3	pair611	-0.170956	0.909743	-0.142896	1	-0.0423521	1	-0.350706	0.558034	-0.351848	0.321894	-0.319487	0.701799	-0.137064	0.998702	-0.0360029	1	-0.252617	1	-0.156052	1	-0.208212	1	-0.486099	0.407869	-0.251091	1	-0.163781	1	-0.280457	0.930521	-0.479354	1
Gyn_Adur_c2600_g1_i1	Gyn_Aipa_c18024_g1_i1	pair612	-0.265094	0.817415	-0.586826	1	-0.502136	0.736528	-0.158077	0.853095	-0.0231802	0.997518	0.462027	0.535317	-0.0396383	1	-0.726702	0.273571	-0.348421	1	-0.107055	1	-0.143239	1	0.425521	0.508755	0.0208925	1	-0.0527848	1	0.185753	0.975282	-0.129884	1
Adur2996_comp0_c0_seq1	Aipa15442_comp0_c0_seq1	pair613	0.633506	0.765465	0.104439	1	-0.387824	1	0.000134392	1	-0.0214178	0.997518	0.0721692	0.819434	-0.185282	1	-0.213121	1	-0.254814	1	0.402824	1	0.198444	1	0.419184	0.415258	0.141522	1	-0.147861	1	-0.200598	1	-1.19088	0.761501
Adur38380_comp0_c0_seq1	Aipa13156_comp0_c0_seq1	pair614	0.773419	0.176618	0.349065	1	0.612782	0.554909	1.83857	0.273944	0.472346	0.230153	1.61131	3.23801e-07	1.01302	0.702465	0.0849559	0.94373	0.297264	1	0.690042	1	0.426559	1	0.617292	0.41581	0.315249	1	0.141146	1	-0.038913	1	-0.145047	1
Gyn_Adur_c16670_g1_i1	Gyn_Aipa_c5111_g1_i1	pair615	0.236038	0.888682	0.0429373	1	0.0799394	1	-0.793804	0.952985	1.49442	0.600063	NA	NA	10	0.267259	1.28422	0.000506291	1.23339	1	1.73046	1	-0.320572	1	-0.171609	0.97832	1.84262	1	0.1	1	1.92425	0.799026	2.57234	0.530455
Adur42476_comp1_c0_seq2	Gyn_Aipa_c18025_g1_i2	pair616	-0.228294	0.931189	0.483396	1	2.0885	0.0157294	0.1	1	0.252961	1	0.1	1	NA	NA	10	0.778981	-0.178503	1	NA	NA	0.578057	1	10	0.864852	10	1	NA	NA	NA	NA	10	1
Adur19642_comp0_c0_seq1	Aipa46989_comp0_c0_seq1	pair617	0.454962	NA	1.52888	1	1.77967	0.900524	-1.11983	0.00197305	-0.0102633	1	0.1	0.0581617	-1.48385	1	-0.574088	1	10	1	-0.268646	1	0.912237	1	1.0555	0.634551	0.715166	1	-0.443853	1	1.37965	0.773602	0.198921	1
Adur21847_comp1_c0_seq2	Aipa24736_comp0_c0_seq1	pair618	-0.294494	0.705826	-0.204907	1	-0.242552	0.958902	-0.132112	0.75816	-0.25466	0.427487	0.156555	0.853823	0.453932	0.807845	-0.428354	0.383776	-0.264469	1	-0.183707	1	-0.302383	1	-0.101234	0.974816	0.301144	1	-0.332748	1	0.387932	0.862056	0.389472	1
Gyn_Adur_c9286_g1_i1	Gyn_Aipa_c5637_g1_i1	pair619	NA	NA	10	1	NA	NA	0.655984	1	0.780458	0.986643	0.1	0.975424	0.1	1	NA	NA	0.565202	1	-0.669371	1	-2.20179	1	-0.515875	0.964381	-4.56274	0.135708	-2.43884	1	-3.0929	0.443141	0.1	1
Adur21026_comp0_c0_seq4	Aipa28161_comp0_c0_seq1	pair620	1.05158	0.504815	2.9903	0.127655	1.94826	0.167662	2.30611	0.000119944	2.38856	3.84975e-06	3.67998	4.00796e-06	4.02585	1.62946e-05	0.754599	1	1.74163	1	4.27789	1	4.56671	9.50431e-05	4.03937	1.40816e-07	2.86051	0.285019	3.31255	0.0913418	3.22592	1.37439e-05	4.13282	0.000304987
Adur29715_comp0_c0_seq1	Aipa12363_comp0_c0_seq1	pair621	0.593654	0.337401	0.476948	1	0.309818	0.935583	-0.214991	0.907809	0.0589994	1	0.819196	0.121162	1.19008	0.662244	0.485234	0.8908	0.352266	1	1.01108	1	0.636989	1	0.417851	0.462617	1.4087	1	0.420624	1	1.38809	0.0754681	0.96207	0.658031
Adur21327_comp0_c0_seq2	Aipa48180_comp2_c0_seq1	pair622	-0.71975	0.55195	0.00845934	1	-0.0949857	1	0.651498	0.616623	0.428507	0.664574	0.1	1	NA	NA	-2.16115	0.0615384	-0.829732	1	-2.73207	1	-0.454966	1	-0.198245	1	0.973997	1	1.12938	1	-0.296847	1	-2.41886	0.811316
Adur11375_comp0_c0_seq3	Aipa11252_comp2_c0_seq5	pair623	0.112304	0.973386	0.466198	1	1.2266	0.529114	-0.0140855	0.89413	-0.140959	0.828306	-0.418908	0.363326	-0.239644	0.901269	0.491582	0.94373	-0.459617	1	0.353056	1	-0.562991	1	-0.305988	0.88201	-0.425499	1	-0.54063	1	-0.451475	0.773602	-0.383557	1
Adur6756_comp1_c0_seq1	Aipa25134_comp0_c0_seq1	pair624	-0.875819	0.540952	0.173139	1	0.897974	0.689647	1.37633	0.125907	-0.00800985	1	-1.06522	0.0079869	-1.16566	0.0475672	0.0441939	1	0.871547	1	0.667962	1	0.304172	1	-0.526783	0.625514	-0.628863	1	1.30309	0.846725	-1.24071	0.0632684	-1.4771	0.135216
Gyn_Adur_c7359_g1_i1	Gyn_Aipa_c20357_g1_i3	pair625	0.436345	0.703797	0.551893	1	1.06428	0.292634	0.416831	0.922329	0.369013	0.554542	0.382719	0.444312	0.106599	1	0.934293	0.179407	0.713848	1	0.265473	1	0.659176	1	-0.092775	0.96842	0.384795	1	0.141936	1	0.134683	0.986308	0.873662	0.769651
Gyn_Adur_c60950_g1_i1	Aipa7764_comp0_c0_seq1	pair626	-0.326587	0.913401	0.8627	1	0.546515	0.988913	-0.361634	1	1.39643	0.572804	-1.18202	0.591426	-1.34338	0.00907564	0.829238	0.28408	0.154074	1	-0.0483805	1	-1.30869	0.537469	1.20307	0.35305	-0.810336	1	-0.753067	1	-1.84475	0.826491	0.770696	1
Adur41545_comp2_c0_seq1	Gyn_Aipa_c10179_g1_i1	pair627	1.26375	0.0196788	1.35722	0.504612	1.3561	0.0409252	0.562445	0.183747	0.386343	0.384136	0.27164	0.92035	-0.100747	0.997527	0.750108	0.112845	0.882911	1	0.327642	1	0.686952	0.921649	0.743351	0.204208	0.0339333	1	0.416616	1	0.296239	0.909775	0.169015	1
Adur801_comp0_c0_seq1	Aipa29674_comp2_c1_seq3	pair628	-0.149638	0.889617	-0.314872	1	-0.0737156	1	0.275361	0.334024	0.298875	0.216374	-0.174673	0.804761	-0.066434	1	0.583592	0.117739	-0.279509	1	-0.0675713	1	0.0665063	1	-0.0126933	1	0.0161771	1	-0.234546	1	-0.225043	0.931361	-0.13086	1
Adur46688_comp1_c0_seq1	Aipa45070_comp1_c0_seq1	pair629	0.228273	NA	0.789628	1	0.751711	1	1.85388	0.358202	1.00279	0.586853	0.569361	0.453548	0.693164	0.587208	-0.878582	1	2.27664	1	4.98579	1	1.04352	1	1.47589	0.221665	0.331652	1	-0.468654	1	1.16526	0.520675	-0.0361563	1
Adur6210_comp0_c0_seq1	Aipa3254_comp2_c0_seq1	pair630	0.540888	0.840197	1.04814	1	0.576006	0.94235	-0.530698	1	0.561444	0.540984	0.0811047	0.893212	-0.374405	0.703333	2.08239	0.000148222	1.35941	0.96389	1.05032	1	0.465144	1	0.601756	0.755325	-0.00708962	1	0.00533622	1	-0.410609	0.895021	-0.618372	1
Adur8899_comp0_c0_seq1	Aipa41998_comp1_c0_seq1	pair631	-0.523485	0.455714	-0.702898	1	-0.665913	0.539213	-0.226329	0.450859	-0.105501	0.752266	-0.644359	0.0435614	-1.12919	0.0178514	-1.15906	0.000467339	-1.09242	1	-0.213957	1	-0.172138	1	0.106698	0.919887	-0.444507	1	-0.763691	1	-0.690736	0.438167	-0.767041	0.699939
Adur21439_comp0_c0_seq1	Gyn_Aipa_c28628_g1_i1	pair632	1.14786	0.174228	0.425635	1	0.946305	0.420216	0.132438	0.951268	0.292946	0.670396	0.791037	0.135528	2.61539	0.000675338	2.8145	1.02143e-17	1.99934	0.399561	0.462283	1	0.267626	1	0.253078	0.715771	-0.0847475	1	0.779368	1	-0.135086	1	-0.293187	1
Adur46204_comp1_c0_seq1	Aipa2568_comp0_c0_seq1	pair633	0.699061	0.557075	0.812589	1	0.847151	0.653565	0.471568	0.523579	0.553556	0.254622	0.915323	0.0296157	-0.00181489	1	0.673867	0.0719539	0.920798	1	1.20225	1	0.811411	0.935861	0.925212	0.186332	-0.0023895	1	0.431144	1	-0.0721514	1	0.179292	1
Gyn_Adur_c47438_g1_i1	Aipa27067_comp1_c0_seq1	pair634	NA	NA	NA	NA	10	1	NA	NA	NA	NA	10	1	NA	NA	10	0.927409	10	1	10	1	-0.0434315	1	NA	NA	0.1	1	0.1	1	10	1	10	1
Adur22214_comp0_c0_seq2	Aipa40543_comp0_c0_seq1	pair635	-0.75051	0.557075	-0.144265	1	-1.42735	0.0658855	0.035122	1	0.0184276	1	-0.353532	0.741389	0.325413	0.762752	0.119901	0.888449	-2.46699	0.267595	0.514591	1	0.00133752	1	0.230158	0.909349	0.514707	1	-0.778258	1	-0.072296	1	-0.695817	0.968433
Adur27738_comp0_c0_seq1	Aipa38290_comp1_c0_seq1	pair636	-0.974356	0.0781225	-0.624141	1	-1.07421	0.135199	-0.172164	0.976704	-0.0794563	0.962126	0.821771	0.544821	0.129669	0.958747	-0.346612	0.73824	-0.372463	1	0.583622	1	-0.00257209	1	0.268426	0.810105	0.123498	1	0.0781013	1	-0.0938761	1	0.00678932	1
Adur2027_comp2_c0_seq1	Gyn_Aipa_c16464_g1_i2	pair637	0.550684	0.5139	0.346065	1	0.49718	0.749954	0.784052	0.529532	0.639875	0.201175	-0.0783286	0.842175	0.793897	0.909314	0.316203	0.568999	0.431356	1	-0.0438999	1	0.648614	1	0.642092	0.386071	1.6155	1	0.857833	1	1.22678	0.11443	1.27922	0.35265
Adur43631_comp0_c0_seq2	Aipa38137_comp0_c0_seq2	pair638	0.0546159	0.981248	-0.15432	1	-0.196562	1	-0.178994	0.976742	-0.456859	0.196614	-1.33168	6.69804e-05	-1.34092	0.0263781	-1.32404	0.0547918	-0.750615	1	-0.707627	1	-0.964921	0.663115	-0.871783	0.0220799	-0.509995	1	-0.777096	1	-0.479777	0.735558	-0.838115	0.699939
Adur27265_comp0_c0_seq1	Aipa3143_comp0_c0_seq2	pair639	0.099299	0.905263	0.411506	1	0.411779	0.804167	0.646633	1	-0.359155	0.789634	0.1	0.971246	NA	NA	-0.920132	0.746918	0.467832	1	0.1	1	0.59286	0.986978	0.1	0.526226	-0.511971	1	-0.489038	1	0.1	1	NA	NA
Gyn_Adur_c6638_g1_i1	Aipa120_comp0_c0_seq11	pair640	-4.6396	3.24e-08	-5.73616	3.18718e-07	-4.16939	2.21441e-10	0.1	0.16782	-3.24316	0.0658338	NA	NA	0.1	1	-3.22362	0.0617295	-5.58463	0.000160041	-0.633343	1	-4.3927	0.00135319	NA	NA	0.1	1	0.1	0.94702	0.1	0.995181	NA	NA
Adur1583_comp0_c0_seq1	Aipa44933_comp1_c0_seq1	pair641	-0.205306	0.734836	-0.0393972	1	0.264435	0.942674	0.56804	0.0340736	0.334087	0.196051	0.0326813	0.956863	-0.164286	0.846026	-0.162656	0.702776	-0.0498277	1	-0.517307	1	0.307065	1	0.715994	0.0256497	0.683186	1	0.713096	1	0.942982	0.161037	0.960181	0.502417
Adur38033_comp0_c0_seq1	Aipa50253_comp0_c0_seq4	pair642	1.25584	NA	1.68647	1	0.498368	1	-0.506568	0.571696	-0.00804966	1	0.0694479	0.914618	0.375548	1	0.1	0.975242	1.34717	1	-1.11284	1	0.228279	1	0.407566	0.864833	-0.521283	1	0.56557	1	-0.314653	0.981566	0.131641	1
Gyn_Adur_c44047_g1_i1	Gyn_Aipa_c21577_g1_i1	pair643	NA	NA	NA	NA	NA	NA	0.1	1	0.1	1	0.1	0.975424	NA	NA	0.1	1	0.809457	1	NA	NA	NA	NA	NA	NA	0.1	1	10	1	10	1	NA	NA
Adur6946_comp0_c0_seq2	Aipa25399_comp0_c0_seq1	pair644	NA	NA	NA	NA	NA	NA	NA	NA	0.1	0.485067	-0.577276	0.219828	0.0950475	1	NA	NA	NA	NA	NA	NA	-1.44302	1	0.1	0.956346	0.928457	1	-0.412647	1	-0.481603	0.998631	-1.81355	0.651944
Gyn_Adur_c44088_g1_i1	Aipa28549_comp0_c0_seq1	pair645	0.662049	0.418177	-2.23435	0.0513639	-2.07466	0.00114648	-0.67608	0.500253	-0.551187	0.13184	-0.351957	0.976624	-0.659557	0.868877	-3.99194	0.0116555	-0.374115	1	0.167264	1	-1.40771	0.233574	-1.13089	0.027651	-0.590764	1	-2.02905	0.267813	-1.02394	0.384099	-1.37926	0.5459
Adur26699_comp0_c0_seq1	Aipa20653_comp0_c0_seq11	pair646	1.52382	0.176159	0.987363	1	1.27239	0.239504	1.77882	1.36908e-06	1.29932	0.000140528	-0.027317	0.946849	1.11531	0.244975	-3.78624	1.73951e-21	-2.09474	0.817978	-0.423729	1	0.542062	1	1.91062	0.00428239	1.25171	1	-0.655506	1	0.616542	0.596185	-0.266486	1
Adur43130_comp0_c0_seq3	Gyn_Aipa_c14162_g1_i3	pair647	1.68498	9.77e-05	1.30136	0.515056	1.62866	0.00383286	-0.19012	0.803596	-0.00519542	0.998387	-0.422929	0.261777	-1.22274	0.027843	-0.0386066	1	0.307386	1	0.0861763	1	0.133682	1	-0.402164	0.570044	-0.415407	1	-0.660211	1	-0.189109	0.973943	-0.399071	1
Adur45438_comp0_c0_seq1	Aipa41373_comp0_c0_seq2	pair648	-0.0293252	0.992663	0.0873396	1	0.298791	0.953268	0.122263	0.997491	-0.30262	0.525026	-0.0710097	0.990476	0.0515075	1	0.256425	0.844461	-0.0569991	1	-0.20148	1	0.0101224	1	-0.256389	0.743278	0.0571372	1	0.0390734	1	0.115887	0.998993	0.219965	1
Adur9324_comp1_c0_seq3	Gyn_Aipa_c2118_g1_i1	pair649	0.160663	0.677085	0.169958	1	0.157517	1	-0.210987	0.803858	-0.510509	0.304759	-0.201073	0.941177	-0.593108	1	-1.42013	2.47242e-06	0.0452223	1	-0.887254	1	-0.0628665	1	-0.558598	0.633003	-1.33345	1	0.0877675	1	-0.30694	0.97871	-0.511887	1
Adur38_comp0_c0_seq3	Aipa13816_comp0_c0_seq2	pair650	0.48388	NA	0.1	1	0.1	0.964831	0.50169	1	0.1	0.418946	10	0.597315	NA	NA	0.1	1	-0.243734	1	0.1	1	NA	NA	0.425226	1	3.55215	1	NA	NA	NA	NA	10	1
Gyn_Adur_c8149_g1_i3	Gyn_Aipa_c20027_g1_i3	pair651	-0.106961	0.958638	-0.438651	1	-0.838409	0.40321	0.121449	1	-0.0729901	0.963287	1.40589	0.469282	0.387362	0.873193	1.23192	0.0582304	0.0512515	1	-0.496886	1	-0.366341	1	-0.519534	0.727525	-0.109238	1	-0.188019	1	1.91894	0.214034	0.095867	1
Adur23100_comp2_c0_seq9	Aipa12799_comp3_c0_seq3	pair652	-4.07608	5.67e-06	-2.77246	0.0975792	-3.65271	9.45941e-06	-0.00662078	0.764098	1.25758	0.618582	10	0.179331	-0.034486	1	-2.99286	0.0135936	-4.13671	0.00306144	0.1	1	-2.63374	0.291904	4.32213	0.188148	1.08277	1	10	1	0.229868	1	0.709992	1
Adur32614_comp5_c0_seq1	Aipa44030_comp0_c0_seq2	pair653	-0.127905	NA	2.92868	1	3.5137	0.496728	3.9176	0.324792	2.38725	0.0894388	1.75244	0.379045	10	1	-0.394823	0.970437	5.38091	0.511874	1.53658	1	0.62128	1	-0.508338	1	0.84827	1	10	1	0.0959855	1	2.17961	0.943783
Adur47379_comp0_c0_seq1	Aipa6_comp1_c0_seq2	pair654	-1.00406	0.0176176	-1.00697	0.847274	-0.866593	0.292246	-0.763245	0.0272606	-0.574936	0.0411297	-0.838283	0.0230189	-0.893043	0.185178	-1.15684	0.0253886	-1.0288	1	-0.415208	1	-0.869637	0.695171	-0.939068	0.0500005	-0.754889	1	-0.634954	1	-0.698434	0.42782	-0.732564	0.849155
Adur25166_comp0_c0_seq1	Aipa29079_comp1_c0_seq1	pair655	0.883424	0.27999	1.23529	0.654215	1.17288	0.108752	1.07187	0.545478	1.34369	0.0229377	2.1161	0.881464	3.61907	0.625066	0.95324	0.0185961	0.447626	1	-0.148221	1	1.29095	0.592065	3.72898	0.0444489	0.475295	1	0.801733	1	1.08127	0.9161	-0.861012	1
Adur29881_comp1_c0_seq3	Aipa7359_comp0_c0_seq3	pair656	-0.20238	0.896085	0.0843305	1	-0.257223	0.964831	-0.187886	0.886671	0.166341	0.756938	0.0318662	0.994117	0.116027	1	0.0154264	1	0.385939	1	-0.225853	1	-0.0571329	1	0.30831	0.649181	-0.145859	1	-0.193154	1	-0.144606	0.986308	-0.201809	1
Adur37707_comp0_c0_seq1	Gyn_Aipa_c15835_g1_i1	pair657	0.308494	0.918188	1.12445	1	2.46338	0.084531	1.73209	1	0.221223	0.91444	-2.33691	0.668267	10	1	0.50197	0.281446	2.73398	0.446307	10	1	3.01136	0.257334	10	0.875799	10	1	1.43056	1	10	1	10	1
Adur9150_comp0_c1_seq1	Aipa741_comp0_c0_seq1	pair658	0.253921	0.840197	0.243636	1	0.521591	0.770743	0.689076	0.0667779	0.90758	0.00312325	0.9154	0.000394171	0.613579	0.481475	1.12318	0.036651	1.11035	1	1.13239	1	0.735094	0.912086	0.693337	0.221987	0.46235	1	0.717471	1	0.503748	0.668894	0.469789	0.977871
Adur50126_comp0_c0_seq1	Aipa39358_comp0_c0_seq1	pair659	-0.435432	0.71437	-0.355325	1	-0.291802	0.942674	-0.728416	0.208732	-0.446974	0.161359	-0.330678	0.148209	-0.686719	0.208183	-0.681641	0.0485461	-0.689705	1	-0.687127	1	-0.0958415	1	-0.00031034	1	-0.915285	1	-0.0540001	1	-0.908761	0.17299	-0.500054	0.939155
Adur9341_comp0_c0_seq1	Gyn_Aipa_c3965_g1_i1	pair660	0.19647	NA	0.1	1	-1.29393	0.985793	-0.71793	0.73665	0.434695	0.799536	0.030262	0.880245	0.191753	0.952069	-0.345502	0.674337	1.32503	1	2.24023	1	0.147466	1	-0.865584	0.728388	-0.182944	1	0.790697	1	0.605367	0.76531	0.3108	1
Adur43488_comp0_c0_seq1	Aipa38248_comp0_c0_seq1	pair661	-1.00134	0.354885	-0.543157	1	-0.120276	1	-0.615364	0.183466	-0.896088	0.0400641	-0.837637	0.552056	-2.59406	0.209548	-0.0591671	1	-0.743422	1	-1.14653	1	-1.07027	0.685295	-1.7123	0.000566091	-1.15643	1	-0.710433	1	-1.03449	0.308694	-1.39792	0.502417
Adur14753_comp0_c0_seq1	Aipa21191_comp0_c0_seq1	pair662	NA	NA	NA	NA	0.1	1	NA	NA	-0.993054	0.969507	0.1	1	10	1	1.5185	0.0230724	-0.987354	1	-1.78535	1	10	1	NA	NA	NA	NA	0.1	1	NA	NA	NA	NA
Adur42724_comp0_c0_seq1	Aipa50312_comp2_c0_seq1	pair663	0.21913	0.95393	-0.598499	1	-0.6343	0.983812	-0.836271	0.0186544	-0.735858	0.0591753	-0.306922	0.758889	-0.523193	0.865243	-0.757477	1	-0.176652	1	-0.693044	1	-0.521426	1	-0.206774	0.837979	-0.697657	1	-0.785462	1	-0.603987	0.651939	-0.896644	0.788251
Adur12525_comp1_c0_seq1	Aipa41167_comp0_c0_seq1	pair664	1.15014	0.355923	1.8979	0.319153	1.96367	0.0120348	0.686108	0.185495	-0.0707322	0.994166	0.786051	0.278146	1.94493	0.000448955	0.973641	0.0560951	-0.329713	1	-0.1851	1	0.817423	0.874901	0.165312	0.925991	0.713485	1	1.30048	0.99444	1.09978	0.49975	1.26691	0.958104
Adur7927_comp0_c0_seq1	Aipa3966_comp0_c0_seq1	pair665	0.106305	0.934227	0.173924	1	0.158021	1	0.162672	0.683751	0.299961	0.263986	0.195128	0.671757	0.289121	0.8141	-0.0951057	0.975242	0.0533287	1	0.251918	1	0.296277	1	0.116789	0.896872	0.393455	1	0.185738	1	0.320406	0.84275	0.363242	1
Adur44198_comp0_c0_seq1	Gyn_Aipa_c1150_g1_i1	pair666	-0.013176	0.992663	-0.136127	1	-0.206943	0.980342	-1.02763	0.194232	-0.951712	0.0152803	-1.08839	0.284004	-2.2197	0.00153703	0.216951	0.636449	-0.0415876	1	0.196421	1	-1.00991	0.744303	-2.97818	5.57135e-11	-3.68859	0.036792	-0.330497	1	-3.07111	0.0186991	-5.02618	0.0314267
Gyn_Adur_c6684_g1_i1	Gyn_Aipa_c20328_g1_i1	pair667	0.0181972	0.975062	-0.101378	1	-0.100105	1	-0.0625568	0.929122	-0.010148	1	-0.0650092	0.676764	-0.221534	1	-0.464337	0.249035	0.0122784	1	-0.340147	1	-0.190575	1	-0.0783016	0.949796	-0.513467	1	-0.189915	1	-0.571957	0.653352	-0.348773	1
Adur8295_comp2_c1_seq1	Aipa49792_comp1_c0_seq1	pair668	0.17405	0.926241	0.351582	1	0.367335	0.917311	0.491586	0.462713	0.181845	0.680643	0.407297	0.259004	0.996556	0.164666	0.207906	0.815167	0.0816346	1	0.590462	1	0.481141	1	0.451352	0.458533	0.270742	1	0.37384	1	0.357929	0.85232	0.417735	1
Gyn_Adur_c46187_g1_i1	Aipa4168_comp0_c0_seq1	pair669	-0.173003	0.839583	-0.247012	1	-0.101476	1	-0.226948	0.545478	-0.0871792	0.85062	0.0402612	0.95252	-0.455617	0.552021	0.114717	0.9002	0.00146905	1	0.00205128	1	0.0066464	1	0.272824	0.621264	-0.0550404	1	0.0749089	1	-0.0432771	1	0.0906818	1
Adur11088_comp0_c0_seq1	Aipa28924_comp1_c0_seq1	pair670	-0.129344	0.889617	-0.04549	1	-0.187984	0.988316	-0.0118282	1	-0.0785502	0.839474	0.184817	0.99965	0.180097	0.940373	-0.230514	0.581217	-0.215313	1	-0.215735	1	-0.0931211	1	-0.0276506	1	-0.0640204	1	-0.0878572	1	-0.0376283	1	-0.0586217	1
Adur8752_comp1_c0_seq4	Aipa41884_comp0_c0_seq1	pair671	-2.84558	7.17e-05	-2.90062	0.00654719	-3.39338	7.22262e-07	-1.11717	0.00542148	-1.84605	8.21593e-11	-2.42283	3.67786e-09	-5.55426	4.48491e-17	-3.8758	7.39111e-05	-3.72195	0.0180923	-1.75024	0.962473	-2.33805	0.00143139	-1.90544	1.4805e-06	-2.93066	0.0180664	-5.3606	6.38638e-06	-3.3027	7.71459e-09	-3.28549	6.58719e-05
Gyn_Adur_c8109_g1_i3	Aipa11418_comp0_c0_seq1	pair672	1.42672	7e-05	1.99584	0.060608	1.40986	0.0229853	1.1789	2.2271e-06	0.406314	0.191301	1.57278	0.400704	0.573603	0.806695	-3.77225	3.07131e-35	1.00501	1	3.25335	0.0639345	0.692312	1	0.702951	0.318919	1.30207	1	0.112773	1	-0.198599	1	0.165559	1
Adur40817_comp0_c0_seq1	Aipa47879_comp0_c0_seq3	pair673	0.306277	0.758411	0.475268	1	0.320369	0.904835	0.0528381	1	0.249783	0.393758	0.257418	0.464495	0.626707	0.304453	0.0805457	0.976484	0.0286237	1	0.199796	1	0.283468	1	0.134593	0.869372	0.361939	1	0.299296	1	0.300789	0.864253	0.359214	1
Adur35944_comp0_c0_seq1	Gyn_Aipa_c21073_g1_i1	pair674	0.280732	0.765465	0.813597	1	0.818207	0.334044	3.28939	7.46404e-07	1.10542	0.160635	1.31359	0.00153766	2.11547	0.00308962	2.24732	2.5552e-13	1.21453	1	-0.49584	1	1.23324	0.357517	0.542758	0.474367	0.246057	1	1.77086	0.316891	-0.420046	0.903772	-0.927182	0.605253
Adur1245_comp0_c0_seq4	Aipa38021_comp0_c0_seq2	pair675	0.601444	0.819334	0.0233603	1	-0.227735	1	0.094789	1	0.628895	0.408318	0.103594	0.907723	1.6519	0.499926	-0.984719	0.00522038	-1.46708	0.950096	-0.375738	1	0.189456	1	-0.386016	0.855945	0.140932	1	0.391647	1	-0.611649	0.883139	0.423598	1
Gyn_Adur_c10965_g1_i1	Gyn_Aipa_c17340_g1_i2	pair676	0.211258	0.879554	-0.247575	1	-0.0610794	1	0.144297	0.988549	0.348745	0.336449	-0.0588901	0.976359	0.0902416	1	-0.739942	0.151262	-0.227485	1	0.579457	1	0.010267	1	0.586942	0.470365	-0.115562	1	-0.626333	1	-0.0710176	1	-0.321461	1
Adur40235_comp0_c0_seq1	Aipa24573_comp1_c0_seq1	pair677	-0.275564	0.7429	0.0919654	1	0.151782	1	0.209523	0.675361	0.0441893	0.962972	0.451615	0.261739	0.258135	0.846796	0.0561467	0.980047	0.24932	1	0.228416	1	0.316537	1	0.268984	0.664318	0.21618	1	0.302154	1	0.243368	0.941783	0.143565	1
Adur32194_comp1_c0_seq1	Aipa43662_comp1_c0_seq4	pair678	0.48241	0.738038	0.420127	1	0.143243	1	0.163962	0.922254	0.0971855	0.90683	-0.200491	1	0.0999168	1	1.34417	0.1255	0.36548	1	-0.121709	1	-0.256841	1	-0.444076	0.43809	-0.346051	1	-0.436743	1	-0.447688	0.820799	-0.571324	1
Adur32025_comp1_c0_seq1	Aipa28921_comp0_c0_seq3	pair679	-0.407523	0.401933	-0.523881	1	-0.5989	0.597072	-0.529266	0.14974	-0.206441	0.529481	-0.482813	0.229749	-0.630075	0.426031	-0.87814	0.152593	-0.688438	1	-0.63157	1	-0.815333	0.773236	-0.922427	0.00513359	-0.856482	1	-0.77896	1	-0.837726	0.337068	-0.841458	0.66605
Adur10621_comp0_c0_seq1	Aipa26526_comp0_c0_seq1	pair680	3.00613	0.00228902	2.59697	0.138372	3.6144	0.000307153	1.48223	0.131935	0.551822	0.52869	-0.356655	0.574502	-0.140444	1	2.864	0.00425462	0.789655	1	10	1	1.11897	0.619618	1.67336	0.0379408	0.780793	1	1.72064	1	-0.531431	0.975282	-0.309798	1
Adur49599_comp0_c0_seq4	Aipa44557_comp0_c1_seq1	pair681	-0.162848	NA	-0.106402	1	-1.1743	0.899649	-0.33707	0.893056	-0.585429	0.461811	-1.90995	0.333699	-1.15325	0.693465	-1.03989	0.698044	-0.26693	1	-3.46517	1	-0.618494	1	-1.44606	0.514033	-0.823447	1	-1.52941	1	-0.864629	0.667046	-0.966305	0.977871
Adur12744_comp0_c0_seq1	Aipa20456_comp0_c0_seq2	pair682	NA	NA	NA	NA	NA	NA	0.1	0.38439	0.1	0.631703	-0.498618	0.83929	1.18733	0.45528	-1.23798	1	0.440302	1	NA	NA	0.1	1	0.1	1	NA	NA	10	1	NA	NA	NA	NA
Gyn_Adur_c51632_g1_i1	Aipa2584_comp2_c0_seq1	pair683	-0.244332	NA	-0.406736	1	10	0.685898	0.354255	1	-0.600636	0.834298	1.98513	0.101277	5.021	0.00859395	10	1	-2.37565	1	1.59521	1	1.6837	1	1.87778	0.208051	3.42575	0.329972	3.46279	0.135421	3.00632	0.00494979	4.52988	0.000473571
Gyn_Adur_c50813_g1_i1	Aipa29536_comp0_c0_seq2	pair684	0.368575	0.906096	0.231872	1	-0.154258	1	0.034766	1	0.444783	0.10704	0.269297	0.663929	-1.18166	0.314121	-1.70629	0.0423715	-1.36792	1	0.115503	1	0.0114981	1	0.511372	0.236277	-0.0879795	1	-0.383929	1	-0.115297	1	-0.505319	1
Adur27857_comp1_c0_seq3	Aipa51969_comp0_c0_seq6	pair685	-0.00276356	0.998328	-0.300616	1	-0.23685	0.964831	-0.0854362	0.957064	-0.199938	0.560184	-0.0994221	0.921244	-0.0753012	1	-0.638054	0.0579885	-0.580561	1	-0.280657	1	-0.310456	1	-0.27548	0.624288	0.079125	1	3.58496e-05	1	0.0230505	1	-0.0424042	1
Gyn_Adur_c51285_g1_i1	Aipa20912_comp0_c0_seq1	pair686	2.13042	0.000817983	2.4929	0.0552981	3.8498	3.80508e-10	1.79531	0.996394	1.8436	0.199688	10	1	10	1	2.26726	0.0213101	2.22777	0.33925	10	1	1.36646	0.314407	-1.57797	0.771849	-0.512241	1	NA	NA	0.1	0.458329	NA	NA
Adur35919_comp0_c0_seq1	Aipa26938_comp0_c0_seq1	pair687	0.325532	0.903007	0.183383	1	-0.602147	0.888389	-0.293294	0.800724	-0.20232	0.746218	0.523552	0.941293	-3.09707	0.000472336	-2.37739	0.415961	-0.445677	1	0.460963	1	-0.635309	1	0.616037	0.716635	0.0656923	1	-0.0505479	1	-0.330082	0.95174	-2.34471	0.0346557
Adur47601_comp1_c0_seq1	Gyn_Aipa_c20685_g3_i2	pair688	-0.125699	0.909743	-0.218346	1	-0.221659	0.968218	0.0694258	0.93999	0.047756	0.961342	0.152508	0.866135	-0.923096	0.116584	-0.30893	0.531955	-0.0361854	1	-0.161474	1	-0.223111	1	-0.146434	0.896872	-0.279644	1	0.0534843	1	-0.0186636	1	0.233675	1
Adur3746_comp0_c0_seq1	Aipa23893_comp0_c0_seq3	pair689	-0.0678972	0.978513	0.18479	1	0.121631	1	-0.121011	0.874079	-0.225745	0.532677	-0.190993	0.94813	0.21647	0.932792	-0.0404824	1	0.384487	1	0.325113	1	-0.0948542	1	0.100092	0.937892	-0.0747229	1	-0.0729671	1	-0.0330409	1	-0.193119	1
Adur46484_comp0_c0_seq2	Aipa49987_comp0_c0_seq2	pair690	0.10906	0.973386	-0.748558	1	-1.07566	0.249483	-0.00485635	0.95798	0.521443	0.437222	-1.02272	8.86573e-05	-0.426513	0.58347	0.854309	0.020717	0.101452	1	-0.643317	1	-0.00281002	1	0.528773	0.155763	-0.53772	1	-0.626998	1	-0.177822	0.973943	-0.155223	1
Adur9676_comp0_c0_seq1	Aipa29530_comp0_c0_seq2	pair691	0.692532	NA	1.68512	0.702202	0.836134	0.89706	0.0816074	0.931614	0.104377	0.925222	0.401722	0.624263	-0.725689	0.555064	0.560746	0.815805	-0.162738	1	-1.09397	1	0.503894	1	0.140824	0.96729	-0.706271	1	-0.612613	1	0.00507744	1	-0.213962	1
Adur23618_comp1_c0_seq2	Aipa28460_comp0_c0_seq6	pair692	0.401989	0.761199	0.236568	1	-0.153169	1	-0.56983	0.0313794	-0.320208	0.311269	0.360178	0.338236	-0.0964808	1	0.314137	0.384885	-0.164165	1	1.09134	1	0.0931167	1	0.210031	0.809278	-0.186992	1	-0.0648377	1	-0.00979621	1	0.296586	1
Gyn_Adur_c1116_g1_i1	Gyn_Aipa_c50977_g1_i1	pair693	0.256946	0.934741	0.108238	1	0.189579	1	-0.727339	0.514487	-0.415313	0.667988	-0.796549	0.13004	-0.260045	0.921146	0.286544	0.886892	-0.92179	1	-0.86873	1	-0.516164	1	-1.26114	0.245378	-1.14771	1	-1.1066	1	-1.42485	0.391746	-1.69797	0.683384
Adur39616_comp0_c0_seq1	Gyn_Aipa_c4750_g1_i1	pair694	-0.918473	NA	-1.31879	1	-1.18194	0.813384	-0.140862	1	-0.522928	0.677728	-2.42811	0.401204	-0.502825	0.927861	-2.27742	0.0030615	-0.718762	1	-1.36886	1	-1.5434	1	-0.0113802	1	-0.226224	1	-3.30384	1	-0.471107	0.934119	-0.559372	1
Adur3024_comp0_c0_seq1	Aipa51396_comp0_c0_seq1	pair695	-0.309845	0.877003	0.523068	1	0.804988	0.666257	0.70039	0.259361	0.294557	0.510162	0.696241	0.296677	0.212167	0.998717	0.365256	1	0.738626	1	0.590451	1	0.824812	0.928929	1.12095	0.0268728	0.416637	1	1.3188	0.956909	0.896048	0.488026	1.10052	0.786388
Gyn_Adur_c4129_g1_i1	Gyn_Aipa_c15888_g2_i3	pair696	0.545019	NA	-1.10159	1	0.013989	1	-0.173782	1	-0.415184	0.580617	-0.371569	0.879401	-1.13116	0.687729	0.431272	0.753855	-0.0560543	1	0.0638818	1	-0.116246	1	0.387001	0.629217	0.0831481	1	-0.104065	1	-0.179051	0.986308	-0.0490053	1
Gyn_Adur_c54331_g1_i1	Gyn_Aipa_c21184_g1_i1	pair697	NA	NA	NA	NA	NA	NA	NA	NA	NA	NA	NA	NA	NA	NA	NA	NA	NA	NA	NA	NA	NA	NA	NA	NA	NA	NA	NA	NA	NA	NA	NA	NA
Adur16232_comp0_c0_seq3	Aipa340_comp1_c0_seq2	pair698	-0.21681	0.897056	-0.312065	1	-0.187686	1	-0.510303	0.362065	-0.234541	0.513262	0.254461	0.813961	-0.146461	0.98806	-0.993389	0.156773	-0.219771	1	0.532683	1	-0.174563	1	0.225369	0.887687	-0.200243	1	-0.242013	1	-0.193738	0.964333	-0.208932	1
Gyn_Adur_c43504_g1_i1	Aipa3757_comp0_c0_seq8	pair699	0.242692	0.888682	0.387844	1	0.212185	0.998941	0.273674	0.830664	0.27159	0.545071	0.0852256	0.794055	-0.0641515	1	-0.373957	0.554407	-0.0495778	1	0.0684184	1	0.0904984	1	0.267135	0.810006	0.337095	1	0.386962	1	0.357677	0.867613	0.183154	1
Adur21182_comp0_c0_seq2	Aipa48971_comp3_c0_seq4	pair700	0.35108	0.825674	0.344752	1	0.0479687	1	-0.0258171	0.910862	-0.184709	0.619913	0.0159821	1	0.136261	1	0.971526	0.317914	-0.0999044	1	-0.108335	1	-0.0911675	1	0.0959333	0.971804	-0.165811	1	-0.242977	1	-0.290583	0.919689	-0.18234	1
Adur48783_comp0_c0_seq1	Gyn_Aipa_c13257_g1_i1	pair701	0.219448	0.952901	-0.972714	1	-2.675	0.0144893	-2.41345	0.000554132	-2.36253	5.3326e-05	-1.65089	0.00206279	-1.21036	0.138159	-2.41651	0.000421158	-1.48311	0.852487	-2.52897	1	0.1	9.32746e-07	-2.96011	0.00553356	-2.73403	0.565508	-3.76039	0.0389775	-1.80834	0.0241896	-3.42423	0.00147378
Adur27133_comp0_c0_seq1	Aipa1312_comp0_c0_seq1	pair702	NA	NA	NA	NA	NA	NA	NA	NA	NA	NA	-0.947026	0.835998	-0.580304	0.66537	-0.539029	0.831759	0.964965	1	NA	NA	0.1	1	-3.48677	0.454515	0.1	1	0.1	1	0.1	1	0.1	1
Adur41384_comp0_c0_seq2	Aipa43553_comp0_c0_seq2	pair703	-0.322708	0.720471	-0.10284	1	-0.108984	1	0.0211279	1	0.168654	0.607197	-0.713933	0.0419612	-0.836467	0.127318	-0.288185	0.681384	-0.15928	1	-0.073716	1	-0.297344	1	-0.137844	0.911705	-0.496882	1	-0.574155	1	-0.70006	0.454131	-0.377875	1
Adur6164_comp0_c0_seq7	Aipa15172_comp0_c0_seq10	pair704	0.072993	0.976228	0.0984602	1	0.071933	1	0.628125	0.106965	0.299015	0.535098	0.116433	0.7316	0.183452	0.921353	-0.760076	0.50471	-0.234952	1	-0.239781	1	0.0741638	1	-0.306	0.759444	0.677682	1	0.345999	1	0.548695	0.664236	0.0571034	1
Adur9637_comp0_c0_seq1	Aipa29504_comp2_c0_seq1	pair705	0.089286	0.978508	0.198303	1	0.567175	0.913256	0.29733	0.794783	-0.890796	0.00569257	0.106012	0.952954	-0.504023	0.620451	-0.829152	0.912427	0.63202	1	-0.373036	1	-0.453757	1	-0.117668	0.89879	-0.22771	1	0.364332	1	0.0607283	1	0.542196	0.968011
Adur36904_comp2_c0_seq1	Aipa18227_comp1_c0_seq8	pair706	0.496372	0.585045	0.658662	1	0.742624	0.471995	0.367418	0.554128	0.781613	0.00344475	0.353402	0.162168	0.36632	0.668637	0.22525	0.886892	0.316213	1	1.32216	1	0.599198	1	0.595392	0.264459	0.53258	1	0.722894	1	0.74621	0.373987	0.603423	0.89711
Adur42693_comp0_c0_seq1	Aipa23905_comp0_c0_seq1	pair707	-0.49655	NA	-0.909177	1	-0.818965	0.961148	0.512443	1	-2.92286	0.016149	-0.43647	1	0.557977	1	-0.345513	0.982687	-1.54216	0.782422	-2.08916	1	-0.930151	1	-1.12109	0.402942	-1.17793	1	-0.923404	1	-1.30712	0.604058	-0.666037	1
Adur49588_comp0_c0_seq1	Aipa44548_comp0_c0_seq1	pair708	NA	NA	NA	NA	NA	NA	0.1	0.963885	0.564707	0.929084	NA	NA	1.40626	0.88797	0.1	0.29075	-3.24021	1	0.1	1	1.04465	1	NA	NA	-0.449832	1	NA	NA	-0.106991	1	1.10028	0.963147
Adur383_comp0_c0_seq1	Aipa36581_comp0_c0_seq1	pair709	2.11573	0.0874121	1.95694	0.668835	-1.94556	0.499722	3.55993	0.532375	1.17472	0.656625	3.00345	0.639392	-2.22527	0.614703	0.353111	0.732527	-0.76642	1	0.1	1	0.318393	1	3.71189	0.186721	-1.32118	1	0.5716	1	1.45613	0.320269	0.915394	0.886377
Adur10560_comp0_c0_seq1	Aipa26548_comp0_c0_seq1	pair710	0.18177	NA	-0.590452	1	0.385235	1	-0.628949	0.487626	-0.827473	0.100405	NA	NA	NA	NA	0.1	1	0.0480524	1	0.432343	1	-2.83256	0.947293	0.0267369	1	-0.257606	1	0.870481	1	1.1007	0.308108	1.33623	0.227646
Adur32394_comp0_c0_seq2	Aipa43870_comp0_c0_seq7	pair711	-0.182021	0.904143	-0.372062	1	-0.249362	0.954715	-0.377065	0.478624	-0.308122	0.387317	0.0261861	0.992946	0.348679	0.726569	0.0555903	1	-0.634701	1	-0.111195	1	-0.302447	1	-0.3554	0.437166	-0.0186758	1	-0.144736	1	-0.272254	0.91273	-0.15645	1
Adur15748_comp0_c0_seq1	Aipa52194_comp0_c0_seq2	pair712	-0.297784	0.598825	-0.0232988	1	0.0310642	1	0.0926871	0.879215	-0.124595	0.667988	-0.140729	0.697086	0.0630024	1	-0.125519	0.825761	-0.276962	1	0.0447274	1	0.00204756	1	-0.0755717	0.95668	-0.0172771	1	0.0376911	1	0.0568388	1	-0.0263662	1
Adur363_comp1_c0_seq6	Aipa36553_comp1_c0_seq4	pair713	0.140291	0.953932	0.0478749	1	0.223054	0.983971	-0.2504	0.585629	-0.0931266	0.891319	0.0664008	0.793555	-0.42471	0.619679	-0.0293471	0.975242	-0.198999	1	-0.387439	1	-0.0864909	1	-0.212269	0.810577	-0.0932743	1	-0.0114357	1	-0.0679527	1	-0.10361	1
Adur17685_comp0_c0_seq1	Aipa6378_comp0_c0_seq1	pair714	-0.422785	0.714612	-0.153083	1	-0.193493	0.986595	0.134863	0.803114	0.0525277	0.949224	-0.213377	0.804761	-0.45899	0.601051	-0.429901	0.528341	-0.306511	1	0.247028	1	-0.0751785	1	0.0782911	0.967855	0.309075	1	0.168484	1	-0.0486656	1	-0.241469	1
Adur49832_comp0_c0_seq1	Aipa4734_comp0_c0_seq1	pair715	NA	NA	NA	NA	NA	NA	NA	NA	0.1	1	0.1	0.000355821	0.1	1	0.1	0.741826	NA	NA	0.1	1	0.1	1	NA	NA	0.1	1	NA	NA	0.819367	0.953598	-1.50473	1
Adur22524_comp0_c0_seq1	Aipa27387_comp0_c0_seq1	pair716	-0.0852004	0.956892	-0.0103123	1	-0.072694	1	0.101511	0.866027	0.082187	0.809042	0.0231137	1	-0.408591	0.613343	-0.0647383	1	-0.00799552	1	-0.0547105	1	-0.0209577	1	-0.078264	0.945813	-0.00924555	1	0.0303953	1	-0.027882	1	-0.083315	1
Adur8357_comp1_c0_seq2	Aipa13002_comp0_c0_seq2	pair717	-0.0132415	0.995573	-0.229606	1	-0.231617	0.983812	-0.879174	0.171855	-0.539639	0.21023	-0.0154829	0.977276	0.283776	0.868396	0.344614	0.547041	0.281888	1	-0.526103	1	-0.0145227	1	-0.429243	0.567686	-0.47792	1	-0.147506	1	-0.516138	0.709621	-0.350774	1
Adur37504_comp0_c0_seq1	Aipa38089_comp0_c0_seq1	pair718	0.124675	0.940058	0.452958	1	0.0932985	1	0.524715	0.0250311	0.438948	0.0967475	0.923989	0.00266312	2.27556	0.0037852	0.742516	0.652912	0.845002	1	-0.328171	1	0.199487	1	0.10365	0.959608	0.248257	1	-0.742391	1	0.00381228	1	-0.0864846	1
Adur23526_comp1_c0_seq1	Aipa28540_comp0_c0_seq5	pair719	NA	NA	0.1	1	NA	NA	-0.48718	0.857995	-1.86669	0.283704	0.1	0.661825	NA	NA	NA	NA	0.1	1	NA	NA	NA	NA	-0.0445143	1	-1.84584	1	10	1	10	0.978702	10	1
Gyn_Adur_c6287_g2_i1	Aipa37351_comp0_c0_seq1	pair720	0.292965	0.501158	0.344818	1	0.251291	0.964434	0.494601	0.252581	0.216973	0.543631	1.15532	0.144644	-0.548103	0.808873	0.550339	0.125912	0.663941	1	0.316307	1	0.467862	1	0.747156	0.0235657	0.500674	1	0.422766	1	0.54893	0.601191	0.558677	0.933547
Gyn_Adur_c60452_g1_i1	Aipa48309_comp0_c0_seq1	pair721	0.370602	0.870216	0.0403045	1	0.00725209	1	0.275153	0.950065	0.226202	0.838009	-0.212171	0.909675	0.629197	0.757864	-1.1434	0.331885	-0.225811	1	0.870353	1	-0.0941336	1	-0.194833	0.964517	0.225144	1	-0.00938615	1	0.312661	0.899051	-0.15832	1
Gyn_Adur_c1087_g1_i1	Aipa26532_comp4_c0_seq7	pair722	-0.39047	0.83663	0.176204	1	0.142111	1	0.09416	1	0.402034	0.408201	0.399733	0.57844	1.16512	0.23401	-1.31848	0.479664	-0.137025	1	-0.0996636	1	0.0172451	1	0.275317	0.756413	0.283068	1	0.637713	1	0.14994	0.986308	0.150276	1
Adur21611_comp0_c0_seq1	Aipa43136_comp0_c0_seq1	pair723	NA	NA	-1.64045	1	NA	NA	0.648445	0.783143	-0.0552134	1	-1.62519	0.979336	0.1	1	NA	NA	0.1	1	10	1	0.410776	1	-1.37471	0.939522	-0.295957	1	1.82372	1	-0.0156621	1	-0.0496854	1
Adur19846_comp0_c0_seq1	Gyn_Aipa_c60375_g1_i1	pair724	0.605129	0.622584	1.21052	0.860608	1.23208	0.18205	0.379027	0.834303	-0.323239	0.740517	0.683263	0.403261	0.744034	0.596128	0.601357	0.261282	1.41568	0.958498	0.923322	1	0.640575	1	0.433677	0.593527	1.04331	1	0.716537	1	1.50325	0.0277241	1.24776	0.335749
Adur301_comp1_c0_seq1	Aipa36455_comp2_c0_seq1	pair725	0.271597	0.902986	-0.033663	1	-0.3086	0.987369	0.18032	1	-0.217627	0.69888	-1.18924	2.02934e-06	0.468265	0.687466	0.381194	0.849028	0.55878	1	0.648814	1	-0.133048	1	-0.0456191	0.993504	-0.114399	1	-0.70119	1	-0.895148	0.313389	-1.0119	0.515647
Adur46818_comp0_c0_seq1	Aipa19754_comp0_c0_seq1	pair726	-0.667917	0.619307	-0.433903	1	-0.095715	1	0.0731915	0.837703	0.0637932	0.927196	-0.17148	0.82913	-0.22671	0.903169	-0.115596	0.94373	-0.294591	1	0.0427704	1	-0.414924	1	-0.688742	0.0526384	-0.0722806	1	-0.216276	1	-0.621935	0.518061	-0.208281	1
Adur30704_comp0_c0_seq1	Aipa21207_comp0_c0_seq1	pair727	0.0412338	0.985779	-0.478013	1	-0.178532	1	-0.374866	0.456916	-0.553683	0.108379	0.0667975	1	0.180441	0.916481	0.384362	0.71129	-0.125486	1	0.0257941	1	0.0628435	1	-0.220971	0.824977	0.151034	1	0.406975	1	0.3734	0.910284	-0.00386795	1
Adur44962_comp0_c0_seq1	Aipa14205_comp6_c0_seq5	pair728	2.04182	2.44e-07	2.74206	0.0027208	2.25477	1.75787e-05	1.89214	3.32691e-05	1.72952	0.000445965	1.44985	0.0254263	2.51723	3.55479e-05	4.48409	4.09424e-07	2.44807	0.177766	3.16635	1	1.48804	0.0818399	0.467776	0.56503	1.05831	1	1.79117	0.388201	1.4612	0.0422169	1.67537	0.121287
Adur49846_comp0_c0_seq2	Aipa20900_comp1_c0_seq1	pair729	-0.478287	0.760676	0.0763851	1	0.0256467	1	0.038304	1	-0.0306073	0.99593	-0.15522	0.979921	0.332853	0.82056	-0.0946814	0.984312	-0.22292	1	-0.280254	1	0.0265163	1	0.00304712	1	-0.036797	1	-0.268623	1	-0.440652	0.812674	-0.329593	1
Adur39613_comp2_c0_seq1	Aipa596_comp2_c0_seq1	pair730	-2.71958	0.00439506	-2.10366	0.139287	-3.5472	2.37022e-06	-4.07125	4.83697e-23	-3.68549	7.91571e-31	-2.67174	9.86222e-17	-3.51592	6.41962e-15	-3.13163	1.68108e-07	-3.66142	0.00358703	-2.44557	0.0867615	-3.44268	2.08424e-06	-3.36473	3.18785e-15	-2.95579	0.0450066	-2.64616	0.0336346	-3.2322	3.19673e-09	-2.81161	0.000234049
Adur10413_comp0_c0_seq1	Aipa8448_comp0_c0_seq1	pair731	NA	NA	NA	NA	NA	NA	NA	NA	0.337304	0.72367	NA	NA	0.1	1	NA	NA	NA	NA	NA	NA	NA	NA	NA	NA	NA	NA	NA	NA	0.1	1	0.1	1
Adur826_comp2_c0_seq1	Aipa29648_comp0_c0_seq2	pair732	-0.287895	0.839583	-0.174665	1	-0.394903	0.900195	-0.152848	0.951697	-0.270013	0.522831	-0.250895	0.480488	0.76616	0.273723	-0.119648	0.904684	0.246454	1	-0.195967	1	0.116082	1	-0.0588779	0.971804	0.458878	1	0.498174	1	0.392366	0.820624	0.348315	1
Adur41655_comp4_c0_seq1	Aipa14397_comp2_c0_seq1	pair733	0.181304	NA	-0.39653	1	-0.242597	1	10	0.905106	0.0265542	1	0.386325	0.958956	0.786868	0.879827	1.21167	0.848721	-0.0848129	1	NA	NA	-0.0287887	1	-0.364541	1	-0.806848	1	-1.01942	1	-0.235812	1	-0.652671	1
Adur32221_comp0_c0_seq1	Aipa43687_comp0_c0_seq1	pair734	0.825879	0.51126	1.14925	0.829568	0.624773	0.815538	0.52221	0.0633755	0.558151	0.0192123	0.402474	0.208052	2.66835	2.97271e-05	2.92055	0.0165985	2.44571	0.567713	0.599749	1	0.428035	1	0.266466	0.667927	0.698136	1	1.34837	0.801156	1.38739	0.0621155	1.29297	0.240692
Gyn_Adur_c24905_g1_i1	Aipa9378_comp0_c0_seq1	pair735	-0.187873	NA	-1.65191	1	10	0.988413	0.379635	0.681959	0.66291	0.112785	0.426999	0.63861	2.96268	0.786994	1.07177	0.463851	0.867467	1	0.36378	1	0.649885	1	0.798818	0.386588	1.49285	1	-0.424992	1	2.0263	0.0094871	1.5272	0.533388
Adur8898_comp0_c0_seq1	Aipa41996_comp0_c0_seq1	pair736	-0.483725	0.749196	0.534081	1	0.688718	0.696074	0.230783	0.637448	0.413012	0.294702	0.14131	0.619353	0.648692	0.384415	1.95839	0.0122353	1.51091	1	0.130306	1	0.643331	1	0.679732	0.11473	0.365113	1	0.613135	1	0.180344	0.955635	0.4274	0.979959
Adur6662_comp1_c0_seq1	Aipa22719_comp0_c0_seq3	pair737	0.614416	NA	1.22955	1	0.79492	0.916077	-0.333886	0.958345	-0.302441	0.849845	-0.00443779	0.950494	0.924497	0.843786	10	0.645163	0.938786	1	-0.328434	1	0.616493	1	1.74625	0.041992	0.838561	1	0.717217	1	0.176617	0.975282	0.396577	1
Adur49608_comp1_c0_seq1	Aipa44574_comp1_c0_seq2	pair738	-2.77069	9.19e-07	-2.5884	0.0125962	-2.26529	0.000307153	-1.89995	1.0444e-06	-2.59296	1.65268e-09	-2.04126	9.69428e-07	-2.02592	0.000520814	-1.23478	0.00111347	-0.918908	1	0.1	0.018957	-2.13948	0.0186964	-2.52463	3.07493e-05	-2.03634	0.293781	-0.713637	1	-2.2611	7.75485e-05	-1.65047	0.108748
Adur27752_comp0_c0_seq2	Aipa38300_comp0_c0_seq9	pair739	0.907404	NA	1.44705	1	0.0855529	1	0.763685	0.824805	-0.0841946	0.840455	0.1	1	0.1	1	-1.60445	0.961239	-0.958557	1	-4.06907	1	-1.08817	1	-1.94474	0.710407	-1.02984	1	-0.0244268	1	-1.77326	0.840899	0.1	1
Adur35928_comp0_c0_seq2	Aipa13902_comp1_c0_seq1	pair740	-0.390734	0.769442	-0.423703	1	-0.635276	0.664997	-0.427371	0.437679	-0.152912	0.77525	0.22256	0.94813	0.0470339	1	1.05232	0.53529	-0.472528	1	-0.619033	1	-0.189063	1	-0.263674	0.696246	-0.115194	1	-0.0905042	1	-0.264085	0.898278	-0.19157	1
Gyn_Adur_c1145_g1_i1	Aipa42352_comp0_c0_seq1	pair741	2.46634	0.0326779	10	1	1.50134	0.300517	NA	NA	10	0.667988	NA	NA	NA	NA	1.0372	0.0458663	1.52429	0.836828	0.951619	1	5.60214	0.0073454	10	0.16678	-0.0384833	1	-1.13207	1	1.54552	1	6.40633	6.21477e-08
Adur36997_comp0_c0_seq1	Aipa33962_comp0_c0_seq1	pair742	NA	NA	NA	NA	NA	NA	NA	NA	NA	NA	-0.563105	0.0634506	-0.161336	0.953009	0.1	0.9483	-0.84812	1	NA	NA	0.1	1	NA	NA	NA	NA	NA	NA	NA	NA	NA	NA
Gyn_Adur_c1026_g1_i2	Gyn_Aipa_c54468_g1_i1	pair743	-0.736727	0.724011	1.24284	1	-1.08363	0.785795	-0.594829	1	-1.45939	0.652976	0.1	0.0625894	0.44919	0.877777	10	0.612954	0.1	0.272436	0.968788	1	-0.873272	1	-1.62953	0.981707	0.964924	1	NA	NA	0.958048	1	0.1	0.825119
Gyn_Adur_c22134_g1_i1	Gyn_Aipa_c20896_g3_i1	pair744	NA	NA	NA	NA	NA	NA	NA	NA	NA	NA	NA	NA	NA	NA	NA	NA	0.918875	1	NA	NA	NA	NA	0.1	1	NA	NA	NA	NA	NA	NA	NA	NA
Adur3586_comp0_c0_seq1	Aipa51806_comp0_c0_seq4	pair745	-0.298131	0.842834	-0.662426	1	-0.0594668	1	0.211523	0.726596	0.245897	0.632995	-1.04184	0.000337744	-0.579476	0.494144	1.48827	9.79563e-06	0.937264	1	-0.0434507	1	-0.224797	1	-0.578017	0.378518	-0.0701888	1	-0.855837	1	-0.54524	0.659538	-1.38924	0.217329
Adur15534_comp0_c0_seq5	Aipa4274_comp0_c0_seq8	pair746	-0.633326	0.733682	-0.570142	1	-1.02992	0.461555	-0.547039	0.183249	-0.645426	0.106898	-0.458978	0.284	-0.524636	0.660185	-0.212608	1	-0.881592	1	-0.299211	1	-0.857273	0.900596	-0.623717	0.212089	-0.687437	1	-0.479762	1	-0.356076	0.867983	-0.688491	0.919124
Adur2958_comp0_c0_seq1	Aipa15535_comp0_c0_seq2	pair747	-0.218609	0.912805	-0.0131621	1	-0.111705	1	-0.523371	0.1555	-0.368576	0.392141	-0.377395	0.442858	-0.38984	0.750988	-0.410667	0.51584	-0.93467	1	-0.323529	1	-0.293746	1	-0.418079	0.482736	-0.726843	1	-0.670549	1	-0.348932	0.896492	-0.477159	1
Adur47522_comp0_c0_seq1	Aipa2033_comp0_c0_seq1	pair748	NA	NA	10	1	NA	NA	-1.22136	1	-0.267795	0.369271	NA	NA	NA	NA	10	1	0.612073	1	0.1	1	-0.0434315	1	NA	NA	10	1	NA	NA	0.1	1	-0.229304	1
Adur38600_comp0_c1_seq12	Aipa22631_comp1_c0_seq2	pair749	-0.014919	0.995518	-0.100011	1	0.318628	0.913713	0.0466472	1	0.0986994	0.932038	0.199219	0.910001	0.0295349	1	0.439787	0.340406	0.017664	1	0.0178184	1	0.235194	1	1.17223	0.00316974	0.171427	1	-0.363978	1	-0.187578	0.981411	-0.0664548	1
Adur30437_comp0_c0_seq3	Aipa4395_comp0_c0_seq1	pair750	0.287122	0.903594	0.0591647	1	0.941688	0.515311	-0.458566	0.873229	0.433606	0.505099	0.194173	0.535459	1.39848	0.154821	0.584355	0.725401	-0.0779772	1	-0.849854	1	0.275175	1	0.739035	0.336406	0.83715	1	0.81229	1	0.901471	0.412168	1.42076	0.297144
Adur152_comp0_c0_seq1	Aipa28637_comp0_c0_seq3	pair751	NA	NA	10	1	10	0.40321	-0.00503113	1	10	0.883548	10	0.975424	10	0.764282	10	0.449375	1.1671	1	10	1	10	0.799329	1.6138	0.855533	10	1	10	1	0.983605	0.91273	10	0.846068
Adur34550_comp0_c0_seq5	Aipa35632_comp2_c0_seq4	pair752	0.200976	0.926241	0.148697	1	0.271645	0.984865	0.591635	0.4589	0.522027	0.371071	0.670057	0.320449	0.231029	0.982455	0.304563	0.713765	0.0737887	1	-0.421871	1	0.388122	1	0.112189	0.971804	0.0166217	1	-0.130822	1	-0.0353236	1	0.409796	1
Adur13271_comp0_c0_seq3	Aipa11599_comp2_c0_seq6	pair753	0.993845	NA	0.276222	1	10	0.664997	1.29158	0.166723	1.90965	0.00534243	0.649466	0.3618	0.697403	0.315432	2.64876	0.159148	1.67416	1	1.23173	1	1.42086	0.43637	0.327261	0.926868	0.717594	1	1.07409	0.999836	2.08758	0.177735	0.691582	0.899759
Adur34026_comp0_c0_seq4	Aipa32319_comp0_c0_seq1	pair754	-0.70763	0.22047	-1.01644	0.860608	-1.07746	0.146801	-0.0681754	0.976742	0.0579379	0.971142	-0.504894	0.466446	-0.960694	0.646379	-1.16389	0.396518	-1.11293	1	-1.00509	1	-0.292254	1	0.494403	0.472479	-0.786427	1	-0.828422	1	-0.508189	0.697667	-0.408339	1
Adur19504_comp0_c0_seq3	Aipa38336_comp1_c0_seq1	pair755	0.213994	0.873833	0.141214	1	0.143648	1	-0.17164	0.830664	0.0695709	0.946722	0.207243	0.656661	0.0696144	1	0.443093	0.35798	0.228881	1	0.831148	1	0.211145	1	0.14664	0.877535	0.0175029	1	0.532043	1	0.255089	0.909249	0.440987	1
Adur26765_comp0_c0_seq1	Gyn_Aipa_c29518_g1_i1	pair756	0.822667	0.316747	1.02481	0.945276	0.995151	0.248127	0.202317	0.920506	0.293064	0.562293	0.135366	0.946281	-0.0108876	1	1.34085	0.000107692	1.16398	1	0.553511	1	0.908501	0.73456	0.178621	0.848549	0.556238	1	0.593304	1	0.44406	0.797125	0.552817	1
Adur47399_comp0_c0_seq2	Aipa79_comp1_c0_seq3	pair757	0.224177	0.83129	0.155284	1	0.324842	0.910659	-0.118437	0.81351	-0.00326903	1	-0.0304846	0.952828	0.782558	0.52159	1.63996	0.071136	0.27081	1	0.181863	1	0.147112	1	-0.0375895	1	0.0972922	1	0.32698	1	0.545793	0.769389	0.199512	1
Adur8101_comp0_c0_seq4	Aipa4635_comp0_c0_seq3	pair758	0.882887	0.286885	0.753628	1	0.67688	0.623518	0.274479	0.611308	-0.319684	0.413367	-1.25222	0.00135678	0.221795	0.927896	-1.55054	0.000369115	-0.696792	1	-0.904457	1	0.304687	1	-1.0633	0.0481159	-0.662919	1	-0.852601	1	-0.902067	0.372669	-1.3638	0.290049
Adur1679_comp0_c0_seq2	Aipa29082_comp0_c0_seq1	pair759	0.141789	0.971015	-0.898668	1	3.52987	0.666257	-0.320089	0.802839	-0.2933	0.565354	-0.286375	0.843231	2.08905	0.978991	0.385772	1	-0.318299	1	-0.698545	1	-0.491554	1	-0.652958	0.191985	-1.05148	1	-0.954141	1	-0.775357	0.85338	-0.573729	1
Adur19442_comp0_c0_seq1	Aipa222_comp0_c0_seq1	pair760	0.0431228	0.982753	0.311278	1	0.330652	0.921337	-0.177073	0.758494	-0.0922236	0.826013	0.0988391	0.887954	0.0423839	1	-0.590556	0.477784	-0.416771	1	-0.0788052	1	-0.0410002	1	0.259412	0.668551	0.0875386	1	0.0329528	1	0.379329	0.840899	0.293001	1
Adur29704_comp0_c1_seq1	Aipa12338_comp1_c0_seq2	pair761	-0.349371	NA	0.1	1	0.769101	1	0.361635	0.968423	-0.45965	0.505698	-1.04327	0.346171	2.07649	0.300611	NA	NA	0.164666	1	0.944882	1	-0.227355	1	-0.261444	0.971084	-0.492896	1	-0.100422	1	-0.458465	0.98664	1.93785	1
Adur27878_comp1_c0_seq1	Gyn_Aipa_c5740_g1_i1	pair762	3.58037	0.000188815	1.51381	0.375491	3.26026	3.05991e-05	2.68474	0.016101	10	1.42531e-06	1.66933	0.248429	1.31383	0.273723	6.09001	3.7248e-15	1.95946	0.697007	2.22122	1	0.410601	1	-0.914154	0.221884	-0.383559	1	-0.522054	1	0.297275	0.972126	0.335895	1
Gyn_Adur_c71919_g1_i1	Gyn_Aipa_c15105_g1_i1	pair763	0.568541	0.696944	0.907893	1	0.800696	0.703876	0.236813	0.990733	0.866778	0.416303	0.509089	0.655233	0.439786	0.850228	-0.498867	0.455675	-1.1317	1	1.55555	1	0.252134	1	10	0.533388	1.25366	1	0.914179	1	0.435224	0.862184	0.375864	1
Gyn_Adur_c8753_g1_i1	Aipa30009_comp0_c0_seq1	pair764	-0.127905	NA	-0.293826	1	-0.978703	1	-0.50036	0.62102	-0.619853	0.512296	-0.855782	0.507879	-1.40307	0.866442	-0.433409	1	-1.44054	1	-0.934298	1	-0.578284	1	-1.29263	0.00404357	-0.291087	1	0.398074	1	-0.818347	0.789736	-0.0267518	1
Adur10402_comp0_c0_seq1	Aipa8464_comp0_c0_seq1	pair765	-0.503246	NA	-1.83924	1	-2.90923	0.524893	-1.04462	0.792055	0.120527	0.804248	-0.264554	1	-1.15584	1	-0.0327534	1	1.97884	1	-0.284011	1	-0.288729	1	-0.147897	1	0.553287	1	-0.0846258	1	10	0.922511	1.48667	1
Gyn_Adur_c8430_g2_i11	Aipa37341_comp0_c0_seq1	pair766	-1.51508	9.02e-05	-1.71317	0.150538	-1.45413	0.0155992	-1.37624	3.64054e-05	-1.08216	1.70935e-05	-1.80697	7.69694e-07	-1.51333	0.00379336	-2.30151	6.97997e-07	-1.74036	0.678825	-1.49051	1	-1.23334	0.281002	-1.44714	6.50462e-05	-0.652346	1	-1.32834	0.739072	-0.430626	0.815436	-0.880758	0.699939
Adur4356_comp0_c0_seq3	Aipa6506_comp1_c0_seq15	pair767	-0.350777	0.855607	-1.44142	0.596444	-2.23669	0.0268381	-0.560497	0.253071	-0.676064	0.0713577	-0.17595	0.737206	0.0243005	1	0.462684	0.807252	-0.662682	1	0.588624	1	-1.03577	0.545779	-0.940546	0.0314753	-0.769237	1	0.294901	1	-0.895696	0.49975	-0.75877	0.800632
Adur30692_comp0_c0_seq3	Aipa21220_comp0_c0_seq5	pair768	-0.0189654	NA	10	1	2.81682	0.446519	1.38578	0.256607	-0.927845	0.626759	0.100769	0.968923	2.96755	0.134036	0.1	1	1.36279	1	-0.930086	1	-0.101105	1	0.410628	0.924229	-4.93857	0.876924	-0.568499	1	0.38304	1	-2.82143	0.96163
Adur46562_comp0_c0_seq2	Aipa45003_comp0_c0_seq2	pair769	0.026279	0.994669	0.995102	1	0.456309	0.813871	0.569642	0.115734	0.386103	0.219458	0.4683	0.283882	0.511728	0.610892	-0.0921766	0.975242	1.26784	1	0.479279	1	0.082578	1	0.358233	0.588265	0.46138	1	0.288037	1	0.395116	0.812674	0.648387	0.840276
Adur36159_comp0_c0_seq2	Aipa40832_comp0_c0_seq1	pair770	0.306049	NA	10	0.557014	0.987628	0.817248	NA	NA	NA	NA	-1.00134	0.733252	0.822219	0.853736	-0.0194878	1	2.26133	1	NA	NA	-0.508757	1	0.1	0.209119	NA	NA	-3.17491	0.433763	-1.66193	0.872006	-0.212649	1
Gyn_Adur_c6404_g1_i1	Gyn_Aipa_c19641_g1_i1	pair771	0.415718	NA	0.1	0.75398	0.1	0.455505	0.1	0.81082	-1.85279	0.965802	10	1	NA	NA	0.1	0.9483	2.02072	0.446307	10	1	0.1	1	NA	NA	NA	NA	NA	NA	NA	NA	NA	NA
Gyn_Adur_c3987_g1_i1	Aipa15678_comp1_c0_seq1	pair772	-0.837846	0.254334	-1.05395	0.822636	-0.840139	0.384286	-1.0222	7.26372e-05	-0.878428	0.000311092	-0.415038	0.26847	-0.620013	0.455764	0.430554	0.393647	-0.460997	1	0.402334	1	-0.264888	1	-0.150533	0.906053	-0.516083	1	-0.340982	1	-0.0830607	1	0.0384283	1
Adur16388_comp1_c0_seq3	Aipa16101_comp0_c0_seq2	pair773	0.153492	0.905268	0.0170749	1	-0.0713115	1	-0.053182	0.939599	-0.17706	0.593102	0.0488051	1	0.183764	0.953326	0.547273	0.159493	0.196339	1	-0.0195374	1	0.00802727	1	0.0768704	0.95668	-0.0288626	1	-0.0641879	1	0.037141	1	-0.236096	1
Adur13049_comp0_c0_seq1	Aipa926_comp0_c0_seq1	pair774	NA	NA	NA	NA	NA	NA	NA	NA	NA	NA	NA	NA	NA	NA	NA	NA	NA	NA	NA	NA	NA	NA	NA	NA	NA	NA	NA	NA	10	1	NA	NA
Gyn_Adur_c6659_g1_i1	Gyn_Aipa_c10559_g1_i1	pair775	NA	NA	NA	NA	NA	NA	NA	NA	0.1	0.843132	0.74135	1	NA	NA	0.843954	0.640297	-0.137973	1	-0.2394	1	-3.54869	1	0.351333	1	-2.03848	1	NA	NA	-1.25652	0.66672	-1.98905	0.987767
Adur19536_comp0_c0_seq1	Aipa26137_comp1_c0_seq1	pair776	0.148685	0.919731	0.0465825	1	0.46902	0.782415	0.335705	0.570976	-0.622612	0.0588475	-0.322899	0.611398	0.530553	0.501969	-0.0582636	0.966107	0.0200069	1	-0.754904	1	-0.393047	1	-0.203416	0.847872	-0.112581	1	-0.235346	1	-0.0104882	1	0.157378	1
Adur2678_comp0_c0_seq8	Aipa48587_comp1_c0_seq3	pair777	-0.718707	0.317669	-0.0631866	1	-0.320878	0.953551	-0.30219	0.244445	-0.231101	0.54472	-0.54574	0.494654	-0.468468	0.627897	-0.300183	0.809859	-0.242344	1	-0.238706	1	-0.380885	1	-0.669089	0.247081	-0.292367	1	-0.0531219	1	-0.44485	0.820799	-0.417714	1
Adur25261_comp2_c0_seq1	Aipa2075_comp2_c0_seq1	pair778	-0.764553	0.508301	-0.935352	0.977176	-1.81972	0.00770142	-0.44285	0.355117	-0.451897	0.263329	-0.673125	0.111752	-0.850192	0.265466	-2.40353	0.00459146	-1.7165	0.866995	-0.810376	1	-1.18781	0.392712	-0.526798	0.460555	-0.747963	1	-0.848883	1	-0.864896	0.223004	-1.11586	0.439644
Adur38453_comp0_c0_seq1	Aipa18295_comp0_c0_seq1	pair779	-1.00625	0.0299028	-1.09364	0.753867	-1.25636	0.0490119	-0.838967	0.000168844	-1.06199	6.00688e-08	-1.34483	7.91918e-08	-1.60755	0.000281494	-2.15853	7.37306e-10	-2.25867	0.292372	-0.89252	1	-1.30126	0.175614	-1.14299	0.00011465	-1.54569	0.704399	-1.34909	0.62831	-1.4171	0.0146889	-1.1968	0.283053
Adur20764_comp0_c0_seq1	Gyn_Aipa_c15278_g1_i1	pair780	-1.22901	0.0824687	-1.24349	0.716312	-1.14984	0.196508	-0.670278	0.076207	-0.924422	0.00285643	-1.02866	0.00368338	-1.33235	0.0252616	-0.778714	0.074917	-0.767808	1	-0.999023	1	-0.406614	1	-0.314246	0.574781	-0.692729	1	-0.717265	1	-0.786898	0.356458	-0.838629	0.697049
Gyn_Adur_c53735_g1_i1	Aipa49080_comp0_c0_seq1	pair781	-0.0231404	NA	10	1	0.838125	1	10	1	0.448724	0.959264	1.04454	0.404493	10	0.875973	-0.237978	1	1.46405	1	0.1	1	-0.802856	1	-0.780511	0.964558	-1.36041	1	1.17292	1	0.1	1	-1.05807	1
Adur15858_comp0_c0_seq3	Gyn_Aipa_c10818_g1_i1	pair782	-0.168945	0.934296	-0.678922	1	-0.550515	0.798662	-0.1071	0.839978	-0.475298	0.310857	-0.698719	0.153302	-1.10664	0.154246	-0.591627	0.537818	-0.60952	1	-0.0189097	1	-0.854357	0.98079	-0.608372	0.375513	-0.217612	1	-0.585752	1	-0.509143	0.75975	-0.312252	1
Adur48894_comp1_c1_seq1	Aipa23520_comp0_c1_seq1	pair783	0.471046	0.355742	0.108896	1	0.463501	0.730583	0.0993301	0.95798	0.191501	0.530763	0.167948	0.655989	0.462139	0.62574	1.3191	0.000318275	0.796325	1	0.231868	1	0.109268	1	0.100484	0.950239	0.12626	1	-0.0458904	1	0.150178	0.981411	0.387563	1
Adur49496_comp0_c0_seq1	Aipa4743_comp0_c0_seq2	pair784	-1.05206	1.66e-05	-0.914003	0.944251	-1.08901	0.0715709	0.0190367	0.977376	0.563302	0.516782	NA	NA	0.1	1	-1.25856	0.263734	-1.03891	1	0.1	1	-0.980561	0.557202	0.594973	0.97825	0.0446502	1	0.1	1	-0.175389	1	NA	NA
Adur17702_comp0_c0_seq1	Aipa7146_comp0_c0_seq1	pair785	1.22017	0.0163752	0.434807	1	0.339907	0.899203	0.342755	0.367508	0.239027	0.460436	0.298935	0.535011	0.569807	0.448535	0.30026	0.530471	0.374886	1	0.48079	1	0.585096	1	0.2805	0.731992	0.745868	1	0.610168	1	0.287434	0.857029	0.361149	1
Adur40699_comp1_c0_seq1	Aipa46182_comp0_c0_seq2	pair786	0.0637415	0.978508	0.112854	1	0.507593	0.858764	0.264061	0.607183	0.281763	0.394474	0.189356	0.734139	-0.0852316	1	-0.147038	0.908012	0.896671	1	-1.09116	1	0.103759	1	0.177545	0.785021	0.127707	1	0.480658	1	-0.0688354	1	0.276333	1
Adur12005_comp2_c0_seq5	Aipa26267_comp0_c0_seq6	pair787	-0.659162	0.597498	-0.638949	1	-0.694805	0.692373	-0.104675	0.941437	-0.0949558	0.911868	0.100463	0.710579	-0.637817	0.425863	-0.28993	0.599814	-0.524083	1	-0.222815	1	-0.398558	1	-0.056165	1	0.11127	1	-0.353567	1	-0.292654	0.872075	-0.0753017	1
Adur46459_comp0_c0_seq1	Aipa49998_comp0_c0_seq1	pair788	0.211696	NA	-0.795043	1	-0.150988	1	0.48472	1	-3.63857	0.00453982	-0.838161	0.321978	10	1	1.87995	0.0636978	2.00808	1	-1.85401	1	-2.13184	1	-0.0239591	1	-1.03848	1	10	1	0.336228	1	0.1	1
Adur15480_comp0_c0_seq1	Aipa4208_comp0_c0_seq1	pair789	-1.45797	0.339514	-0.903069	1	-0.742138	0.739412	-0.0842358	1	-0.00216769	1	1.62552	0.729022	-0.291935	1	0.0044598	1	-0.626976	1	-1.13131	1	-0.484845	1	-0.741225	0.208616	-0.706764	1	-0.118832	1	0.426977	0.88949	-0.0533922	1
Adur44547_comp0_c0_seq1	Aipa30760_comp0_c0_seq1	pair790	NA	NA	0.1	0.861798	0.1	1	-1.3291	0.967472	0.767335	0.652471	0.795333	0.798321	1.17149	0.776283	0.1	0.677668	-2.14223	1	0.1	1	10	1	0.179901	0.976879	-0.738487	1	NA	NA	1.81983	0.85232	1.96197	1
Adur13011_comp0_c0_seq1	Aipa953_comp0_c0_seq1	pair791	NA	NA	NA	NA	NA	NA	NA	NA	NA	NA	NA	NA	NA	NA	NA	NA	NA	NA	0.1	1	0.1	1	NA	NA	0.973997	1	NA	NA	-1.28317	0.502569	-0.558886	1
Adur47717_comp0_c0_seq4	Aipa21575_comp1_c0_seq12	pair792	0.014588	0.997571	0.126787	1	-0.300743	1	-0.294657	0.845485	-0.0747851	1	-0.447117	0.412596	-0.31641	0.774421	-0.652578	0.287403	-0.0377468	1	1.07499	1	-0.737771	1	-0.421188	0.666624	-0.494359	1	-0.815013	1	-0.644836	0.524472	-0.757123	0.806876
Adur11860_comp0_c0_seq8	Aipa44433_comp1_c0_seq3	pair793	-0.11905	0.91449	-0.213464	1	-0.274787	0.964831	-0.193589	0.633108	-0.297216	0.362477	-0.0520159	0.814922	-0.274203	0.82852	-0.251312	0.729692	-0.335647	1	-0.530044	1	-0.474169	1	-0.288458	0.599054	-0.214648	1	-0.261222	1	-0.371656	0.831053	-0.440417	1
Adur3567_comp0_c0_seq1	Aipa40385_comp0_c0_seq1	pair794	0.290971	0.876998	-0.152132	1	-0.283466	0.980342	-0.728831	0.0189431	-0.35855	0.279634	-0.321894	0.417209	-0.632525	0.689478	-0.00257994	1	-0.418101	1	-0.874124	1	-0.508856	1	-0.682801	0.0942013	-1.25637	1	-0.592138	1	-1.36419	0.0258547	-0.504213	0.949678
Adur44521_comp1_c0_seq2	Aipa30792_comp1_c0_seq2	pair795	0.936328	0.33521	0.753399	1	0.533629	0.797396	1.52134	8.07001e-07	1.40947	1.7152e-07	0.777731	0.417087	1.52148	0.762815	1.85796	2.15122e-05	1.26426	1	1.65491	1	1.02943	0.923455	0.0614764	1	2.34278	0.136182	0.419735	1	1.65467	0.0037847	1.6536	0.105945
Adur46983_comp0_c0_seq1	Aipa10904_comp0_c1_seq3	pair796	NA	NA	NA	NA	NA	NA	1.47517	0.89753	0.373004	0.955172	10	1	1.09684	0.640093	-0.613882	1	0.1	1	0.1	1	-1.5311	1	0.1	0.709981	1.06974	1	1.01614	1	0.1	1	1.83265	0.957956
Adur32422_comp0_c0_seq2	Aipa43901_comp0_c0_seq1	pair797	0.277427	0.883463	0.0714538	1	0.423266	0.850661	0.332478	0.713504	0.519981	0.36964	-0.183192	0.745359	-0.771705	0.769638	0.176126	1	-0.590206	1	0.792946	1	0.187603	1	0.0643926	1	0.253819	1	0.187186	1	1.09884	0.414052	0.507635	1
Gyn_Adur_c43679_g1_i1	Aipa43995_comp0_c0_seq2	pair798	0.268125	0.706915	0.0938925	1	0.266875	0.947123	-0.128941	0.659919	-0.0248787	0.997327	0.140726	0.91098	0.290178	0.822877	-0.479871	0.249655	-0.3384	1	-0.378922	1	0.057684	1	-0.00916633	1	-0.138744	1	0.132783	1	-0.0499805	1	-0.00726284	1
Adur16128_comp2_c0_seq1	Aipa8932_comp1_c0_seq5	pair799	1.04153	0.19186	0.950037	0.99309	0.740092	0.539427	0.414253	0.584931	0.215996	0.764239	-0.277759	0.672124	0.431711	0.756809	1.42984	0.000692878	0.796929	1	-0.179702	1	0.633527	1	-0.426733	0.805429	0.582776	1	0.542544	1	0.204268	0.949235	0.369838	1
Gyn_Adur_c91_g1_i1	Aipa51693_comp0_c0_seq2	pair800	0.0595056	0.976228	0.0782068	1	0.0254427	1	0.761868	0.00822437	1.03087	2.50981e-05	-0.125846	0.963178	-0.103022	0.959468	-0.150874	0.855295	0.157319	1	0.0304977	1	0.429592	1	0.51348	0.280932	0.135323	1	0.32734	1	-0.198759	0.975282	-0.317033	1
Adur24863_comp1_c0_seq1	Aipa5248_comp0_c0_seq1	pair801	-0.478683	0.863074	-0.661828	1	0.832323	0.964831	-0.592995	0.914156	-0.0855204	0.998387	-0.0319473	0.948138	0.569815	0.74811	0.155986	1	-0.4599	1	-0.10005	1	-0.379815	1	-0.710679	0.311066	-1.17818	1	0.038734	1	-1.17769	0.104528	-1.0793	0.492473
Gyn_Adur_c21253_g1_i1	Aipa28772_comp0_c1_seq3	pair802	1.04612	0.451687	0.162064	1	0.442176	0.904835	-0.0462057	1	0.0929442	0.95434	0.161223	0.922531	-0.215792	0.868396	0.257226	1	0.226767	1	0.603066	1	-0.169197	1	0.440794	0.559122	0.121109	1	0.153411	1	0.00891251	1	0.379906	1
Adur18245_comp0_c0_seq1	Aipa29001_comp0_c0_seq1	pair803	0.103762	0.961015	-0.307437	1	-0.174407	1	1.14649	0.0313703	0.788232	0.0448259	0.520363	0.333822	-0.00213125	1	0.699865	0.137184	0.660805	1	0.861501	1	0.348871	1	0.368528	0.711098	0.389551	1	0.407367	1	0.550694	0.66741	0.149548	1
Adur34157_comp0_c0_seq1	Aipa44280_comp0_c0_seq1	pair804	-0.603785	0.699515	0.181386	1	0.677223	0.793797	1.03145	0.493392	0.572371	0.771075	0.307417	0.894788	2.5565	0.410192	1.77921	0.274644	0.35636	1	-0.796846	1	0.691581	1	1.09919	0.692719	1.7601	1	1.88656	0.834946	0.906434	0.790111	0.798903	1
Adur22400_comp0_c0_seq5	Aipa24821_comp0_c0_seq2	pair805	-0.187873	NA	0.347708	1	2.47364	0.904835	2.5395	0.0209793	5.06253	2.2019e-05	1.40628	0.0373412	10	1	10	0.163012	4.58991	1	3.168	1	-0.223559	1	0.918308	0.939482	0.086638	1	3.88888	0.12435	0.230091	1	-1.11984	1
Gyn_Adur_c48907_g1_i1	Gyn_Aipa_c15446_g1_i1	pair806	0.677642	0.246085	1.13596	0.730109	0.814386	0.356655	0.601074	0.52153	0.0227982	0.982855	0.10818	0.708327	0.298179	0.853736	0.261509	0.823661	-0.0473823	1	0.413322	1	0.579433	1	-0.264329	0.857422	-0.302087	1	0.445032	1	0.48622	0.884476	0.433929	1
Adur39945_comp1_c0_seq1	Aipa24272_comp0_c0_seq1	pair807	1.17143	0.022962	0.370776	1	0.244215	0.972592	0.156541	0.771658	-0.132858	0.762848	0.462383	0.547293	0.392445	0.711731	0.0987771	0.890297	0.199948	1	0.131078	1	0.124878	1	-0.103885	0.947539	0.00609905	1	-0.161536	1	-0.263686	0.930521	-0.113042	1
Adur44393_comp0_c0_seq1	Aipa49681_comp0_c0_seq1	pair808	0.749419	0.419057	0.954412	0.954951	1.34255	0.0516412	0.10565	0.872455	0.0503889	0.929275	-0.239946	0.683532	0.0570173	1	0.978599	0.0847709	1.22952	1	0.36222	1	0.179371	1	-0.109521	0.888524	0.217922	1	0.25704	1	0.125967	0.986308	0.0628499	1
Adur37241_comp0_c0_seq3	Aipa8375_comp2_c0_seq1	pair809	-0.307773	0.83129	0.032607	1	-0.318342	0.968185	-0.0999607	0.922502	-0.0306614	1	0.0481777	0.913101	-0.269295	0.942364	1.04793	0.0272235	0.248915	1	0.527653	1	0.366004	1	0.13403	0.892118	0.05255	1	0.0333218	1	-0.439833	0.746957	-0.359141	1
Adur27795_comp0_c0_seq7	Aipa47970_comp1_c0_seq1	pair810	-1.00767	0.0125175	-1.31151	0.463445	-1.20019	0.0623561	-1.25671	2.43558e-06	-1.08373	9.69341e-07	-1.71223	2.55067e-16	-1.29357	0.00501236	-1.38154	1.24026e-05	-1.56392	0.849577	-1.07596	1	-1.3783	0.151613	-1.56533	2.70977e-08	-1.48182	0.88375	-1.34837	0.638574	-1.28957	0.0315486	-1.49826	0.101676
Gyn_Adur_c43582_g1_i1	Gyn_Aipa_c19368_g1_i2	pair811	0.181304	NA	10	1	NA	NA	NA	NA	1.74597	0.736739	10	0.628298	-1.60975	1	-3.92587	3.91038e-08	0.416982	1	-0.322548	1	0.72381	1	10	0.971319	10	1	10	1	10	1	NA	NA
Adur33059_comp0_c0_seq1	Aipa30403_comp0_c0_seq1	pair812	0.333436	NA	0.254618	1	0.489149	0.964202	-0.173746	0.921076	0.333296	0.823684	0.345686	0.534973	0.165259	0.942364	-1.13203	0.0312681	-1.09405	1	0.109054	1	0.710711	1	0.551925	0.187417	0.324656	1	0.0670231	1	0.239749	0.920708	0.426066	1
Gyn_Adur_c22542_g1_i1	Aipa20666_comp0_c0_seq1	pair813	0.300207	0.913419	0.453838	1	-0.236533	1	-0.802709	0.810835	0.00341901	1	-0.276247	0.611949	0.103945	1	-0.496221	0.640872	-0.503762	1	-0.0248831	1	-0.336552	1	-0.0799636	1	-0.312011	1	0.0125032	1	-0.143142	0.997708	0.429711	1
Adur3420_comp2_c0_seq1	Aipa16787_comp2_c0_seq3	pair814	0.672156	0.521602	0.369865	1	0.775106	0.530074	0.853522	0.00661959	1.03527	9.56018e-05	0.784996	0.0109964	1.04023	0.11273	1.40779	0.409356	0.498194	1	0.608846	1	1.22269	0.440585	1.35185	0.000557048	1.00837	1	0.788998	1	0.746363	0.459713	1.13944	0.491267
Adur30085_comp1_c1_seq2	Aipa11485_comp0_c0_seq1	pair815	-0.307979	0.87029	-0.889263	1	-0.833234	0.552292	-0.885232	0.0151577	-0.624079	0.100429	-1.51239	7.41049e-08	-3.32091	4.14509e-14	-1.07096	0.8155	-0.660327	1	-0.689384	1	-0.484593	1	-0.467815	0.620925	-0.581522	1	-0.755313	1	-0.464976	0.788709	-0.278087	1
Adur24157_comp0_c0_seq1	Aipa19914_comp1_c0_seq2	pair816	0.408834	0.714612	-0.0931631	1	0.18008	1	-0.75278	0.0137977	-0.552704	0.07747	-0.407846	0.614125	-0.462878	0.648686	-0.00362876	0.967969	-0.128984	1	-0.906374	1	-0.112039	1	-0.128753	0.924674	-0.915898	1	-0.234394	1	-0.68793	0.444189	-0.386449	1
Gyn_Adur_c8897_g1_i1	Aipa18554_comp0_c0_seq1	pair817	0.605541	0.720471	0.974793	1	2.09781	0.0163598	1.24403	0.0842101	1.2729	0.010325	2.20309	0.00461234	1.65793	0.0904156	1.18842	0.430518	2.03741	0.518533	2.13315	1	1.99005	0.171853	1.43891	0.0778838	1.36701	1	1.78871	0.771491	1.92434	0.0175932	1.75487	0.226686
Adur10286_comp0_c0_seq1	Aipa33334_comp0_c0_seq1	pair818	-0.430812	0.715068	-0.642361	1	-0.864226	0.399896	-0.663077	0.129194	-0.511177	0.173278	-0.574152	0.467598	-0.54107	0.600455	-1.05252	0.03256	-1.02986	1	-0.364102	1	-0.438678	1	-0.313532	0.662459	-0.388546	1	-0.409137	1	-0.243332	0.935609	-0.543817	0.985009
Adur46187_comp1_c0_seq4	Aipa2550_comp0_c0_seq1	pair819	0.0319779	0.989466	0.00601392	1	-0.00566197	1	-0.431074	0.651833	0.118037	0.962126	0.314844	0.305061	-0.0257085	1	-0.52688	0.220533	-0.278804	1	-0.720042	1	-0.179998	1	-0.417142	0.678269	0.231297	1	0.219326	1	1.05331	0.303008	0.621524	0.943783
Adur24337_comp0_c0_seq1	Aipa18261_comp0_c0_seq1	pair820	-0.548102	0.827198	0.173861	1	0.0701637	1	0.141591	0.932415	0.408923	0.341839	-0.0159429	1	-0.30213	0.907552	0.491811	0.960992	1.87839	1	0.654439	1	0.388578	1	0.493814	0.347524	0.365624	1	1.41049	0.686776	0.496307	0.777801	1.1834	0.419585
Adur16038_comp1_c0_seq4	Aipa8676_comp1_c0_seq6	pair821	-0.312374	0.759697	-0.678272	1	-0.603055	0.619525	-0.610769	0.149205	-0.547997	0.0499318	-0.701067	0.0338539	-0.686461	0.290207	-1.22386	0.023442	-0.97515	1	-1.65867	1	-1.36908	0.234933	-0.928207	0.00842103	-1.11151	1	-0.904215	1	-1.1931	0.0714134	-1.21104	0.299911
Adur9589_comp0_c0_seq1	Aipa48365_comp0_c0_seq2	pair822	-0.294283	0.907505	-0.489785	1	0.0499623	1	0.351138	0.70922	0.166274	0.894181	-0.335667	1	-0.0417909	1	-2.1462	5.50232e-05	-0.848859	1	-0.0889122	1	0.434503	1	1.06353	0.0767527	-0.157037	1	-0.233384	1	-0.129179	0.986415	-0.259212	1
Gyn_Adur_c5115_g2_i1	Gyn_Aipa_c17372_g1_i1	pair823	-0.203627	NA	0.1	1	0.1	1	10	1	2.04304	0.188261	0.593454	0.0313275	1.49233	0.00100475	3.71278	4.15848e-07	2.04809	0.637544	3.12154	1	1.76459	1	10	0.974816	2.77552	1	2.94603	0.846725	3.84628	0.438401	10	1
Adur41974_comp0_c1_seq2	Aipa3459_comp2_c0_seq1	pair824	NA	NA	NA	NA	0.1	1	0.1	1	0.1	1	-0.17556	0.960867	-2.6833	0.729488	10	0.976484	NA	NA	NA	NA	-0.85331	1	3.65529	0.372941	1.96237	1	10	1	1.70429	0.78392	0.692376	1
Adur27606_comp0_c0_seq1	Aipa45226_comp1_c0_seq4	pair825	0.00392312	0.998806	1.04496	0.998217	1.63623	0.0550588	1.37789	0.0349222	1.18817	0.0135966	1.11449	0.264995	1.68433	0.0134433	1.59673	0.20574	0.904516	1	-0.557662	1	1.54257	0.414578	1.41667	0.0681102	1.15717	1	0.921522	1	1.08325	0.27811	1.18299	0.590918
Adur12886_comp0_c0_seq1	Aipa14726_comp0_c0_seq1	pair826	0.211266	0.919291	-0.154607	1	0.0655139	1	0.730806	0.325062	0.199893	0.824159	0.0950267	1	-0.486152	0.940373	-1.20718	0.0655015	0.00886462	1	-0.264961	1	0.152415	1	0.544039	0.60914	0.184201	1	-0.78742	1	0.372774	0.975757	-0.353101	1
Adur15364_comp1_c0_seq1	Aipa50360_comp0_c0_seq1	pair827	-0.231683	0.934227	-0.255665	1	-0.500071	0.875011	-1.00756	0.204692	-0.103277	0.927915	-1.08023	0.0655343	-1.47325	1	-2.21422	0.000226442	-1.24757	1	-1.78169	1	-0.902953	0.921649	-1.74089	0.000368218	-0.214445	1	-1.94076	0.435885	-0.64186	0.717846	-2.14688	0.0868518
Adur27724_comp0_c0_seq3	Aipa38293_comp1_c0_seq4	pair828	0.114364	0.955305	-0.437073	1	0.0964767	1	-0.253158	0.734854	-0.470724	0.144776	-0.409135	0.513094	-0.422734	0.700115	-0.167814	0.700616	0.00665139	1	0.0575363	1	0.024401	1	0.304791	0.681271	0.0887662	1	-0.203893	1	0.0659555	1	0.017014	1
Adur49075_comp0_c0_seq1	Aipa17160_comp0_c0_seq1	pair829	NA	NA	10	1	NA	NA	10	1	0.885327	1	0.0637709	0.832187	-1.24871	0.247921	0.1	1	10	1	NA	NA	10	1	2.55279	0.807413	-0.838118	1	-0.0297427	1	-1.52928	0.368233	-0.508418	1
Adur19462_comp0_c0_seq1	Aipa192_comp0_c0_seq1	pair830	1.14489	0.458138	-0.0381303	1	-0.282762	1	-0.429437	0.785048	0.176908	0.8082	-0.7814	0.653795	-0.115879	1	-0.20165	0.874951	-0.014185	1	-0.688584	1	-0.15441	1	-0.13809	0.996732	-1.07886	1	-0.35072	1	-0.542251	0.829237	-0.940391	0.902817
Adur40210_comp1_c0_seq2	Aipa24550_comp2_c0_seq3	pair831	1.27061	0.0819045	0.918712	0.977176	0.626978	0.692344	0.470244	0.0805195	0.35109	0.201074	0.969024	0.0022076	0.824828	0.188653	1.92614	0.000519475	0.528946	1	0.386089	1	0.426753	1	0.630309	0.107088	0.228485	1	0.304746	1	-0.257922	0.922636	-0.0420411	1
Gyn_Adur_c5479_g1_i1	Aipa3902_comp0_c0_seq1	pair832	0.779919	0.684555	0.550394	1	-0.542721	1	2.27249	0.764805	3.86591	0.225203	2.13091	0.0258145	2.23443	0.465417	0.0518872	0.953509	0.507122	1	1.75931	1	2.77823	0.71147	10	0.177524	10	1	4.38557	0.0573189	2.93176	0.231521	5.40114	0.0164178
Adur33403_comp3_c0_seq1	Aipa3799_comp3_c0_seq1	pair833	-0.907935	0.427072	-0.437602	1	-0.346497	0.899203	-0.460549	0.160842	-0.556159	0.0365053	-0.310605	0.371017	-0.313413	0.832042	-0.27786	0.737141	0.0668593	1	0.0593987	1	-0.569609	1	-0.112738	0.915051	-0.275402	1	-0.192961	1	-0.00260584	1	-0.193238	1
Adur22330_comp0_c0_seq4	Aipa24801_comp0_c0_seq14	pair834	1.1853	0.167913	0.121457	1	0.871377	0.459975	0.458178	0.300007	0.361099	0.230713	0.467059	0.325509	0.497158	0.645771	1.59178	0.00689237	1.56172	0.918289	0.382633	1	0.276294	1	0.553831	0.160813	-0.204998	1	-0.470554	1	-0.397595	0.746228	-0.295985	1
Adur22302_comp1_c0_seq1	Aipa24766_comp0_c0_seq1	pair835	0.180317	NA	0.693041	1	10	1	-0.360015	0.965199	0.170932	0.87735	0.570382	1	1.40758	1	-1.24947	0.977036	-0.82317	1	-0.963995	1	-0.116784	1	1.5798	0.757535	-3.83822	1	-0.857267	1	0.583717	0.995181	-2.17528	1
Adur30752_comp0_c0_seq1	Aipa47294_comp4_c0_seq1	pair836	-1.11006	0.0348679	-1.23287	0.644793	-1.17821	0.081629	0.0217086	1	0.299458	0.643796	-0.237338	0.900044	-0.281265	0.892277	-1.39598	0.00338248	-1.18635	1	0.168742	1	-0.568173	1	0.120195	0.973309	0.0831288	1	-0.138302	1	0.416084	0.778354	0.176344	1
Gyn_Adur_c50851_g1_i1	Aipa20021_comp0_c0_seq1	pair837	0.429431	0.16117	0.12073	1	0.215027	0.982525	0.674954	0.00448189	0.658372	0.000427407	0.834664	0.217831	2.93936	0.129146	0.324359	0.472616	0.104432	1	1.17181	1	0.304	1	0.734917	0.106963	1.81523	0.751264	0.692834	1	1.62551	0.010103	1.8022	0.377829
Gyn_Adur_c53346_g1_i1	Aipa5386_comp0_c0_seq1	pair838	-2.45107	0.0275313	-5.58322	1.12971e-07	-3.9081	1.11161e-09	10	1	0.545681	1	10	0.923072	10	1	10	1	-3.92408	0.254656	0.1	1	-2.95904	0.249395	NA	NA	-5.17357	0.233388	0.1	1	0.607922	0.638327	-1.25551	0.717084
Gyn_Adur_c50956_g1_i1	Gyn_Aipa_c26891_g1_i1	pair839	0.286897	0.888829	-0.0617264	1	0.320426	0.994527	0.2692	0.602426	0.221894	0.647344	0.464561	0.507879	0.3323	0.855011	0.101212	0.98817	0.693262	1	0.827668	1	0.127797	1	0.449593	0.528269	0.276053	1	0.15583	1	0.256372	0.937566	0.342353	1
Adur26819_comp0_c0_seq1	Aipa16648_comp0_c0_seq1	pair840	-0.556051	NA	-0.521415	1	-1.74339	0.919841	1.28804	0.613478	-0.722189	0.549603	-0.392165	1	NA	NA	10	0.970437	-1.74411	1	-2.37031	1	-0.632835	1	10	0.672839	0.548752	1	0.355639	1	0.0765545	1	-0.432539	1
Adur39811_comp0_c0_seq2	Aipa23317_comp0_c0_seq2	pair841	-0.0948357	0.970882	-0.259958	1	-0.493667	0.832448	-0.526412	0.483676	-0.231359	0.698423	-0.103974	0.912216	-0.571554	0.634104	-1.13668	0.117727	-0.350525	1	-0.371663	1	-0.28158	1	-0.623733	0.326418	-0.022259	1	-0.218341	1	-0.0714619	1	0.098952	1
Adur18049_comp1_c0_seq1	Aipa33703_comp1_c0_seq2	pair842	0.311273	0.887378	-0.0252879	1	-0.383052	0.942674	0.775155	0.127724	0.566597	0.249829	0.369945	0.677143	0.072805	1	0.529979	0.248464	0.736046	1	0.734	1	0.849595	0.845175	0.750524	0.213563	0.701622	1	-0.284085	1	0.480247	0.752649	-0.0310215	1
Adur30880_comp0_c0_seq2	Aipa30077_comp0_c0_seq4	pair843	-0.201976	NA	-1.90899	1	0.1	1	-0.467538	1	-0.791074	0.0909919	1.43534	0.562407	3.22912	0.00162603	0.135412	1	0.186281	1	0.9267	1	-0.581361	1	1.71801	0.594562	-0.185568	1	0.166183	1	0.544765	0.980277	2.19198	1
Adur32395_comp0_c0_seq1	Gyn_Aipa_c22390_g1_i1	pair844	0.347088	0.839583	0.693887	1	1.11858	0.314207	4.7907	0.00593354	3.09072	0.00676166	2.84964	0.00223013	2.46502	0.0487125	3.58889	0.00609787	0.816442	1	5.52956	1	2.95163	0.0222407	4.92232	0.000218888	3.32036	1	6.11216	3.18094e-06	2.52998	0.0866022	4.82666	0.00386023
Gyn_Adur_c17479_g1_i1	Aipa11148_comp0_c0_seq1	pair845	-0.105483	0.969014	-0.156166	1	-0.473017	0.801769	0.0338187	1	-0.056283	0.948814	-0.30513	0.737995	-0.269811	0.905727	-0.197953	0.94373	-0.418873	1	-0.123955	1	0.111675	1	0.00125735	1	0.276149	1	0.198398	1	0.179105	0.975757	0.0864588	1
Adur119_comp0_c0_seq2	Aipa28599_comp2_c0_seq2	pair846	-0.778443	0.229811	-0.725898	1	-0.814411	0.379289	-0.469527	0.207956	-0.434872	0.103293	-0.680578	0.0373714	-0.443741	0.583713	0.460138	0.395242	-0.237913	1	-1.27765	1	-0.743453	0.909848	-0.801196	0.111041	-0.495474	1	-0.288685	1	-0.355792	0.839908	-0.34537	1
Adur17591_comp2_c0_seq1	Aipa9231_comp0_c0_seq1	pair847	-0.244332	NA	0.301314	1	0.447323	1	0.395989	0.981526	-0.417626	0.790724	-0.00768599	0.858862	-1.04055	0.802474	10	0.705794	0.339948	1	-1.11499	1	1.47251	1	-0.0326763	1	0.74071	1	2.2171	0.536735	1.54614	0.143152	1.94614	0.206916
Adur19523_comp0_c0_seq1	Aipa26117_comp0_c0_seq1	pair848	0.181304	NA	3.16006	0.653004	1.98396	0.570715	-0.0748643	0.937824	0.473143	0.168131	10	0.923068	0.1	0.737002	-0.30732	0.531808	1.25492	1	0.119141	1	1.56632	0.241404	1.25616	0.00238886	-0.265347	1	0.965499	1	1.85605	0.16352	0.471749	1
Adur3444_comp0_c0_seq1	Gyn_Aipa_c20619_g1_i12	pair849	-0.0236521	0.986825	0.542788	1	0.451251	0.767297	0.664155	0.008089	0.683363	0.00861465	-0.276883	0.941177	1.02039	0.0504411	0.729034	0.0628234	0.353049	1	-0.00337021	1	0.317922	1	0.314762	0.780055	0.297812	1	-0.0512588	1	-0.0205745	1	-0.261396	1
Gyn_Adur_c44831_g1_i1	Gyn_Aipa_c22172_g1_i1	pair850	-0.00121862	0.999107	-0.00269647	1	0.0859249	1	-0.0786648	0.944106	-0.299303	0.384136	-0.0172767	1	-0.329586	0.775993	0.136423	0.959501	0.143443	1	-0.187648	1	-0.319102	1	-0.205991	0.771849	-0.0951835	1	0.196385	1	-0.122795	1	-0.160111	1
Adur10703_comp0_c1_seq1	Aipa26450_comp0_c0_seq1	pair851	-0.567247	NA	1.61499	1	2.82127	0.783433	0.0825386	0.993922	0.276906	0.932375	-0.305502	1	0.485896	0.67348	-0.153055	0.92343	0.0900654	1	-0.967448	1	0.790929	1	1.75448	0.047571	0.325179	1	0.857822	1	1.36518	0.0955023	1.10458	0.467389
Adur41983_comp0_c0_seq5	Aipa3468_comp0_c0_seq1	pair852	0.408985	0.775548	0.432429	1	0.166226	1	0.821415	0.101142	0.323217	0.407498	-1.49901	0.00102248	-1.12714	0.402168	-0.628507	0.380044	-0.724381	1	0.361777	1	0.489523	1	0.00117919	1	-0.322324	1	-0.124221	1	0.252899	1	-0.0944475	1
Adur3920_comp0_c0_seq1	Gyn_Aipa_c15252_g1_i1	pair853	-0.351204	0.689491	-0.338864	1	-0.506485	0.748963	0.035457	1	0.036043	0.996601	0.357539	0.914872	-0.212658	1	0.372725	0.403322	0.0294904	1	-0.681514	1	-0.22793	1	-0.0472706	1	0.101011	1	0.13479	1	0.0434106	1	0.0617127	1
Adur45417_comp0_c0_seq2	Aipa41364_comp0_c0_seq1	pair854	-0.203627	NA	1.53205	0.920487	0.282145	1	10	0.837543	-0.551046	0.851416	1.19482	2.66783e-08	0.816677	0.217447	1.18573	0.0204577	1.58489	1	-0.340729	1	-1.2076	0.405296	-1.07089	0.00115674	-1.01483	1	0.280805	1	-0.389735	0.799287	-0.260144	1
Adur7248_comp0_c0_seq1	Aipa35129_comp0_c0_seq1	pair855	NA	NA	0.1	1	0.1	0.910659	10	0.736115	2.79666	0.224418	-0.345738	0.447845	-1.89622	0.546293	10	1	10	1	-0.0483805	1	1.14297	1	1.45934	0.609844	1.83787	1	10	1	-0.609332	0.999006	2.38049	1
Gyn_Adur_c45861_g1_i1	Aipa27290_comp1_c0_seq2	pair856	-0.155958	0.906096	-0.0476447	1	-0.285669	0.958902	-0.0351641	1	-0.150986	0.763369	0.366445	0.466418	0.533907	0.67928	0.961491	0.162589	0.0961839	1	1.25195	0.812594	0.636484	1	1.36605	2.42427e-05	0.592285	1	0.573298	1	0.345232	0.880695	0.644573	0.899759
Gyn_Adur_c5826_g1_i1	Gyn_Aipa_c14938_g1_i1	pair857	NA	NA	NA	NA	NA	NA	NA	NA	10	0.131095	1.24586	1	0.1	0.791084	NA	NA	0.629704	1	0.1	1	NA	NA	0.1	1	0.1	1	NA	NA	NA	NA	NA	NA
Adur7727_comp0_c0_seq2	Aipa46552_comp0_c0_seq2	pair858	0.297528	0.914232	-0.206748	1	0.318205	1	-0.472675	0.195661	-0.383868	0.306691	0.28949	0.965119	0.856206	0.111264	-0.694885	0.825189	0.136781	1	0.327034	1	-1.63003	0.114266	0.492285	0.336433	-0.640078	1	-0.223397	1	0.0657369	1	0.0878428	1
Adur31442_comp0_c0_seq1	Aipa27090_comp0_c0_seq3	pair859	-0.0630257	0.980347	-0.290435	1	-0.406638	0.933624	-1.02647	0.0627113	-1.01007	0.00435778	-0.547481	0.418839	-0.30083	0.927011	-0.333553	0.946598	-0.143261	1	-1.01866	1	-0.152712	1	-0.493486	0.530556	-0.333019	1	0.0222164	1	-0.234275	0.96782	-0.307569	1
Adur28488_comp0_c0_seq1	Aipa12147_comp0_c0_seq1	pair860	0.696623	0.421305	0.579718	1	1.1751	0.161387	0.914177	0.0397332	0.560441	0.195983	0.46843	0.528017	2.06822	0.000260199	2.79707	1.20908e-11	0.737857	1	0.634303	1	0.124426	1	-0.480503	0.464762	0.533659	1	0.835155	1	0.539865	0.698673	0.652095	0.898731
Adur13920_comp6_c0_seq1	Aipa11729_comp1_c0_seq1	pair861	NA	NA	-1.07491	1	0.237892	1	10	1	-0.98792	0.971585	-2.32725	0.923814	-2.92637	0.826348	-1.23798	1	0.168367	1	NA	NA	2.50665	1	0.1	1	-0.0297872	1	0.397753	1	-1.62845	1	-2.12171	1
Gyn_Adur_c5106_g1_i1	Aipa28209_comp0_c0_seq2	pair862	-0.68811	0.657595	0.560886	1	0.532312	0.671413	-0.14866	0.362065	-0.248891	0.822038	-1.53285	4.87696e-09	-0.665118	0.351468	0.843653	0.00150195	0.940074	1	-0.343101	1	-0.533263	1	0.0744647	0.97897	-0.224549	1	-0.0601369	1	-1.25598	0.037609	-1.08741	0.3654
Adur20777_comp0_c0_seq1	Gyn_Aipa_c16984_g2_i1	pair863	0.399968	0.802316	0.0545686	1	0.296752	0.958496	-1.28442	0.251525	-0.469671	0.569578	-0.151644	0.992587	0.141241	0.939453	0.241785	0.763685	-0.0135648	1	-0.67094	1	-0.173534	1	-0.930051	0.541404	-1.7435	1	-0.208363	1	-1.63512	0.015356	-1.31022	0.243743
Adur23172_comp2_c0_seq1	Aipa12866_comp5_c0_seq1	pair864	-6.29946	1.18e-18	0.1	1.41665e-14	0.1	4.33721e-31	4.77475	0.00104937	0.45862	0.884831	-0.182947	1	10	0.643519	-1.74436	0.00220097	-8.82377	8.27018e-10	-5.85205	0.00890597	0.1	2.48438e-16	-1.83299	0.315735	0.1	2.11895e-09	1.45984	1	0.1	4.08796e-57	0.1	3.17537e-24
Adur22505_comp1_c0_seq1	Aipa27397_comp0_c0_seq2	pair865	-1.1292	0.00414254	-1.33604	0.445146	-1.39578	0.0143097	-1.10045	0.000153828	-1.25266	7.61439e-07	-2.08241	1.51295e-07	-1.60532	0.0046981	-1.89671	2.30994e-05	-1.33142	1	-1.74243	1	-1.06232	0.429727	-1.31626	0.00154956	-1.15525	1	-1.32744	0.780182	-0.897158	0.246122	-0.59412	0.893245
Adur41828_comp0_c0_seq1	Aipa25773_comp1_c0_seq2	pair866	-0.614905	0.650681	-0.255879	1	-0.67242	0.774804	-0.0147959	1	0.0703262	0.932375	-0.389626	0.474886	-0.100734	1	0.556232	0.997746	-1.32793	1	0.155687	1	-0.0275808	1	-0.30059	0.589846	-0.319259	1	-0.430862	1	-0.876318	0.505652	-0.89044	0.83931
Adur21255_comp0_c0_seq1	Aipa7243_comp0_c0_seq1	pair867	-0.529609	0.758049	0.0741702	1	0.134253	1	0.357824	0.636622	-0.376649	0.524502	0.608094	0.128564	1.52508	0.0192973	-0.925254	0.354236	-0.613251	1	0.921575	1	-0.446024	1	-0.115281	0.938244	0.660008	1	0.16419	1	0.358498	0.838147	0.112553	1
Adur20760_comp0_c0_seq2	Aipa34344_comp1_c0_seq15	pair868	-0.090073	0.971015	-0.185029	1	-0.449663	0.842289	0.337184	0.765016	0.253723	0.638048	-0.655705	0.234874	-0.290738	0.857892	-0.966379	0.0144555	-0.732849	1	-0.63302	1	-0.528024	1	0.0109055	1	-0.516395	1	-0.740127	1	-1.0553	0.171136	-0.678754	0.905272
Adur45129_comp0_c0_seq4	Aipa14065_comp1_c0_seq10	pair869	-0.525103	0.410388	0.218909	1	0.129241	1	0.0968488	0.896476	0.128901	0.791706	0.687885	0.107301	1.74984	3.5577e-05	0.257548	0.95088	0.184862	1	-0.0809502	1	0.358565	1	0.391834	0.443858	0.329787	1	0.0245066	1	0.285016	0.909297	0.43925	1
Adur46290_comp0_c0_seq1	Gyn_Aipa_c46991_g1_i1	pair870	NA	NA	10	1	10	1	NA	NA	10	1	NA	NA	0.338117	1	0.1	1	-0.0552944	1	0.1	1	0.1	1	NA	NA	10	1	10	1	-1.46373	1	0.1	1
Adur11200_comp0_c0_seq1	Gyn_Aipa_c32364_g1_i1	pair871	1.1325	0.354407	1.22699	1	1.3728	0.37063	0.553326	0.70654	-0.198979	0.88499	-1.46127	1.82011e-06	-3.63602	1.85266e-12	-1.01455	0.193547	-0.227571	1	-0.263223	1	-0.213768	1	-0.754383	0.801128	2.37981	1	0.0434947	1	2.00171	0.0907748	1.79045	0.367511
Adur44375_comp0_c0_seq1	Aipa49652_comp0_c0_seq1	pair872	-0.425306	0.732072	-0.36767	1	-0.650154	0.636831	-0.799295	0.180398	0.294045	0.64851	0.319216	0.295667	-0.239244	0.858183	0.157753	0.927368	0.638214	1	1.24825	1	-0.433822	1	-0.0984867	0.976438	0.00940097	1	0.28263	1	0.734475	0.503888	0.854569	0.602357
Adur13468_comp0_c0_seq1	Aipa19146_comp1_c0_seq1	pair873	0.117152	0.906096	0.640709	1	0.457062	0.801224	0.546637	0.126124	-0.140866	0.866311	-1.11	0.00269396	-0.0636448	0.921383	-1.14675	0.0141252	0.066851	1	-0.776052	1	-0.182459	1	-0.59073	0.149179	-0.631347	1	-0.0432921	1	-1.74072	0.00229088	-1.86816	0.0226006
Adur7014_comp0_c0_seq1	Aipa37308_comp0_c0_seq1	pair874	-0.345384	0.663075	-0.399362	1	-0.350912	0.865226	-0.285769	0.727666	-0.245474	0.605247	-0.140617	0.775002	0.0291623	1	-1.79537	0.0175578	-0.535933	1	-0.963587	1	-0.850877	0.742802	-0.487776	0.218112	-0.970433	1	-0.112705	1	-1.38825	0.033607	-0.501472	0.975026
Adur19377_comp2_c2_seq2	Aipa27150_comp6_c0_seq2	pair875	-0.924335	0.638065	-1.71789	0.508769	-1.71461	0.0827502	-1.06996	0.0839733	-0.718295	0.26864	-0.908634	0.0330324	-0.698145	0.609608	0.222315	0.714251	0.327078	1	0.733099	1	-0.916289	0.812874	-1.32185	0.0102125	-1.35413	1	-1.34189	0.764304	-1.46234	0.0468978	-1.30181	0.435143
Adur19833_comp2_c0_seq1	Aipa47125_comp2_c0_seq1	pair876	-2.05008	0.103951	-2.96066	0.866876	-3.95463	0.235442	-3.21045	0.0132247	-3.72821	0.00176478	-2.71413	0.000638019	NA	NA	0.1	0.603244	-3.25203	0.78954	0.1	1	-3.81678	0.451481	0.1	0.414356	-3.17662	1	-4.09777	0.0795232	-3.02345	0.0204744	-4.5169	0.0290996
Adur35208_comp2_c0_seq1	Aipa39702_comp0_c0_seq1	pair877	NA	NA	0.110989	1	-1.0574	1	0.1	1	0.143515	1	-0.694143	0.0222091	-0.665043	0.314278	0.0855913	0.959914	-5.80077	0.340384	-2.04838	1	-2.44091	0.637374	-0.74405	0.662459	-0.32747	1	-0.992887	1	-0.243812	0.952195	-0.592321	0.990669
Gyn_Adur_c48468_g1_i1	Gyn_Aipa_c54562_g1_i1	pair878	0.305735	0.670423	0.463846	1	0.294565	0.930175	0.728371	0.0084142	0.784632	0.000202701	0.361263	0.601185	-0.605642	0.486851	-1.53009	0.00314237	0.0763372	1	0.298412	1	0.627499	1	0.957608	0.0271518	1.62216	1	1.47715	0.577058	2.78754	3.10602e-05	1.80854	0.123315
Gyn_Adur_c46855_g1_i1	Aipa51628_comp0_c0_seq1	pair879	0.151323	0.969358	1.42326	1	10	0.35801	0.768696	0.103468	0.135423	0.822111	0.123096	1	1.70112	0.639859	10	0.674298	4.02271	0.596716	1.51979	1	0.487725	1	0.996604	0.0800664	-0.149314	1	0.485153	1	-0.0657068	1	-0.871527	0.891131
Adur18143_comp0_c0_seq1	Aipa33616_comp0_c0_seq1	pair880	-0.0336743	NA	10	1	0.1	0.970354	-0.936274	0.975565	-0.529624	0.522924	-2.03156	0.870725	0.1	0.815643	-0.03194	1	2.00713	1	-1.67948	1	1.10439	1	0.211099	1	NA	NA	-0.413856	1	-0.4028	1	10	1
Adur40691_comp0_c0_seq1	Aipa46155_comp0_c0_seq5	pair881	0.19647	NA	-0.865223	1	0.129778	1	-1.04406	0.484878	-0.950432	0.267565	-0.195493	0.985446	-0.31624	0.907552	0.1	1	0.126575	1	0.512563	1	-1.72299	0.719076	-1.75781	0.514033	-0.834052	1	-0.738402	1	-1.02708	0.38292	-0.42302	1
Adur46942_comp1_c0_seq1	Aipa10818_comp0_c0_seq1	pair882	-0.030301	0.992663	-0.241371	1	-0.59766	0.757144	0.175186	0.788253	0.0134591	1	0.487271	0.418839	-0.0803309	1	0.0627906	0.993014	-0.200271	1	0.120344	1	0.0572452	1	0.221122	0.721275	0.183259	1	-0.055776	1	-0.271081	0.9161	-0.360218	1
Adur32951_comp0_c0_seq2	Aipa18645_comp0_c0_seq1	pair883	-0.256422	0.903594	-0.271935	1	-0.189454	1	-0.231991	0.497588	-0.181192	0.596556	-0.191138	0.527116	-0.427524	0.645771	-0.304494	0.744194	-0.153929	1	-0.11758	1	-0.310379	1	-0.228164	0.64527	-0.236156	1	-0.287282	1	-0.307861	0.864078	-0.599916	0.888658
Adur42902_comp0_c0_seq1	Aipa38851_comp1_c0_seq1	pair884	NA	NA	NA	NA	0.1	1	-0.521396	0.532375	0.151462	0.928022	0.934942	0.0957022	0.270525	0.838054	1.18655	1	-1.5614	1	0.935219	1	-0.615401	1	-0.228913	0.98925	1.14343	1	0.223465	1	-0.344257	1	0.0821115	1
Gyn_Adur_c4989_g2_i1	Aipa1930_comp0_c0_seq1	pair885	-0.436075	0.526859	-0.381849	1	-0.537787	0.687931	-0.490083	0.216575	-0.277671	0.435264	-0.307325	0.26847	-0.304348	0.742654	0.185834	0.730287	0.00526835	1	-0.253146	1	0.126467	1	0.374004	0.434119	0.103627	1	-0.147066	1	-0.0572004	1	0.114493	1
Adur33728_comp1_c0_seq1	Aipa22094_comp1_c0_seq1	pair886	0.120028	0.934227	-0.0065128	1	-0.158589	1	-0.569253	0.0312763	-0.132107	0.731669	-0.040236	0.971246	-0.340709	0.734788	-0.993913	0.00688369	-0.694411	1	-0.200975	1	-0.162544	1	-0.0627668	0.985524	-0.00910754	1	-0.266283	1	-0.260756	0.926965	-0.196575	1
Adur22317_comp1_c0_seq1	Aipa24780_comp0_c0_seq1	pair887	-0.370054	0.65911	-0.234794	1	-0.25001	0.9681	-1.03095	0.160842	-0.492222	0.471156	-0.262491	0.76891	0.807018	0.72312	-0.828122	0.0361878	-0.67099	1	-0.239516	1	-0.0713783	1	-0.108004	1	0.572694	1	-0.0184504	1	-0.345797	0.951228	0.212803	1
Adur23456_comp0_c0_seq2	Gyn_Aipa_c19150_g2_i5	pair888	-0.512483	0.557482	-0.580181	1	-0.441886	0.783041	-0.985787	0.165893	-1.17702	0.000136908	-0.740283	0.00132538	-1.68934	0.00035797	-0.772373	0.0133428	-0.132627	1	-1.10473	1	-1.12803	0.562441	-1.43295	1.92935e-07	-1.22705	1	-1.42311	0.63977	-1.66639	0.00586533	-1.87403	0.0415417
Adur36710_comp0_c0_seq1	Aipa12662_comp0_c0_seq2	pair889	0.19647	NA	10	1	10	0.34336	10	0.867343	2.05545	0.600063	1.68305	3.69356e-09	1.23081	0.0092956	0.858141	0.0420049	0.21049	1	0.443013	1	0.508065	1	0.78507	0.0374595	3.28017	0.0247978	2.62086	0.0336796	2.31313	2.02404e-05	1.6293	0.0560108
Adur50175_comp1_c0_seq1	Gyn_Aipa_c15749_g1_i1	pair890	-1.27382	0.305916	-2.26664	0.160488	-1.72804	0.049131	-1.6426	0.000245075	-1.64099	2.00564e-05	-1.90133	9.04126e-05	-1.60241	0.0384729	-1.18818	0.054864	-1.85426	0.594019	-2.76502	0.923558	-2.02939	0.0960687	-2.56664	5.18747e-05	-1.62272	1	-2.07814	0.254778	-2.58995	0.000107768	-2.50794	0.0100886
Adur1156_comp1_c0_seq2	Aipa45620_comp4_c0_seq1	pair891	0.0906358	0.961015	-0.248399	1	-0.209488	1	-0.199847	0.68449	-0.356644	0.272619	0.0430624	1	-0.172645	0.953645	-0.113416	0.991938	-0.306905	1	-0.625236	1	-0.373206	1	-0.245147	0.678269	-0.317799	1	-0.13755	1	-0.424883	0.755775	-0.260176	1
Adur21933_comp0_c0_seq1	Aipa16383_comp0_c0_seq2	pair892	-1.33124	0.011909	-0.818921	1	-0.464375	0.773437	-0.781805	0.00855987	-0.928095	0.000440411	-1.25114	0.000106697	0.0792342	1	-0.663287	0.17182	-1.02885	1	-1.21135	0.525093	-1.48377	0.219439	-2.44006	1.15432e-12	0.163087	1	-0.511787	1	0.311867	0.846669	-0.233759	1
Adur14971_comp0_c0_seq3	Aipa37554_comp0_c0_seq1	pair893	-0.571163	0.664201	-0.0491151	1	-0.434825	0.845779	-0.478348	0.541129	-0.158567	0.867852	-0.0484414	0.918834	-0.644333	0.555247	-0.109219	0.976484	0.121205	1	0.508265	1	-0.122062	1	-0.296411	0.755325	0.329929	1	-0.174915	1	0.11645	1	0.108261	1
Adur1415_comp1_c0_seq1	Aipa40258_comp0_c0_seq2	pair894	-0.0483295	0.960495	-0.00655423	1	-0.075837	1	-0.0238225	1	0.197808	0.639866	0.378627	0.950494	1.03131	0.277251	0.471825	0.565877	0.028373	1	0.680794	1	0.0250999	1	0.215382	0.820751	0.235293	1	0.519679	1	0.81218	0.443141	1.06175	0.618968
Adur2775_comp0_c0_seq2	Aipa48472_comp0_c0_seq4	pair895	0.298956	0.915428	-0.362651	1	0.505452	0.958383	0.508638	0.354866	0.637602	0.101582	0.68987	0.418928	1.00971	0.582606	0.807143	0.491869	0.682332	1	0.653721	1	0.521456	1	0.186614	0.901919	0.432506	1	1.75612	0.349455	0.648799	0.598753	0.980864	0.613451
Adur22315_comp1_c0_seq1	Aipa45484_comp0_c0_seq1	pair896	NA	NA	10	1	10	1	10	1	-0.836633	0.161559	10	1	1.21289	0.983771	10	1	NA	NA	10	1	NA	NA	NA	NA	NA	NA	10	1	10	0.940215	0.1	1
Adur3949_comp0_c0_seq8	Aipa52408_comp0_c0_seq2	pair897	0.165146	0.895792	0.253784	1	0.354126	0.904835	-0.542357	0.564836	-0.697022	0.184048	-0.526442	0.31766	-0.301395	0.881201	0.400995	0.66247	0.554633	1	-0.234503	1	0.168445	1	-0.0688004	1	-0.0929171	1	-0.359501	1	0.44073	0.856207	0.00295978	1
Adur40858_comp0_c0_seq1	Aipa35351_comp1_c0_seq1	pair898	0.305707	0.895069	0.487475	1	1.28789	0.133429	-0.00141378	0.994472	0.347307	0.306518	0.112297	0.961611	0.784367	0.269723	0.665159	0.380632	0.678832	1	0.410217	1	0.0759888	1	-0.13466	0.906347	0.32115	1	0.323258	1	0.315408	0.87707	0.412063	1
Adur6529_comp1_c0_seq2	Aipa1362_comp0_c0_seq1	pair899	0.1441	0.924599	0.107537	1	-0.250682	0.980342	0.0227969	1	0.155641	0.723912	-0.123843	1	-0.167105	0.974715	-0.198411	0.728656	-0.201178	1	0.0580503	1	-0.13675	1	0.0235895	0.998839	-0.0409936	1	0.0902214	1	-0.11648	1	-0.128144	1
Adur34609_comp0_c0_seq1	Aipa50099_comp0_c0_seq1	pair900	-2.17275	0.00120643	-1.97722	0.100645	-2.18799	0.000777415	-1.22351	0.00146723	-1.37635	2.02714e-05	-1.68817	0.000795282	-1.514	0.0137579	-0.975791	0.198804	-1.94602	0.399561	-1.58693	1	-2.00771	0.0163987	-1.62236	3.01328e-05	-1.88109	0.498206	-2.0364	0.198897	-1.57148	0.00777409	-2.06849	0.0173102
Adur13619_comp3_c0_seq1	Aipa32357_comp0_c0_seq1	pair901	0.185255	0.93176	-0.21388	1	-0.290594	0.964831	-0.124235	0.837649	-0.141665	0.813474	0.101701	0.835998	-0.301745	0.858012	-0.184985	1	-0.00633663	1	-0.694765	1	-0.264691	1	-0.207139	0.762295	-0.212238	1	-0.241835	1	-0.150897	0.975281	-0.155975	1
Gyn_Adur_c28975_g1_i1	Gyn_Aipa_c22520_g1_i1	pair902	NA	NA	NA	NA	-0.0613318	1	-3.37282	0.650089	-0.31431	1	-0.814396	1	-0.911873	0.973847	10	1	1.33465	1	NA	NA	-0.0843927	1	1.41289	1	-0.76524	1	1.9406	1	0.200768	1	1.51668	1
Adur25705_comp0_c0_seq1	Aipa6875_comp0_c0_seq1	pair903	-0.408051	0.666412	-0.25298	1	-0.149013	1	-0.510958	0.233377	-0.318775	0.545731	-0.812017	0.0210267	-0.3249	0.793437	-1.18929	0.00364476	-0.976088	1	-1.5027	1	-0.985544	0.673517	-0.925027	0.0172854	-1.23889	1	-1.55633	0.510864	-1.16283	0.078576	-0.753305	0.760894
Adur31960_comp0_c0_seq2	Gyn_Aipa_c34562_g1_i1	pair904	-0.338908	0.581215	-0.72883	1	-0.794528	0.344839	-0.790884	0.000771459	-0.426246	0.0558481	-0.224941	0.296619	-0.395353	0.668809	-0.614007	0.209099	-0.578728	1	-0.361569	1	-0.764722	0.861596	-0.643539	0.0550355	-0.74719	1	-0.536092	1	-1.06616	0.109978	-0.944621	0.541107
Adur31528_comp0_c0_seq2	Aipa27000_comp1_c0_seq1	pair905	-0.290227	NA	-0.591942	1	-1.15065	0.941089	-0.680891	0.416501	-0.307836	0.651509	-0.355855	0.863754	-1.97467	0.633534	-1.73168	0.863942	-0.693648	1	-1.01826	1	-0.515787	1	-0.58329	0.422397	-0.745618	1	-0.764791	1	-0.503127	0.910522	-1.01941	1
Adur35772_comp2_c0_seq8	Gyn_Aipa_c18390_g1_i1	pair906	-0.627271	0.14889	-0.267613	1	-0.240213	0.968218	-0.0482788	1	0.00863917	1	0.514068	0.338863	0.782506	0.201367	0.486421	0.251936	0.0409749	1	-0.149026	1	0.0598583	1	0.11937	0.958473	0.398904	1	0.270822	1	0.610758	0.591513	0.293509	1
Adur28778_comp0_c0_seq1	Aipa17880_comp0_c0_seq1	pair907	-0.503246	NA	-0.615032	1	0.1	1	0.223773	0.976742	-0.409738	0.846744	0.0502142	0.993183	-0.673171	0.822778	-2.99541	0.353408	0.1	1	-1.46342	1	-0.323652	1	0.906281	0.38494	-0.989574	1	-1.56278	1	-0.417199	0.97357	-1.03657	0.987054
Adur26907_comp0_c0_seq4	Aipa19323_comp1_c0_seq11	pair908	-0.266099	0.547484	-0.416446	1	-0.203453	0.985793	-0.505654	0.109961	0.0514999	0.964146	-0.5964	0.537718	-1.34417	0.684434	2.39564	2.59771e-15	0.888062	1	1.88551	0.370806	-0.0674604	1	-0.582869	0.549872	-1.14843	1	-0.59869	1	-0.867518	0.407265	-0.695095	0.887402
Gyn_Adur_c11316_g1_i1	Gyn_Aipa_c18944_g1_i3	pair909	0.255317	0.879141	-0.124767	1	0.44221	0.89382	0.299574	0.72229	-0.425682	0.725609	0.1	0.907723	10	1	-1.65023	0.49124	-0.0272364	1	NA	NA	0.230992	1	0.1	1	-1.16351	1	0.1	1	10	0.847232	10	1
Gyn_Adur_c22043_g1_i1	Aipa28412_comp0_c0_seq1	pair910	0.19647	NA	NA	NA	10	1	NA	NA	1.57869	0.965865	10	0.0279172	-0.973128	0.0908179	-0.619924	0.0352398	-0.272568	1	10	1	10	1	NA	NA	NA	NA	NA	NA	NA	NA	NA	NA
Adur5232_comp0_c0_seq2	Aipa42204_comp0_c0_seq1	pair911	-0.698531	0.696978	-0.433588	1	-0.661759	0.831646	0.342603	0.708738	0.510754	0.0596274	1.07002	0.153137	1.36244	0.011031	0.0155822	0.96445	-0.156099	1	1.07555	0.940543	0.826174	0.954761	1.29733	0.000731345	2.57052	0.134974	0.800021	1	3.68383	3.04615e-12	2.99083	2.97525e-05
Adur25679_comp1_c0_seq1	Gyn_Aipa_c15650_g1_i2	pair912	1.06055	0.290043	0.823161	1	1.11415	0.370454	0.388303	0.788831	0.353897	0.740113	0.234847	0.979921	-0.317652	0.926823	0.337844	0.585493	0.0841019	1	-0.0856233	1	0.464143	1	0.291137	0.861059	0.157436	1	0.347816	1	-0.170309	1	-0.00327475	1
Gyn_Adur_c8466_g1_i1	Aipa28634_comp0_c0_seq10	pair913	-0.618106	0.219477	-0.578777	1	-0.767245	0.387388	-0.36705	0.430417	-0.41998	0.133406	-0.384785	0.255069	-0.360112	0.716482	-0.432426	0.320996	-0.409667	1	-0.372509	1	-0.548982	1	-0.43899	0.391392	-0.577935	1	-0.399746	1	-0.467054	0.698673	-0.367302	1
Adur40089_comp0_c0_seq3	Aipa24425_comp1_c0_seq2	pair914	0.662915	0.409515	1.14006	0.713635	1.14213	0.0919068	0.460996	0.111941	0.24004	0.464112	0.843586	0.000464275	0.68811	0.300611	0.170661	0.925692	1.06382	1	-0.00421816	1	0.644244	0.944827	0.63135	0.171247	0.255079	1	0.989672	1	0.614999	0.520444	0.937021	0.541107
Gyn_Adur_c39616_g1_i1	Gyn_Aipa_c48758_g1_i1	pair915	NA	NA	NA	NA	NA	NA	NA	NA	NA	NA	NA	NA	10	1	NA	NA	10	1	NA	NA	NA	NA	NA	NA	NA	NA	NA	NA	NA	NA	NA	NA
Gyn_Adur_c164_g1_i1	Gyn_Aipa_c5807_g1_i1	pair916	2.95807	4.29e-24	6.04145	2.01186e-12	4.13881	4.39118e-17	3.48916	2.96168e-27	5.00939	3.70853e-54	2.56634	2.25071e-09	5.36449	5.62428e-14	10	3.28759e-29	3.7916	0.00163047	-2.45882	0.0268911	3.43241	8.29158e-07	1.16046	0.0236617	4.27132	0.00246795	1.7776	0.336921	2.16076	0.000272524	3.20713	0.000137722
Adur7546_comp0_c0_seq2	Aipa23776_comp0_c0_seq2	pair917	-0.0424612	0.974466	0.00284012	1	-0.0821554	1	-0.192855	0.94068	0.176871	0.722307	0.23723	0.854127	0.442694	0.538098	0.0214348	1	0.0658792	1	0.191249	1	0.0179039	1	-0.173668	0.803426	0.210858	1	0.336434	1	0.040636	1	0.0539083	1
Gyn_Adur_c48136_g1_i1	Gyn_Aipa_c19149_g1_i1	pair918	-0.1041	0.906251	-0.0203009	1	-0.132543	1	-0.0579307	1	-0.131965	0.83794	-0.200762	0.527231	-0.0125903	1	-0.506095	0.294671	-0.232449	1	-0.379609	1	-0.210994	1	0.0611234	0.981884	-0.120514	1	-0.479982	1	-0.193193	0.984641	-0.162197	1
Gyn_Adur_c46412_g1_i1	Aipa42613_comp2_c0_seq2	pair919	-0.42616	0.617914	-0.234646	1	-0.543875	0.669245	-0.012371	0.96431	0.22574	0.612898	-0.153219	1	-0.567099	0.514165	1.44553	0.322512	-0.393749	1	0.00615056	1	0.042857	1	0.0793223	0.970153	0.308152	1	0.262391	1	0.330534	0.891037	0.183175	1
Adur11282_comp0_c0_seq1	Aipa11176_comp4_c0_seq1	pair920	-0.203627	NA	-0.779485	1	0.1	1	-1.08598	0.855791	-1.85666	0.688412	-2.12714	1.00985e-10	-1.06299	0.150617	-1.3634	0.984312	-0.536388	1	0.891075	1	-1.29874	1	-3.00397	0.431655	-2.14625	1	-2.09421	0.562112	-2.10288	0.0362174	-1.61737	0.264482
Adur19473_comp0_c0_seq2	Aipa161_comp0_c1_seq2	pair921	-0.8591	0.113986	-1.10354	0.743811	-0.91708	0.271294	-1.4236	1.07966e-10	-1.26069	2.95935e-10	-1.34655	1.66049e-06	-2.44122	8.36723e-05	-2.07744	0.0070947	-1.15039	1	-0.740043	1	-1.3878	0.151079	-1.2529	0.00180835	-1.6119	0.779779	-1.1383	0.99444	-1.49142	0.0136571	-1.45545	0.197136
Gyn_Adur_c46186_g1_i1	Aipa26241_comp0_c0_seq4	pair922	0.204939	0.900063	0.035472	1	0.175585	1	0.0118893	1	0.395163	0.300488	0.499694	0.503434	0.136843	0.948549	0.207859	0.755936	0.377101	1	0.463371	1	0.217638	1	0.238026	0.813851	0.487935	1	0.223026	1	0.405668	0.840139	0.426175	1
Gyn_Adur_c47321_g1_i1	Aipa2519_comp2_c0_seq1	pair923	-0.555634	0.55757	-1.00418	0.977176	-1.36899	0.0553653	-1.66493	6.17755e-07	-1.2546	2.64048e-05	-1.43202	0.00305457	-1.07808	0.223443	-0.863201	0.0636978	-1.25924	1	-0.453586	1	-1.195	0.399625	-1.07711	0.0314429	-1.51041	1	-1.00198	1	-1.58451	0.0150261	-0.942905	0.594195
Gyn_Adur_c44217_g1_i1	Aipa9275_comp0_c0_seq3	pair924	0.0953526	0.96347	-0.683576	1	-0.224994	0.991096	-0.717841	0.148484	-0.373906	0.372848	-0.184361	0.626404	-0.599207	0.517655	0.0698643	0.976778	-0.902831	1	-0.156219	1	-0.731348	0.972279	-0.564615	0.257952	-0.758296	1	-0.570837	1	-0.668251	0.52548	-0.702464	0.841939
Adur43762_comp0_c0_seq2	Aipa34154_comp2_c0_seq1	pair925	0.649972	NA	1.51436	1	4.45071	0.0698326	-0.084825	0.985002	-0.438406	0.149275	-0.169788	0.821232	-0.814856	0.144206	-0.360651	0.859114	0.435495	1	-0.46349	1	0.032694	1	-0.0155271	1	-0.587452	1	-0.298008	1	-0.643556	0.451932	0.0482794	1
Adur22540_comp0_c0_seq2	Aipa27360_comp1_c0_seq2	pair926	0.491085	0.868853	0.562566	1	0.723109	0.785795	1.01162	0.0486725	0.600124	0.242818	1.06131	0.0639055	0.0745212	1	0.969157	0.231509	0.67799	1	10	0.198793	2.09026	0.146099	3.11622	0.0183867	10	0.0112847	0.468691	1	1.69912	0.0656054	3.14013	0.0123545
Adur46257_comp0_c0_seq2	Aipa2502_comp0_c0_seq1	pair927	-0.522458	0.700954	0.382181	1	0.281925	0.989463	-0.0726857	1	0.216287	0.762149	0.0802772	1	0.180969	0.909165	-0.306849	0.829935	-0.385842	1	-0.578091	1	0.34983	1	0.144475	0.893775	0.281202	1	-0.0894394	1	0.318355	0.886849	-0.00619984	1
Adur19790_comp0_c0_seq1	Aipa47094_comp0_c0_seq2	pair928	-1.31304	0.357898	-0.475254	1	-1.01236	0.650375	-0.446819	0.796594	-0.451871	0.682129	-0.786165	0.592962	0.290298	0.912483	-2.19761	0.000504006	-1.51214	0.927621	-0.403303	1	-0.673601	1	-0.797798	0.323506	0.191404	1	0.138613	1	-0.158304	1	-0.239276	1
Adur38275_comp0_c0_seq1	Aipa4693_comp0_c0_seq3	pair929	-0.252635	0.909743	-0.0351028	1	-0.448586	0.958902	0.507019	0.651833	0.81085	0.0329167	0.87542	0.0820092	0.39642	0.775204	0.80213	0.0573943	0.91866	1	-0.198888	1	0.811137	1	1.20616	0.151712	1.14648	1	0.515476	1	1.10135	0.159179	0.398354	1
Adur18742_comp0_c0_seq1	Aipa37680_comp1_c0_seq2	pair930	-0.576831	0.587962	0.059717	1	-0.414391	0.883908	0.13276	0.93587	-0.458684	0.254397	-0.284688	0.470037	-0.841006	0.282254	-2.18306	0.000394425	-0.600755	1	-0.441736	1	-0.174349	1	0.167635	0.869607	-0.139076	1	-0.41369	1	-0.452325	0.714989	-0.369909	1
Adur37756_comp2_c0_seq1	Aipa52483_comp0_c0_seq1	pair931	-0.375479	0.588437	-0.230966	1	-0.464217	0.762001	1.68304	0.00258423	1.04234	0.0220924	-1.97767	0.00290296	-2.24643	0.01165	-1.17573	0.134565	-0.628187	1	0.249634	1	-0.725581	0.97195	-0.197348	0.971319	-0.779889	1	-2.23923	0.143846	-2.17057	0.0107616	-1.68672	0.188979
Adur43455_comp0_c0_seq1	Aipa38262_comp2_c0_seq1	pair932	-0.258735	0.934227	2.11254	0.529535	0.813956	0.773595	-1.22136	1	10	1	NA	NA	NA	NA	NA	NA	2.08679	0.785908	NA	NA	-0.954498	1	-0.0426698	1	0.1	1	10	1	NA	NA	NA	NA
Adur38448_comp0_c0_seq1	Aipa49353_comp0_c0_seq2	pair933	-0.554767	0.0572585	-0.445514	1	-0.452783	0.777683	-0.30769	0.524526	-0.272361	0.624214	-0.0520157	1	0.965306	0.742654	-0.0559656	1	-0.254194	1	-2.33747	1	-0.10746	1	0.488415	0.610588	0.306508	1	-0.199515	1	-0.312122	0.986308	0.081424	1
Adur1574_comp0_c0_seq1	Aipa44930_comp0_c0_seq1	pair934	-0.0118888	0.995573	-0.133106	1	-0.271733	0.958383	-0.443001	0.269471	-0.0881429	0.883597	-0.458474	0.148233	-0.395649	0.750988	-0.359761	0.353338	-0.576627	1	-0.234623	1	-0.349736	1	-0.352073	0.405495	-0.205	1	0.0035779	1	-0.0303296	1	-0.144109	1
Adur15920_comp0_c0_seq4	Aipa32707_comp0_c0_seq1	pair935	0.707181	0.462935	0.0678633	1	0.0484791	1	0.374582	0.43283	-0.174116	0.696531	-0.0295402	0.979594	1.08891	0.28236	0.45522	0.487118	-0.196653	1	0.765694	0.719129	0.297258	1	0.476855	0.404411	0.0359774	1	0.47968	1	-0.107825	1	-0.459409	1
Adur38600_comp0_c1_seq6	Aipa22631_comp0_c0_seq1	pair936	-0.45512	NA	1.46591	1	2.77888	0.0971418	10	1	10	0.0280003	-0.160361	0.922531	1.3204	0.283338	NA	NA	0.575277	1	-3.80192	1	0.394767	1	10	0.875799	10	1	1.24077	1	0.521078	0.907349	-0.00285527	1
Adur45979_comp0_c0_seq3	Aipa22282_comp3_c0_seq1	pair937	0.533345	0.841414	-1.40598	0.977176	0.1	0.000157219	-4.04386	2.99249e-13	-3.27794	1.81237e-14	-1.88872	5.48953e-06	-1.14878	0.105547	-1.61593	0.467415	-1.70838	0.581697	-4.4402	0.19484	-3.41652	4.82336e-05	-2.35965	3.86022e-06	-2.93549	0.140062	-2.76659	0.130998	-2.61137	7.96727e-05	-2.31992	0.0273978
Adur8301_comp0_c0_seq1	Aipa49787_comp0_c0_seq1	pair938	-0.2027	0.888682	-0.600545	1	-0.546151	0.654828	-0.386607	0.682613	-0.124146	0.729156	-0.188973	0.591426	-0.432799	0.593706	-0.406588	0.348223	-0.569765	1	-0.207233	1	-0.478555	1	-0.507147	0.149179	-0.24557	1	0.0161263	1	-0.437315	0.711342	-0.600305	0.899759
Adur3012_comp0_c0_seq1	Aipa51380_comp0_c0_seq1	pair939	NA	NA	NA	NA	0.1	1	NA	NA	NA	NA	-1.48629	0.0596133	-1.00323	0.503359	1.90568	1	NA	NA	NA	NA	-2.21145	1	-3.46154	0.0931625	-1.44558	1	0.142733	1	-2.99065	0.51223	-3.62717	0.108759
Adur50244_comp0_c0_seq1	Aipa39807_comp1_c0_seq1	pair940	-1.35	NA	-0.500073	1	-1.56069	0.349406	0.385824	0.799202	-0.46084	0.270935	-0.756118	1	10	0.854524	0.1	0.975242	1.81929	1	-1.54874	1	-0.88369	1	-0.204412	1	-0.402295	1	10	1	1.06302	0.490121	1.64878	1
Adur40039_comp0_c0_seq1	Aipa24377_comp0_c0_seq1	pair941	-0.0871964	0.958419	-0.054579	1	0.0781059	1	0.265055	0.853006	-0.274266	0.729156	-0.250363	0.923068	-0.0669775	1	-0.556254	0.734124	-0.189851	1	-0.406708	1	-0.285611	1	-0.534815	0.562667	-0.0674081	1	0.253661	1	0.205303	0.962703	-0.180002	1
Adur12496_comp0_c0_seq1	Aipa41064_comp0_c0_seq1	pair942	-0.571495	0.41162	-0.487933	1	-0.799012	0.396872	-0.265824	0.457716	0.0178222	0.990845	-0.206761	0.738655	-0.634364	0.695315	-0.662781	0.316096	-0.479917	1	0.0703253	1	-0.205305	1	-0.174254	0.858825	0.30165	1	-0.0936351	1	0.409343	0.834307	0.248737	1
Adur35826_comp0_c0_seq1	Aipa13857_comp0_c0_seq3	pair943	0.358227	NA	2.49066	1	2.60986	0.846626	-0.64323	1	0.18531	0.926	1.17107	0.319877	0.0890811	1	10	0.0170576	0.666423	1	-0.905109	1	1.03253	1	1.42375	0.54056	1.77492	1	0.465271	1	10	0.854746	2.62803	1
Adur30919_comp0_c0_seq2	Gyn_Aipa_c13480_g1_i2	pair944	1.0885	0.0712501	2.77397	0.00105721	2.25845	1.23683e-05	0.347236	0.570721	1.48332	2.55027e-06	-4.44337	7.75371e-42	-5.74127	1.95004e-24	0.650648	0.969474	2.24095	0.176124	3.35686	1	1.93512	0.011863	0.302064	0.739374	-1.84254	0.935089	-3.23491	0.00216305	-0.575132	0.55714	-2.98383	0.000175083
Adur8976_comp2_c0_seq12	Aipa6406_comp2_c0_seq2	pair945	-0.337151	0.679904	-0.245181	1	-0.189146	0.988913	0.0174201	0.987887	0.00926397	1	-0.270925	0.608897	-0.420217	0.666328	-0.354042	0.47443	-0.477457	1	-0.190099	1	-0.252272	1	-0.141032	0.891044	-0.0326172	1	-0.325641	1	-0.11601	0.981566	0.0321826	1
Adur28106_comp0_c0_seq1	Aipa7699_comp0_c0_seq1	pair946	-0.358714	0.817091	-0.372364	1	-0.406839	0.910659	-0.949113	0.0231598	-0.774842	0.0190823	-1.00492	0.000360058	-0.940743	0.0873169	1.06431	0.0339596	1.05035	1	-0.0643282	1	-0.827912	0.899509	-0.754745	0.0607063	-0.461874	1	-0.283733	1	-0.531327	0.6705	-0.788	0.730863
Adur32385_comp0_c0_seq1	Aipa43858_comp0_c0_seq1	pair947	1.48961	0.0206597	1.29603	0.507111	0.796245	0.326683	0.684814	0.050423	0.657978	0.0165521	0.0543505	0.913101	0.419789	0.610885	0.758387	0.207238	0.944321	1	0.297844	1	0.617695	1	0.542756	0.209524	0.958443	1	0.176162	1	0.642002	0.51223	0.540695	0.979994
Gyn_Adur_c9839_g1_i1	Gyn_Aipa_c20884_g2_i9	pair948	NA	NA	NA	NA	NA	NA	0.1	0.604734	0.1	0.74615	0.1	0.559671	0.1	0.75505	NA	NA	-2.53253	0.18302	0.1	1	0.1	0.797028	0.1	0.312465	0.1	1	0.1	1	0.1	0.681335	0.1	0.983421
Adur34539_comp0_c0_seq1	Aipa20672_comp0_c0_seq1	pair949	-0.784017	0.594051	-1.08765	1	0.016406	1	-0.672065	0.140205	-0.734876	0.0396308	-0.46895	0.771169	0.221721	0.959164	0.596209	0.224835	1.78924	0.65335	-0.575856	1	-1.01364	0.604732	-1.07327	0.00837131	-1.24639	1	-0.360155	1	-1.69301	0.0052657	-1.54715	0.22304
Gyn_Adur_c77244_g1_i1	Aipa52042_comp0_c0_seq1	pair950	NA	NA	NA	NA	NA	NA	NA	NA	NA	NA	NA	NA	NA	NA	0.1	1	-0.411656	1	NA	NA	0.1	1	NA	NA	0.1	1	NA	NA	0.909756	0.702916	-0.844348	1
Adur15341_comp1_c0_seq1	Aipa45948_comp2_c0_seq14	pair951	-0.481952	0.410039	-0.197821	1	-0.566047	0.570833	0.514175	0.41855	0.358161	0.320442	1.30224	0.000442017	0.987496	0.100589	0.21239	0.855168	-0.335397	1	0.872518	1	0.248125	1	0.272391	0.80852	0.65067	1	0.533673	1	0.795515	0.42666	1.0626	0.473506
Gyn_Adur_c47644_g1_i1	Gyn_Aipa_c53549_g1_i1	pair952	0.437153	0.797924	0.110117	1	0.249321	0.991096	0.132255	0.887817	0.408673	0.439982	0.378473	0.453861	0.393983	0.846026	0.246831	0.700596	0.252809	1	0.617058	1	0.09707	1	0.334309	0.755325	0.420468	1	0.438953	1	0.536891	0.715465	0.47053	1
Adur7118_comp1_c0_seq1	Aipa34083_comp0_c0_seq5	pair953	-0.503103	0.420506	-0.338045	1	-0.378575	0.818043	-0.582148	0.0305034	-0.32075	0.269229	-0.293948	0.601896	-0.234062	0.861057	-0.286209	0.633541	-0.151684	1	-0.144409	1	-0.412241	1	-0.117424	0.906053	-0.367842	1	-0.289654	1	-0.256183	0.932766	-0.299535	1
Gyn_Adur_c2117_g1_i2	Aipa34355_comp0_c0_seq1	pair954	0.339831	0.82966	-0.622042	1	-0.062611	1	-1.67983	0.00138641	-1.01295	0.00827431	-0.0502644	0.739361	-0.551256	0.543266	-0.523943	0.0680664	-0.957164	1	-1.38772	1	-1.51489	0.343068	-1.90935	0.0267689	-2.61591	0.109532	-1.59608	0.684874	-1.66094	0.00650989	-0.647011	0.937998
Gyn_Adur_c58977_g1_i1	Aipa26110_comp0_c0_seq1	pair955	0.556138	0.807924	1.03684	1	1.3959	0.700444	-1.39382	0.80385	0.26992	0.981749	0.175186	0.975424	0.1	0.993972	0.559608	1	0.897827	1	0.582576	1	0.877228	1	-0.477685	0.942624	0.138108	1	-0.0339388	1	0.414616	0.99329	-0.278934	1
Adur25268_comp1_c0_seq2	Aipa2074_comp0_c0_seq2	pair956	0.168351	0.935009	-0.202145	1	0.170357	1	-0.180564	1	-0.34486	0.396897	-0.388281	0.702808	-0.232631	0.89307	-0.273131	0.580259	-0.144289	1	0.262362	1	-0.29342	1	0.0297807	1	-0.546146	1	-0.395686	1	-0.507919	0.698673	-0.511805	0.998261
Adur24392_comp1_c0_seq1	Aipa15033_comp0_c0_seq3	pair957	0.444072	0.859266	3.86943	0.0110375	2.05317	0.0418736	10	4.17899e-08	1.14771	0.28703	1.24237	0.122828	2.90013	3.41488e-05	1.45698	0.00357327	1.20284	1	3.0809	1	1.50439	0.414578	1.40802	0.50006	2.27723	1	1.17007	1	1.51831	0.112383	0.589098	0.992186
Adur35117_comp0_c0_seq3	Aipa38339_comp0_c0_seq2	pair958	NA	NA	NA	NA	10	1	1.5745	3.33327e-12	1.69734	1.18793e-13	-1.1543	0.00167673	-0.0325836	1	1.04024	0.0938774	1.95467	1	0.99968	1	1.26674	0.302046	0.723774	0.0885324	3.6442	0.318834	1.73009	0.421641	2.59332	0.0108512	1.35518	0.954558
Gyn_Adur_c20511_g1_i1	Gyn_Aipa_c12438_g1_i1	pair959	0.0248292	0.992396	0.301623	1	0.210545	1	0.9778	0.0085186	0.908334	0.0417945	1.68471	0.524094	0.96925	0.870469	0.749148	0.813121	0.285653	1	0.805072	1	0.561401	1	1.35819	0.428349	0.419626	1	-0.278737	1	1.12393	0.279931	0.628344	0.977871
Adur45861_comp1_c0_seq1	Aipa22382_comp0_c0_seq1	pair960	-0.559776	0.633637	-0.0658554	1	-0.620005	0.782415	-0.406369	0.45502	-0.272295	0.586853	-0.504479	0.105945	-0.406887	0.681825	-0.126751	0.92343	-0.751006	1	-0.111142	1	-0.176949	1	-0.352682	0.533683	-0.23258	1	0.205181	1	-0.353867	0.852264	0.110095	1
Adur30141_comp0_c0_seq1	Aipa11541_comp0_c0_seq1	pair961	-0.237336	NA	NA	NA	NA	NA	10	1	1.30772	1	10	0.839632	-1.42668	1	0.1	1	1.25079	1	NA	NA	0.600846	1	0.1	1	NA	NA	1.16639	1	1.58753	0.973218	-1.50473	1
Adur47234_comp0_c0_seq2	Aipa39421_comp4_c0_seq13	pair962	-0.66444	0.407962	-0.0774792	1	-0.436841	0.817248	0.962921	0.0713408	-0.196078	0.764203	-0.441907	0.714571	0.545907	0.803493	-1.14026	0.492614	-0.0797463	1	0.56248	1	-0.177929	1	-0.445248	0.580275	0.598799	1	0.0389156	1	-0.0642562	1	0.0609146	1
Adur27677_comp0_c0_seq1	Aipa45281_comp0_c0_seq3	pair963	0.0904166	0.969014	0.22912	1	0.156224	1	0.221025	0.747872	0.322063	0.432605	0.628181	0.204773	0.0504449	1	0.274472	0.666485	0.0683912	1	0.459134	1	0.0409893	1	0.102138	0.983843	0.108537	1	-0.0562006	1	0.299429	0.898926	0.232521	1
Adur14754_comp0_c0_seq1	Aipa21180_comp0_c0_seq1	pair964	-0.811431	0.500127	-0.0857917	1	-0.232696	0.995068	0.291262	0.603135	0.295436	0.19871	0.609941	0.0313721	0.0935876	1	0.460825	0.859114	0.587556	1	-1.14755	1	-0.452927	1	-0.492716	0.203397	-0.191361	1	0.669376	1	-0.142542	0.976172	-0.525504	0.973659
Adur26368_comp1_c0_seq1	Aipa51309_comp1_c0_seq12	pair965	0.267955	0.853033	0.141259	1	0.123323	1	0.101374	0.867343	0.387699	0.173823	-0.159011	1	0.548868	0.568588	-0.156787	1	-0.0680897	1	-0.348233	1	-0.340659	1	-0.240777	0.675054	-0.271529	1	0.172133	1	-0.514284	0.648104	-0.315516	1
Adur31552_comp0_c0_seq2	Aipa26863_comp0_c0_seq2	pair966	-0.840159	0.377571	-0.59243	1	-0.377844	0.916529	-0.0189317	1	-0.00214779	1	-0.749223	0.238091	-0.90144	0.220254	-0.692521	0.126347	-0.563794	1	-0.234014	1	-0.48227	1	-0.306342	0.788191	-0.404154	1	-0.494865	1	-0.761937	0.486477	-0.923534	0.65185
Gyn_Adur_c1739_g1_i1	Aipa32541_comp0_c0_seq3	pair967	-0.2397	0.762221	0.186719	1	0.0816663	1	-0.294093	0.427324	-0.442244	0.167501	1.53725	0.0920736	-0.921064	0.815424	-0.0491759	0.991391	-0.228489	1	-1.57665	0.924069	0.0262174	1	-0.206279	0.804222	0.189546	1	0.264003	1	-0.719713	0.42666	-1.28327	0.284826
Adur5064_comp1_c0_seq3	Aipa42411_comp0_c0_seq2	pair968	-0.324619	0.807924	0.208423	1	0.161813	1	-0.0703475	0.996518	-0.201974	0.669081	-0.0564492	0.979336	0.196813	0.926994	0.0141926	1	0.216532	1	-0.350106	1	-0.188201	1	-0.176696	0.845065	0.0698196	1	0.063734	1	0.140413	0.995181	0.0447127	1
Adur7250_comp0_c0_seq1	Aipa35127_comp0_c0_seq2	pair969	-0.592498	NA	-2.02439	1	0.1	0.97439	-1.91041	0.695198	-0.29631	1	0.1	0.848525	-1.27067	1	0.1	0.9483	-1.44373	1	0.1	1	0.1	1	0.1	1	-0.0328104	1	0.1	1	0.818117	0.895039	0.225478	1
Adur3407_comp1_c0_seq1	Aipa16803_comp0_c0_seq2	pair970	NA	NA	10	1	NA	NA	-0.853028	1	1.82307	0.622181	-2.03897	0.976624	1.05445	1	0.854778	0.971733	1.31409	1	10	1	0.816421	1	-1.33677	0.975004	4.13939	1	-0.0427555	1	-0.597281	0.993072	0.1	0.806876
Adur34050_comp1_c0_seq1	Gyn_Aipa_c15810_g1_i1	pair971	0.497548	0.826219	0.660287	1	1.39594	0.200915	0.510709	0.428644	0.727126	0.0870353	1.43588	0.00683987	0.564257	0.606737	3.60772	5.05896e-05	1.02185	1	1.79411	1	1.33435	0.589566	0.667233	0.295282	1.63293	1	2.14171	0.333	1.0998	0.279931	1.7288	0.230913
Adur25745_comp0_c0_seq1	Aipa47478_comp0_c0_seq2	pair972	0.858394	0.0026186	0.89933	0.969319	0.803115	0.300659	0.0890236	0.894462	0.0695316	0.89115	-0.1628	0.648083	-0.327966	0.679673	2.24577	5.76697e-15	1.2441	1	0.201629	1	0.260102	1	-0.16651	0.839406	0.126626	1	0.170957	1	0.304007	0.899149	0.277084	1
Gyn_Adur_c5943_g1_i1	Gyn_Aipa_c13246_g1_i1	pair973	0.521598	0.236703	0.287365	1	0.411859	0.785795	-0.190469	0.864573	-0.20968	0.84797	-1.79424	0.487594	-1.16035	0.792871	-0.281658	0.845072	0.824785	1	-2.4315	1	0.0937734	1	-1.38853	0.253033	0.989342	1	-0.0904507	1	-0.367149	0.994293	-0.0984629	1
Adur1209_comp0_c0_seq2	Aipa37985_comp0_c0_seq1	pair974	-0.477952	0.859898	0.261226	1	0.950087	0.840691	0.134548	0.907211	-0.0400742	1	0.329632	0.497926	0.41158	0.870136	2.75447	0.491959	0.424554	1	0.153395	1	0.0864604	1	-0.0588527	1	0.0765827	1	0.425471	1	0.318482	0.885746	0.877556	0.88577
Adur15866_comp0_c0_seq2	Aipa32768_comp0_c0_seq2	pair975	0.071312	0.973386	-0.493875	1	-0.473928	0.809457	-0.295278	0.514487	-0.366292	0.285851	-0.329836	0.347189	-0.708253	0.332638	-0.162732	0.890297	-0.493151	1	-0.487293	1	-0.250756	1	-0.30232	0.702317	-0.383152	1	-0.340344	1	-0.415156	0.762768	-0.328533	1
Adur381_comp0_c0_seq1	Aipa36574_comp1_c0_seq5	pair976	0.802863	NA	0.565097	1	0.38389	1	0.841	0.00584022	0.7659	0.00115047	0.318462	0.551905	0.356243	1	1.02153	0.844709	-3.64038	1	0.0318794	1	0.529239	1	0.423275	0.404294	0.480333	1	0.367522	1	0.361973	0.856207	0.230934	1
Adur30382_comp0_c0_seq2	Aipa44136_comp0_c0_seq2	pair977	0.305678	0.830362	0.147632	1	-0.181192	1	-0.307236	0.488902	-0.245654	0.506874	0.0892422	0.9279	-0.792143	0.33258	0.248329	0.999404	0.461437	1	0.15781	1	-0.0483281	1	-0.113935	0.926241	-0.322168	1	-0.12251	1	-0.217189	0.93825	-0.251806	1
Gyn_Adur_c14643_g1_i1	Aipa18401_comp0_c0_seq1	pair978	-0.524872	0.404746	-0.172651	1	-0.247404	0.986021	0.0872749	1	0.560293	0.288232	0.664398	0.257585	0.909026	0.654638	1.24134	0.401401	-0.139611	1	2.9502	1	0.0753708	1	0.50283	0.799254	0.734098	1	1.26031	1	1.44786	0.211778	1.83605	0.534545
Adur22066_comp0_c0_seq1	Aipa14903_comp0_c0_seq1	pair979	NA	NA	0.1	1	0.1	1	-0.168278	0.953252	-0.123592	0.84041	10	1	-1.17738	1	1.71019	0.905989	10	1	1.52884	1	2.59589	0.0664144	1.81091	0.00119951	-0.0315877	1	-0.0279465	1	-0.00183987	1	-0.0496854	1
Gyn_Adur_c56791_g1_i1	Aipa5126_comp0_c0_seq1	pair980	0.0337331	NA	0.974994	1	0.1	1	NA	NA	5.46742	0.00250225	0.1	0.179183	-0.331976	1	10	0.065939	2.53064	0.0940378	1.40291	1	0.1	1	0.976041	1	1.96719	1	3.0634	1	10	0.999006	10	1
Gyn_Adur_c48891_g1_i1	Aipa8571_comp0_c0_seq1	pair981	0.0428071	0.993853	0.024186	1	0.492321	0.956084	1.64726	0.00110337	1.23906	0.006362	0.43958	0.54184	0.274814	0.902637	-0.236195	1	-0.738061	1	0.649699	1	1.38304	0.516919	1.93614	0.000250358	1.18538	1	-1.25768	1	0.655059	0.731371	0.592521	1
Adur9456_comp0_c0_seq1	Gyn_Aipa_c16550_g1_i1	pair982	NA	NA	NA	NA	NA	NA	0.1	1	10	1	NA	NA	10	1	NA	NA	NA	NA	1.61418	1	0.1	1	0.1	0.964381	0.1	1	0.1	1	0.647852	0.981411	-1.20692	1
Adur16340_comp0_c0_seq3	Aipa16155_comp0_c0_seq2	pair983	-0.476013	0.651706	-0.517083	1	-0.169003	1	-0.354516	0.431937	-0.400668	0.271902	-0.385796	0.523001	0.178369	0.97046	-0.227064	1	-0.633112	1	-0.119298	1	-0.284922	1	-0.259965	0.703683	-0.282055	1	-0.0187389	1	-0.0834915	0.999327	0.117449	1
Adur30009_comp1_c0_seq6	Aipa11427_comp0_c0_seq2	pair984	0.0411106	0.969298	-0.104957	1	-0.144572	1	0.116749	0.729036	0.0301651	0.970549	-0.115136	0.825699	-0.117984	0.972189	-0.167016	0.718767	-0.0820291	1	0.0427817	1	-0.167497	1	-0.0102093	1	0.0502077	1	0.0654333	1	-0.00466483	1	0.0789075	1
Adur18713_comp0_c0_seq1	Aipa37711_comp1_c0_seq1	pair985	NA	NA	0.1	1	NA	NA	NA	NA	-1.37696	0.753742	0.250623	0.526205	1.05513	0.371814	3.99624	0.354686	NA	NA	NA	NA	0.250745	1	-0.275681	0.88176	1.50715	1	-0.330671	1	1.29584	0.158713	0.907135	0.946296
Adur3032_comp0_c0_seq2	Aipa51421_comp1_c0_seq1	pair986	-0.689577	0.74121	-0.0423421	1	-1.51478	0.453008	0.056934	1	-0.112575	0.932408	-0.337374	0.327594	-0.0875035	1	0.0463539	1	0.659497	1	-0.371081	1	-0.527451	1	-1.23477	0.000300785	-0.949527	1	0.260858	1	-0.281595	0.910155	-0.195927	1
Adur39851_comp0_c0_seq1	Aipa23249_comp0_c0_seq2	pair987	-1.1059	0.355742	-0.386963	1	-0.361894	0.953715	-0.715836	0.184244	-0.231944	0.666441	-0.568961	0.290768	-0.153873	0.993437	-1.61418	0.0100944	-0.622132	1	-1.24222	1	-0.339073	1	-0.705637	0.48006	-0.441605	1	-0.4756	1	-0.267113	0.97142	-0.484755	1
Adur21383_comp0_c0_seq1	Aipa20710_comp0_c0_seq1	pair988	0.0869632	0.958419	-0.100397	1	-0.303196	0.947242	-0.384139	0.145411	-0.355385	0.147626	-0.200174	0.487051	-0.488307	0.491761	0.277395	0.967095	0.377376	1	-0.208477	1	-0.226047	1	-0.127587	0.881953	-0.212051	1	-0.0821205	1	-0.097762	1	-0.116056	1
Adur43570_comp0_c0_seq2	Aipa38181_comp0_c0_seq1	pair989	0.706657	NA	-0.416192	1	1.0708	0.850212	0.1	0.8935	-0.389611	0.965865	1.26359	0.637052	-0.423254	0.89824	0.281367	1	0.438582	1	10	1	0.0481548	1	-0.202416	1	0.656422	1	0.780186	1	1.36369	0.47196	0.0256919	1
Gyn_Adur_c15490_g1_i1	Aipa14844_comp0_c0_seq1	pair990	-0.519529	0.510963	-0.524814	1	-0.519699	0.730583	0.093853	0.96909	-0.00790049	1	0.101735	0.947856	-0.135098	0.999246	-0.255598	0.644236	-0.0406883	1	0.0383136	1	-0.0639011	1	-0.115302	0.944773	-0.00513376	1	0.244492	1	-0.0735086	1	0.228084	1
Adur27689_comp2_c0_seq5	Aipa45306_comp0_c0_seq15	pair991	-0.00148775	0.998328	-0.188148	1	0.0395175	1	0.0905394	0.93037	0.0157088	0.986643	-0.0760278	0.942915	0.172315	0.921585	-0.66717	0.0416463	-0.110032	1	0.080035	1	0.0513372	1	0.0449277	0.991895	0.0878008	1	-0.147751	1	-0.0564529	1	-0.152711	1
Adur44325_comp0_c0_seq4	Aipa49623_comp0_c0_seq1	pair992	-0.00891252	0.997571	0.410286	1	0.162989	0.997762	1.47274	1.44048e-09	1.13922	8.2599e-07	-0.142552	0.766082	-0.903769	0.0860899	0.619222	0.120852	0.722624	1	1.13974	1	1.20426	0.385041	0.620556	0.0576693	1.4722	1	-0.113686	1	1.02781	0.173657	0.444251	1
Gyn_Adur_c5179_g1_i2	Aipa8110_comp0_c0_seq3	pair993	-0.259216	0.877003	0.557564	1	0.248478	0.976244	0.213312	0.74551	0.182719	0.678286	1.0317	0.0252069	1.03765	0.0571639	0.693023	0.0826706	0.624082	1	0.0706138	1	0.411872	1	0.25358	0.789113	0.431769	1	0.487156	1	0.501222	0.662635	0.608835	0.899759
Adur12341_comp2_c0_seq2	Aipa45690_comp4_c0_seq3	pair994	0.378689	0.614519	0.32028	1	0.482961	0.776039	0.381372	0.437879	0.276293	0.419202	0.338553	0.357187	0.712041	0.263657	0.324168	0.580336	0.652508	1	0.182883	1	0.303574	1	0.314154	0.636404	0.18908	1	0.131418	1	0.292422	0.856553	0.243727	1
Adur42979_comp1_c0_seq1	Aipa6651_comp4_c0_seq1	pair995	-0.253	0.907775	-0.395721	1	-0.000523357	1	0.130922	1	-0.129395	0.855806	-0.588702	0.182637	0.22877	0.919444	0.421351	0.806116	-0.522728	1	-0.429794	1	-0.204917	1	-0.459694	0.487762	-0.350164	1	-0.647734	1	-0.357064	0.850259	-0.368846	1
Adur22045_comp0_c0_seq1	Aipa14843_comp0_c0_seq5	pair996	0.76502	0.702906	0.439265	1	0.740624	0.911967	-0.0165013	0.951649	-0.0901765	0.98587	0.669294	0.680778	0.433642	0.957709	2.04526	0.522129	0.977253	1	-0.12181	1	0.0135165	1	0.105013	0.947539	0.323276	1	0.444831	1	0.1035	1	0.676547	0.917225
Adur29733_comp0_c0_seq1	Gyn_Aipa_c15313_g1_i1	pair997	0.226829	0.842834	-0.0317845	1	-0.0890041	1	0.21638	1	0.135302	0.962972	-0.660738	0.0268719	-0.825684	0.119556	-0.724549	0.027773	0.0410418	1	0.0484675	1	-0.0509366	1	0.0763137	0.987686	-0.178981	1	-0.414301	1	0.0820109	1	-0.145617	1
Adur46845_comp0_c0_seq1	Aipa10693_comp2_c0_seq1	pair998	-0.0183466	0.991501	-0.00467092	1	-0.0483604	1	-0.233997	0.759023	-0.318323	0.297004	-0.256234	0.717785	-0.0172356	1	0.10203	0.989486	-0.168586	1	-0.136154	1	-0.143811	1	-0.166831	0.88801	-0.0819198	1	-0.166674	1	0.113474	0.999006	0.0869575	1
Adur28517_comp0_c0_seq1	Aipa39890_comp0_c0_seq1	pair999	-0.00723142	NA	-0.31043	1	-0.210221	1	0.26664	1	1.66264	0.752986	10	1	NA	NA	10	1	1.69497	1	10	1	2.64712	0.887064	NA	NA	0.96719	1	NA	NA	10	1	10	1
Adur8017_comp1_c0_seq2	Aipa4537_comp0_c0_seq2	pair1000	1.26855	0.011304	1.43331	0.376169	1.65639	0.00389347	0.991078	0.000100721	1.18098	1.44847e-08	1.1427	5.64176e-06	1.71425	9.14167e-05	1.88182	6.97049e-10	2.03481	0.39738	1.81053	0.766719	1.29728	0.218812	0.945299	0.0256542	0.985186	1	0.714986	1	0.836135	0.306416	0.836267	0.662406
Adur34015_comp0_c0_seq1	Aipa32302_comp0_c0_seq1	pair1001	-0.00723142	NA	10	1	1.79429	0.946231	NA	NA	-0.372734	1	NA	NA	NA	NA	0.0601394	1	3.27914	1	NA	NA	0.1	1	NA	NA	10	1	NA	NA	10	1	NA	NA
Adur9093_comp0_c0_seq1	Aipa804_comp0_c0_seq1	pair1002	NA	NA	0.1	1	0.350433	1	-0.610898	1	0.1	1	2.85933	0.491767	-0.483688	0.974313	0.1	0.791578	-0.696636	1	NA	NA	2.34939	1	10	0.726616	2.08046	1	-0.974152	1	0.0220736	1	2.14497	0.273533
Adur44135_comp1_c1_seq1	Gyn_Aipa_c6507_g1_i1	pair1003	-0.0317226	0.984653	0.162794	1	0.0759468	1	-0.117913	0.976742	-0.244815	0.529481	-0.0328079	0.956574	-0.0116472	1	1.28973	0.00065883	0.633068	1	0.354746	1	-0.123851	1	-0.130425	0.902457	-0.102826	1	0.151152	1	-0.139435	0.980277	-0.121917	1
Adur16209_comp0_c0_seq1	Aipa9009_comp0_c0_seq2	pair1004	NA	NA	NA	NA	NA	NA	NA	NA	0.322662	0.814818	10	1	NA	NA	NA	NA	NA	NA	NA	NA	-0.531099	1	0.425226	1	0.96719	1	NA	NA	NA	NA	NA	NA
Gyn_Adur_c264_g1_i1	Aipa3726_comp0_c0_seq1	pair1005	-0.428847	0.888682	-0.29833	1	-0.924899	0.770743	0.294809	0.903122	-1.58427	0.00639173	-4.51202	2.51237e-28	-2.65482	6.36519e-05	0.1	9.27788e-82	-3.17279	0.140257	0.173754	1	-1.73909	0.212518	-0.783962	0.4081	-3.17877	0.34087	0.1	0.00452627	-0.708619	0.787437	0.1	4.46524e-07
Adur37120_comp0_c0_seq1	Aipa33810_comp0_c0_seq2	pair1006	-1.94977	0.000584034	-1.55016	0.271441	-2.07096	0.000193461	-1.01891	0.199938	-0.369552	0.562931	-0.670663	0.341699	-0.12665	0.953174	-0.461731	0.188126	-0.755565	1	-0.68846	1	-1.69097	0.102577	-0.599684	0.498988	-1.00954	1	-1.18394	0.941089	-1.15481	0.246122	-0.699347	0.88577
Adur46231_comp0_c0_seq1	Aipa2556_comp0_c0_seq1	pair1007	-0.0831323	0.980347	-0.152082	1	-0.19361	1	-0.490821	0.62102	-0.183713	0.76576	-0.228726	0.766002	1.10536	1	0.00548507	1	0.0565116	1	-0.226193	1	-0.284307	1	-0.0403802	1	1.20798	1	-0.704371	1	0.898358	0.738761	0.27336	1
Adur23139_comp0_c0_seq1	Aipa12851_comp1_c0_seq1	pair1008	0.453844	0.7198	0.330427	1	0.647992	0.730583	0.0627258	0.983897	-0.198256	0.837662	0.80306	0.119165	1.04141	0.142215	1.66421	0.00101978	0.972947	1	0.542553	1	0.526601	1	0.199893	0.798203	0.183118	1	0.246027	1	0.41181	0.853156	0.509925	0.977871
Adur37754_comp0_c0_seq1	Aipa52504_comp0_c0_seq1	pair1009	0.297844	0.919731	1.09416	1	0.23542	1	0.621759	0.78785	0.6596	0.656949	-1.58251	0.123043	1.43336	0.821143	0.390175	0.873981	0.937054	1	1.42268	1	0.0251558	1	0.00120941	1	-0.848334	1	-2.03986	0.457576	-1.25061	0.165375	-1.63295	0.159039
Adur32165_comp0_c0_seq2	Gyn_Aipa_c8411_g1_i1	pair1010	0.278487	0.908424	-0.0505441	1	-0.0795548	1	-0.244336	0.86802	-0.335378	0.642685	0.217895	0.839632	0.526937	0.737859	-1.03976	0.163111	-0.771154	1	0.123173	1	0.211195	1	0.360765	0.778137	0.436405	1	0.104173	1	0.431773	0.825312	0.29046	1
Gyn_Adur_c49606_g1_i1	Aipa8591_comp0_c2_seq2	pair1011	0.555749	0.499979	0.486232	1	0.259332	0.985793	-0.367153	0.612025	0.550449	0.642266	-0.189656	0.653146	-0.741757	0.449444	-0.748779	0.686859	0.322333	1	-0.584203	1	0.0606011	1	-1.24897	0.115555	-0.739408	1	0.116995	1	-0.697511	0.79529	-1.25712	0.653818
Adur15859_comp0_c0_seq1	Aipa32779_comp0_c0_seq1	pair1012	-0.573368	NA	-0.44357	1	-1.34541	0.853249	0.681133	0.38439	1.76628	0.000676309	0.058613	0.896353	0.662831	0.596868	1.34698	0.735394	-0.102315	1	5.14496	1	1.61994	0.362475	1.07929	0.0588837	-0.519562	1	-2.20188	0.846725	-1.15714	0.378219	-1.37603	0.803259
Adur25397_comp0_c0_seq3	Aipa32534_comp0_c0_seq1	pair1013	-1.52519	4.72e-05	-0.825946	1	-1.23774	0.049131	0.861901	0.00314037	0.398696	0.262048	-0.442207	0.106794	-0.252807	0.862921	-1.52674	3.57579e-05	-0.0657355	1	-1.19461	1	-0.965696	0.399625	-0.545015	0.34664	-0.934802	1	-0.381363	1	-0.869535	0.21389	-0.686998	0.692754
Adur2724_comp0_c0_seq1	Aipa48527_comp0_c0_seq1	pair1014	-0.658615	0.630866	-0.433157	1	-0.908246	0.413188	-0.62569	0.347568	-0.245803	0.742241	-0.977434	0.0482575	-1.06919	0.115422	-0.296929	0.58418	-0.414704	1	0.0159387	1	-0.319042	1	-0.587572	0.369644	-0.357962	1	-0.306579	1	-0.153659	0.97142	-0.147858	1
Adur49494_comp0_c0_seq1	Aipa4737_comp0_c0_seq1	pair1015	-0.31599	0.911414	-0.067973	1	0.325167	1	-0.100789	0.947993	-0.358846	0.688089	1.03355	0.202512	-0.037589	1	0.43358	0.971733	0.204364	1	1.63153	1	0.459066	1	0.523534	0.51797	-0.0441319	1	0.472914	1	0.278484	0.934708	-0.100816	1
Adur21764_comp0_c0_seq3	Aipa24637_comp2_c0_seq2	pair1016	1.34636	0.019516	0.825451	1	0.362345	0.913826	0.684611	0.412595	0.0893201	0.855565	0.291564	0.696566	0.0509928	1	0.0850063	0.984312	0.484983	1	0.801367	1	0.563635	1	0.732424	0.372941	0.112941	1	0.451195	1	-0.107666	1	0.638264	0.944316
Adur37671_comp0_c0_seq1	Aipa13463_comp0_c0_seq1	pair1017	NA	NA	1.16555	1	0.477179	1	-0.431726	0.94068	1.14295	0.655053	0.0152723	0.961611	0.407669	0.931324	2.08144	0.982546	0.963286	1	NA	NA	0.862702	1	1.83558	0.491192	0.198797	1	-0.418234	1	0.707173	0.704432	0.816112	0.777586
Adur37472_comp0_c0_seq1	Aipa38084_comp0_c0_seq1	pair1018	1.34923	0.167913	0.754817	1	0.947269	0.307145	-0.190448	0.774062	0.00179659	1	0.370099	0.655322	-1.36329	0.267941	1.16026	0.00541131	1.13766	1	1.35437	1	0.39229	1	0.376518	0.574221	0.205772	1	0.48268	1	-0.622531	0.579674	-0.334799	1
Adur49422_comp0_c0_seq1	Aipa26188_comp0_c0_seq2	pair1019	0.398038	0.823213	0.0675687	1	-0.0338892	1	0.162775	0.976742	0.283144	0.693774	-0.832681	0.0173539	-0.695356	0.247561	-0.369544	0.45305	0.155575	1	0.0313509	1	-0.426312	1	-1.52055	3.7729e-05	-0.679805	1	-0.735439	1	-0.757661	0.386364	-1.00699	0.46969
Adur37416_comp1_c0_seq2	Gyn_Aipa_c55996_g1_i1	pair1020	-1.16018	0.205448	-1.79308	0.245453	-1.25331	0.158937	-1.39044	0.00239198	-1.45349	0.000188758	-0.545776	0.089171	-1.2224	0.0519988	-0.710324	0.497328	-1.26161	1	-0.956286	1	-1.57166	0.127304	-1.45614	0.000985333	-1.73508	0.829966	-1.75065	0.399592	-1.75098	0.00994299	-1.63052	0.146167
Adur34963_comp0_c0_seq3	Aipa34941_comp0_c0_seq1	pair1021	0.91245	0.540136	0.683707	1	1.37316	0.384286	1.22462	0.316144	0.213886	0.95702	0.664945	0.821232	-0.0138563	1	0.125771	1	0.0453703	1	-0.111546	1	0.517567	1	-0.378533	0.803311	-0.223517	1	-0.130471	1	-0.648734	0.603707	0.0446766	1
Gyn_Adur_c16197_g1_i1	Aipa22697_comp2_c0_seq1	pair1022	1.064	0.377571	1.49002	0.801632	2.28076	0.0573897	1.02652	0.158289	0.680038	0.20602	0.925666	0.0571897	0.559501	0.78845	0.581754	0.192726	0.870896	1	0.412001	1	1.49354	0.292941	0.792081	0.10289	1.35174	1	1.42893	0.643401	1.25617	0.068024	1.11595	0.467389
Adur8649_comp1_c0_seq1	Aipa41777_comp1_c0_seq1	pair1023	0.611903	0.703009	1.14737	0.822036	0.727485	0.549543	-0.376293	0.798832	-0.439887	0.441512	-0.137549	0.934122	0.616664	0.655961	-1.17011	0.020669	0.731387	1	-1.72323	1	0.264025	1	0.130386	0.902146	0.232422	1	-0.147574	1	1.20244	0.0888955	1.029	0.52496
Adur37506_comp0_c0_seq1	Aipa21019_comp0_c0_seq2	pair1024	NA	NA	NA	NA	NA	NA	1.38338	0.852741	0.298926	0.940341	-0.381153	0.626199	0.885713	0.97046	-0.613882	1	0.1	1	-2.21696	1	0.559746	1	0.1	0.887687	-0.620042	1	1.62845	1	-0.280023	1	-0.406659	1
Adur3855_comp0_c0_seq1	Aipa9391_comp1_c0_seq1	pair1025	0.28112	0.7429	0.109855	1	0.197263	0.993439	0.172398	0.662386	0.207308	0.499695	0.399505	0.13051	0.0301317	1	0.175964	0.735174	0.220924	1	0.115945	1	0.210539	1	0.167371	0.781188	0.34491	1	0.544548	1	0.518234	0.663536	0.535273	0.951588
Adur27067_comp0_c0_seq1	Aipa34612_comp1_c0_seq3	pair1026	-0.141443	0.937469	-0.552639	1	-0.456417	0.84703	-0.332625	0.55487	-0.134174	0.802719	-0.15897	0.820982	-0.278876	0.857019	-0.0965235	0.970437	-0.166043	1	-1.07774	1	-0.396975	1	-0.322907	0.620925	-0.20558	1	0.00219061	1	-0.344705	0.856114	-0.121654	1
Adur28417_comp0_c0_seq2	Aipa37443_comp0_c0_seq2	pair1027	-0.127723	0.918188	-0.219214	1	-0.0640885	1	-0.168202	0.641219	-0.065456	0.944265	-0.31508	0.190119	-0.435073	0.656475	-0.271443	0.600241	-0.179361	1	-0.219133	1	-0.252229	1	-0.564655	0.165638	-0.127792	1	-0.454888	1	-0.320257	0.845739	-0.182112	1
Adur18969_comp0_c0_seq1	Aipa13084_comp0_c0_seq1	pair1028	NA	NA	-0.674572	1	-0.41521	1	10	0.659919	10	0.440718	0.233019	0.185937	0.604628	0.332892	NA	NA	0.957753	1	NA	NA	0.541531	1	NA	NA	NA	NA	NA	NA	10	0.184557	10	0.0377049
Adur7349_comp0_c0_seq1	Gyn_Aipa_c15480_g1_i1	pair1029	0.0581461	0.982753	1.02213	1	0.947094	0.356655	2.24503	3.70182e-05	1.88785	0.000456396	0.18038	0.673348	1.571	0.143895	0.341785	0.151534	0.385251	1	-0.692354	1	2.19048	0.146099	10	0.000802199	1.17814	1	2.26042	0.489674	2.06381	0.0503783	2.80354	0.041546
Adur43448_comp1_c0_seq1	Aipa38331_comp3_c0_seq1	pair1030	-1.16011	0.442039	-1.54068	0.718579	-1.82142	0.081694	-2.42852	5.29342e-16	-1.9348	9.57513e-12	-2.21114	2.09387e-12	-2.306	1.98802e-06	-0.743416	0.0939148	-1.13861	1	-0.894141	1	-1.23108	0.712084	-0.303851	0.891274	-0.19611	1	-0.902548	1	-0.417734	0.795029	-0.877463	0.744797
Adur38120_comp0_c0_seq1	Gyn_Aipa_c18013_g1_i1	pair1031	1.62833	NA	2.89304	1	1.56438	0.846626	4.34543	0.0372773	10	1.08753e-05	4.08677	0.270947	4.39859	0.08665	2.94513	0.19299	1.5146	1	10	1	1.70684	1	2.42408	0.48643	5.36308	0.885213	3.10009	0.900584	3.59381	0.0207311	2.96874	0.529951
Gyn_Adur_c7737_g1_i1	Aipa43855_comp1_c0_seq1	pair1032	-1.30905	0.00887113	-1.10228	0.822636	-0.901598	0.339395	1.06713	0.743549	0.907434	0.43487	0.579749	1	-0.69642	1	-1.45218	0.393124	-0.77142	1	-0.0483805	1	-0.977876	0.921509	-1.18592	0.801128	-2.08247	1	-3.306	0.176455	-0.790441	0.876236	-0.864041	1
Gyn_Adur_c2697_g1_i2	Aipa21099_comp0_c0_seq3	pair1033	0.671118	0.00523157	0.491193	1	0.546782	0.63952	-0.0479428	0.922254	-0.0147919	1	0.0608826	0.932463	0.339578	0.779348	0.864579	0.0064003	0.57574	1	-0.221029	1	0.550785	1	0.111182	0.94117	0.204343	1	0.588975	1	0.357286	0.85232	0.30372	1
Adur12107_comp0_c0_seq1	Aipa26407_comp3_c0_seq3	pair1034	-3.34289	0.000789873	-2.27815	0.297247	-2.29466	0.0573897	-1.20137	0.199567	-1.50436	0.00387352	-1.69219	0.00282032	-2.09803	0.00456428	-2.21666	0.000215439	-1.77184	0.776718	-1.06442	1	-2.11386	0.0508274	-1.08861	0.0853679	-1.31538	1	-1.55142	0.70221	-1.45262	0.0957809	-1.33824	0.441533
Adur25359_comp0_c0_seq1	Aipa32520_comp0_c0_seq1	pair1035	-0.643867	NA	0.1	1	0.0592928	1	-0.366762	0.882485	-0.238043	0.649375	-1.49779	0.569774	-2.5413	0.582606	0.410229	0.806802	0.792554	1	-0.541973	1	-2.11468	0.810867	-0.409077	0.894225	-1.58005	1	-2.1905	1	-1.00995	0.783476	0.824045	1
Adur30547_comp0_c0_seq1	Gyn_Aipa_c20964_g2_i2	pair1036	-1.62715	0.128366	-1.4167	0.628185	-0.953496	0.406406	-1.42528	0.210453	-0.827878	0.619684	0.1	2.52976e-05	0.1	0.0765171	-3.35115	0.599037	-2.13346	0.359125	4.44171	1	-2.11083	0.513818	-2.26434	0.369049	-4.36936	0.541687	-4.77299	0.528487	-5.95431	4.34817e-05	-4.64374	0.0207335
Adur36_comp0_c0_seq1	Aipa298_comp0_c0_seq5	pair1037	0.0906283	0.973386	0.365057	1	0.260548	1	0.344525	0.70922	0.497931	0.314111	-0.558823	0.772438	-0.348674	0.846339	0.376481	0.61776	0.771558	1	0.0146006	1	0.304739	1	-0.195854	0.903651	0.511522	1	0.411815	1	0.369157	0.842598	0.116718	1
Adur28040_comp1_c0_seq1	Aipa27473_comp1_c0_seq3	pair1038	NA	NA	NA	NA	NA	NA	0.1	0.963885	NA	NA	1.35986	0.91405	0.668748	0.596396	NA	NA	10	1	NA	NA	NA	NA	NA	NA	0.1	1	-0.0427555	1	NA	NA	NA	NA
Adur36423_comp0_c0_seq4	Aipa49042_comp0_c0_seq1	pair1039	-0.276327	0.719082	-0.159634	1	-0.221972	0.975992	0.333648	0.17628	0.173183	0.525797	-0.0356463	0.982778	-0.418205	0.627897	-0.560059	0.098566	-0.218055	1	0.0404696	1	0.277335	1	0.20749	0.695883	0.216677	1	-0.170967	1	0.296091	0.921639	0.215743	1
Adur17926_comp0_c0_seq1	Aipa33793_comp0_c0_seq1	pair1040	-1.76656	0.0246225	-0.348424	1	-2.74128	0.160824	0.0110027	0.963458	0.373434	0.316498	0.410858	0.292257	-0.0922771	1	0.602879	0.603049	-2.31089	0.51856	0.312194	1	1.30509	0.398629	0.52822	0.157346	0.390913	1	0.0301237	1	-0.0513487	0.985849	-0.225486	1
Adur15545_comp0_c0_seq1	Aipa4293_comp0_c0_seq3	pair1041	-0.211334	0.88636	-1.00225	0.840158	-0.670514	0.521007	0.0395714	1	0.130787	0.778508	-0.601393	0.0652862	0.0650413	0.986533	-0.661241	0.199654	-0.688374	1	0.190501	1	-0.430274	1	-0.577803	0.153564	-0.198435	1	-0.298859	1	-0.723825	0.385695	-0.574728	0.920369
Adur22668_comp0_c1_seq1	Aipa13498_comp0_c0_seq3	pair1042	0.660348	0.699661	0.219554	1	0.277702	0.952533	0.192448	0.68556	0.507731	0.166487	0.32057	0.407257	-0.168098	0.973847	0.184715	0.707008	0.00909608	1	0.308343	1	-0.0489685	1	0.294429	0.658402	-0.00501615	1	-0.01381	1	0.0128749	1	-0.0310876	1
Adur4447_comp0_c0_seq1	Aipa16882_comp2_c0_seq2	pair1043	0.275534	0.739552	0.0867951	1	0.170157	1	0.114139	0.937792	-0.0261182	0.976196	-0.165962	0.998766	-0.12117	0.969444	-0.0509142	0.976484	-0.233056	1	-0.00431314	1	0.104289	1	0.0290882	1	0.148727	1	-0.270565	1	0.0512235	1	-0.0425663	1
Adur3017_comp0_c1_seq1	Aipa23049_comp0_c0_seq1	pair1044	-0.470562	NA	-0.0726491	1	-0.0363113	1	1.99034	0.186075	1.43168	0.113437	0.329828	0.812464	-0.725395	0.994832	0.556587	1	-2.3593	1	3.2115	1	-0.0618766	1	0.985495	0.764096	0.127275	1	0.249828	1	0.696285	0.947786	2.21106	1
Gyn_Adur_c8049_g1_i1	Aipa34918_comp0_c0_seq1	pair1045	NA	NA	0.1	1	0.292803	1	-0.217439	1	-1.02209	0.663718	-3.45188	0.793193	-3.68479	0.258078	1.37156	0.000418599	0.846697	1	2.11679	1	0.811634	1	-0.728049	0.820256	-0.54479	1	-0.28281	1	-1.81561	0.493356	-1.22738	0.914905
Adur47858_comp0_c0_seq1	Aipa10198_comp0_c0_seq1	pair1046	0.160359	NA	-0.272188	1	-2.38326	0.945905	0.94323	0.0839592	0.172999	0.877197	1.57691	0.131568	1.65711	0.0271116	0.1	0.623796	-0.07189	1	1.03838	1	0.342862	1	0.00727023	1	1.12705	1	1.93008	0.780182	1.45857	0.0144038	1.42474	0.188684
Gyn_Adur_c12463_g1_i1	Gyn_Aipa_c59106_g1_i1	pair1047	-0.119649	0.951321	0.142462	1	-0.192893	1	-1.15604	0.00666905	-1.12699	0.00870494	-1.2164	0.0382519	-0.303841	0.968597	-1.57674	0.518203	-0.454475	1	-1.09632	1	-0.969655	0.804894	-1.12179	0.028914	-1.51304	1	-1.15558	1	-1.52753	0.0435739	-2.24357	0.0380461
Adur13278_comp0_c0_seq1	Aipa11598_comp1_c0_seq1	pair1048	0.714345	0.594051	0.714821	1	1.18183	0.185969	1.00253	0.0248781	0.744697	0.0586177	0.576676	0.315928	0.798399	0.207428	0.822342	0.0279115	1.66337	0.64092	1.17965	1	0.699241	1	0.428879	0.533683	0.730356	1	0.497495	1	0.247107	0.895859	0.077108	1
Adur3174_comp1_c0_seq1	Aipa14285_comp0_c0_seq1	pair1049	NA	NA	-0.0413542	1	0.1	1	-3.17297	3.72311e-05	-3.12967	0.00077652	1.01312	1	-0.45633	1	0.350549	1	-0.0552944	1	-3.74882	1	10	1	NA	NA	1.974	1	NA	NA	0.0331129	1	0.374345	1
Adur518_comp0_c0_seq3	Aipa49152_comp0_c0_seq2	pair1050	0.760163	0.316747	0.714503	1	0.955313	0.317895	0.274739	0.555373	0.179179	0.664751	0.412207	0.66942	-0.268155	0.902637	-0.0836186	1	0.327081	1	1.07022	1	0.323983	1	0.0708742	0.97696	-0.175863	1	-0.122181	1	-0.113215	1	-0.069197	1
Adur34429_comp0_c0_seq1	Aipa37306_comp0_c0_seq1	pair1051	-0.909437	0.637654	-1.08955	1	-0.044712	1	-0.666004	0.830664	-4.55619	0.0428291	-1.04364	0.0175887	-2.05053	0.738025	10	1	-1.15641	1	10	1	-1.28043	0.652427	-1.61792	0.0760411	-1.40717	1	-1.27799	0.806623	-1.88307	0.302448	-1.81393	0.281647
Adur44492_comp0_c0_seq1	Aipa20878_comp3_c0_seq4	pair1052	0.098281	0.928453	0.348262	1	0.477111	0.771389	0.13698	0.779619	0.118608	0.796459	-0.121672	1	0.100034	1	1.38586	5.02526e-06	0.69278	1	0.179141	1	0.27735	1	0.0624356	0.954108	0.120681	1	0.248648	1	0.0014203	1	0.104668	1
Adur28895_comp0_c0_seq1	Aipa32617_comp1_c0_seq3	pair1053	-0.935055	0.544588	-0.238324	1	-0.245177	1	-0.241195	0.903122	-0.0261621	0.986706	-0.600262	0.566753	-0.514131	0.784478	-1.01367	0.188031	-0.27306	1	0.0880213	1	-0.645186	1	0.0518737	1	-0.554373	1	-1.3346	1	-0.822147	0.451754	-0.71939	0.970479
Adur32564_comp0_c0_seq1	Aipa44007_comp1_c0_seq1	pair1054	-0.541465	0.749831	0.0687725	1	-0.0220121	1	-0.206643	1	-0.543785	0.221335	-0.0554301	1	-0.635556	0.368417	-0.180085	0.62597	-0.0701724	1	-0.260978	1	-0.652656	0.962924	-0.598322	0.28949	-0.602223	1	-0.693371	1	-0.662543	0.489089	-0.972682	0.587193
Adur29502_comp0_c0_seq1	Aipa14512_comp0_c0_seq3	pair1055	0.154656	0.926241	0.159205	1	0.343319	0.88427	0.492224	0.027575	0.257402	0.258723	0.142342	0.686634	0.414185	0.585795	0.329084	0.722223	0.00592848	1	0.0891868	1	0.290609	1	0.146589	0.827491	0.329557	1	0.0397845	1	0.417376	0.773274	0.36977	1
Adur47154_comp3_c1_seq1	Aipa11085_comp2_c0_seq6	pair1056	0.630851	0.799325	-0.0977612	1	0.381434	1	-0.717178	0.849861	0.784792	0.485067	-0.167832	0.812464	0.285426	0.983771	10	0.539431	0.759872	1	3.35612	1	1.13131	1	0.794901	0.917383	-0.190376	1	0.389263	1	-0.572852	0.824983	-0.726943	1
Adur42030_comp0_c0_seq1	Aipa3483_comp0_c0_seq2	pair1057	-0.0708413	0.97991	-0.186225	1	-0.535089	0.790091	0.0593244	0.742604	-0.590041	0.0370125	-0.963258	0.0171852	-0.925556	0.166973	-2.07974	1.53209e-07	-2.80177	0.103665	-0.585169	1	0.35513	1	0.153798	0.898703	-0.467939	1	-1.21682	0.769229	-0.766472	0.382842	-0.940773	0.4051
Adur11130_comp0_c0_seq1	Aipa34315_comp0_c0_seq1	pair1058	-0.611259	NA	0.1	1	0.490062	1	-0.0442495	1	0.656544	0.69888	-3.06683	0.00368488	0.1	0.162643	NA	NA	1.96344	1	0.336346	1	-1.95243	0.0163987	-2.31532	1.48486e-11	-3.15489	0.518264	0.1	0.293741	-0.618021	0.990058	0.740192	1
Adur40778_comp0_c0_seq1	Aipa47822_comp0_c0_seq1	pair1059	-0.0195702	NA	-0.868823	1	-1.28242	0.748381	-0.251074	0.67399	-0.35614	0.530685	0.265511	0.47451	1.41652	0.0253949	-2.24508	0.0778164	-1.05399	1	-0.00111017	1	0.29062	1	0.254317	0.671795	0.910139	1	0.397618	1	0.702448	0.401988	0.700391	0.769651
Adur36696_comp0_c0_seq1	Aipa52067_comp0_c0_seq1	pair1060	-0.239521	NA	0.537741	1	0.0659032	1	-3.76789	0.487612	0.352306	0.931979	-0.179369	0.540255	-0.593965	0.627897	-0.932139	0.705311	-0.0127557	1	0.833851	1	-1.85714	0.683421	-1.15212	0.089716	0.0206867	1	-0.622521	1	0.582444	0.659538	0.479829	0.984142
Adur24039_comp0_c0_seq1	Aipa29245_comp0_c0_seq1	pair1061	0.0899727	NA	0.813333	1	1.77303	0.901104	0.375353	0.926462	-0.376708	0.306518	-0.568389	0.537661	0.542156	0.8975	-0.102301	1	-0.293704	1	1.24029	1	0.117547	1	-0.673567	0.874639	0.636976	1	0.589968	1	0.34268	1	1.15192	0.882797
Adur46101_comp0_c0_seq1	Aipa2634_comp0_c0_seq1	pair1062	0.123994	0.956892	0.282035	1	0.410008	0.891169	0.482947	0.41238	0.551518	0.214835	0.793455	0.0894703	0.703854	0.473439	-0.265416	0.654259	-0.285274	1	-0.11245	1	0.843703	0.810867	0.579795	0.197283	0.457158	1	0.733859	1	1.01756	0.177735	1.03379	0.498888
Adur6536_comp0_c0_seq3	Aipa1364_comp0_c0_seq10	pair1063	-0.364134	0.903594	-0.234309	1	0.390582	0.983903	0.584534	0.483757	-0.358853	0.603874	0.141333	1	0.0763342	0.97922	-0.372901	0.995373	0.162642	1	0.713371	1	0.805789	1	1.17179	0.0398009	0.758165	1	0.618018	1	0.570733	0.624084	0.686868	0.840276
Gyn_Adur_c46447_g1_i1	Aipa14987_comp0_c0_seq1	pair1064	0.466444	0.668066	0.269968	1	0.383453	0.851972	0.366716	0.21741	0.222807	0.45186	-0.164551	0.70403	0.176889	0.907552	0.080314	1	0.328489	1	0.152125	1	0.023498	1	0.0376725	0.996732	0.117815	1	-0.0409918	1	0.00987859	1	0.113889	1
Gyn_Adur_c54906_g1_i1	Aipa41987_comp1_c0_seq2	pair1065	-0.0314153	0.995518	-0.451395	1	-1.09562	0.697873	-0.108653	0.979556	-0.408246	0.751895	-1.70627	0.329303	-0.316693	0.97046	-0.124709	1	-0.586659	1	-0.145901	1	-0.696595	1	-0.264391	0.880956	-0.627533	1	-0.338195	1	-1.13358	0.181315	-0.537642	1
Gyn_Adur_c8204_g1_i2	Gyn_Aipa_c19837_g2_i1	pair1066	2.69123	4.67e-09	3.45235	0.000115568	3.36247	3.76196e-09	3.42462	1.24389e-08	4.02992	1.65297e-11	5.0274	5.63006e-07	4.58018	4.6426e-06	10	9.15033e-07	3.50593	0.0142983	10	0.26736	4.02159	7.26954e-06	5.07086	5.6766e-07	5.21043	0.036792	3.50593	0.132909	3.97737	2.22637e-06	4.84371	0.000167686
Gyn_Adur_c56677_g1_i1	Aipa43586_comp0_c0_seq1	pair1067	0.363258	NA	0.366203	1	0.350405	0.904488	1.64021	1.92966e-08	2.05366	0.000108506	0.984418	0.00474103	-0.781526	0.401297	-4.00946	1.89287e-16	-0.965446	1	0.165262	1	0.553304	1	0.486217	0.204211	2.96529	0.0499746	1.40147	0.640669	3.5085	4.00206e-10	4.17901	5.80035e-06
Adur41529_comp0_c0_seq1	Aipa23748_comp0_c0_seq1	pair1068	0.180103	0.951953	0.515393	1	0.753099	0.796737	0.31934	0.764669	0.503374	0.450228	0.855878	0.39614	1.11901	0.435969	1.02479	0.131176	0.574747	1	0.855925	1	0.180757	1	0.621765	0.639921	0.743711	1	0.529536	1	0.835655	0.49776	0.682622	0.992186
Adur1764_comp2_c1_seq5	Aipa2283_comp0_c0_seq2	pair1069	-0.207687	0.839313	-0.0199447	1	-0.6428	0.537575	-1.00422	0.00152121	-1.65192	6.55527e-08	1.6712	0.31766	-0.406979	0.957709	-2.07998	1.59032e-13	-2.21326	0.343676	-1.82223	1	-0.874012	0.708128	-0.698976	0.398605	-0.997736	1	-0.283594	1	-0.902051	0.211778	-0.226748	1
Adur23933_comp0_c0_seq4	Aipa18333_comp0_c0_seq2	pair1070	0.162255	0.90402	0.181928	1	0.342397	0.906472	0.88203	0.332365	0.611691	0.262369	2.09969	0.419517	1.31058	0.851453	1.5327	0.609127	-0.157323	1	1.72159	1	0.161416	1	2.84664	0.275094	1.82696	1	1.72347	1	3.12567	0.305873	4.57748	0.42151
Gyn_Adur_c15271_g1_i1	Aipa41626_comp0_c0_seq3	pair1071	-0.367927	0.633259	-0.24315	1	-0.387086	0.834278	-0.0878328	0.976742	-0.210204	0.557663	0.158419	0.976624	-0.126848	0.983382	-0.0135442	1	-0.279187	1	-0.0289748	1	-0.179633	1	-0.122565	0.901164	-0.0444352	1	-0.176183	1	-0.180065	0.986308	-0.300838	1
Gyn_Adur_c6474_g1_i3	Aipa34171_comp2_c0_seq22	pair1072	1.23554	0.0258799	1.20382	0.603224	1.27883	0.0330861	1.72563	5.91973e-09	1.89401	3.31925e-17	1.46519	1.23507e-06	1.9943	5.94154e-05	1.59939	1.66991e-05	1.4141	0.866995	0.684857	0.395894	1.59371	0.0579236	1.79336	1.4287e-07	1.65017	0.770482	1.48511	0.558359	1.37308	0.038228	1.77208	0.0418411
Adur10681_comp0_c0_seq1	Aipa26471_comp0_c0_seq1	pair1073	NA	NA	NA	NA	NA	NA	-3.56162	0.316975	2.98089	0.117101	NA	NA	10	0.907552	10	0.960534	1.1153	1	10	1	1.72381	1	1.3848	0.5467	10	1	0.1	1	-0.501735	1	NA	NA
Adur21125_comp0_c0_seq2	Aipa49003_comp2_c0_seq1	pair1074	0.20923	0.934227	0.0627872	1	0.133901	1	-0.255794	0.872494	-0.368886	0.354694	-0.202679	0.774178	-0.512776	0.628657	2.31227	0.321167	0.0490316	1	-0.447093	1	-0.462893	1	-0.412414	0.54471	-1.12405	1	-0.703869	1	-0.876436	0.320625	-0.787129	0.806876
Adur49142_comp1_c0_seq5	Aipa17056_comp0_c0_seq5	pair1075	-0.631101	0.791216	-0.96848	1	-2.58436	0.0027785	-0.0478661	1	-0.0274192	1	1.06247	0.0204456	1.8887	0.000863536	-1.84703	0.0185507	-0.153486	1	-0.402245	1	-0.808531	0.939032	0.0777524	0.978773	-0.611934	1	-0.98078	1	-0.777525	0.704721	-1.24432	0.622666
Gyn_Adur_c56603_g1_i1	Gyn_Aipa_c19408_g1_i3	pair1076	-0.187873	NA	10	1	NA	NA	10	1	-0.555219	0.666298	-0.112914	1	10	1	10	0.886892	-0.187092	1	10	1	10	1	10	1	10	1	-1.14537	1	10	0.978702	10	1
Adur33601_comp0_c0_seq1	Aipa3626_comp1_c0_seq1	pair1077	0.451756	0.357364	0.691389	1	0.565044	0.628657	0.105724	0.854464	0.325909	0.16384	0.286837	0.454235	0.341654	0.700115	0.135523	0.895057	0.151919	1	0.216837	1	0.201218	1	0.0138663	1	0.0643804	1	0.17969	1	-0.00926515	1	0.0526926	1
Adur15378_comp0_c1_seq1	Aipa50315_comp0_c1_seq1	pair1078	0.629525	0.599092	0.737416	1	0.573217	0.826224	0.136009	1	0.322222	0.653048	0.14511	0.751024	0.555339	0.738176	0.247309	1	0.764588	1	-0.185452	1	0.675584	1	0.248981	0.835376	0.77232	1	0.352512	1	0.248047	0.9161	0.365866	1
Gyn_Adur_c6556_g1_i1	Gyn_Aipa_c55180_g1_i1	pair1079	NA	NA	NA	NA	NA	NA	-1.29658	1.13719e-05	-1.47306	2.90645e-07	NA	NA	NA	NA	-1.82473	0.392391	0.1	1	-2.12896	0.821468	NA	NA	NA	NA	0.1	1	0.1	1	NA	NA	NA	NA
Adur23450_comp0_c0_seq1	Aipa50688_comp0_c0_seq1	pair1080	-0.406017	NA	1.00784	1	0.396138	1	-0.171689	1	-0.805356	0.67031	-0.684159	0.561754	NA	NA	4.06788	0.392391	0.986422	1	1.27355	1	0.495403	1	-0.185964	0.90499	0.663897	1	-0.432116	1	0.505009	0.852691	0.185773	1
Adur21009_comp1_c0_seq1	Aipa28182_comp1_c0_seq1	pair1081	-0.974705	0.000469606	-1.01317	0.814964	-0.91986	0.181166	-0.401662	0.574978	-0.386994	0.301777	0.135261	0.997885	-0.481608	0.68032	-1.58305	7.17581e-08	-1.09344	1	-0.587951	1	-0.693066	0.912999	-0.183917	0.847872	-0.444793	1	-0.549647	1	-0.20212	0.97871	-0.332007	1
Gyn_Adur_c40343_g1_i1	Aipa8107_comp0_c0_seq1	pair1082	-0.0105389	0.998328	0.386026	1	-0.224036	1	0.613093	0.824818	0.332477	0.826013	0.380869	0.838681	-0.164523	1	-0.876791	0.993399	-0.016057	1	-0.267757	1	0.0639636	1	0.337997	0.878531	0.545185	1	0.426403	1	0.492662	0.847693	0.743396	1
Adur27007_comp1_c0_seq2	Aipa44962_comp2_c0_seq2	pair1083	-0.0189194	0.995573	0.551096	1	0.488575	0.815477	0.856389	0.00584022	0.706833	0.00668652	0.649348	0.108653	1.14838	0.07278	0.757851	0.104149	0.387138	1	0.74225	1	0.53139	1	0.352659	0.615203	0.665852	1	0.600802	1	0.873377	0.296966	0.76644	0.691777
Gyn_Adur_c13516_g1_i1	Aipa22548_comp0_c0_seq4	pair1084	-0.408914	0.617983	0.122465	1	0.171802	1	0.266887	0.726596	-0.0549418	0.971142	0.686524	0.017098	0.168955	0.959164	0.366041	0.402888	-0.366894	1	-0.368401	1	0.278993	1	0.425008	0.395092	0.383908	1	0.359451	1	0.278533	0.885258	0.191318	1
Adur29670_comp0_c0_seq1	Aipa21766_comp0_c0_seq1	pair1085	-0.407743	0.83409	-1.06025	0.987463	-0.943016	0.46187	-1.19823	0.0373362	-1.07729	0.0179541	-0.938752	0.145828	-0.878576	0.321412	-3.25044	0.000118354	-1.51929	1	-0.750855	1	-0.71871	0.937765	-0.945154	0.106988	-0.810352	1	-0.549981	1	-0.299614	0.912015	-0.607768	0.984446
Adur33865_comp0_c0_seq1	Aipa13277_comp0_c0_seq1	pair1086	-0.859127	NA	0.410867	1	-1.57956	0.903345	-0.728956	0.415636	-0.183394	0.915759	-1.75335	0.126614	-1.31028	0.981792	0.0860897	1	0.0980844	1	-0.385017	1	-0.120922	1	-0.38744	0.957144	0.176447	1	-0.193922	1	-0.408578	0.878966	-0.0882638	1
Adur13850_comp1_c0_seq1	Gyn_Aipa_c20332_g1_i1	pair1087	-2.09563	0.00105285	-1.893	0.182748	-2.38651	0.000646479	-1.93116	5.16762e-06	-2.12724	2.48297e-10	-1.77851	0.00124168	-1.99539	4.66499e-06	-1.33115	0.0616387	-1.07702	1	-2.48614	0.778032	-1.53367	0.19952	-1.70579	0.0125407	-1.65454	0.999464	-2.03111	0.299349	-1.27431	0.093734	-1.71124	0.154851
Adur45245_comp0_c0_seq2	Aipa41501_comp0_c0_seq1	pair1088	-0.200921	0.948203	0.303602	1	0.0095637	1	-0.722675	0.4121	-0.168219	0.898578	-0.283351	1	-0.437248	0.823017	0.151075	1	-0.800095	1	0.451766	1	-0.0184916	1	0.234471	0.933056	-0.229645	1	0.148102	1	-0.351147	0.85232	0.135339	1
Gyn_Adur_c24316_g1_i1	Gyn_Aipa_c16198_g1_i1	pair1089	NA	NA	NA	NA	NA	NA	NA	NA	-0.0157975	1	NA	NA	NA	NA	0.1	1	0.432752	1	-2.80192	1	NA	NA	NA	NA	NA	NA	NA	NA	NA	NA	NA	NA
Adur24414_comp0_c0_seq2	Aipa14995_comp0_c0_seq2	pair1090	0.0861003	0.966945	0.709386	1	0.863757	0.490168	0.312987	0.521554	0.438817	0.253419	0.266592	0.527772	0.526879	0.646508	0.387605	0.699687	0.230264	1	0.751046	1	0.554913	1	0.484451	0.234712	0.566924	1	0.657826	1	0.595957	0.617766	0.737454	0.806193
Adur24204_comp1_c0_seq1	Aipa17950_comp1_c0_seq1	pair1091	-1.08882	0.513638	-1.46061	0.881194	-1.11112	0.564922	-0.669612	0.438622	-0.652823	0.275889	-0.516048	0.484764	-1.07838	0.199181	-2.19473	2.18211e-05	-1.99706	0.690124	0.488658	1	-0.563357	1	-0.369272	0.798203	-0.204794	1	-1.8527	0.418401	-0.368954	0.878393	-0.950541	0.839625
Gyn_Adur_c50045_g1_i1	Gyn_Aipa_c26148_g1_i1	pair1092	-1.11469	NA	-2.13631	1	-1.13754	0.850212	-2.08129	0.675782	-2.0559	0.348152	0.1	0.183081	0.1	1	0.1	0.266016	0.840562	1	NA	NA	1.10557	1	10	1	-3.03848	1	NA	NA	0.1	0.715204	0.1	0.34912
Adur8551_comp0_c0_seq1	Aipa41682_comp0_c0_seq2	pair1093	0.792625	0.011133	0.856675	0.984799	0.740121	0.388857	1.20273	8.15116e-10	1.2833	9.35967e-13	-0.0164468	1	0.286338	0.783964	0.325276	0.322512	0.346204	1	0.372356	1	0.55879	0.961955	1.19294	6.33752e-05	0.414548	1	-0.0636082	1	-0.312495	0.929507	-0.449319	1
Adur26148_comp0_c0_seq1	Aipa9947_comp0_c0_seq1	pair1094	0.672594	0.784698	1.1471	1	1.16259	0.281426	2.11923	0.200287	1.71902	0.0300128	0.379137	0.479013	0.225545	0.886931	0.249824	0.743905	-0.145764	1	0.371484	1	0.853086	0.744303	0.540087	0.427966	1.13297	1	0.392492	1	0.759121	0.327465	0.598239	0.914706
Adur13731_comp0_c1_seq1	Aipa33311_comp1_c0_seq1	pair1095	-0.640982	0.108727	-0.613794	1	-0.574892	0.576634	-0.064029	0.774561	-0.052456	0.905616	0.165186	0.610221	0.225629	0.9049	-0.437473	0.258549	-0.407057	1	0.412266	1	0.0120806	1	0.132516	0.885705	0.184695	1	0.18998	1	0.348678	0.885348	0.377123	1
Adur38328_comp0_c0_seq1	Aipa1912_comp0_c0_seq1	pair1096	0.0661466	0.941853	0.0915575	1	0.150672	1	-0.225221	0.514487	-0.0597852	0.896335	0.0557138	0.906694	-0.0354862	1	0.10668	0.940938	0.0358911	1	0.108029	1	-0.0802482	1	0.0591645	0.972935	-0.18547	1	-0.0447898	1	-0.13164	0.986308	-0.103417	1
Gyn_Adur_c5051_g1_i2	Gyn_Aipa_c10531_g1_i1	pair1097	-0.747886	0.00418571	-0.78436	1	-0.696139	0.425904	-0.955597	0.000572064	-0.539676	0.0529859	0.212239	1	0.201543	1	-0.738806	0.020447	-1.12745	1	-0.853771	1	-1.03677	0.529023	-1.52785	0.00142673	-0.911081	1	-0.859309	1	-0.957888	0.221575	-0.817586	0.669423
Adur19849_comp0_c0_seq1	Aipa47154_comp1_c0_seq1	pair1098	-0.0697974	0.973386	0.254299	1	0.111391	1	-0.0469691	0.94068	-0.0235301	1	-0.211601	0.639392	-0.287573	0.894251	-0.987913	0.241024	0.0855007	1	0.107062	1	-0.223842	1	-0.161743	0.911705	-0.187294	1	-0.418797	1	-0.155951	0.990438	-0.363848	1
Adur16979_comp0_c0_seq1	Aipa27648_comp0_c0_seq1	pair1099	0.442335	0.845588	-0.635212	1	-0.0974913	1	0.65717	1	-1.12029	0.915759	-1.04023	1	0.1	1	0.0495086	1	0.023453	1	-0.633343	1	-0.322515	1	0.133937	1	10	1	2.07793	1	2.30009	0.662506	1.38175	1
Adur3015_comp0_c0_seq1	Aipa51377_comp0_c0_seq2	pair1100	0.0572236	0.963494	0.205959	1	0.262932	0.954462	0.269366	0.502214	0.090735	0.787468	-0.0131625	1	0.719583	0.217667	0.0316068	1	0.0438084	1	0.230468	1	0.178026	1	0.0773048	0.940284	0.512426	1	0.309009	1	0.462202	0.688007	0.136151	1
Adur3443_comp1_c0_seq1	Aipa16773_comp1_c1_seq2	pair1101	-0.00408977	0.998328	-0.157828	1	-0.158624	1	-0.0996657	0.682787	-0.175212	0.67807	-0.0355937	0.98998	0.279307	0.823017	-0.090166	0.995917	-0.318771	1	-0.718938	1	-0.370781	1	-0.379701	0.470021	-0.549604	1	-0.458621	1	-0.164986	0.981566	-0.306768	1
Adur38100_comp0_c0_seq1	Aipa18122_comp0_c0_seq2	pair1102	-1.21336	0.000212069	-1.04172	0.768588	-1.11248	0.0593465	-1.20987	8.50584e-05	-1.43563	1.02609e-08	-1.19619	2.43039e-06	-1.69385	6.88699e-05	-0.905511	0.00387079	-1.27913	1	-1.45973	0.72989	-1.34035	0.187872	-1.45218	4.48482e-07	-0.933362	1	-1.21059	0.821527	-0.899374	0.257123	-1.24475	0.231567
Adur41774_comp1_c0_seq3	Gyn_Aipa_c14660_g1_i2	pair1103	1.26838	NA	2.7653	0.668835	10	0.0667086	10	0.0194315	10	0.00222581	1.34078	0.14084	10	0.0616771	10	0.0404901	2.5666	1	10	1	10	0.0335131	10	0.123808	10	1	10	0.484904	10	0.00721073	10	0.0597091
Adur6485_comp1_c0_seq1	Aipa1444_comp0_c0_seq1	pair1104	0.629393	NA	1.43437	1	3.78491	0.0478777	-0.171861	1	0.782639	0.344031	1.21447	0.121144	-2.23818	2.59808e-05	0.840845	0.844461	1.20337	1	-1.41644	1	0.325504	1	0.650597	0.45	-2.05731	0.352793	-1.46928	0.50703	-2.324	2.14597e-05	-2.15561	0.00739436
Adur12932_comp0_c0_seq1	Aipa1041_comp0_c1_seq1	pair1105	-0.0189654	NA	0.499702	1	-0.946882	1	-0.0157961	1	0.923195	0.755764	1.89481	0.905889	1.54356	0.804329	0.1	0.975242	0.0269902	1	0.884505	1	-0.296464	1	1.07277	0.903407	1.30922	1	1.42219	1	1.87239	0.377681	0.75901	1
Adur1149_comp1_c0_seq2	Aipa45618_comp2_c0_seq5	pair1106	-0.201052	0.956535	0.404248	1	-0.526692	0.985793	0.297079	0.623706	0.33581	0.39494	-0.188457	0.931758	1.24996	0.365563	-0.302486	0.879225	0.476313	1	0.182869	1	-0.0260553	1	0.15748	0.853961	0.31224	1	0.342442	1	0.106366	1	0.185279	1
Adur33875_comp1_c0_seq6	Aipa13278_comp0_c0_seq2	pair1107	0.604022	0.33185	0.498023	1	0.350321	0.884013	-0.456847	0.112001	-0.336648	0.224063	-0.174742	0.931347	-0.0515887	1	2.37874	2.09472e-17	0.842174	1	0.211123	1	0.259177	1	-0.262834	0.671795	-0.521355	1	-0.190361	1	-0.429412	0.838572	-0.310869	1
Adur27610_comp1_c0_seq1	Aipa45244_comp0_c0_seq2	pair1108	0.473695	0.642407	-0.0590217	1	0.0496191	1	-0.126721	0.774683	0.177461	0.70114	-0.296854	0.597315	-0.951962	0.0965898	-0.728034	0.0773354	-0.316514	1	-0.0409671	1	-0.440201	1	-0.219191	0.810577	-0.982233	1	-1.32722	0.709305	-1.00873	0.196362	-0.905659	0.638969
Adur18823_comp0_c0_seq1	Aipa37418_comp0_c0_seq1	pair1109	0.255049	0.770734	0.537138	1	0.471183	0.734001	0.391286	0.5092	0.515755	0.134174	0.447269	0.486307	-0.0184866	1	-0.108047	0.961631	-0.335262	1	-0.0949692	1	-0.120864	1	-0.213173	0.841911	0.65022	1	0.557508	1	0.40017	0.793062	0.0362881	1
Adur22452_comp0_c0_seq3	Aipa46348_comp0_c0_seq4	pair1110	NA	NA	-0.155364	1	0.1	1	NA	NA	-2.26564	0.804043	-3.72656	0.625049	NA	NA	2.56547	0.288172	0.0485092	1	NA	NA	10	1	10	1	0.1	1	NA	NA	NA	NA	NA	NA
Gyn_Adur_c49179_g1_i1	Aipa9962_comp1_c0_seq1	pair1111	0.873519	0.243926	0.750596	1	0.471953	0.842508	0.111215	1	-0.00534636	1	0.0256893	0.922988	-0.0370593	1	0.819467	0.0873158	0.530078	1	-0.698439	1	0.156128	1	0.188469	0.809148	0.0245246	1	0.192216	1	0.179803	0.981411	0.295563	1
Adur35610_comp0_c0_seq2	Aipa37115_comp0_c0_seq1	pair1112	-1.01387	7.72e-06	-1.09323	0.679106	-1.01969	0.0995982	-0.314812	0.349399	-0.303502	0.328959	1.37303	0.872561	0.969267	1	-0.227412	0.712596	-0.926612	1	0.140374	1	-0.547411	1	-0.405729	0.41581	-0.184214	1	-0.117815	1	-0.32282	0.884979	-0.860637	0.692754
Adur43874_comp0_c0_seq2	Aipa50967_comp0_c0_seq1	pair1113	-0.328159	0.810172	-0.790028	1	-0.305749	0.906199	-0.0754659	0.872455	-0.19314	0.560968	0.252958	0.489144	0.195896	0.94462	1.96469	0.0453354	-0.15778	1	-0.0567407	1	-0.267587	1	-0.300132	0.618167	-0.0214586	1	-0.528757	1	-0.143256	0.993306	0.00751622	1
Gyn_Adur_c14045_g1_i1	Aipa26200_comp0_c0_seq1	pair1114	-0.368253	NA	0.139765	1	1.62251	0.916647	-0.411633	1	1.47526	0.217766	-0.201466	1	1.43076	0.639467	3.07649	0.13224	0.371503	1	-1.65175	1	0.0148165	1	-0.138961	1	-0.448367	1	0.0322728	1	-0.711441	0.877985	0.125324	1
Adur48875_comp1_c0_seq3	Aipa23548_comp0_c0_seq5	pair1115	0.526925	0.124901	0.386533	1	0.198959	0.981239	0.309182	0.288417	0.199175	0.449434	-0.018565	0.871407	0.0582772	1	0.0348295	1	0.357851	1	0.654579	1	0.14798	1	0.211401	0.710407	0.206598	1	-0.00786965	1	0.099549	1	0.187185	1
Adur29085_comp0_c0_seq1	Aipa19676_comp0_c0_seq1	pair1116	NA	NA	0.1	0.977176	0.1	1	0.1	1	0.1	1	NA	NA	NA	NA	0.1	0.597167	-3.43572	1	NA	NA	0.1	1	0.1	1	NA	NA	NA	NA	0.1	0.968905	0.1	1
Adur5621_comp0_c0_seq1	Aipa23761_comp0_c0_seq1	pair1117	-0.634421	0.563634	-0.170355	1	-0.267002	0.983812	0.0158674	1	0.0478866	0.994166	0.612957	0.723505	0.699516	0.642495	-0.551734	0.597301	0.218501	1	0.243059	1	-0.531536	1	-0.23998	0.823048	0.306234	1	-0.00248733	1	0.519928	0.699222	0.490286	1
Gyn_Adur_c43864_g1_i1	Aipa48029_comp1_c0_seq1	pair1118	-0.363141	0.734836	-0.432448	1	-0.519699	0.76156	-0.795933	0.00141571	-0.976828	4.00345e-07	-0.59266	0.0369445	-0.442327	0.66724	-1.16545	0.321139	-0.169318	1	-1.53155	0.78939	-0.436928	1	-0.330824	0.507469	-0.687905	1	-0.485094	1	-0.487128	0.717388	-0.523453	0.969768
Adur43223_comp2_c0_seq1	Aipa46288_comp0_c0_seq1	pair1119	NA	NA	0.1	1	10	1	10	0.958345	1.4971	0.965865	0.316609	0.626195	-1.33989	0.0084886	10	0.960534	-1.15259	1	10	1	0.940602	1	0.58864	0.929465	0.225822	1	0.23281	1	0.33252	0.922739	0.492192	0.991782
Gyn_Adur_c14251_g1_i1	Aipa14042_comp0_c0_seq1	pair1120	0.22172	0.848629	0.0742014	1	0.189775	1	-0.115653	1	-0.00849253	0.998387	0.274748	0.62865	0.158358	0.986533	-0.16197	0.876409	-0.335083	1	-0.404087	1	0.124871	1	0.0507803	0.993954	0.295739	1	0.347252	1	0.570198	0.627305	0.630864	0.899759
Adur24850_comp2_c0_seq6	Aipa5202_comp0_c0_seq1	pair1121	-0.330209	0.760834	-0.655717	1	-0.665883	0.59636	0.139128	0.893056	-0.35076	0.372989	-0.896176	0.026302	-1.19681	0.141557	-1.05024	0.328005	-0.446167	1	-0.129183	1	-0.43475	1	-0.366633	0.643486	-0.867376	1	-0.698947	1	-0.808276	0.347156	-1.06854	0.485846
Gyn_Adur_c41107_g1_i1	Gyn_Aipa_c14171_g1_i1	pair1122	NA	NA	NA	NA	0.1	1	0.1	1	NA	NA	0.1	1	0.1	1	-1.52099	1	-2.33145	1	0.1	1	10	1	10	1	-0.0260028	1	0.1	1	-0.851289	1	-0.186557	1
Adur45900_comp6_c0_seq1	Aipa22311_comp1_c0_seq39	pair1123	-0.0303973	NA	0.323473	1	0.1	1	-0.597546	0.98829	-0.223238	1	0.944814	1	2.58271	0.405218	2.7023	0.891116	0.843522	1	10	1	1.47785	0.825769	1.67926	0.133734	-1.61569	1	0.439746	1	0.1	0.795002	-1.8027	1
Gyn_Adur_c44753_g1_i1	Aipa18540_comp0_c0_seq1	pair1124	0.868401	0.104304	0.598944	1	0.440617	0.817248	0.676044	0.0216157	0.545866	0.0470738	0.505016	0.155767	0.642111	0.388306	1.05102	0.00290347	1.08054	1	0.973418	1	1.07816	0.53209	1.43492	2.36638e-05	1.28689	1	1.30003	0.756401	1.12167	0.112607	1.33841	0.197136
Adur2972_comp0_c0_seq1	Aipa15489_comp0_c0_seq2	pair1125	-0.574597	0.722563	-0.607714	1	-0.874629	0.664997	-0.16587	1	0.376813	0.595963	0.070907	0.974316	1.31442	0.411222	-0.483872	0.869363	0.557333	1	0.728946	1	0.716458	1	0.447576	0.666624	0.302479	1	0.654659	1	0.357951	0.837843	0.313491	1
Adur14411_comp0_c0_seq1	Aipa16620_comp0_c0_seq1	pair1126	1.1305	NA	1.97921	1	3.35498	0.730583	-2.36199	0.585715	-0.706814	0.661278	-0.533251	0.628298	0.66956	0.655243	3.75991	4.64232e-10	4.40419	0.00809126	2.32912	1	-0.852442	1	-1.35669	0.748961	-0.420119	1	-0.652244	1	-0.845792	0.565742	-1.4303	0.605253
Adur23515_comp0_c0_seq4	Aipa28559_comp0_c0_seq2	pair1127	-1.05514	0.0417662	-0.606021	1	-0.392899	0.808569	-0.812699	0.000359519	-0.672346	0.00537286	-0.678743	0.174508	0.732044	0.355066	-0.330999	0.887043	-0.745166	1	-0.570326	1	-0.852284	0.825769	-0.917901	0.00404911	-1.0816	1	-0.451687	1	-0.836513	0.32544	-0.813916	0.674051
Adur22058_comp0_c0_seq2	Aipa14854_comp2_c0_seq1	pair1128	0.000164241	0.999802	-0.0148247	1	0.028867	1	0.0251128	0.970461	-0.0652345	0.890594	-0.196873	0.822209	-0.552236	0.433382	0.284168	0.538373	0.0685994	1	0.238666	1	-0.124701	1	-0.215821	0.754732	-0.204859	1	-0.207948	1	-0.0683505	1	-0.201929	1
Adur32074_comp0_c0_seq1	Aipa13310_comp0_c0_seq18	pair1129	0.451316	0.672759	0.144077	1	-0.0995484	1	0.0383308	0.919215	0.121706	0.801033	0.472558	0.0508118	0.465496	0.661481	0.202397	0.718457	0.612686	1	0.57295	1	0.413412	1	0.580406	0.211097	1.16826	1	0.836777	1	1.43236	0.00796589	1.40124	0.108759
Adur43675_comp0_c0_seq1	Gyn_Aipa_c14081_g1_i1	pair1130	-2.16915	0.0697535	-4.08926	0.0228007	-3.34546	0.00983522	10	1	10	0.84797	10	0.975424	10	1	0.1	0.95431	0.271287	1	10	1	-1.96695	0.943187	10	0.727071	10	1	1.85777	1	-1.03258	0.982479	2.55908	0.990669
Adur12401_comp0_c0_seq4	Aipa40968_comp2_c0_seq1	pair1131	-1.60298	0.197782	-0.825331	1	-1.38034	0.576634	0.18905	0.631707	0.118486	0.843132	0.270973	0.897658	0.563059	0.81899	-0.768906	1	-2.26237	0.918289	0.456881	1	-0.336698	1	0.596644	0.278574	0.336871	1	-0.52049	1	0.270408	0.914915	-0.0757453	1
Adur42100_comp0_c0_seq2	Aipa28725_comp0_c0_seq2	pair1132	-0.227079	0.926635	0.346954	1	0.70933	0.763309	0.350632	0.610143	0.555648	0.270845	0.408037	0.601484	0.611588	0.600455	1.12213	0.163194	0.482424	1	0.311412	1	0.480606	1	0.235474	0.873586	0.854999	1	0.813122	1	0.809709	0.384436	0.425254	1
Gyn_Adur_c6692_g2_i1	Aipa28798_comp0_c0_seq1	pair1133	0.450512	0.548047	0.166498	1	0.256408	0.964831	-0.305857	0.758472	-0.393161	0.418946	-0.266822	0.54632	0.641956	0.397558	0.218126	0.648566	-0.0699243	1	-0.973869	1	-0.117528	1	0.119416	0.974778	-0.506732	1	0.255554	1	-0.497757	0.659876	-0.142219	1
Adur45841_comp0_c0_seq1	Aipa22348_comp1_c0_seq1	pair1134	0.212902	0.893926	0.444447	1	0.317069	0.916047	0.680834	0.00570838	0.601721	0.0116872	0.469205	0.141041	0.528831	0.469302	0.831428	0.108012	0.685007	1	0.593687	1	0.825951	0.799975	0.775824	0.0277699	0.653734	1	0.921961	1	0.760122	0.415694	0.841963	0.668817
Adur28713_comp0_c0_seq1	Aipa17805_comp0_c0_seq1	pair1135	-0.288709	0.926241	0.82754	1	-0.231038	1	0.109223	0.860735	0.191668	0.742241	0.0619932	0.807171	0.489588	0.516306	-0.511799	0.907707	-0.255531	1	-0.161969	1	-0.197758	1	-0.245227	0.820256	-0.0262639	1	-0.0101028	1	0.0787657	1	0.296484	1
Adur9832_comp0_c0_seq1	Aipa47634_comp1_c0_seq2	pair1136	-0.0692335	0.973386	-0.0153697	1	0.437207	0.813305	-0.269494	0.526685	-0.238773	0.508798	-0.397923	0.322761	-0.920646	0.131157	-1.02706	0.10082	-0.17349	1	0.148602	1	-0.304483	1	-0.353422	0.53812	-0.865254	1	-1.0721	0.966456	-0.839132	0.293873	-0.739383	0.800632
Gyn_Adur_c4567_g1_i1	Aipa44441_comp1_c0_seq1	pair1137	0.256986	0.410039	0.375632	1	0.277458	0.925556	0.580071	0.187895	0.435374	0.219822	-0.0665242	0.951194	1.35894	1	1.51914	1.69245e-06	0.497884	1	0.976665	1	0.437637	1	0.799242	0.218112	0.648158	1	0.407276	1	2.06215	0.0909502	2.09814	0.473651
Adur2449_comp0_c0_seq1	Gyn_Aipa_c11508_g1_i1	pair1138	0.225027	0.880282	-0.478213	1	-0.209176	0.998413	-0.495335	0.194067	-0.499904	0.090026	0.302966	0.835998	0.604437	0.42529	-0.559668	0.123874	-0.451372	1	0.0371297	1	-0.303763	1	-0.443494	0.580275	-0.500997	1	0.0384042	1	-0.153701	0.986308	0.214539	1
Adur12483_comp0_c0_seq1	Gyn_Aipa_c60830_g1_i1	pair1139	0.910602	0.486602	0.272959	1	-0.044648	1	0.449235	0.426566	0.34206	0.635441	-0.122991	0.956863	-0.0120093	1	0.329561	0.870383	0.174074	1	0.335235	1	0.24892	1	0.0967652	0.980984	-0.00743619	1	0.0807084	1	-0.0218263	1	-0.315113	1
Adur2111_comp0_c0_seq1	Aipa27880_comp0_c0_seq1	pair1140	-0.218497	0.901267	-0.0176041	1	0.572368	0.771389	0.204765	0.789271	0.103128	0.884831	0.610594	0.0184446	0.573306	0.70446	0.0691948	0.966291	0.362857	1	0.375094	1	0.167428	1	-0.262083	0.648722	-0.297959	1	-0.194418	1	0.0502159	1	0.022801	1
Gyn_Adur_c4329_g1_i1	Gyn_Aipa_c18184_g1_i2	pair1141	-0.976545	0.00660004	-0.903122	0.966047	-0.797241	0.320616	-0.707092	0.45146	-0.487745	0.534173	-2.48923	0.819434	0.1	0.906798	-1.50617	0.66247	-0.845487	1	NA	NA	-0.780788	0.935004	-3.23545	0.620084	-0.026852	1	1.01534	1	10	0.529171	1.4138	1
Gyn_Adur_c8908_g1_i1	Aipa34705_comp0_c0_seq1	pair1142	0.218056	0.945689	1.14296	1	1.43461	0.802098	-2.11285	0.000318341	-3.60127	0.003783	-1.79044	0.000544435	-1.91188	0.001043	1.51825	0.000384352	-1.20493	1	3.213	1	-3.49061	0.863217	-1.87724	0.624288	-0.185757	1	-5.13433	0.000316127	-1.12255	0.679119	-1.64979	0.323026
Adur9808_comp0_c0_seq7	Gyn_Aipa_c10764_g1_i2	pair1143	0.897206	0.0226162	0.781807	1	1.0682	0.0898225	0.5216	0.0807197	0.338225	0.322599	10	0.795342	10	1	3.10359	1.4171e-09	1.26808	1	1.33013	1	1.48655	0.14668	1.05372	0.261988	1.41502	1	0.928021	1	1.4509	0.790553	-0.490167	1
Adur32473_comp0_c0_seq1	Aipa43932_comp0_c0_seq1	pair1144	-1.00157	0.254385	-0.733725	1	-1.07227	0.215586	-0.726557	0.45864	-0.599908	0.290348	-0.492628	0.538497	-0.392399	0.816944	-1.88627	7.36652e-06	-1.40609	1	-1.90168	1	-0.588653	1	-0.546092	0.381451	-0.587609	1	-0.465654	1	-0.819595	0.338332	-0.468843	0.999163
Adur37728_comp0_c0_seq1	Aipa13168_comp0_c0_seq1	pair1145	-0.810961	NA	-1.3566	1	-3.08854	0.691	-0.286691	0.917137	-0.296069	0.815703	-0.95372	0.654904	0.1	0.500424	-4.15559	0.00285008	-4.45536	0.181654	-2.12305	1	-1.29711	0.861069	-1.34835	0.0776171	-0.189037	1	-0.566257	1	-1.47653	0.665801	-0.845581	1
Adur34210_comp0_c0_seq1	Aipa25589_comp1_c0_seq1	pair1146	0.0828572	0.960934	-0.250084	1	-0.0815084	1	-0.163816	0.669417	-0.134213	0.783202	-0.341259	0.497974	-0.363711	0.710221	-0.00169893	1	-0.0194749	1	-0.335772	1	-0.462553	1	-0.201244	0.83717	-0.400352	1	-0.366629	1	-0.16011	0.981471	-0.121908	1
Adur5113_comp2_c0_seq1	Aipa42328_comp2_c0_seq3	pair1147	-0.425863	0.586221	-0.207025	1	-0.179945	1	-0.653857	0.0349222	-0.621594	0.00463864	-0.377968	0.145248	-0.318717	0.794579	-1.0347	0.0022007	-0.667398	1	-0.103603	1	-0.174264	1	-0.642532	0.0832265	-0.310129	1	-0.616052	1	-0.145671	0.986308	-0.232083	1
Adur33984_comp0_c0_seq1	Aipa47549_comp0_c0_seq2	pair1148	-0.309773	0.603564	-0.166824	1	-0.164657	1	-0.123624	0.958345	-0.148255	0.846744	-0.303969	0.676764	0.479172	0.81899	1.2048	0.00355126	0.207325	1	0.964806	1	-0.172367	1	-0.0418031	1	-0.669409	1	0.306399	1	-0.842038	0.45019	-0.688461	1
Gyn_Adur_c4626_g1_i1	Aipa22960_comp0_c0_seq1	pair1149	0.879741	0.345781	0.898762	1	1.23223	0.20967	1.05249	0.00816167	1.08143	0.00143517	0.98704	0.143409	1.21657	0.107198	0.902605	0.371391	0.597183	1	1.12362	1	1.25581	0.300612	1.29031	0.00143865	1.07513	1	0.811705	1	1.01864	0.183873	0.847284	0.665557
Gyn_Adur_c8653_g1_i1	Aipa40807_comp3_c0_seq1	pair1150	0.240338	0.922625	0.825385	1	1.31802	0.314625	0.310254	0.638933	0.1878	0.777243	-0.128139	0.820982	-0.504919	0.697949	-0.159448	1	0.829448	1	-0.547566	1	0.0650007	1	0.199889	0.880496	0.0981317	1	0.353488	1	-0.0438435	1	-0.161695	1
Adur25083_comp0_c0_seq1	Aipa5868_comp0_c0_seq1	pair1151	-0.231848	NA	0.70235	1	0.968636	0.917311	0.000260872	1	0.474029	0.790724	0.319936	0.950494	-1.3515	0.20425	-0.316343	0.942136	0.80128	1	1.66387	1	0.879811	1	0.761684	0.415385	1.05318	1	0.646818	1	0.662918	0.698673	0.896123	0.885766
Gyn_Adur_c10494_g1_i1	Gyn_Aipa_c2214_g1_i1	pair1152	0.0878138	0.971015	-0.205892	1	-0.431058	0.832277	1.821	0.993897	0.547893	0.871209	-0.0452038	1	0.694001	0.682123	1.2858	0.000660035	0.515008	1	-1.11704	1	-0.13653	1	0.56701	1	0.769846	1	3.90795	1	0.0809051	1	1.20065	1
Adur13689_comp0_c0_seq1	Gyn_Aipa_c180_g1_i1	pair1153	-0.0180824	0.992663	0.36831	1	0.244048	0.964831	0.352242	0.498306	0.27529	0.422153	-0.137812	0.832187	0.266558	0.894251	-0.103292	0.875513	-0.665453	1	-0.0147293	1	-0.0317275	1	-0.976616	0.0674275	0.0456754	1	-0.520357	1	0.326614	0.919689	0.324386	1
Adur8102_comp0_c0_seq1	Aipa44783_comp0_c0_seq1	pair1154	0.146373	0.934741	0.00560207	1	0.178626	1	0.546571	0.290636	0.193915	0.720736	0.831645	0.284328	0.360757	0.785279	0.487337	0.335389	-0.362211	1	0.945727	1	0.337841	1	0.540668	0.393981	-0.124247	1	0.155688	1	0.461358	0.816874	0.346711	1
Adur2983_comp0_c0_seq1	Aipa15485_comp0_c0_seq1	pair1155	-0.696473	NA	-2.16284	1	-2.78746	0.817248	0.855778	0.979754	-1.18923	0.885237	-2.16449	2.86626e-05	-3.07473	0.000156472	-3.30922	0.123351	-3.95498	0.374524	0.437046	1	-2.16351	0.438655	-1.7652	0.0515549	-4.08996	0.112928	-2.2633	0.419685	-2.06901	0.000255606	-1.26269	0.26588
Adur24115_comp0_c0_seq1	Aipa30389_comp0_c0_seq1	pair1156	NA	NA	NA	NA	0.1	1	NA	NA	0.1	1	0.935902	0.504043	-0.160551	1	10	0.94373	0.15188	1	NA	NA	0.517911	1	0.1	1	NA	NA	NA	NA	0.750242	0.98664	10	1
Adur23274_comp0_c0_seq2	Gyn_Aipa_c17505_g1_i1	pair1157	-1.5896	7.6e-07	-1.63838	0.176763	-1.90492	0.000259419	-1.68342	6.42652e-18	-1.67713	2.56909e-20	-1.49972	4.74399e-12	-1.67357	0.000129819	-1.24062	2.75338e-05	-1.47684	0.77476	-1.42698	1	-1.75909	0.0275651	-1.65266	3.98913e-09	-1.72953	0.669376	-1.34769	0.658352	-1.46192	0.0108512	-1.49094	0.126276
Adur35100_comp0_c0_seq3	Aipa19360_comp2_c0_seq1	pair1158	-0.759145	0.712995	-2.91521	0.145674	-1.49104	0.349238	0.57837	0.789271	-0.0364592	1	0.291647	0.809282	0.36648	0.875814	-1.23736	0.0873158	-0.114016	1	0.093182	1	0.345732	1	0.472638	0.475018	0.216298	1	0.00597808	1	0.889283	0.681335	1.26859	0.65953
Adur22340_comp0_c0_seq2	Aipa24774_comp1_c0_seq1	pair1159	-0.0881646	0.903594	0.0698462	1	-0.00894103	1	0.120578	0.84059	0.00957194	1	0.123953	0.796585	0.0722383	1	0.175963	0.801409	0.150942	1	0.168082	1	0.282965	1	0.142478	0.827351	-0.184925	1	0.089581	1	-0.0769554	0.999006	0.0740159	1
Adur33396_comp1_c0_seq1	Aipa3809_comp2_c0_seq2	pair1160	1.57289	0.101025	1.08984	0.984651	2.14077	0.0183088	-0.0154419	0.913823	0.635006	0.209909	0.192638	0.767187	0.256309	0.927722	2.54656	3.62825e-05	1.57769	0.968414	1.74669	1	1.15345	0.746464	0.928087	0.191859	0.471233	1	0.42311	1	0.466789	0.8133	0.517529	0.979375
Adur34934_comp0_c0_seq1	Gyn_Aipa_c11906_g1_i1	pair1161	0.997989	0.0150918	1.44433	0.336951	1.41225	0.0260981	1.61186	2.4559e-07	1.73538	5.98486e-12	1.10821	0.000621322	-1.44195	0.0152027	1.55072	7.08345e-07	2.20842	0.301755	2.51901	0.0492953	1.62818	0.0873504	1.25204	0.00236331	1.91756	0.664879	2.84239	0.0190847	2.89118	3.63216e-07	3.53966	2.91535e-06
Gyn_Adur_c2336_g1_i1	Aipa26486_comp1_c0_seq4	pair1162	0.0701246	0.961015	0.463665	1	0.358306	0.88427	-0.0206562	1	0.0663272	0.968957	-0.204317	0.821109	-0.436945	0.759457	0.132895	0.898765	0.15427	1	1.07993	1	0.400292	1	-0.0765514	0.981829	0.419397	1	0.292706	1	0.26534	0.894366	0.117895	1
Adur13147_comp0_c0_seq2	Aipa30316_comp0_c0_seq1	pair1163	-0.368526	0.754998	-0.796453	1	-0.344582	0.919159	-0.468293	0.268039	-0.387893	0.303416	-0.253785	0.902452	-0.43798	0.641966	-0.332852	0.58726	-0.67478	1	-0.133653	1	-0.0338196	1	0.286767	0.667138	-0.420121	1	-1.11996	0.992522	-0.582755	0.629909	-0.169516	1
Adur27706_comp0_c0_seq1	Aipa45313_comp0_c0_seq1	pair1164	-0.374723	0.690556	-0.652052	1	-0.587892	0.686256	-0.411923	0.513985	-0.894513	0.0411297	-0.34751	0.617103	-0.603411	0.399103	-0.100747	1	-0.00509474	1	0.891372	1	-0.51078	1	-0.695206	0.316333	-1.11823	1	-0.218694	1	-0.836248	0.386348	-1.06367	0.473651
Adur49018_comp0_c0_seq2	Aipa23384_comp0_c0_seq1	pair1165	-0.204945	NA	10	0.0478417	1.67841	0.689647	0.0112666	1	-0.0846227	0.913938	0.583375	0.0576637	0.0625943	1	-0.699801	0.553775	-0.0923017	1	2.85851	1	3.25232	0.584773	3.1745	0.402104	4.36146	1	1.23282	1	3.3692	0.0224087	10	0.00412685
Adur35408_comp0_c0_seq3	Aipa7049_comp0_c0_seq3	pair1166	0.395919	0.802316	0.765168	1	0.172355	1	-0.081714	1	0.168802	0.76576	-0.0534378	0.877988	-0.321229	0.854524	2.08379	0.0542949	0.701759	1	0.747309	1	0.247876	1	0.432451	0.337919	0.0147625	1	0.213681	1	-0.0679922	1	-0.0727945	1
Adur8673_comp2_c0_seq1	Aipa41817_comp1_c0_seq1	pair1167	-0.0256005	0.980347	-0.17014	1	-0.0141702	1	0.133962	0.848908	-0.0910847	0.842879	0.0429287	0.918834	-0.330588	0.752497	-0.131094	0.981561	0.112965	1	0.242802	1	-0.0162703	1	0.15882	0.806162	-0.00784726	1	0.135485	1	-0.0969288	1	0.00369348	1
Adur44430_comp0_c0_seq2	Aipa49702_comp0_c0_seq1	pair1168	-0.954121	0.348547	-0.85143	1	-1.37138	0.098251	-0.427647	0.291314	-0.40179	0.319091	-0.521358	0.0519419	-0.553776	0.516043	-1.93973	0.00220097	-1.51964	1	-0.543882	1	-0.649455	1	-0.243569	0.788191	-0.33379	1	-0.810706	1	-0.451951	0.77941	-0.580904	0.963179
Gyn_Adur_c1585_g1_i1	Aipa13155_comp0_c0_seq3	pair1169	0.694682	0.0911272	0.171979	1	0.469978	0.739412	-0.137527	0.741716	-0.27351	0.291041	-0.00754506	0.976624	0.435155	0.79883	-0.214804	0.824319	0.132786	1	-0.31648	1	0.111108	1	0.0864587	0.931428	0.0768273	1	0.309969	1	0.199268	0.949798	0.000436617	1
Adur16353_comp0_c0_seq4	Aipa16154_comp0_c0_seq1	pair1170	-0.212245	0.838591	-0.424377	1	-0.103427	1	-0.0692932	0.991614	-0.392165	0.499337	-0.0567715	0.928494	-0.235846	0.919609	0.214291	0.95431	-0.14185	1	-0.0370705	1	-0.432835	1	-0.45339	0.675105	-0.407843	1	0.373057	1	-0.274776	0.959753	0.074169	1
Adur19656_comp0_c0_seq1	Aipa46986_comp0_c0_seq1	pair1171	-0.090171	0.951988	-0.117655	1	-0.217956	0.977192	-0.420382	0.44603	-0.448436	0.427415	-0.355993	0.813961	-0.991045	0.480419	2.00859	0.744321	0.0806901	1	-0.341994	1	-0.236187	1	-0.121624	0.959236	0.231256	1	-0.147267	1	-0.0719988	1	-0.240033	1
Gyn_Adur_c45037_g1_i1	Aipa39632_comp1_c0_seq3	pair1172	0.100382	0.961015	0.0558101	1	-0.326013	0.932762	0.496844	0.380498	0.166783	0.818959	0.721863	0.259713	1.67903	0.0413791	0.15308	0.982546	0.120066	1	0.67114	1	0.19148	1	0.245953	0.764287	0.662816	1	0.812366	1	0.758921	0.503148	0.638318	0.976483
Adur31643_comp0_c0_seq1	Aipa26785_comp0_c0_seq1	pair1173	NA	NA	NA	NA	NA	NA	NA	NA	NA	NA	0.510652	0.0683361	3.24184	4.66955e-11	NA	NA	NA	NA	NA	NA	NA	NA	NA	NA	NA	NA	NA	NA	NA	NA	NA	NA
Adur3759_comp0_c0_seq1	Aipa12543_comp0_c0_seq1	pair1174	0.92653	0.623338	-0.0916177	1	0.189397	1	0.260616	0.873928	0.923925	0.353572	-1.77494	0.0429172	-2.10824	0.671781	0.713378	0.193547	0.760363	1	-0.645157	1	-0.192462	1	-0.492126	0.438043	0.948965	1	-0.496466	1	-0.963702	0.461819	-1.80823	0.059659
Adur17584_comp0_c0_seq1	Aipa9245_comp2_c0_seq2	pair1175	-0.707427	0.626126	-0.843667	1	-0.509568	0.839026	-0.584659	0.5092	-0.0788689	0.938421	-0.275267	0.631853	0.343238	0.559585	-1.52116	1.17481e-05	-0.522208	1	-0.713249	1	-0.834808	1	-1.10851	0.0623176	-0.498569	1	-0.515796	1	-0.979828	0.37944	-0.465108	1
Adur22345_comp0_c0_seq1	Aipa24791_comp0_c0_seq1	pair1176	-1.69303	1.52e-15	-1.46866	0.272991	-1.36207	0.01439	1.16729	2.50102e-05	1.38489	1.12473e-09	1.5083	0.00345375	5.21554	1.11961e-10	-0.801801	0.00691624	-1.11508	1	1.08304	1	-0.443615	1	0.826819	0.00970128	0.539755	1	-0.301211	1	1.6532	0.0231567	0.914267	0.652689
Adur45194_comp0_c0_seq11	Aipa41562_comp0_c0_seq20	pair1177	-0.823692	0.692608	-4.64434	0.0344737	0.1	0.000552545	-0.960372	0.873885	-2.76477	0.00110917	-2.25775	0.257214	-2.09267	0.251362	0.1	0.162743	-2.81976	0.708507	0.1	1	-3.49093	0.0717769	-2.96693	0.120033	0.1	0.313772	0.1	0.124546	-1.05989	0.391111	-3.20777	0.179766
Adur44753_comp0_c0_seq2	Aipa30462_comp0_c0_seq1	pair1178	-0.003528	0.998328	0.380624	1	0.0380439	1	0.0795555	1	0.372058	0.320117	-0.0261704	1	-0.017352	1	0.557713	0.329639	-0.0711211	1	0.567777	1	0.153662	1	-0.0710447	0.970153	0.233242	1	0.289403	1	0.265578	0.932677	0.225133	1
Adur31737_comp0_c0_seq1	Aipa26691_comp0_c0_seq1	pair1179	-1.03109	0.55954	-0.0195441	1	-1.0291	0.823573	-1.23283	0.99722	-0.107842	1	-0.380265	0.918905	0.550027	1	0.760141	0.636621	-1.13024	1	-0.311415	1	-0.758664	0.912999	-1.59557	0.000324416	-0.567272	1	-0.489826	1	0.0625377	1	-0.392364	1
Adur26865_comp0_c0_seq2	Aipa52174_comp0_c0_seq2	pair1180	-1.28073	0.307398	-0.799424	1	-0.315515	1	-0.0469792	0.983897	-0.243604	0.398699	-0.389926	0.511776	0.181705	0.986587	-1.78525	0.0198162	-0.980758	1	-0.133729	1	-0.208125	1	-0.242766	0.7184	-0.14051	1	-0.178955	1	-0.190265	0.97142	-0.483832	0.997983
Adur21716_comp1_c0_seq2	Aipa18431_comp1_c0_seq6	pair1181	-0.676665	0.415264	-0.379598	1	-0.201707	0.972592	0.0491385	1	-0.00977004	1	0.652703	0.0167858	0.488705	0.655243	-0.47917	0.243257	-0.814998	1	-0.520941	1	0.0126746	1	-0.256571	0.73304	0.200243	1	0.591036	1	0.461851	0.716045	0.510185	0.980856
Adur9989_comp0_c0_seq2	Aipa45460_comp0_c0_seq1	pair1182	0.507915	0.775765	0.769071	1	0.571256	0.705837	-0.192394	0.951649	0.675888	0.154885	0.135948	0.942915	-0.197252	0.927011	-0.0480694	0.921396	-0.128369	1	1.28906	1	0.317086	1	0.840569	0.191416	0.217344	1	0.316247	1	0.293307	0.932971	0.656504	0.894603
Gyn_Adur_c6190_g1_i1	Aipa48674_comp0_c0_seq7	pair1183	0.347913	0.734836	0.617098	1	0.234916	0.957823	0.747253	0.0940774	0.697449	0.0108258	0.539357	0.121427	0.458772	0.587208	0.30175	0.413198	0.441282	1	0.209225	1	0.787804	0.867603	0.473097	0.463208	0.614297	1	1.02321	0.992522	0.659487	0.485454	0.748928	0.734784
Adur8427_comp0_c0_seq1	Aipa20584_comp0_c0_seq1	pair1184	0.325655	NA	3.00436	0.779072	3.00796	0.483853	3.90135	0.0104804	1.08604	0.638728	0.95047	0.112151	2.11525	0.104009	10	0.192197	3.05245	1	-0.709433	1	3.34451	0.172324	1.66289	0.0329858	2.34287	0.535449	2.32809	0.127879	2.03524	0.00124039	2.89256	0.000853399
Adur26644_comp0_c1_seq1	Aipa2868_comp0_c1_seq1	pair1185	0.191311	NA	1.30177	1	10	0.499722	-1.12553	0.722911	-0.826101	0.39362	0.249285	0.980125	10	1	0.010652	1	-0.196964	1	-4.36849	1	-0.315581	1	-0.745905	0.7837	-0.299524	1	0.800104	1	0.847345	0.941783	1.61398	1
Adur22539_comp1_c0_seq1	Aipa27373_comp0_c0_seq5	pair1186	1.19815	0.133336	0.548806	1	0.927605	0.354627	0.356415	0.801765	1.15279	0.00583387	-0.101304	1	1.25095	0.306288	-0.113883	0.844461	0.256053	1	0.049967	1	-0.0961678	1	0.132203	0.906221	0.245812	1	0.158477	1	0.29324	0.927698	0.253063	1
Gyn_Adur_c79005_g1_i1	Aipa6334_comp6_c0_seq1	pair1187	NA	NA	-0.0554871	1	10	1	NA	NA	10	0.963937	10	1	NA	NA	10	1	0.912881	1	NA	NA	0.1	1	NA	NA	NA	NA	0.1	1	10	1	10	1
Adur17198_comp0_c0_seq1	Aipa16225_comp0_c0_seq1	pair1188	0.430766	0.679904	0.0902036	1	-0.132178	1	-0.403281	0.40476	-0.561993	0.0305671	-0.932688	0.015485	-2.15549	5.99343e-05	-2.96243	1.63871e-05	-0.354743	1	-0.221557	1	-0.118907	1	-0.207433	0.7837	-0.336134	1	-1.48218	0.617943	-1.08726	0.141787	-1.21443	0.303169
Adur23823_comp1_c0_seq22	Aipa17206_comp2_c0_seq7	pair1189	-0.770022	0.00639951	-0.75811	1	-0.617541	0.557583	-0.635076	0.104399	-0.447233	0.210346	-0.837553	0.0436452	-0.513177	0.648686	-0.938115	0.0121365	-0.611869	1	-0.578733	1	-0.530905	1	-0.650109	0.198629	-0.385336	1	-0.757832	1	-0.363553	0.838903	-0.567954	0.923901
Gyn_Adur_c4544_g1_i1	Aipa24038_comp0_c0_seq11	pair1190	0.233294	0.780478	0.283048	1	0.254881	0.964831	0.755875	0.0651403	1.3542	0.000224514	1.24313	0.000149222	0.671639	0.358952	1.50171	8.91996e-05	0.508711	1	1.6886	1	0.991023	0.706627	1.29869	0.00642043	0.547034	1	0.207005	1	0.474942	0.7371	0.391641	1
Adur22630_comp0_c0_seq1	Aipa25681_comp0_c0_seq1	pair1191	0.821077	NA	3.37753	0.145229	2.81732	0.0570327	1.26281	0.907211	0.427018	0.971142	0.200248	0.882393	0.914433	0.17912	3.24325	3.76945e-06	2.67829	0.103665	0.798883	1	-0.161563	1	-1.03745	0.0256952	-0.13795	1	0.808188	1	-0.598212	0.669806	0.852071	0.898791
Adur25081_comp0_c0_seq1	Aipa5856_comp0_c0_seq1	pair1192	-0.0579488	0.990057	-1.71195	1	-1.623	0.730166	NA	NA	-1.92561	0.04423	0.1	0.136339	0.1	1	-5.3647	0.0106509	-1.3028	1	10	1	-4.28548	0.962924	NA	NA	0.1	1	0.1	1	-1.80876	0.925138	0.1	0.925255
Adur46813_comp0_c0_seq1	Aipa19732_comp0_c0_seq1	pair1193	0.212314	0.923817	-0.315732	1	-0.748913	0.683915	0.320336	0.682309	0.298163	0.593905	0.44025	0.293469	1.55454	0.149024	2.82231	0.000122124	1.88627	0.5934	0.491466	1	1.25334	0.262642	0.990076	0.00350378	0.41147	1	1.13222	0.883172	0.523497	0.701026	0.66213	0.864953
Adur6040_comp0_c0_seq1	Aipa15266_comp0_c0_seq1	pair1194	0.163556	0.958419	0.0791296	1	-0.199308	1	0.185603	0.94361	0.177475	0.894181	0.807209	0.593275	0.30414	0.955236	0.645087	0.784129	0.266688	1	0.290895	1	0.162282	1	0.543856	0.593527	0.461638	1	0.323988	1	0.294147	0.928932	0.138141	1
Adur29336_comp0_c0_seq2	Aipa10012_comp0_c0_seq6	pair1195	0.522822	0.607055	0.62574	1	0.854978	0.396643	0.648844	0.00464043	0.557598	0.0151606	0.599584	0.191921	0.923779	0.219215	0.373284	0.846372	0.532684	1	0.331806	1	0.377675	1	0.367392	0.463689	0.355749	1	-0.109059	1	0.31866	0.865545	0.184266	1
Adur5793_comp0_c0_seq1	Aipa26032_comp0_c0_seq1	pair1196	-0.44496	0.842834	-1.05564	1	-0.732616	0.764125	1.72237	0.819277	-0.6487	0.734547	-2.29382	9.51183e-05	-2.48144	0.409638	0.0762065	1	-0.265513	1	1.00509	1	-0.918491	1	0.581806	0.848884	0.312745	1	-0.874544	1	0.283016	0.958241	0.0162705	1
Adur41786_comp1_c0_seq2	Aipa17502_comp1_c0_seq2	pair1197	-0.221342	0.826651	-0.12006	1	-0.389617	0.875056	-0.0733658	0.987636	-0.149628	0.690995	-0.0469307	1	-0.0360079	1	-0.183386	0.87912	-0.174604	1	-0.345036	1	-0.0520169	1	-0.31381	0.576765	-0.0926879	1	-0.0725425	1	-0.270339	0.930521	-0.164373	1
Adur437_comp4_c0_seq1	Aipa36701_comp0_c0_seq1	pair1198	0.207119	0.955929	0.15889	1	0.400705	1	0.435173	0.755745	0.130254	0.890645	0.270936	1	0.409023	0.979338	0.654797	0.9468	0.131184	1	0.566128	1	-0.0483048	1	-0.54087	0.772035	-0.301129	1	-0.460578	1	-0.275536	0.972126	-0.500518	1
Adur42089_comp0_c0_seq1	Aipa28730_comp0_c0_seq1	pair1199	NA	NA	NA	NA	NA	NA	NA	NA	NA	NA	NA	NA	NA	NA	NA	NA	NA	NA	NA	NA	NA	NA	NA	NA	-1.35928	1	NA	NA	1.27623	0.263035	1.23602	1
Gyn_Adur_c10818_g1_i1	Aipa20204_comp0_c0_seq2	pair1200	1.12595	0.0100273	1.37589	0.436172	1.56933	0.00837104	2.49056	0.313881	10	0.0868909	NA	NA	NA	NA	10	0.953537	1.0597	1	NA	NA	1.16361	0.652581	NA	NA	NA	NA	NA	NA	NA	NA	NA	NA
Adur19629_comp0_c0_seq1	Aipa28769_comp0_c0_seq1	pair1201	0.408976	0.896944	-0.118829	1	-0.318385	1	0.705929	0.171855	0.0846793	0.918369	0.420568	0.241823	-0.814611	0.82852	-1.10377	0.841727	-0.984357	1	0.643397	1	0.45759	1	0.473993	0.455676	1.05307	1	1.17689	1	1.28518	0.0904698	0.620437	0.990669
Adur8266_comp0_c0_seq2	Aipa49773_comp0_c0_seq4	pair1202	-3.72211	7e-05	0.1	0.000289423	-1.51087	0.194238	-1.3045	0.639616	10	0.70114	3.99398	0.841704	-1.17738	1	0.1	1	NA	NA	-0.294247	1	-4.21336	0.962924	0.1	0.231508	0.1	1	0.1	1	0.1	0.083229	0.1	0.747884
Gyn_Adur_c6783_g1_i3	Gyn_Aipa_c15251_g1_i2	pair1203	NA	NA	0.1	1	NA	NA	NA	NA	-1.18384	0.750826	0.1	0.920606	0.1	0.906798	0.383097	1	-0.203398	1	0.713714	1	-0.0434315	1	0.1	0.801128	1.37996	1	0.0782173	1	3.74355	0.0707318	2.82552	0.755755
Adur14985_comp0_c0_seq2	Aipa37553_comp0_c0_seq1	pair1204	NA	NA	-1.70666	1	-0.851449	1	10	0.885779	-0.32131	0.66201	0.89231	1	10	1	-0.653339	0.956551	-0.227341	1	-1.03271	1	0.366442	1	0.459308	0.679098	-0.586987	1	-1.77465	0.669254	-0.491993	0.572321	-1.02631	0.472854
Adur39259_comp0_c0_seq1	Aipa108_comp0_c0_seq2	pair1205	-0.181532	0.960338	0.0520541	1	0.582975	0.964831	0.0909697	1	-0.25373	0.505369	-0.0408242	1	-0.157519	0.953009	-0.139977	1	1.19257	1	-0.0743499	1	-0.353535	1	-0.00439732	1	0.0390328	1	0.357792	1	-0.0793667	1	-0.0908085	1
Adur29148_comp0_c0_seq1	Aipa9612_comp0_c0_seq1	pair1206	0.680913	0.386937	1.08956	0.853151	0.702181	0.591557	1.22805	0.00217599	1.37803	7.90068e-06	0.478565	0.90173	-1.45922	0.156145	1.44172	0.000297364	1.27776	1	0.32713	1	0.817491	0.799975	-0.328005	0.5278	2.47979	0.64195	-0.896905	1	3.64133	1.80622e-09	0.823416	0.657945
Gyn_Adur_c7940_g1_i2	Aipa34648_comp2_c0_seq1	pair1207	0.931445	0.118506	1.05925	0.853151	1.14999	0.141382	0.81712	0.00507716	0.999701	5.72391e-05	1.25734	2.86626e-05	1.00486	0.117484	0.650637	0.0628347	0.712504	1	0.815637	1	0.933331	0.5755	1.18906	9.13578e-05	1.17134	1	0.873892	1	1.08781	0.1168	1.06743	0.484512
Adur3312_comp0_c0_seq2	Aipa7581_comp2_c0_seq2	pair1208	0.503229	NA	10	1	10	0.842508	NA	NA	NA	NA	-1.25418	0.0850293	-1.23634	0.08665	NA	NA	2.28537	1	NA	NA	-0.0434315	1	NA	NA	-0.133127	1	-2.56319	0.726654	-0.0632541	1	0.0234961	1
Adur23855_comp0_c0_seq3	Gyn_Aipa_c62405_g1_i1	pair1209	NA	NA	NA	NA	NA	NA	-0.410089	1	-1.34519	0.287447	-2.93385	0.9618	-3.32659	0.0392341	1.77921	0.557042	-0.877747	1	1.03541	1	-0.468992	1	-0.44904	0.588003	-2.18916	1	NA	NA	0.634	1	NA	NA
Adur32913_comp0_c0_seq1	Aipa18673_comp0_c0_seq1	pair1210	-1.11967	0.0133446	-0.859081	1	-0.839419	0.309418	-0.225221	0.513985	-0.527581	0.0396142	-0.754964	0.00828066	-1.12775	0.0382177	-1.51222	2.0169e-05	-1.09072	1	-0.511686	1	-0.641529	0.958469	-0.294585	0.594562	-0.692555	1	-0.786954	1	-0.955002	0.196362	-0.707915	0.761501
Adur24419_comp0_c0_seq2	Aipa14981_comp0_c0_seq8	pair1211	-0.450732	0.393723	-0.203407	1	-0.121714	1	-0.418691	0.0890723	-0.364995	0.125032	0.293952	0.454235	-0.913047	0.0834408	0.215696	0.700616	0.0834978	1	0.204259	1	-0.166111	1	-0.331301	0.439172	-0.993485	1	-0.14703	1	-0.609607	0.535926	0.00319335	1
Adur41783_comp0_c0_seq2	Gyn_Aipa_c50663_g1_i1	pair1212	-0.0795409	0.960567	-0.1246	1	0.0601761	1	-0.353173	0.616999	0.0764276	0.97649	-0.888719	0.0449352	-0.241951	0.864549	0.0443981	1	-0.0542911	1	-0.73663	1	-0.340192	1	-0.136494	0.890086	0.0632879	1	-0.715769	1	-0.0719926	1	-0.397123	1
Adur12712_comp0_c0_seq3	Aipa20436_comp0_c0_seq1	pair1213	0.0483541	0.976952	0.334401	1	0.372944	0.842508	0.243867	0.848412	0.206702	0.706337	-0.23153	0.440164	-0.0324307	1	0.17762	0.887806	-0.0177557	1	-0.0857729	1	0.21379	1	0.00438015	1	0.181396	1	0.261064	1	0.287956	0.892298	0.227123	1
Gyn_Adur_c63329_g1_i1	Gyn_Aipa_c8001_g1_i1	pair1214	-1.10181	NA	-0.0290048	1	-0.854627	0.995772	0.1	0.803719	0.1	0.0090668	-6.49254	1.34893e-16	-3.94457	0.119556	-1.37728	0.518203	-0.182705	1	-0.574986	1	-1.30343	1	0.1	0.771479	-5.11514	1	-7.58425	1.67148e-05	-3.08542	0.611466	-1.56658	0.985395
Adur2504_comp0_c0_seq1	Aipa28292_comp0_c0_seq2	pair1215	0.374213	0.665685	0.56714	1	0.592385	0.686331	0.271082	0.796594	0.331592	0.363855	0.120717	0.995017	0.38954	1	0.3282	0.432447	-0.226307	1	-0.071146	1	0.545454	1	0.441421	0.413009	0.350769	1	0.790414	1	0.662331	0.754901	-0.888544	1
Adur31579_comp1_c0_seq1	Aipa26843_comp0_c0_seq3	pair1216	0.233715	0.830206	-0.0619306	1	-0.0209081	1	0.220297	0.861811	0.323978	0.462469	0.293641	0.462793	-0.0617173	1	0.135433	0.793421	0.126376	1	-0.0834213	1	0.169119	1	0.0641208	0.983843	0.273134	1	0.125712	1	-0.0623593	1	0.238659	1
Adur32685_comp0_c0_seq2	Aipa21716_comp0_c0_seq1	pair1217	-0.895281	0.454081	-0.844124	1	-0.572742	0.779127	-0.929934	0.0622058	-0.436028	0.267496	-1.63731	0.00161132	-1.46165	0.0410802	-0.906348	0.0762711	-0.87359	1	-0.0551244	1	-0.0195208	1	0.144992	0.928868	-0.800615	1	-0.301635	1	-0.981352	0.246122	-1.30752	0.335788
Gyn_Adur_c61127_g1_i1	Gyn_Aipa_c25263_g1_i1	pair1218	0.0419923	0.969948	0.210038	1	-0.00382001	1	0.108117	0.812357	0.219145	0.487058	0.15391	0.737995	0.426109	0.609608	0.233417	0.651742	0.0740224	1	0.181102	1	-0.135504	1	-0.0402227	0.998839	0.0331083	1	-0.00911773	1	-0.100469	1	-0.12443	1
Adur43472_comp0_c0_seq1	Aipa38263_comp0_c0_seq1	pair1219	0.708274	0.542952	0.511022	1	0.675745	0.685898	-0.334519	0.790933	-0.0163512	1	-0.238947	0.48481	-0.314284	0.918279	-0.0967248	0.9483	0.191262	1	-0.823139	1	-0.270128	1	-0.582853	0.340037	-0.426168	1	-0.410693	1	-0.0429283	1	-0.134581	1
Adur31513_comp0_c0_seq5	Aipa27030_comp0_c0_seq1	pair1220	0.228273	NA	10	1	1.58308	0.927049	2.44864	0.447575	1.99498	0.359807	-1.18039	0.000209553	-1.01663	0.127457	-0.866693	0.816949	-0.102842	1	0.273548	1	-0.302578	1	-0.978561	0.232023	0.0900179	1	0.373046	1	-1.28668	0.0594193	-1.7647	0.0613106
Adur4338_comp2_c0_seq1	Aipa5653_comp2_c0_seq1	pair1221	-2.2432	0.000527585	-1.43635	0.376893	-0.980772	0.194666	-0.695544	0.00730029	-1.20406	3.96027e-06	-0.598033	0.07083	-0.845515	0.166973	-0.734248	0.0255001	-1.57396	0.873417	-1.26028	1	-1.73711	0.0586299	-1.54309	1.14665e-06	-0.984889	1	-0.627228	1	-1.09382	0.109843	-0.772067	0.780088
Adur43223_comp1_c0_seq2	Aipa46288_comp2_c0_seq1	pair1222	NA	NA	10	1	0.1	1	1.821	0.993897	-0.613289	1	-0.318837	0.736096	-1.56047	0.00077923	-1.83332	0.757539	-0.322574	1	NA	NA	0.172695	1	-0.643906	0.92234	-0.435014	1	-0.398864	1	0.0570895	1	-0.19074	1
Adur13132_comp0_c0_seq2	Aipa30357_comp0_c0_seq1	pair1223	-0.167703	NA	2.55451	1	0.0116213	1	1.05732	0.172741	0.520126	0.507117	1.00153	0.742349	NA	NA	10	1	-0.61099	1	-1.04603	1	-0.0328537	1	1.42424	0.703989	0.552291	1	1.39125	0.726654	-0.36509	0.883139	0.0346162	1
Adur5166_comp0_c0_seq1	Aipa6640_comp0_c0_seq1	pair1224	0.19647	NA	10	1	10	1	10	0.982792	2.46177	0.747981	1.25983	0.324219	-0.524932	0.979482	0.539209	0.471511	0.397122	1	0.306137	1	1.55354	1	3.19983	0.113522	2.28481	1	0.573659	1	2.46332	0.298597	0.924215	1
Gyn_Adur_c18742_g1_i1	Aipa2645_comp1_c0_seq1	pair1225	-0.111918	0.938757	-0.266518	1	-0.704619	0.544331	-0.151773	0.865559	-0.0884946	0.809248	-3.78817	0.573345	10	0.183249	0.391836	0.911599	-0.280247	1	0.165891	1	0.0520464	1	-0.243401	0.810006	-0.0302605	1	-0.657245	1	-0.0739609	1	0.403859	1
Adur7157_comp0_c0_seq1	Aipa34111_comp0_c0_seq1	pair1226	0.8237	0.486602	0.0755653	1	0.113629	1	0.77621	0.38439	0.515786	0.382274	0.99035	0.308623	1.31046	0.0479796	0.48789	0.753239	0.364886	1	0.280647	1	0.408323	1	0.336315	0.846923	0.282461	1	0.437294	1	0.797476	0.362823	0.875537	0.74981
Adur49246_comp0_c0_seq1	Aipa9940_comp0_c0_seq1	pair1227	0.692023	0.373147	0.247337	1	0.430744	0.846626	0.384687	0.73665	-0.0299942	1	0.127305	1	0.341078	0.832042	-0.0274325	1	-0.0976954	1	-0.443007	1	0.00151501	1	-0.0469855	1	-0.550553	1	-0.316556	1	-0.374287	0.863248	-0.257078	1
Adur49052_comp0_c0_seq1	Aipa51542_comp1_c0_seq1	pair1228	-0.176007	0.876998	-0.239216	1	-0.290556	0.938652	-0.815218	0.423531	-0.330504	0.447451	0.1	0.971246	-2.61645	0.784424	-0.357898	0.430547	-0.464415	1	-0.616534	1	-0.416571	1	-0.473587	0.34491	-0.88242	1	-0.252111	1	-1.88117	0.341415	0.1	0.65406
Adur49961_comp0_c0_seq1	Aipa5927_comp0_c0_seq1	pair1229	0.892227	0.477193	0.450479	1	-0.128849	1	0.294598	0.601614	0.158633	0.822422	0.0256818	0.778482	0.260143	0.985777	-0.261789	0.975242	0.587247	1	0.477849	1	0.47685	1	0.289814	0.627592	0.442322	1	0.941289	1	0.304672	0.940215	0.518302	1
Adur25845_comp0_c0_seq1	Aipa47383_comp0_c0_seq21	pair1230	0.169213	0.958419	0.0291425	1	0.0521756	1	0.351046	0.674058	0.471589	0.426618	0.217204	0.454235	0.472937	0.605603	1.02626	0.158927	0.0898505	1	0.396744	1	0.49481	1	0.347221	0.599386	0.62868	1	0.365098	1	0.632362	0.53639	0.540048	0.960353
Adur533_comp0_c0_seq1	Aipa8118_comp0_c0_seq1	pair1231	-0.10767	0.971399	-0.0298356	1	0.494317	0.906567	-1.99245	0.511062	-0.218426	0.946478	1.40545	0.597232	1.333	0.864777	0.24672	1	-0.366707	1	-0.410951	1	0.283909	1	-0.333088	0.976438	-0.0301103	1	0.38776	1	0.564935	0.874141	-0.945916	1
Adur21134_comp0_c0_seq2	Gyn_Aipa_c11757_g1_i1	pair1232	-0.110068	0.861283	0.0784957	1	-0.0226238	1	-0.871678	0.00523521	-0.614925	0.0168126	-0.89473	0.369691	0.591793	0.901109	1.01145	0.000557125	0.0107469	1	-0.434992	1	-0.458079	1	-1.43433	0.00062974	-0.290076	1	-0.26732	1	-0.871215	0.477692	-0.476461	1
Adur559_comp1_c0_seq3	Aipa8085_comp4_c0_seq1	pair1233	0.400936	0.714612	0.369209	1	-0.00475716	1	0.166163	0.914406	0.0801987	0.932375	0.432464	0.200973	0.0243684	1	0.367016	0.538202	0.263798	1	-0.454622	1	-0.177775	1	0.176155	0.858026	-0.0716581	1	-0.0602588	1	-0.0905283	1	-0.0542645	1
Adur10884_comp1_c0_seq1	Gyn_Aipa_c19843_g1_i2	pair1234	-3.80383	4.2e-05	-6.32096	3.50799e-06	0.1	2.84404e-08	0.1	1.59879e-15	0.1	2.44122e-23	-5.78189	2.34746e-08	0.1	7.04885e-09	0.1	1.19919e-08	-4.44201	0.0021329	-5.88324	0.0267425	0.1	4.61155e-12	-4.91629	3.85946e-11	-8.03923	3.66713e-06	-4.60026	0.000858707	-7.67276	6.05462e-17	-5.92725	2.08456e-07
Adur23607_comp0_c0_seq1	Aipa28477_comp1_c0_seq1	pair1235	0.283867	0.849043	0.0697328	1	0.313636	0.947242	0.0340042	0.982792	0.0181161	0.996623	0.117182	0.881798	0.400495	0.755544	-0.202664	0.797736	-0.478748	1	0.163309	1	0.100459	1	0.0867267	0.936691	0.16889	1	-0.0203237	1	-0.0563206	1	-0.105449	1
Adur30604_comp0_c0_seq7	Aipa2325_comp1_c0_seq3	pair1236	-0.195227	0.853033	-0.370899	1	-0.32536	0.882174	-0.671643	0.000843873	-0.52546	0.00325916	-1.14196	1.03086e-08	-0.373315	0.889033	1.17665	1.47922e-05	0.302289	1	0.116281	1	0.0291299	1	-0.341637	0.418517	-1.68708	0.813769	-1.40404	0.578984	-1.26291	0.0225269	-0.36809	1
Adur49626_comp0_c0_seq1	Aipa44594_comp1_c0_seq1	pair1237	1.0711	0.529256	1.05435	1	2.07495	0.306097	0.974679	0.402682	-0.0717506	1	-0.132573	1	-0.196818	0.982455	0.782381	0.858938	-0.532349	1	-0.355016	1	0.637581	1	1.7111	0.00436108	0.0497993	1	0.553735	1	0.202319	1	0.277276	1
Gyn_Adur_c9011_g1_i1	Gyn_Aipa_c56426_g1_i1	pair1238	NA	NA	NA	NA	NA	NA	NA	NA	10	1	NA	NA	NA	NA	NA	NA	-0.131186	1	NA	NA	NA	NA	NA	NA	NA	NA	NA	NA	NA	NA	NA	NA
Adur26800_comp0_c0_seq1	Aipa9802_comp0_c0_seq1	pair1239	NA	NA	NA	NA	NA	NA	NA	NA	0.1	1	-1.46954	0.0962756	10	1	NA	NA	NA	NA	NA	NA	10	1	NA	NA	0.1	1	-0.944429	1	NA	NA	NA	NA
Gyn_Adur_c45897_g1_i1	Aipa21627_comp0_c0_seq2	pair1240	-0.0617967	NA	1.00525	1	-0.286309	1	0.0846165	1	0.428687	0.822796	-0.775146	0.56551	0.976355	0.701788	0.355996	0.723518	0.666009	1	2.67254	1	-1.11612	1	-2.85833	0.024129	0.197332	1	-0.285003	1	0.260242	0.990641	-0.375195	1
Adur48776_comp0_c0_seq1	Aipa52426_comp0_c0_seq1	pair1241	1.09623	NA	2.25043	0.533272	3.64844	0.0612684	0.407106	0.725208	-0.0851389	0.918746	-0.17377	0.717261	1.38318	0.011267	0.963151	0.431844	2.575	0.820614	2.27355	1	1.21483	1	1.00103	0.193563	0.601786	1	-0.261904	1	0.781297	0.336021	0.987813	0.60887
Adur7639_comp1_c0_seq4	Aipa5050_comp0_c0_seq6	pair1242	-0.39875	0.45728	-0.37483	1	-0.427889	0.806039	-0.42344	0.174312	-0.494769	0.0329485	0.109435	0.9665	-0.54064	0.401297	-0.45108	0.231812	-0.289192	1	-0.701268	1	-0.14542	1	0.0493742	0.995519	-0.193022	1	0.0793743	1	-0.163875	0.986308	-0.0412854	1
Adur32441_comp2_c1_seq3	Aipa43926_comp1_c0_seq4	pair1243	-0.106683	NA	2.24947	0.352758	1.90649	0.458161	-0.919673	0.365593	-0.473342	0.584919	1.87987	0.00587769	3.20133	0.000409166	3.18851	1.37684e-13	3.20463	0.0682628	-0.231012	1	0.720843	0.9569	1.948	0.000255279	1.1383	1	2.60124	0.083361	1.46652	0.0353349	1.9184	0.0547476
Adur17312_comp1_c0_seq1	Aipa6080_comp0_c0_seq3	pair1244	0.506337	0.477193	0.660445	1	0.598382	0.646626	0.264882	0.36747	0.24833	0.332403	0.21661	0.353189	0.437881	0.54856	0.0655654	0.948585	0.187765	1	0.0770523	1	0.155569	1	0.271296	0.569749	0.253568	1	0.459206	1	0.363786	0.829992	0.262706	1
Adur45654_comp1_c0_seq2	Aipa8223_comp1_c0_seq2	pair1245	-0.452328	0.687471	-0.690642	1	-0.244441	1	0.172827	0.830664	0.00934496	1	-0.199515	0.822209	0.092137	1	1.95488	0.159038	-0.314845	1	0.354065	1	-0.133033	1	0.0690935	1	0.648947	1	1.62768	0.91846	0.181765	0.986308	0.250513	1
Gyn_Adur_c57907_g1_i1	Gyn_Aipa_c12528_g2_i1	pair1246	0.822973	0.513638	1.11748	0.736261	1.33944	0.0303022	-0.00648541	1	-0.0638497	0.955172	-0.180006	1	-0.238947	0.961634	1.18914	0.297731	0.411885	1	1.74899	1	0.501121	1	-0.280993	0.904519	0.535331	1	0.799547	1	0.354365	0.846669	0.255651	1
Gyn_Adur_c43497_g1_i1	Aipa52459_comp0_c0_seq2	pair1247	0.135672	0.946741	0.672239	1	0.718029	0.540817	-0.306859	0.810706	0.0483233	0.997518	0.42825	0.857832	0.374679	1	-1.71454	0.325752	0.660501	1	-0.539844	1	0.0621269	1	-0.160306	1	0.989459	1	-0.209009	1	0.414185	0.862184	0.119915	1
Adur44351_comp1_c0_seq2	Aipa49653_comp1_c0_seq2	pair1248	-0.733014	0.653521	-0.245327	1	-0.0365873	1	0.0659029	1	-0.383174	0.417409	-0.00736459	0.753238	-0.663371	0.396476	-0.112418	1	0.750134	1	0.256884	1	0.547004	1	0.657708	0.076005	1.23213	1	0.758825	1	0.883571	0.271036	0.576067	0.898791
Adur19372_comp0_c0_seq5	Aipa27143_comp0_c0_seq1	pair1249	-1.50759	0.197008	-1.33033	0.711471	-1.55271	0.0774323	0.276404	0.573806	0.881437	0.104034	-1.60841	0.00252053	-2.64231	0.00124642	-3.05236	0.438846	-1.75649	0.924818	0.358999	1	-0.915929	0.899859	-0.835639	0.379741	-0.999307	1	-2.06668	0.295834	-1.55794	0.0443338	-1.72561	0.0693656
Adur48166_comp0_c0_seq1	Aipa18523_comp0_c0_seq1	pair1250	1.86621	NA	-0.32426	1	-1.36602	1	0.102997	0.938417	0.0778839	0.949485	-0.463072	0.898026	0.137621	1	1.57926	0.92343	1.06529	1	-0.289322	1	-0.1051	1	0.262103	0.801128	-0.0150966	1	0.960562	1	-0.573129	0.827826	0.214693	1
Gyn_Adur_c4990_g1_i1	Aipa1050_comp0_c0_seq4	pair1251	-0.264374	0.83129	-0.349352	1	-0.574236	0.681587	-0.496842	0.228329	-0.324921	0.516353	-0.293615	0.744728	0.252304	0.979338	0.0448484	1	-0.169509	1	0.428953	1	-0.240436	1	0.0236771	1	-0.763326	1	-0.107446	1	-0.425048	0.820862	-0.426103	1
Gyn_Adur_c2343_g1_i1	Gyn_Aipa_c7325_g1_i1	pair1252	2.75863	0.00330688	3.79531	0.000758876	4.50823	1.96832e-08	2.17386	6.93303e-06	1.67555	9.22094e-07	1.88536	4.67724e-05	2.86456	1.58109e-05	10	2.0338e-12	3.19466	0.0140614	1.02505	1	2.47525	0.00625407	2.52872	1.9853e-09	3.19894	0.0170719	2.81097	0.0300684	2.70876	1.55449e-06	2.31934	0.00706359
Adur47055_comp0_c0_seq1	Aipa11039_comp0_c0_seq1	pair1253	NA	NA	NA	NA	NA	NA	NA	NA	NA	NA	NA	NA	NA	NA	NA	NA	NA	NA	0.1	1	NA	NA	NA	NA	NA	NA	NA	NA	1.18173	0.369201	-1.03699	1
Adur3202_comp0_c0_seq3	Aipa17026_comp0_c0_seq8	pair1254	-0.173937	0.905268	-0.42848	1	0.116903	1	-0.0747193	0.988211	-0.2688	0.891786	-1.34171	0.966404	0.1	1	-0.0451408	0.976484	-0.10524	1	-0.880952	1	-0.159125	1	1.41223	0.619707	0.968324	1	-0.499189	1	0.482852	1	0.220792	1
Gyn_Adur_c8175_g1_i3	Aipa19003_comp0_c1_seq2	pair1255	0.46057	0.487896	0.030786	1	0.190625	1	0.572552	0.683751	0.304929	0.710376	0.975557	0.795157	0.1	3.87499e-05	1.51852	0.0255001	0.473188	1	4.11119	0.954345	0.0358662	1	-0.659456	0.707335	0.644254	1	0.784328	1	1.65623	0.203571	1.07769	0.745016
Gyn_Adur_c4976_g1_i2	Aipa26150_comp0_c0_seq3	pair1256	-0.481433	0.557482	0.281406	1	0.257651	0.974708	-0.399458	0.219363	-0.355178	0.219456	1.38033	1.84326e-09	0.184265	0.899099	1.56012	1.6957e-06	-0.0289314	1	0.247251	1	0.105604	1	-0.0132016	1	-0.416466	1	0.0595681	1	-0.0821316	1	0.584019	0.877019
Adur32478_comp0_c0_seq1	Aipa43937_comp0_c0_seq2	pair1257	1.9098	0.140385	10	0.024288	10	0.000332204	2.2826	0.213964	0.926271	0.280296	2.1146	0.178694	10	0.670807	10	0.755936	4.99419	0.616451	1.73046	1	1.97429	0.339887	1.06424	0.748138	3.04938	1	1.74478	1	1.70692	0.55714	2.82994	0.488739
Adur3640_comp1_c0_seq5	Gyn_Aipa_c19384_g1_i1	pair1258	-0.71948	0.718882	1.7288	0.412256	0.741804	0.776039	0.999184	0.327175	2.63121	0.00453982	-0.456195	1	3.08514	0.289915	1.4768	0.254633	1.70489	0.979437	10	1	1.95263	0.449271	-0.0239591	1	1.20795	1	1.82005	1	1.4227	0.520492	2.30877	0.422963
Adur33846_comp0_c0_seq2	Aipa32941_comp0_c0_seq3	pair1259	-0.802386	0.597072	-0.597881	1	-0.471151	0.826224	-0.0842209	0.993897	-0.260409	0.719757	-0.63632	0.499475	0.151218	1	0.321074	0.793421	-0.283062	1	0.461408	1	-0.399467	1	-0.527807	0.339088	-0.54773	1	-0.128093	1	-0.189819	0.981411	-0.454456	1
Adur9420_comp1_c0_seq3	Aipa42125_comp0_c1_seq2	pair1260	0.750088	0.625178	1.19046	0.87172	0.978139	0.582663	0.195676	0.585247	0.133998	0.735458	0.353354	0.248399	-0.197422	1	0.0697353	1	1.03701	1	0.612045	1	0.283656	1	0.105835	0.940658	-0.0368109	1	0.487852	1	-0.144217	1	0.42461	1
Adur12102_comp0_c0_seq1	Aipa26412_comp1_c0_seq1	pair1261	0.438258	0.842834	-0.464943	1	-0.328718	0.968131	-0.514579	0.686694	-0.816841	0.154125	-0.597075	0.0665922	-0.837977	0.214812	-1.36476	0.0164274	-0.519227	1	-1.1715	1	-0.396407	1	-0.178601	0.810577	-0.477195	1	-0.699729	1	-0.510819	0.666823	-0.701227	0.849888
Gyn_Adur_c21966_g1_i1	Aipa16831_comp0_c0_seq1	pair1262	-0.477391	0.79683	0.24254	1	-0.285619	1	-0.725458	0.0498774	-0.518445	0.170539	-1.15171	0.0116558	-1.47074	0.0595889	1.10777	0.049248	0.681268	1	0.0918931	1	-1.11655	0.559921	-0.75179	0.177663	-0.977259	1	-0.941939	1	-1.55675	0.0404339	-0.866567	0.814519
Adur47967_comp0_c0_seq1	Aipa16032_comp0_c0_seq1	pair1263	-0.434544	0.873833	1.16392	1	0.357072	0.964831	0.815665	0.252522	0.399537	0.586333	-0.518891	0.636981	3.03247	0.0327178	1.56158	0.0038757	0.768715	1	3.08947	0.78939	1.33554	0.493411	0.401719	0.699699	0.844017	1	0.936745	1	1.3915	0.102883	0.772419	0.958104
Adur102_comp0_c0_seq1	Aipa28573_comp0_c0_seq6	pair1264	-0.21994	NA	1.28904	1	1.15198	0.947926	-0.417899	0.846423	0.236364	0.649017	0.923292	1	1.48056	0.993437	0.696974	0.766192	-0.0467784	1	-1.95013	1	-0.617429	1	-0.523933	0.809185	-0.166565	1	0.0899568	1	0.113517	0.990438	1.01167	0.699939
Adur9313_comp0_c0_seq2	Aipa35500_comp0_c0_seq3	pair1265	0.437291	0.732427	0.242251	1	0.390921	0.874424	0.138202	0.917362	0.470581	0.168617	0.288208	0.534428	0.572391	0.382112	0.912756	0.0412099	0.58702	1	0.304292	1	0.297974	1	0.255184	0.731251	0.217505	1	0.297313	1	0.0698575	1	0.162988	1
Adur40630_comp0_c0_seq1	Aipa5779_comp0_c0_seq1	pair1266	-1.89115	0.132685	-0.973376	1	-1.30697	0.393762	-1.02862	0.426874	-1.18614	0.104268	-1.31774	0.0524972	-1.55246	0.185415	-2.2433	0.317626	-0.968262	1	-2.78353	1	-1.37462	0.589566	-0.8331	0.319369	-0.815001	1	-0.301753	1	-1.02718	0.265921	-0.802372	0.754776
Adur45609_comp0_c0_seq1	Aipa37327_comp0_c0_seq1	pair1267	0.608264	0.786588	-1.68372	0.944751	-1.17827	0.490168	-1.15494	0.7278	-0.841344	0.505698	0.588726	0.5069	1.35184	0.0255914	-1.09767	0.000792449	-1.16273	1	-1.67448	0.78397	-0.735688	0.976375	-0.546759	0.256814	-1.03143	1	-0.738254	1	-1.64384	0.0158825	-1.14944	0.466376
Adur4041_comp1_c0_seq6	Aipa3303_comp0_c0_seq1	pair1268	-1.63629	0.0868722	-0.587435	1	-0.988404	0.188743	-1.10626	0.061828	-0.83332	0.00964368	-0.701025	0.000731796	-0.566953	0.373317	-0.796781	0.0288559	-0.598815	1	-0.921078	1	-1.41851	0.187578	-0.607323	0.0739833	-0.738652	1	-0.922627	1	-0.56318	0.588988	-0.49378	0.976586
Adur33844_comp0_c0_seq1	Gyn_Aipa_c16172_g1_i1	pair1269	-0.572217	0.276775	-0.211961	1	-0.249735	0.978047	-0.202569	0.656383	-0.453153	0.0740314	-0.502504	0.0644948	-0.461351	0.596514	-0.567093	0.175999	-0.672886	1	-0.644696	1	-0.841496	0.803255	-0.789605	0.0204799	-0.521977	1	-0.782405	1	-0.524316	0.634815	-0.625853	0.885766
Adur15226_comp1_c0_seq1	Aipa45881_comp2_c0_seq5	pair1270	-0.560816	NA	1.51582	0.774193	-0.447973	1	-1.38981	0.809613	-2.47001	6.97481e-06	-0.776497	0.797123	0.477048	0.902637	-0.0696943	1	-0.617372	1	10	0.190452	-0.0845533	1	-1.04381	0.247715	2.81209	0.555958	-0.645191	1	0.982635	0.327205	2.45815	0.0210422
Adur45864_comp0_c0_seq2	Aipa22378_comp0_c0_seq1	pair1271	0.390257	0.640549	-0.0827943	1	0.121012	1	-0.100885	0.76725	0.0286643	1	0.339359	1	NA	NA	-1.89921	7.05456e-09	-0.267914	1	-1.68451	1	-0.144569	1	-0.348743	0.818811	0.619022	1	0.159979	1	0.0132059	1	-0.189579	1
Adur22676_comp0_c0_seq2	Aipa13499_comp0_c0_seq1	pair1272	-0.865993	0.611616	-0.599654	1	-0.811198	0.777683	-0.471226	0.785192	0.0839862	1	-0.147089	0.860061	-0.566566	0.896482	0.00690089	1	0.0999604	1	0.155118	1	-1.45695	0.834333	-0.891367	0.465739	-1.76268	1	-0.448703	1	-0.617201	0.694701	-0.516413	1
Gyn_Adur_c31331_g1_i1	Gyn_Aipa_c13486_g1_i1	pair1273	-1.0192	NA	0.1	1	-0.762005	1	NA	NA	NA	NA	1.12995	0.968397	10	1	0.1	1	-2.10318	1	0.1	1	-0.126367	1	-0.0362961	1	0.1	1	-1.25475	1	-2.92725	0.574558	-4.26327	0.264482
Adur8892_comp0_c0_seq1	Aipa42031_comp0_c0_seq1	pair1274	-1.00387	0.588437	-1.24269	1	-3.96478	0.0242901	-0.828824	0.282785	-0.703531	0.378355	-0.768928	0.60522	-0.384899	0.84543	-2.23798	0.278882	-0.795692	1	0.371843	1	-0.762611	1	-0.151505	0.956858	0.139177	1	0.442134	1	0.444154	0.861568	0.225187	1
Adur36920_comp0_c0_seq2	Aipa34001_comp0_c0_seq3	pair1275	-0.268589	0.661786	-0.264074	1	-0.258132	0.947123	-0.172145	0.731242	-0.0682883	0.897972	0.261115	0.409758	0.187629	0.87581	0.0184986	1	-0.0564164	1	-0.0881756	1	-0.358511	1	-0.261015	0.637824	-0.252819	1	-0.565141	1	-0.222809	0.942199	-0.294245	1
Adur2609_comp2_c0_seq3	Aipa28386_comp0_c0_seq1	pair1276	-0.0942022	0.958419	-0.00655713	1	0.0522856	1	-0.0838768	0.970461	0.0663964	0.935098	0.0438905	0.939021	0.0489984	1	0.660318	0.0926183	0.221818	1	0.243313	1	-0.206548	1	-0.0596254	0.974816	-0.172845	1	-0.0290895	1	-0.308436	0.874141	-0.231463	1
Adur13563_comp0_c0_seq2	Aipa4760_comp0_c1_seq2	pair1277	0.440724	0.655911	0.243386	1	0.0221313	1	0.315339	0.497622	0.527012	0.0356206	0.653687	0.0302384	1.13721	0.0559921	2.2059	2.23443e-05	0.562757	1	1.23277	1	0.877688	0.825575	0.941205	0.0208321	0.672828	1	0.537697	1	0.495686	0.701727	0.62361	0.864953
Adur23189_comp1_c0_seq1	Aipa12872_comp1_c0_seq1	pair1278	-0.709091	0.734605	-1.1474	0.862559	-1.4406	0.104579	-1.83683	0.0483733	-2.18587	0.000315537	-1.54615	1.98296e-08	-1.2117	0.0209067	-0.904768	0.00869371	-1.78056	0.517847	-0.736845	1	-2.0156	0.0344364	-2.54927	4.50111e-15	-2.57101	0.142674	-1.59021	0.42447	-2.30468	2.76145e-05	-2.16654	0.0037465
Adur41000_comp1_c0_seq2	Aipa40663_comp0_c0_seq3	pair1279	0.37557	0.905268	-1.04747	1	-0.994898	0.796737	-0.762965	0.483757	-0.721391	0.597813	-0.68986	0.177936	-0.600568	0.684434	-0.362026	0.940396	-0.171323	1	-0.0864619	1	-0.59136	1	-2.02549	0.127378	-0.749196	1	-0.830204	1	-0.654787	0.69003	-0.864292	0.735354
Adur21214_comp0_c0_seq1	Aipa7863_comp0_c0_seq2	pair1280	-0.502412	0.7429	-0.921887	1	-1.48284	0.0627196	-1.0657	0.0467882	-1.04974	0.0107521	-1.25869	0.134348	-2.15857	0.00108876	-4.51642	2.66937e-06	-2.23567	0.45633	-1.40725	1	-1.30702	0.34364	-1.26861	0.00813403	-1.28211	1	-2.28014	0.162633	-1.81929	0.00524261	-2.19519	0.029574
Adur34553_comp0_c0_seq1	Aipa35654_comp0_c0_seq1	pair1281	NA	NA	NA	NA	10	1	NA	NA	-0.470428	0.859021	NA	NA	NA	NA	NA	NA	NA	NA	NA	NA	NA	NA	NA	NA	NA	NA	NA	NA	NA	NA	NA	NA
Adur43831_comp0_c0_seq1	Aipa50900_comp1_c0_seq2	pair1282	NA	NA	NA	NA	NA	NA	-1.35561	0.1872	-0.257304	0.772297	1.01085	1	0.1	1	NA	NA	NA	NA	0.1	1	-1.25885	1	-2.80244	0.771849	-2.49328	1	NA	NA	0.1	1	0.0988489	1
Adur50410_comp0_c0_seq1	Aipa49400_comp2_c0_seq3	pair1283	-0.735019	0.456488	-0.286586	1	-0.422355	0.86943	-0.0288934	0.976742	0.0361911	0.979269	-0.0106968	1	-0.145306	0.986533	-0.738505	0.269527	-0.532196	1	-0.0438241	1	0.0533212	1	0.0819668	1	0.32097	1	-0.330762	1	-0.00715738	1	-0.0411769	1
Adur23316_comp0_c0_seq1	Aipa12958_comp0_c0_seq2	pair1284	-0.538914	0.500967	-0.924896	1	-1.05195	0.187694	-0.584774	0.332365	-0.234496	0.642685	-0.271862	0.626404	-0.0381467	1	-0.0564833	0.970437	-0.0897122	1	0.189693	1	-0.500313	1	-0.212948	0.770622	-0.123427	1	-0.164225	1	-0.169325	0.986432	-0.237279	1
Adur39400_comp0_c0_seq5	Aipa1785_comp1_c0_seq5	pair1285	0.0162536	0.990057	0.233115	1	0.128634	1	0.452797	0.437879	0.504493	0.220085	1.50397	0.0509413	0.656263	0.493521	0.820829	0.288816	0.152426	1	0.625962	1	0.128398	1	1.02834	0.112384	0.287394	1	0.0854666	1	0.63272	0.659538	0.49511	1
Adur9395_comp0_c0_seq2	Aipa42151_comp1_c0_seq5	pair1286	0.377671	0.703009	0.406042	1	0.544811	0.739412	0.766433	0.0293147	0.212629	0.597813	0.364908	0.355447	0.398252	0.621153	0.66651	0.074917	0.570973	1	0.640914	1	0.04448	1	-0.450515	0.383629	0.0458902	1	0.0746773	1	0.206751	0.946775	-0.0159586	1
Adur26117_comp0_c0_seq2	Aipa9910_comp1_c0_seq2	pair1287	0.0546044	0.961568	0.0965641	1	0.160352	0.998413	-0.252297	0.610143	-0.194999	0.643302	0.457497	0.822113	1.06171	0.152378	-0.00816875	1	0.082349	1	0.73061	1	0.00155302	1	0.0135017	1	0.209886	1	0.087067	1	0.434512	0.75786	0.232137	1
Adur2114_comp0_c0_seq2	Gyn_Aipa_c19025_g1_i3	pair1288	-0.489324	0.308051	-0.584621	1	-0.527621	0.69864	-0.429724	0.19525	-0.579064	0.0883316	-1.34082	0.00036722	-2.67782	3.16958e-05	-0.672366	0.0575809	-1.07199	1	-0.122268	1	-0.645191	1	-0.793717	0.0367856	-0.563992	1	-1.10225	0.926776	-0.590385	0.57352	-0.729841	0.754852
Gyn_Adur_c81162_g1_i1	Aipa30761_comp0_c0_seq1	pair1289	0.649972	NA	10	1	NA	NA	10	0.982792	10	1	1.64596	0.992717	0.1	1	10	0.94373	-1.39964	1	0.1	1	1.88562	1	NA	NA	NA	NA	-0.857267	1	10	1	2.21106	1
Adur48480_comp0_c1_seq29	Aipa48414_comp0_c0_seq9	pair1290	0.186364	0.795365	-0.204588	1	-0.161145	1	-0.0597513	1	-0.0513649	0.960348	-0.0356898	1	-0.195465	0.912483	0.0761936	1	-0.113596	1	-0.151981	1	-0.17257	1	-0.14185	0.863496	-0.244311	1	-0.51258	1	-0.123038	0.999006	-0.28447	1
Adur5012_comp0_c0_seq1	Aipa4148_comp0_c0_seq9	pair1291	0.219262	0.909743	0.818811	1	0.375182	0.904835	0.682671	0.128202	0.410453	0.198488	0.66141	0.057076	0.981811	0.742941	0.384201	0.726648	0.675135	1	-0.0749946	1	0.696136	0.983531	0.55187	0.165515	0.601555	1	0.868882	1	0.439395	0.684831	0.512322	0.951588
Adur3556_comp1_c0_seq1	Aipa19790_comp0_c0_seq1	pair1292	0.181304	NA	1.27804	1	-0.340424	1	0.642582	0.221377	0.770595	0.0890413	0.305763	0.941177	0.18153	1	1.195	0.860619	-0.544107	1	-0.0450639	1	0.163174	1	0.184063	0.945773	0.839871	1	0.0703587	1	0.330604	0.930097	-0.227853	1
Adur25568_comp0_c0_seq2	Aipa37786_comp0_c0_seq6	pair1293	0.260737	0.876998	0.189123	1	0.228391	0.964831	0.143302	0.869403	0.164484	0.714317	0.672585	0.16222	0.221933	0.843506	-0.0528759	0.887264	-0.212382	1	-0.26915	1	-0.0392677	1	0.290296	0.632896	0.218855	1	0.113874	1	0.0872097	1	0.242146	1
Adur5008_comp0_c0_seq1	Aipa4174_comp0_c0_seq1	pair1294	0.47498	0.863074	0.612784	1	0.791862	0.801224	0.127986	0.819277	0.0899943	0.873203	0.348192	0.19434	-0.377462	0.806437	2.66511	0.279847	0.421718	1	-0.0963563	1	0.438926	1	0.510641	0.204846	0.268785	1	0.367506	1	0.214398	0.958988	0.762318	0.941672
Adur38345_comp0_c0_seq2	Gyn_Aipa_c4353_g1_i1	pair1295	-0.171335	0.963904	0.243161	1	-0.0840084	1	0.328953	0.900716	-0.0322634	1	-0.0154558	0.94813	0.524351	1	2.21532	0.0902473	1.88949	1	-0.163502	1	-0.0413978	1	-0.282211	0.974816	0.108761	1	0.773313	1	0.627923	0.657781	0.440026	1
Adur45890_comp0_c0_seq1	Aipa22358_comp0_c0_seq1	pair1296	-0.44162	0.826951	0.0920613	1	-0.109717	1	-0.705713	0.0229115	-0.214423	0.531684	0.177349	0.794055	0.33517	0.795046	0.112487	1	-0.223222	1	-0.103605	1	-0.0639884	1	-0.346413	0.564194	-0.219599	1	-0.233028	1	-0.171247	0.99329	-0.102859	1
Adur47200_comp0_c0_seq2	Aipa35034_comp2_c0_seq1	pair1297	0.26497	0.914232	0.761926	1	0.241129	1	0.42942	0.52485	0.839283	0.0233415	-0.253009	0.902452	0.324637	0.854048	0.390014	1	0.192113	1	0.620874	1	0.303257	1	0.356195	0.696621	0.293445	1	0.382873	1	0.184628	0.925138	0.414216	1
Adur25930_comp0_c0_seq1	Aipa7447_comp0_c0_seq2	pair1298	0.862959	NA	-0.0705401	1	0.290343	1	0.820999	1	-0.269596	0.992614	0.563578	0.671421	0.613815	0.749466	-0.02188	0.999404	-1.3799	1	1.92166	1	-0.0375838	1	1.09835	0.996938	-1.03281	1	1.12521	1	0.55778	0.97142	0.808129	1
Adur4831_comp0_c0_seq1	Aipa531_comp0_c0_seq2	pair1299	0.729992	0.175006	0.0885509	1	0.0877787	1	-0.114619	0.894047	-0.116346	0.770362	0.0546712	0.844356	0.0771421	0.993972	0.308769	0.55837	0.0124702	1	-0.098981	1	0.0106379	1	-0.18199	0.788348	-0.402593	1	0.0687242	1	-0.136366	0.98664	-0.0660918	1
Gyn_Adur_c8486_g1_i1	Aipa48070_comp0_c0_seq1	pair1300	-0.387887	0.518982	-0.421912	1	-0.580154	0.587175	0.120708	0.761027	0.0156205	0.998387	-0.253006	0.811491	0.132846	1	-0.661501	0.269392	-0.74203	1	-0.137535	1	-0.163768	1	-0.238097	0.6759	-0.0474335	1	-0.146802	1	0.0614303	1	-0.12833	1
Adur40780_comp0_c0_seq1	Aipa47833_comp0_c0_seq1	pair1301	-0.127905	NA	0.134811	1	0.190134	1	1.30491	0.953252	-0.188064	0.965802	10	0.586663	-0.92891	0.957709	0.361268	1	0.0282527	1	0.1	1	0.112364	1	1.11963	0.895401	0.554425	1	-0.65589	1	-2.06282	0.451891	-1.04803	1
Gyn_Adur_c26595_g1_i1	Aipa1864_comp0_c0_seq2	pair1302	NA	NA	10	1	0.1	1	NA	NA	NA	NA	0.492064	1	-0.923875	0.643519	0.1	4.07887e-05	0.1	0.651808	-2.21831	1	NA	NA	NA	NA	-1.65523	1	-0.627718	1	-0.741166	0.963337	-0.838412	1
Gyn_Adur_c55435_g1_i1	Aipa40393_comp0_c0_seq1	pair1303	-0.317365	0.86788	-0.151326	1	-0.224973	0.994714	-0.235735	0.909613	-0.247583	0.650734	0.0320607	0.921244	0.433107	0.687466	-0.540538	0.644236	-0.46781	1	-0.686182	1	-0.289534	1	-0.346837	0.578679	-0.121954	1	-0.484721	1	-0.056165	1	0.0864379	1
Adur9011_comp1_c0_seq3	Aipa41570_comp2_c0_seq1	pair1304	0.759669	0.0191015	0.598347	1	0.621842	0.536603	1.01806	3.47913e-07	0.99392	2.58089e-08	1.02107	5.96217e-06	0.917959	0.0664676	0.780322	0.0118895	0.961973	1	1.06327	1	1.18275	0.316384	1.06868	0.000151769	1.23579	1	1.34968	0.678151	1.23222	0.051765	1.34201	0.190055
Adur45285_comp0_c0_seq1	Aipa41453_comp0_c0_seq2	pair1305	0.19647	NA	-0.129367	1	10	0.972592	2.68698	0.200722	-0.224915	1	1.25217	0.910001	NA	NA	10	1	0.384779	1	1.53658	1	2.74489	0.928929	10	0.197283	2.6175	1	1.78255	1	-0.529797	0.986308	-0.0369935	1
Adur28997_comp0_c0_seq1	Aipa48218_comp0_c0_seq1	pair1306	0.683923	0.747198	0.173224	1	-0.540225	0.904835	0.240232	1	0.113122	0.96052	0.0647624	0.845568	-0.498523	0.478516	0.92192	0.0197184	0.468511	1	0.969587	1	-0.425102	1	0.508131	0.287	0.71722	1	-0.497927	1	0.780682	0.341977	0.208014	1
Adur12516_comp0_c0_seq2	Gyn_Aipa_c3913_g1_i1	pair1307	1.0767	0.0349585	0.699234	1	1.37169	0.0109133	1.45127	8.98142e-07	1.07244	1.28426e-05	0.474894	0.0596133	0.128731	0.959164	0.262002	0.543258	0.626643	1	0.690076	1	1.13104	0.29741	1.0513	0.000308525	1.30614	1	0.325237	1	1.39149	0.0100479	0.953475	0.485846
Adur32350_comp0_c0_seq7	Aipa43877_comp0_c0_seq1	pair1308	-0.375834	NA	-0.417615	1	1.03277	0.995068	-0.194497	0.788493	-0.358405	0.850628	1.64642	0.947856	-0.493304	0.980517	10	0.927409	-0.283346	1	0.1	1	-1.12025	1	-1.60156	0.820751	-0.303508	1	-2.96078	1	-0.174834	0.98664	-2.19711	0.995379
Adur23594_comp0_c0_seq1	Aipa28475_comp0_c0_seq1	pair1309	0.697597	0.487635	1.22603	0.678264	1.44195	0.0403004	1.57086	0.438662	0.213736	0.733568	0.714575	0.552182	1.22025	0.532589	0.959307	0.000892411	0.171783	1	2.36428	0.249921	1.43491	0.56896	1.18457	0.331342	1.5541	1	2.87064	0.161411	0.659777	0.917128	2.36984	0.0569125
Gyn_Adur_c44433_g1_i1	Aipa24275_comp0_c0_seq2	pair1310	-0.95707	0.622123	-0.845464	1	0.0739311	1	-0.294194	0.553895	-0.0510295	0.935368	-1.04116	1	-1.78125	1	0.26337	1	0.1	0.823467	0.935022	1	-0.775199	1	-1.41366	0.0193811	-0.463708	1	10	0.725126	-0.898296	0.59839	-1.44116	1
Gyn_Adur_c6274_g1_i1	Aipa36620_comp0_c0_seq1	pair1311	NA	NA	0.1	1	NA	NA	10	0.97216	4.49899	1.3444e-16	NA	NA	10	1	10	1	-3.56608	0.27677	10	1	0.1	1	NA	NA	10	1	NA	NA	10	1	NA	NA
Adur25815_comp0_c0_seq1	Gyn_Aipa_c60456_g1_i1	pair1312	0.211493	0.956543	-1.1945	1	-0.693011	0.939271	-0.120545	0.978394	0.215956	0.944226	-1.62516	0.806622	-0.216429	1	-2.23369	0.48077	-0.243604	1	0.532131	1	-0.513196	1	0.452577	1	0.0590712	1	-0.65044	1	-1.02117	0.97268	-0.936403	1
Adur37093_comp0_c1_seq1	Aipa33847_comp0_c0_seq1	pair1313	1.08378	0.339514	0.739543	1	1.12861	0.144653	0.525325	1	1.04778	0.371842	-0.195509	0.668775	-0.724468	0.284904	0.32524	0.67042	0.612809	1	-0.53044	1	0.302578	1	-0.0389328	1	0.148412	1	-0.239674	1	0.0868191	1	-0.0528564	1
Adur42351_comp0_c0_seq2	Aipa37269_comp0_c0_seq1	pair1314	0.520077	0.818167	0.710865	1	0.594101	0.959478	-0.0611258	0.977376	-0.225006	0.791684	0.954661	0.0453099	1.25218	0.0222634	-1.19971	0.0058929	-1.2517	1	0.714126	1	0.240156	1	0.229687	0.782853	0.14077	1	0.645359	1	0.649862	0.617313	0.809763	0.740299
Adur46280_comp0_c0_seq1	Aipa2507_comp0_c1_seq1	pair1315	0.344617	NA	10	1	-0.0520891	1	0.453471	0.829876	0.438183	0.644947	0.213681	1	0.582935	0.842085	0.201393	1	-0.482924	1	0.1	1	-0.173276	1	0.864843	1	1.10779	1	-0.0762107	1	0.968348	0.940215	2.37552	1
Adur10466_comp1_c0_seq1	Aipa8386_comp0_c0_seq11	pair1316	0.568399	0.517598	0.326479	1	0.537911	0.730166	0.419171	0.44603	0.346983	0.429781	0.136209	0.739259	0.967981	0.192299	1.36169	0.0034365	0.60535	1	1.04356	1	0.672926	1	0.564554	0.31749	0.214676	1	0.439558	1	0.470377	0.809014	0.577427	0.995379
Adur40926_comp0_c0_seq1	Aipa5918_comp0_c0_seq1	pair1317	-0.21994	NA	-2.06409	1	0.1	0.910659	2.66559	0.909613	0.689683	0.95855	0.191922	1	10	1	10	1	-0.157085	1	0.1	1	0.59006	1	0.803921	0.906053	-0.258447	1	0.1	1	0.212089	1	-0.0380226	1
Adur12230_comp1_c1_seq4	Aipa45788_comp2_c0_seq4	pair1318	0.402138	0.7429	-0.0226127	1	0.167088	1	-0.466693	0.197053	0.442287	0.0810353	-0.55279	0.16066	-0.737062	0.175392	0.355481	0.526457	-0.206008	1	0.314628	1	-0.238789	1	-0.353232	0.467274	-0.395697	1	-0.636434	1	-0.515675	0.684831	-0.518551	0.989004
Adur48137_comp1_c0_seq2	Aipa50569_comp1_c0_seq2	pair1319	0.35994	0.838591	0.872669	1	0.774581	0.580358	-0.209672	0.777536	-0.593358	0.0838745	0.234085	0.646548	0.792477	0.444477	0.468835	0.748043	0.550669	1	0.166202	1	0.15184	1	-0.0464695	1	-0.408352	1	0.347937	1	-0.0365169	1	0.143033	1
Gyn_Adur_c7381_g1_i1	Aipa45671_comp0_c0_seq1	pair1320	0.379076	0.902426	-0.23428	1	-0.138628	1	1.61172	0.179178	-0.311453	0.75976	0.197593	0.835998	0.000767097	1	-0.261523	0.930915	-0.100038	1	2.07013	1	0.773542	1	-0.0218606	1	0.599366	1	0.546037	1	0.66737	0.755775	0.704936	0.971263
Adur20922_comp0_c0_seq1	Aipa7815_comp0_c0_seq1	pair1321	-0.413325	0.876349	-0.588033	1	-0.20644	1	-0.162067	0.761855	-0.124657	0.84137	-0.808009	0.0433571	-0.175239	1	0.133951	1	0.726779	1	-0.938765	1	-1.08413	0.405296	-1.33336	2.41536e-05	-0.66755	1	-1.10971	0.971327	-0.834111	0.300332	-0.806143	0.740522
Adur2218_comp0_c0_seq1	Aipa27981_comp0_c0_seq1	pair1322	0.801963	0.535302	1.17098	0.994398	1.11199	0.341073	0.0648566	1	0.307339	0.513061	0.873303	0.0580216	0.745013	0.478516	2.05175	0.164132	1.81753	0.922442	0.265758	1	0.213127	1	0.0740484	0.99534	0.191832	1	1.18228	1	0.547595	0.795492	1.10096	0.563961
Adur47078_comp0_c0_seq1	Aipa11032_comp1_c0_seq1	pair1323	1.11458	0.533946	2.70248	0.144312	3.23545	0.0092381	1.83255	0.203887	1.84572	0.013224	0.00328519	0.819434	0.169504	1	-0.0727386	0.946171	2.29388	0.689894	0.1	1	1.82494	0.559921	-0.527568	0.928868	0.1019	1	0.511822	1	0.343197	0.976172	-0.17047	1
Adur153_comp0_c0_seq1	Aipa28630_comp0_c0_seq1	pair1324	0.156393	0.966945	0.140595	1	0.3391	0.896122	-0.495383	0.281803	-0.300972	0.260301	-1.09539	3.00272e-07	0.385729	0.738288	1.15136	0.000156631	0.766791	1	0.18053	1	-0.304821	1	-1.29292	0.00205124	-1.37471	0.999464	-0.947888	1	-0.16476	0.97142	-0.185347	1
Adur22633_comp0_c0_seq1	Aipa25684_comp1_c0_seq1	pair1325	-0.699803	0.0224024	-0.31324	1	-0.453788	0.765195	0.555936	0.213164	0.00116196	1	-0.428828	0.287848	0.454233	0.798187	-0.705198	0.00836856	-0.232642	1	-0.202614	1	-0.490989	1	-0.562286	0.175553	0.147445	1	0.369684	1	0.12228	1	-0.0493331	1
Adur23966_comp2_c0_seq1	Aipa37344_comp0_c0_seq1	pair1326	-0.212965	0.867205	0.247715	1	0.13552	1	0.112162	0.89307	0.110945	0.783202	0.181644	0.613967	0.35346	0.78472	-0.254416	0.666942	0.270145	1	-0.0241919	1	0.0277403	1	0.265976	0.745318	0.1007	1	0.530388	1	-0.0745961	1	-0.190567	1
Adur19818_comp0_c0_seq1	Aipa47121_comp1_c0_seq1	pair1327	-0.343032	0.721742	-0.131376	1	0.151685	1	-0.265399	0.64146	-0.100222	0.891642	0.283076	0.528052	-0.0893027	1	-0.0689685	0.996047	0.0716694	1	0.199637	1	0.121541	1	-0.140434	0.893013	0.298418	1	0.0857663	1	0.538073	0.703285	0.712309	0.841939
Adur49640_comp2_c0_seq2	Aipa44620_comp0_c0_seq2	pair1328	0.232867	0.678915	0.124633	1	0.141642	1	0.780996	0.000882343	0.47924	0.0296236	0.200421	0.701416	0.653444	0.291847	0.0610429	0.927409	0.319873	1	0.373541	1	0.21656	1	0.126753	0.873586	0.359095	1	0.618321	1	0.633334	0.485454	0.871376	0.585569
Gyn_Adur_c44020_g1_i1	Aipa49789_comp0_c0_seq3	pair1329	-0.100587	0.941613	-0.278576	1	-0.630309	0.586508	0.00897869	1	0.0118646	1	-0.122132	0.961433	-0.0961264	1	-0.0808372	1	-0.21188	1	0.156459	1	-0.0861681	1	0.107057	0.975083	0.414473	1	-0.247517	1	0.0126781	1	0.189082	1
Adur29401_comp1_c0_seq1	Aipa9976_comp1_c0_seq1	pair1330	-0.187873	NA	10	1	NA	NA	1.50326	0.77272	-1.32328	0.675697	-1.94195	0.580058	10	1	NA	NA	-1.32272	1	-0.0483805	1	-1.80078	0.950739	-0.153628	1	-0.489329	1	-2.64526	1	-0.629949	0.857044	-0.445987	1
Adur5637_comp1_c0_seq1	Aipa23793_comp0_c0_seq2	pair1331	-0.205965	0.948203	-0.753308	1	-0.848334	0.63952	0.16415	0.642296	-0.368128	0.672298	0.175577	1	0.254442	1	0.0889418	0.641348	0.0157037	1	-0.729332	1	-0.71485	1	-1.22865	0.0130635	-0.712022	1	0.146512	1	-0.582025	0.612698	0.680323	1
Adur4848_comp0_c0_seq2	Aipa4011_comp1_c0_seq1	pair1332	-0.82811	0.000213105	-0.911175	0.934032	-0.862973	0.217694	-0.23935	0.854686	-0.478763	0.337664	-0.564869	0.906708	-0.238808	1	-1.24163	0.000888134	-0.813539	1	0.173767	1	-0.9027	0.612291	-0.71583	0.143245	-0.686355	1	-0.784372	1	-0.616984	0.698673	-0.761041	0.939074
Adur31217_comp0_c0_seq1	Aipa39140_comp1_c0_seq1	pair1333	-1.08071	0.150857	-0.130846	1	-0.568415	0.693882	-1.15063	0.0268128	-1.01677	0.0082481	-0.0554823	0.991204	0.475627	0.823114	-0.17292	0.905489	-0.227808	1	0.534204	1	-1.67022	0.186875	-2.71974	2.14868e-07	-3.00643	0.189267	-1.67054	0.70221	-3.35102	1.55377e-07	-2.75324	0.00190146
Adur20946_comp0_c0_seq1	Aipa7795_comp0_c0_seq3	pair1334	-0.618908	0.500967	-0.733714	1	-0.414358	0.86485	-0.875197	0.0123795	-1.11831	0.000117469	-0.985449	0.00792689	-1.58609	0.00195068	0.0621616	1	-0.0684749	1	-0.132979	1	-0.55905	1	-0.0107343	1	-0.603666	1	-0.175609	1	-0.321803	0.857029	-0.154003	1
Adur16397_comp0_c0_seq1	Aipa16119_comp0_c0_seq1	pair1335	NA	NA	-0.182176	1	0.864248	1	10	1	0.585152	1	-1.45016	0.000211992	-0.558268	0.686689	0.436888	0.51062	1.84049	1	2.52534	1	-1.22688	1	-1.69158	0.213563	-0.236349	1	-1.26957	0.808425	-0.0825558	1	0.0892255	1
Adur26649_comp0_c0_seq1	Gyn_Aipa_c19609_g1_i1	pair1336	-0.162261	0.91332	-0.386632	1	0.29102	0.950256	-0.18792	0.819277	-0.56342	0.160635	-0.831789	0.0347431	-1.6871	0.000819071	-0.812052	0.0152022	-0.32298	1	0.168633	1	-0.234879	1	-0.0688087	0.971804	-0.471721	1	-1.04903	1	-0.47167	0.723636	-0.755822	0.880097
Adur24155_comp0_c0_seq1	Aipa19915_comp1_c0_seq2	pair1337	-0.476168	0.540136	-0.292386	1	-0.140905	1	-0.0296854	0.958102	-0.324071	0.1865	0.0311556	0.99965	-0.210082	0.991351	-0.679337	0.0684646	-1.34116	1	-0.183882	1	0.116887	1	0.495279	0.310207	0.409646	1	0.30201	1	0.662095	0.49952	0.630903	0.941672
Adur34491_comp0_c0_seq1	Gyn_Aipa_c19665_g1_i1	pair1338	1.59152	0.0183232	2.21494	0.0861165	2.21788	0.00135726	0.924508	0.459112	1.76702	0.0492761	1.46913	0.214269	1.53576	0.350434	3.23072	4.03566e-08	2.43254	0.233471	1.26113	1	1.18265	0.537396	0.898603	0.306268	0.765791	1	0.979306	1	0.785308	0.625037	0.715768	0.977871
Gyn_Adur_c43499_g1_i1	Aipa27736_comp0_c0_seq1	pair1339	0.695988	0.63643	0.236893	1	0.579902	0.837999	2.36075	0.0134663	1.59803	0.137456	-0.0961696	0.938275	0.514924	0.829156	2.27421	7.69778e-10	0.707329	1	-4.43897	1	1.25749	0.981264	0.96827	0.803264	-0.830206	1	0.102274	1	-0.76779	0.846669	-1.59276	0.467106
Adur2193_comp1_c0_seq1	Aipa27955_comp0_c0_seq1	pair1340	0.833801	0.500159	1.43433	0.774193	0.248037	1	-0.236602	0.469455	-0.322911	0.261151	-1.23549	3.78618e-07	-1.60443	0.00177897	1.83565	6.6243e-05	1.76781	0.629518	0.00801207	1	-0.741307	0.876598	-0.309698	0.461678	-1.12377	1	-1.49825	0.552708	-0.807399	0.242461	-0.560692	0.939831
Adur19866_comp0_c0_seq1	Aipa47162_comp0_c0_seq1	pair1341	0.989334	0.159449	0.546371	1	0.470048	0.814308	0.854257	0.108936	1.10396	0.0013818	2.50778	4.67941e-05	2.64402	0.000223784	2.07945	0.182795	0.88175	1	1.01659	1	1.53157	0.361008	2.41082	1.03529e-05	2.01163	0.685624	2.38632	0.292829	1.49715	0.0322586	1.77966	0.111172
Adur26242_comp2_c0_seq10	Aipa48781_comp1_c0_seq13	pair1342	0.36882	0.680943	0.163355	1	0.215621	0.974708	0.250651	0.601962	0.406898	0.183983	-0.0353332	0.997706	0.120401	0.988683	0.496787	0.174585	0.486435	1	0.439288	1	0.0143942	1	-0.0320213	1	0.393727	1	0.276787	1	0.542969	0.602968	0.41581	1
Adur34442_comp0_c0_seq1	Aipa50839_comp0_c0_seq1	pair1343	0.982073	NA	1.25351	1	0.586092	0.995068	0.72038	0.741483	1.75184	0.0455219	0.359565	0.545024	0.858911	0.767073	-1.35881	0.6492	0.905351	1	-0.25998	1	-0.102569	1	-0.373526	0.793017	0.101993	1	1.58098	1	0.509086	0.930521	1.22612	0.880097
Adur46896_comp0_c0_seq1	Aipa10789_comp0_c1_seq2	pair1344	0.19647	NA	2.75052	1	2.17452	0.783109	3.27306	0.484878	1.85838	0.155983	1.53354	0.000612371	1.22741	0.119892	3.30579	0.131204	2.22825	1	-0.0945144	1	2.08526	0.13866	2.15874	0.000147221	1.72781	0.84655	1.342	0.77143	1.88626	0.0094871	1.6867	0.122474
Gyn_Adur_c2352_g1_i1	Gyn_Aipa_c21846_g1_i1	pair1345	0.0340398	0.981601	0.205644	1	0.167167	1	0.832852	0.0269186	0.86478	0.013674	1.02106	0.0171952	1.59893	0.00376149	0.769494	0.467058	0.202558	1	1.93772	1	0.431749	1	0.660044	0.157668	1.26848	1	0.854644	1	1.05852	0.174224	1.19915	0.402861
Adur15244_comp0_c1_seq1	Aipa45838_comp0_c0_seq1	pair1346	-0.00111899	0.998847	-0.0334823	1	-0.0823624	1	-0.0652292	1	-0.120464	0.800787	-0.188633	0.755312	-0.188834	0.958493	-0.678765	0.0622657	-0.318098	1	0.133505	1	-0.22409	1	-0.147588	0.855407	-0.110094	1	-0.200413	1	-0.0580046	1	-0.126459	1
Adur3740_comp0_c0_seq1	Aipa25717_comp0_c0_seq1	pair1347	-1.07155	0.0213361	-1.47272	0.318038	-1.67868	0.00389347	-0.840856	0.0119659	-1.03789	0.001304	-0.249029	0.895709	-1.09217	0.0876269	-0.887755	0.277293	-1.13779	1	1.40434	1	-1.00587	0.544123	-0.610563	0.462281	-1.30936	1	-0.313437	1	-1.52271	0.0141962	-1.17694	0.471352
Adur40623_comp0_c0_seq1	Aipa5797_comp0_c0_seq1	pair1348	NA	NA	-1.09735	1	-2.63842	0.889002	-4.8592	0.0035424	0.0916633	1	-2.62612	0.835998	-0.739213	1	NA	NA	0.1	1	-3.53943	1	-3.98988	0.559921	0.1	0.00623307	-4.68675	0.000919688	-1.87137	0.903722	-4.08483	3.31616e-09	-4.21318	0.00167355
Adur24947_comp0_c0_seq2	Aipa5334_comp0_c0_seq1	pair1349	0.908268	0.361222	0.498113	1	0.389886	0.904835	0.243456	0.858769	0.0768082	0.946478	-0.0136679	1	-0.294339	0.868396	-0.139672	0.934806	0.112802	1	-0.225249	1	-0.109323	1	-0.34547	0.65526	-0.258526	1	-0.534796	1	-0.145342	0.986308	0.00611219	1
Adur6760_comp0_c0_seq9	Aipa25142_comp1_c0_seq13	pair1350	-0.367465	0.903594	0.144459	1	-1.22277	0.691193	0.577108	0.809613	-0.257943	0.750254	0.117452	0.667858	-1.05853	0.128141	-0.0544775	0.961239	-0.0744442	1	0.672511	1	0.0278193	1	0.179823	0.947539	0.279972	1	0.11765	1	-0.160753	0.970576	0.169855	1
Adur33479_comp1_c0_seq1	Aipa3732_comp0_c0_seq4	pair1351	0.0524829	0.976228	0.15486	1	0.185149	0.983196	0.325505	0.24821	0.209994	0.456935	0.332756	0.455389	0.256252	0.785171	0.978057	0.170955	0.10905	1	0.901212	0.901824	0.36373	1	0.495559	0.176913	0.293469	1	0.658726	1	0.484429	0.723586	0.487245	0.987767
Adur12242_comp0_c0_seq1	Aipa45762_comp0_c0_seq1	pair1352	-0.215783	0.949474	0.174818	1	-0.151646	1	-0.923332	0.855791	-0.694932	0.797927	0.216552	0.907557	-0.892501	1	0.081645	1	-0.294267	1	-1.3535	1	0.119281	1	-0.722284	0.57682	-0.37516	1	-0.437696	1	-0.332544	0.986308	0.118589	1
Adur26523_comp1_c0_seq4	Aipa1529_comp0_c0_seq3	pair1353	-0.410982	0.830362	0.0286596	1	-0.575847	0.78748	-1.36421	0.000556072	-0.86227	0.0193602	-0.408886	0.175461	-0.730764	0.316119	-1.32578	0.000166568	-1.2028	1	-0.903912	1	-0.605042	1	-0.386489	0.570109	-0.182891	1	-0.659759	1	-0.0400517	1	-0.245681	1
Adur37967_comp0_c0_seq1	Aipa52536_comp0_c0_seq2	pair1354	0.800851	0.52122	1.02777	1	0.444159	0.917676	1.08063	0.0497878	1.24729	0.000324307	-1.09938	0.0163912	-2.20721	0.00252524	-0.269241	0.87565	-0.387694	1	0.421269	1	-0.713327	1	-0.134384	0.980272	0.732849	1	-1.58773	0.626195	1.19355	0.0670604	0.167122	1
Adur45209_comp0_c0_seq1	Aipa41537_comp0_c0_seq1	pair1355	0.692732	0.714612	0.670714	1	0.642972	0.83799	0.246585	0.642296	0.362317	0.284318	-0.25161	0.809786	-0.819662	0.3224	1.40818	0.47443	0.692032	1	0.252019	1	0.234782	1	0.355722	0.553188	0.306889	1	0.173709	1	0.152144	0.990285	0.446675	1
Adur31345_comp1_c0_seq1	Aipa1112_comp1_c0_seq1	pair1356	NA	NA	NA	NA	NA	NA	10	1	10	0.960348	-0.523382	0.57363	-0.240847	0.939477	NA	NA	NA	NA	10	1	NA	NA	2.38583	0.655202	2.15307	1	NA	NA	1.05683	0.743156	1.42334	1
Adur26529_comp0_c0_seq1	Aipa14804_comp0_c1_seq1	pair1357	0.51901	0.68615	0.0657807	1	0.541547	0.792232	-0.274038	0.767601	0.367188	0.392141	0.130369	0.897732	0.260987	0.942364	0.791552	0.197484	0.247298	1	-0.0354339	1	0.122737	1	-0.187662	0.84042	0.280024	1	0.138488	1	-0.0825642	1	0.042828	1
Adur28419_comp0_c0_seq3	Aipa37427_comp1_c0_seq2	pair1358	0.113272	0.973386	-0.736615	1	-0.66732	0.958383	-0.476601	0.600625	0.0224693	0.976908	0.23447	0.590746	0.29569	1	-1.50441	0.623796	-0.589596	1	0.750302	1	0.220557	1	-0.504683	0.73764	-0.319084	1	-0.729218	1	-0.340409	0.969939	-0.445188	1
Adur43641_comp2_c0_seq4	Aipa38134_comp1_c0_seq1	pair1359	-2.04141	2.09e-05	-1.85523	0.117797	-2.17556	0.000164042	-1.68935	4.79433e-10	-1.49529	2.31525e-10	-1.7661	2.17111e-08	-1.48759	0.00435741	-2.8207	1.38772e-06	-2.35829	0.24321	-1.7138	0.950137	-2.09165	0.0118601	-2.22167	8.81287e-10	-2.38161	0.137367	-3.72988	0.00167449	-2.84965	1.70418e-07	-2.65222	0.000867423
Gyn_Adur_c14630_g1_i1	Aipa12285_comp0_c0_seq2	pair1360	0.131095	0.922088	0.0233227	1	0.0758594	1	-0.133313	1	0.381845	0.331985	-0.394919	0.301619	-0.825686	0.127377	0.013382	1	-0.0881354	1	-0.773773	1	-0.449809	1	-0.458176	0.327463	-0.631449	1	-0.793855	1	-0.535161	0.672858	-0.689368	0.867581
Adur41582_comp3_c0_seq1	Aipa6277_comp3_c0_seq1	pair1361	-0.469555	0.366786	-0.441338	1	-0.433174	0.801769	0.202911	0.765193	-0.0494828	0.991459	-0.756485	0.0872985	-1.41204	0.0122829	-3.74381	1.07954e-23	-1.27838	1	-0.509242	1	-0.347988	1	-0.417002	0.48172	-0.235359	1	-0.725124	1	-0.214557	0.976223	-0.606128	0.923061
Adur4740_comp0_c0_seq1	Aipa445_comp0_c0_seq1	pair1362	0.698809	0.651706	-0.263379	1	-0.788673	0.740129	-0.245559	0.837703	0.197525	0.708585	-1.15437	0.175151	0.213778	1	-0.374711	0.612954	-0.103098	1	-2.01046	1	0.140449	1	-0.675016	0.652421	0.173079	1	-0.487202	1	0.307611	0.990285	-0.104392	1
Gyn_Adur_c5810_g1_i1	Gyn_Aipa_c15358_g1_i1	pair1363	0.499872	NA	-2.39116	1	-3.78382	0.553729	2.06314	0.524953	-0.0795589	1	0.592394	0.961433	NA	NA	NA	NA	-1.05046	1	1.36064	1	-1.28751	1	1.9212	0.639221	1.18391	1	10	1	1.44759	0.999006	-1.70884	1
Gyn_Adur_c6978_g1_i1	Aipa51573_comp2_c0_seq1	pair1364	-0.467743	0.540828	0.206	1	-0.212965	0.970354	0.09038	0.951343	0.372932	0.121354	0.752907	0.00382774	2.68995	7.67841e-11	0.545283	0.17982	0.518186	1	-0.117721	1	0.163828	1	-0.0888012	0.953349	0.569837	1	0.224338	1	0.0187728	1	0.289867	1
Adur16951_comp2_c0_seq1	Aipa27691_comp0_c0_seq1	pair1365	-0.203627	NA	0.1	1	0.1	0.964831	NA	NA	10	0.958778	-2.56754	9.39542e-35	-2.40599	2.9774e-09	0.1	0.966107	-2.1246	1	NA	NA	0.1	1	NA	NA	NA	NA	NA	NA	NA	NA	NA	NA
Gyn_Adur_c52753_g1_i1	Aipa47631_comp0_c0_seq1	pair1366	-0.407576	0.677085	-0.31897	1	-0.190414	1	-0.205226	1	-0.74113	0.105444	-0.176058	0.524038	-0.634893	0.698447	-1.02179	0.555581	-0.314581	1	-1.08338	1	0.0490988	1	-0.218296	0.869708	-0.341161	1	-0.306209	1	0.119672	0.993699	-0.189801	1
Adur6522_comp0_c0_seq10	Aipa1389_comp0_c0_seq14	pair1367	-0.256408	0.796721	-0.225493	1	-0.0572228	1	-0.430635	0.286218	-0.445503	0.224781	-0.074611	0.857832	0.0819496	1	-1.22914	0.00140274	-0.160308	1	0.284352	1	-0.241548	1	0.062611	0.964517	0.0912673	1	-0.73133	1	0.0474428	1	-0.238269	1
Adur21791_comp0_c0_seq7	Aipa24700_comp0_c0_seq2	pair1368	-2.81181	0.00625486	-3.9118	0.006574	-3.23169	0.000786406	-1.93798	0.121866	-1.97465	0.0315677	-0.999053	0.0601524	-1.55844	0.139895	-2.00808	0.400881	-3.35617	0.137429	0.536582	1	-3.04034	0.00503562	-1.30403	0.175925	-3.16526	0.392992	-3.0835	0.0913418	-2.40523	0.000304124	-1.97816	0.0520474
Adur6204_comp5_c0_seq1	Aipa51358_comp0_c0_seq1	pair1369	NA	NA	NA	NA	NA	NA	10	1	NA	NA	-0.50405	0.404076	-0.990479	0.105357	NA	NA	10	1	NA	NA	NA	NA	NA	NA	NA	NA	NA	NA	NA	NA	NA	NA
Adur27681_comp0_c0_seq21	Aipa45277_comp0_c0_seq2	pair1370	-0.785524	0.219042	-0.978564	0.962217	-0.696486	0.507017	-0.914036	0.00345444	-0.527697	0.0480161	-0.350033	0.209806	-0.377986	0.621153	0.563529	0.445628	-0.705735	1	-0.524668	1	-0.749593	0.935004	-0.56376	0.243461	-0.341055	1	-0.541592	1	-0.488743	0.672858	-0.220505	1
Adur10995_comp0_c0_seq1	Aipa19821_comp0_c0_seq1	pair1371	0.297675	0.863074	0.163173	1	0.238771	1	0.0970957	0.853095	0.0308773	0.985651	-0.00838926	1	-0.0234483	1	-0.412591	0.429224	0.116404	1	0.66461	1	0.620652	1	0.780774	0.0870039	1.08883	1	0.786639	1	0.575693	0.595001	0.660669	0.850954
Gyn_Adur_c44708_g1_i1	Aipa7389_comp1_c0_seq4	pair1372	-0.354816	0.887148	-1.05616	1	-0.671153	0.771937	-0.584802	0.348684	-0.612037	0.230633	-1.49478	0.133222	-0.478362	0.84689	-0.945797	0.510699	-0.630934	1	-0.156097	1	-0.546454	1	-1.21938	0.128004	-0.741632	1	-0.718624	1	-0.831142	0.520675	-0.622006	0.980856
Adur36969_comp1_c0_seq1	Aipa33990_comp2_c0_seq1	pair1373	2.20613	0.0689502	5.88427	0.000232458	4.05796	0.000214599	3.20308	0.00277886	5.23856	1.32805e-09	3.00471	0.0223312	2.99414	0.0015751	2.7019	0.000247029	2.29113	0.98591	0.1	1	10	0.0110541	0.740972	1	1.72687	1	0.565621	1	1.11043	0.995181	3.50729	0.398139
Adur7732_comp0_c0_seq1	Aipa36307_comp0_c0_seq1	pair1374	-0.384856	0.588437	-1.0078	0.834892	-0.776412	0.33443	-0.280381	0.447533	-1.03635	3.00463e-07	-0.669306	0.0435973	-0.0683481	1	-0.34904	0.424271	-0.298074	1	-0.663058	1	-1.14239	0.310656	-0.991536	0.00404911	-1.07915	1	-1.51706	0.461882	-1.16463	0.070294	-1.17318	0.327489
Adur38665_comp0_c0_seq4	Aipa40421_comp0_c0_seq1	pair1375	-0.0896525	0.93236	-0.189435	1	-0.168767	1	0.167407	0.761855	-0.0471513	1	0.0863735	0.870823	-0.0832541	0.989161	1.24957	0.000303208	0.453324	1	-0.221739	1	-0.186611	1	-0.274531	0.620941	-0.250056	1	0.262656	1	-0.342484	0.810879	-0.0197821	1
Adur17066_comp0_c0_seq2	Aipa13369_comp0_c0_seq1	pair1376	0.542694	0.845579	0.818865	1	1.24237	0.530317	0.721706	0.450345	0.496171	0.596709	0.906075	0.464495	0.537714	0.786242	-0.589902	1	0.817443	1	0.462905	1	1.28156	0.652427	0.685955	0.455632	0.616108	1	0.894048	1	0.71023	0.732527	0.621134	0.979959
Adur32431_comp1_c0_seq1	Aipa43902_comp2_c0_seq4	pair1377	0.174013	NA	0.622873	1	2.29153	0.551908	0.47425	0.652032	0.25589	0.789322	-0.246646	0.960752	0.053894	1	-0.45793	0.797736	0.569	1	0.518675	1	1.00493	0.880989	0.49832	0.562667	-0.109448	1	0.746357	1	0.123222	1	0.572693	1
Adur13091_comp0_c0_seq3	Aipa15950_comp0_c0_seq3	pair1378	NA	NA	-0.61612	1	NA	NA	-1.51991	0.00395257	-0.640307	0.0280003	-3.83455	0.56551	NA	NA	-0.0279886	1	-2.13584	1	-0.989593	1	-3.9941	0.00661298	-2.94973	0.00836837	-0.574537	1	NA	NA	-1.10498	0.498535	-2.04556	0.993135
[truncated: 7,440 more rows]
